# Supplementary material for: Deciphering the Developmental Dynamics of the Mouse Liver Transcriptome
Source: PLoS One. 2015 Oct 23;10(10):e0141220. doi: 10.1371/journal.pone.0141220 (PMC4619800; doi:10.1371/journal.pone.0141220)
Supplement: S2 Table — (XLSX) [file pone.0141220.s008.xlsx]

## Sheet: Sheet1
Average gene expression
	mean FPKM = Average gene expression from three biological replicate samples.
	FDR-BH = Poisson log linear model fit p-value for measuring how significantly different the observed expression is from the background (no expression) adjusted for multiple hypothesis testing using the Benjamini-Hochberg procedure.
Gene Symbol	D-2(mean FPKM)	D-2(FDR-BH)	D0(mean FPKM)	D0(FDR-BH)	D1(mean FPKM)	D1(FDR-BH)	D3(mean FPKM)	D3(FDR-BH)	D5(mean FPKM)	D5(FDR-BH)	D10(mean FPKM)	D10(FDR-BH)	D15(mean FPKM)	D15(FDR-BH)	D20(mean FPKM)	D20(FDR-BH)	D25(mean FPKM)	D25(FDR-BH)	D30(mean FPKM)	D30(FDR-BH)	D45(mean FPKM)	D45(FDR-BH)	D60(mean FPKM)	D60(FDR-BH)
1300017J02Rik	28.8264	0.0019945	55.4214	0.0062196	79.3608	0.0055973	64.679	0.0017077	52.4972	0.0028637	143.193	0.0024761	234.553	0.002092	230.138	0.0055792	219.666	0.0054743	227.117	0.007727	243.191	0.0029097	238.106	0.00036011
2810453I06Rik	90.7261	0.00086565	62.3598	0.0089244	19.4273	0.0033764	25.4547	0.0029972	19.981	0.0062841	10.4498	0.049702	4.4695	0.010008	5.0835	0.0029627	3.2952	0.015031	3.5394	0.010483	2.1209	0.005447	2.2225	0.0022889
Acaa1b	10.1541	0.0044623	44.1755	0.0085739	435.507	0.017869	167.289	0.0023805	180.836	0.0022111	249.37	0.00094784	283.76	0.0017225	237.688	0.0026052	421.171	0.020025	413.77	0.022841	363.488	0.0066316	521.841	0.00074955
Actg1	478.87	0.0017334	406.755	0.0034071	407.608	0.0016622	365.587	0.0027513	434.805	0.0021804	195.593	0.0019355	155.094	0.0031568	123.51	0.0054544	83.1355	0.0025991	76.7761	0.010454	57.4274	0.0020065	49.9605	0.0014368
Adh1	63.0863	0.0016741	782.874	0.0046725	326.003	0.0052162	434.919	0.0072794	541.743	0.015087	814.737	0.0021536	1333.23	0.039893	2016.66	0.0021139	3056.32	0.0038955	2203.73	0.017022	2018.2	0.00054883	1944.05	0.0014873
Agt	116.278	0.0014569	270.122	0.002228	389.167	0.0022858	1065.15	0.0014598	1058.3	0.0033376	1190.15	0.0023814	996.386	0.0016139	929.779	0.0075357	476.048	0.0066445	334.14	0.00062593	358.748	0.00062692	316.926	0.00091546
Ahcy	82.7048	0.0014987	171.733	0.0010861	341.883	0.010277	130.636	0.0018583	140.197	0.0054899	168.438	0.0016313	386.81	0.0050951	609.977	0.00047767	642.934	0.0040651	578.423	0.017391	594.592	0.0080656	598.505	0.0010908
Ahsg	3118.5	0.010762	26736.6	0.0010251	25710.2	0.0029122	40197.8	0.0027662	36116.5	0.0076403	45513.4	0.0056715	37941.4	0.0068381	25697.4	0.010255	16177.2	0.0015408	12182.2	0.0089616	8076.08	0.011465	5784.77	0.0092249
Alb	3272.07	0.0049332	25671.9	0.016483	22526.9	0.00086254	13936.4	0.015468	14624.1	0.011048	34353.9	0.0074935	47051.2	0.0020806	39041.6	0.00096871	39615.2	0.0082326	34131.6	0.0019879	33811.1	0.0076627	29901.8	0.0020557
Aldh1l1	29.5294	0.00015504	85.1346	0.0074826	111.454	0.0020049	139.805	0.0012278	158.811	0.0057174	216.484	0.0037927	276.877	0.0092817	405.05	0.0017088	489.501	0.0076202	389.156	0.040787	426.728	0.0070092	472.504	0.0021299
Aldoa	221.76	0.0043312	286.044	0.01082	149.223	0.0014902	106.639	0.0010367	145.092	0.0038736	68.5521	0.0028464	44.621	0.0018338	48.5743	0.0093343	49.0443	0.0020984	44.3259	0.017303	40.3144	0.0028349	41.2621	0.00096312
Ambp	180.886	0.015489	990.976	0.0055496	1087.32	0.0038602	1095.72	0.00013252	1091.05	0.0017254	1708.94	0.0013758	1674.65	0.00023032	1501.92	0.0052243	1395.81	0.0036275	1389.19	0.0094411	1436.49	0.0028009	1429.88	0.00069691
Ang	2.3295	0.016378	7.1259	0.0479	45.3041	0.010357	49.1388	0.00057162	61.1825	0.0015401	130.955	0.0039306	159.04	0.00064573	206.295	0.0075621	97.7669	0.0050206	114.414	0.006817	91.8391	0.0041761	81.306	0.00034843
Apcs	39.0499	0.0020928	682.701	0.042656	565.052	0.0032408	1079.4	0.012329	620.633	0.0064075	253.234	0.0037196	162.711	0.0064821	138.064	0.0014236	154.937	0.0091095	109.733	0.0032164	51.5047	0.0077425	44.0144	0.0049191
Apoc1	199.881	0.0014438	1026.79	0.0026784	1055.93	0.0044835	1821.54	0.0008933	2671.63	0.00087677	4070.99	0.016041	5102.82	0.001539	6415.79	0.0097452	4219.66	0.043013	5631.34	0.031892	5546.2	0.013954	5508.92	0.0078491
Apoc2	594.328	0.0017149	639.101	0.0032163	1185.22	0.0022538	715.614	0.001571	711.39	0.0019511	372.9	0.0025764	282.242	0.0017378	217.624	0.002319	324.264	0.01276	308.758	0.013894	244.765	0.013511	211.533	0.010017
Apoh	338.62	0.001034	2634.99	0.00072672	2180.72	0.0024916	2458	0.0012693	2193.54	0.0024653	2347.41	0.0020985	2267.16	0.00088608	2393.88	0.0024703	1738.77	0.0019474	1563.75	0.019386	1618.81	0.0021575	1514.62	0.00074129
Apon	1.1627	0.005574	13.7836	0.0053202	24.115	0.0020783	22.8267	0.0015617	29.3561	0.0007501	41.6748	0.002507	91.7438	0.022798	165.799	0.0071475	186.607	0.002305	216.424	0.001463	226.462	0.0014137	212.279	0.00092045
Arhgdib	152.804	0.0037474	176.195	0.002697	139.081	0.00058635	119.308	0.0013506	118.367	0.00052941	46.3363	0.011441	17.015	0.014376	15.6494	0.012291	11.46	0.0020984	11.0674	0.011414	7.2814	0.0056429	7.1387	0.0057217
Atf5	55.2221	0.0019719	207.957	0.004769	397.808	0.0013169	495.974	0.0035385	266.694	0.00091923	203.54	0.0019058	164.58	0.00045161	141.735	0.00028074	148.839	0.0025701	116.968	0.0025476	102.292	0.0071112	115.647	0.014324
Azgp1	16.0521	0.0081274	234.204	0.0083774	345.921	0.00033163	361.394	0.00083393	300.372	0.0011369	348.389	0.0013417	419.17	0.0003885	526.996	0.00085129	591.817	0.0026179	653.871	0.0077939	754.068	0.001127	781.966	0.000583
B2m	139.483	0.00076144	217.97	0.034981	356.727	0.0018751	283.218	0.0034055	288.232	0.0028583	275.393	0.017919	365.075	0.0098327	675.167	0.0014358	926.906	0.014006	1365.76	0.0057422	1688.22	0.0038336	1844.35	0.0016527
BC021614	141.433	0.0016951	217.551	0.0060052	59.4905	0.0028085	186.94	0.0085361	241.013	0.0081909	195.381	0.0042529	91.4684	0.0072934	39.0938	0.0012027	38.4353	0.015108	25.213	0.044796	16.5962	0.016188	12.891	0.020993
Bcl2l1	108.125	0.0030666	62.3303	0.0038923	35.7443	0.00072409	40.527	0.0007154	32.3307	0.0007501	17.8423	0.0042732	13.0824	0.0026286	12.5319	0.0025662	11.0327	0.0018132	11.8544	0.0048991	10.1908	0.0010321	9.8976	0.010362
Blvrb	676.828	0.0067667	318.249	0.0037686	150.752	0.0048788	293.365	0.00061966	189.954	0.0043462	88.4635	0.0071595	57.3484	0.0045671	50.1162	0.0018865	72.9299	0.019988	93.4019	0.035191	76.8457	0.008321	83.5379	7.6133e-05
C8g	33.5484	0.006009	68.5189	0.0062639	31.5301	0.010866	92.4391	0.0019604	145.331	0.0049187	207.673	0.0051047	247.791	0.0084517	292.978	0.0043811	374.85	0.011227	467.074	0.0046008	459.111	0.0040002	371.034	0.00045202
Car2	741.281	0.011906	169.846	0.010906	121.301	0.0028258	215.393	0.036048	142.518	0.027871	27.4996	0.011339	11.3474	0.012491	7.7611	0.016249	6.3679	0.023363	4.0676	0.016744	1.6517	0.0019993	1.5202	0.0076669
Ccnd3	314.278	0.0014043	163.78	0.0080336	126.727	0.0023955	161.006	0.00060779	132.37	0.0039473	56.8266	0.0030251	30.9371	0.0035555	23.3995	0.0016774	18.6882	0.0051163	17.9995	0.0056814	16.4961	0.0018941	18.3022	0.0024912
Ces1e	1.6017	0.0044118	1.4779	0.0092858	3.1274	0.0072067	4.2952	0.0028528	8.939	0.0033375	18.8209	0.0014182	17.5984	0.0016947	23.3863	0.006973	40.2591	0.0029709	51.1704	0.015666	58.9844	0.0048562	70.7179	0.00044141
Ces2a	3.9619	0.0058645	37.8133	0.0058036	72.5957	0.001658	75.929	0.0007259	53.075	0.002376	74.7909	0.0013417	108.844	0.0025991	174.12	0.0069978	172.189	0.00062653	172.196	0.0017194	244.439	0.0020336	273.917	0.0014195
Cfb	26.1786	0.01665	114.42	0.0093332	206.352	0.0014248	184.811	0.0017947	169.954	0.0030905	433.812	0.0042196	594.481	0.001389	558.35	0.0035792	405.387	0.0074962	330.929	0.023234	370.269	0.0015971	419.903	0.00073222
Clu	23.6666	0.00080362	82.774	0.012087	133.028	0.0051574	177.391	0.00084324	228.082	0.0074009	321.901	0.0015781	430.534	0.0026171	553.503	0.0067192	512.694	0.0031172	575.483	0.0072753	713.904	0.0020065	709.707	0.00057333
Cmas	111.62	0.00085967	59.4361	0.0018164	39.197	0.000558	37.9679	0.00025131	29.2478	0.0020285	12.4256	0.00054894	7.4692	0.0048335	6.9514	0.00037567	9.8067	0.00062117	11.6928	0.0071929	10.8899	0.0020207	13.728	0.0021892
Comt	27.7866	0.00080799	28.9909	0.0035784	38.3953	0.00094045	69.3237	0.0022185	71.6936	0.0025514	56.6299	0.0020129	61.6191	0.0075427	75.3114	0.0008841	192.958	0.0081986	292.741	0.035571	320.395	0.0046056	318.198	0.0029818
Csda	287.549	0.001369	106.862	0.0066375	87.2114	0.0014863	97.2103	0.0018624	70.0772	0.0098931	24.9661	0.0026686	23.6142	0.0018512	27.8925	0.00022539	22.2466	0.0053956	17.5231	0.0013638	13.3199	0.00085965	15.9037	0.0060207
Ctbp1	83.3324	0.00049722	38.797	0.0031536	30.8559	0.0015394	43.8284	0.00035934	32.4768	0.0036378	16.1603	0.001518	11.5507	0.0025299	11.3485	0.00077784	9.028	0.0021863	10.1375	0.021115	8.6777	0.0041924	11.6084	0.0014629
Cyp27a1	2.2254	0.0039234	26.0134	0.01271	23.5854	0.0071599	20.4663	0.0021199	13.7441	0.0043694	15.7842	0.0032199	44.5932	0.013921	103.089	0.0066045	167.639	0.0056914	158.971	0.0020248	226.762	0.0012047	221.206	0.0013902
Cyp2a12	9.3703	0.0036709	31.1907	0.0072982	65.5884	0.0030742	82.0472	0.00052828	125.363	0.00083859	189.334	0.0033632	259.477	0.0019912	404.138	0.00086978	323.434	0.0012932	276.07	0.002805	252.37	0.0013371	218.372	0.0017298
Cyp2a22	1.4046	0.01608	4.6073	0.010522	12.9397	0.013603	35.9329	0.0048912	41.938	0.001012	69.2265	0.002282	104.116	0.0035908	151.798	0.0010384	52.7982	0.0028433	14.0189	0.033773	11.9769	0.00071286	9.4687	0.001152
Cyp2d10	35.5182	0.00045687	129.624	0.0080686	219.001	0.0011743	290.144	0.0015622	251.783	0.011653	249.69	0.0041661	257.451	0.0072982	353.812	0.007472	408.689	0.0097395	464.932	0.0024516	582.772	0.00078249	553.823	0.002592
Cyp2f2	1.5046	0.0031528	40.5543	0.004922	30.4449	0.006459	55.7767	0.0028071	66.2218	0.022008	75.912	0.037012	80.8047	0.0062199	341.827	0.018304	658.874	0.0040169	690.412	0.0067756	878.945	0.00069974	947.915	0.004572
Cyp4v3	3.3772	0.0040433	5.1228	0.0099708	7.8906	0.004804	9.1809	0.0003589	12.0555	0.0039115	21.4171	0.0024235	43.0551	0.0094122	50.3537	0.0010311	68.2055	0.008682	115.832	0.037766	156.903	0.0092189	169.557	0.016253
Dhrs11	152.411	0.0018518	74.8087	0.007942	31.2765	0.0012474	55.5096	0.0004139	32.122	0.0037245	10.7591	0.0060517	10.133	0.010172	11.6959	0.0010311	14.7984	0.0019936	12.5775	0.0034552	14.1691	0.0010173	14.9363	0.00027655
E2f4	106.944	0.00058043	46.8245	0.00179	30.3842	0.00096182	44.7493	0.001672	30.679	0.0044579	9.3086	0.00091742	6.6611	0.0013717	5.9421	0.0074955	5.1996	0.0026483	5.7065	0.0055503	4.3915	0.0014247	4.5259	0.0023274
Eef1a1	1968.89	0.00077358	1279.74	0.0087319	1844.58	0.0013359	1687.6	0.00069156	1330.55	0.0014187	931.216	0.0029034	953.081	0.0056581	1040.93	0.0013962	737.19	0.0032074	834.963	0.01104	758.926	0.0039395	1017.99	0.001503
Eef1b2	279.002	0.00069772	199.761	0.0036616	279.009	0.0019277	226.342	0.00053374	177.149	0.0022278	90.4106	0.0020985	71.7305	0.0023425	61.4196	0.0019055	64.3067	0.0024703	72.2261	0.011149	55.2455	0.0012742	72.3538	0.0049255
F2	42.8525	0.030662	293.46	0.0073311	377.003	0.0026154	288.771	0.0050991	325.752	0.0025535	612.668	0.001517	803.443	0.001529	911.828	0.0053936	691.146	0.0024703	659.685	0.0012246	703.712	0.0012742	689.157	0.0018963
Fbp1	30.1787	0.019592	619.423	0.0074129	953.921	0.0018108	964.33	0.0024721	1243.37	0.0031964	930.755	0.0018718	727.65	0.00036285	482.979	0.0023167	636.306	0.0029787	566.399	0.0056479	550.857	0.0014108	590.557	0.0092981
Fech	439.441	0.0019727	234.613	0.0028183	97.105	0.0050384	149.727	0.0011208	106.833	0.0067831	42.5486	0.016218	32.7768	0.002774	35.3997	0.0016697	26.9533	0.02978	28.002	0.041177	27.1489	0.016169	36.9059	0.00020102
Fetub	3.2279	0.0082345	138.507	0.0093332	283.179	0.0044457	297.817	0.00048726	247.026	0.0031359	381.506	0.0015233	446.1	0.0029644	572.682	0.0061752	408.928	0.0027173	409.244	0.0084218	409.613	0.00032264	346.202	0.00070332
Fgg	557.972	0.0019412	2821.24	0.012404	2485.05	0.0052791	1780.22	0.00048606	1702.62	0.0040061	1741.72	0.00096215	1462.28	0.00085998	1555.74	0.0006079	1360.19	0.0071269	1501.69	0.0066744	1227.01	0.001339	1383.76	0.00057958
Fth1	3493.74	0.0012544	2888.8	0.010336	2566.63	0.0034605	2619.2	0.0018993	2049.45	0.0013905	1176.12	0.001543	1282.09	0.0023032	1630.82	0.0017243	2159.25	0.0073581	2249.29	0.022751	2155.9	0.0030657	2368.48	0.0021819
Ftl1	1971.51	0.00093825	1452.09	0.0012132	1392.11	0.00074651	1554.86	0.0031912	1567.85	0.0027929	833.237	0.0046929	787.626	0.0017043	1075.97	0.0021323	2795.82	0.018542	2643.85	0.04208	2330.53	0.018914	2354.47	0.0052809
Fzr1	112.716	0.001275	61.9543	0.004027	33.1991	0.0014441	44.7508	0.00073343	29.4262	0.0023982	10.831	0.0052852	5.3627	0.0054456	4.8126	0.00428	5.5905	0.0064345	4.7146	0.0017306	4.4248	0.0041969	4.6198	0.0021838
Gc	54.7984	0.015518	300.246	0.025798	596.76	0.0018635	403.421	0.01908	437.309	0.0058156	1011.58	0.0074621	1441.22	0.0025079	1640.63	0.0022367	1467.63	0.0043135	1550.83	0.0058708	1796.18	0.002979	2084.14	0.00089216
Ghr	6.7122	0.010206	9.3016	0.0071963	13.8976	0.0044709	20.0252	0.00079495	32.4699	0.0022278	59.3497	0.0030295	72.9081	0.0019708	73.6749	0.0037592	72.9561	0.0012271	92.7054	0.0053692	104.216	0.0012262	102.407	0.0020625
Gm11968	92.7276	0.00047527	72.7449	0.0057977	66.3555	0.00081085	62.8584	0.0011325	52.7126	0.0014187	24.0453	0.0035957	16.5406	0.0057045	14.0284	0.0010324	15.8367	0.00077812	18.046	0.017872	11.574	0.00017303	12.3087	0.0034905
Gm13253	240.913	0.0011666	193.322	0.0047392	171.159	0.00037448	150.099	0.00074735	141.606	0.0056677	65.032	0.0041435	44.5885	0.0035051	36.9929	0.0014745	41.5244	0.00052944	46.7996	0.020409	33.1918	0.0018684	32.9974	0.0040032
Gm5148	423.626	0.00091241	184.26	0.007942	221.523	0.0031396	201.351	0.0034478	149.254	0.0012356	69.0446	0.011484	57.36	0.01113	55.8769	0.0048446	48.4503	0.0034875	51.7342	0.012511	44.5172	0.0026502	61.2873	0.0041222
Gm6251	209.354	0.0023947	193.48	0.0024655	179.286	0.0010572	161.642	0.0018043	130.288	0.0022549	74.9448	0.0073524	55.6887	0.0063166	44.8403	0.0022322	51.5152	0.0035493	49.8278	0.0017295	39.1181	0.0070711	41.0743	0.0065775
Gm6682	185.534	0.00040203	118.11	0.010307	62.4551	0.0083363	102.746	0.00031909	88.0948	0.0033854	37.5988	0.0040932	27.7398	0.0051159	22.0223	0.01621	30.5184	0.0040555	21.5392	0.0015454	18.6044	0.0084691	15.7702	0.0028277
Gnai2	124.275	0.001095	113.972	0.00072672	113.964	0.0022887	137.982	0.00051812	131.318	7.9513e-05	83.596	0.001275	52.2963	0.0019184	49.3743	0.0042929	38.3351	0.0037115	34.5084	0.010578	31.9111	0.00032678	36.7813	0.0017891
Gnb2l1	1506.94	0.0030747	1104.69	0.003581	1036.85	0.0020287	974.626	0.0025097	755.838	0.0056233	368.366	0.0025764	283.485	0.0026387	260.526	0.0011023	306.546	0.0050236	284.275	0.00080293	223.407	0.0035665	248.589	0.0056925
Gnmt	85.177	0.0040424	329.953	0.011132	576.049	0.030781	310.873	0.0088156	290.371	0.0104	518.319	0.013911	1152.54	0.023822	2078.6	0.0073024	2026.51	0.046914	1874.24	0.008161	1885.96	0.0085333	2138.61	0.043898
Gpx1	3852.62	0.0015831	1625.59	0.00014946	1056.66	0.0023884	1465.28	0.00053374	1071.09	0.0027644	856.373	0.0057779	1043.03	0.009268	1631.54	0.0036879	1963.59	0.016123	2333.27	0.01426	2103.07	0.016094	1863.77	0.00070236
Grina	344.811	0.0025473	262.261	0.0058409	151.602	0.0008342	195.46	0.00034165	125.878	0.00071529	65.327	0.0030708	49.6093	0.0013623	51.3746	0.0025264	89.7145	0.0036294	89.5407	0.007081	113.882	0.0017016	121.707	0.0023648
Gsta3	86.7202	0.0016951	200.083	0.0026784	129.091	0.00874	206.252	0.0062083	236.659	0.0033854	348.887	0.002285	352.09	0.0014828	566.835	0.0021371	720.672	0.0037821	780.778	0.003399	839.614	0.0043046	838.196	0.00055433
Gstm5	119.701	0.00013514	80.1972	0.0015695	40.3786	0.0019285	60.0531	0.00088654	34.6423	0.0033262	14.801	0.0009779	9.5911	0.0014006	7.6686	5.5063e-05	11.1605	0.010209	9.6209	0.0057678	8.532	0.0036224	6.7007	0.0022604
Gypc	70.2692	0.0010732	29.9647	0.0015878	20.1906	0.0023833	33.8898	0.003654	20.759	0.0090672	4.3806	0.00094784	2.3421	0.002896	2.853	0.017958	2.8886	0.025726	2.1562	0.011864	2.139	0.014101	1.5778	0.0012451
H2-K1	22.2811	0.021054	41.7625	0.00416	56.8886	0.0036421	50.037	0.0014209	53.232	0.0036825	66.2433	0.016311	78.624	0.004166	185.976	0.012644	349.356	0.023128	400.622	0.0059132	433.428	0.0032497	454.935	0.0031938
H2-Q10	110.282	0.002004	147.525	0.00098897	174.66	0.00021004	249.41	0.0012981	306.434	0.001018	318.192	0.008802	272.455	0.0010007	323.069	0.00040174	876.84	0.0088634	910.975	0.0023649	795.249	0.0078953	876.622	0.0015168
H2afz	171.947	0.0030051	87.534	0.00011802	63.9302	0.0031313	83.1598	0.00088989	101.519	0.0039088	41.2469	0.0072172	30.1383	0.002896	21.8324	0.0027235	23.6491	0.0052635	28.0321	0.011867	16.531	0.0053884	20.0456	0.0016882
H3f3a	412.559	0.00030093	163.919	0.015647	153.5	0.00057166	172.603	0.0043121	137.928	0.0019091	62.1754	0.0034684	52.2637	0.004416	46.8571	0.0023553	38.4061	0.0042845	45.9699	0.0087742	32.7155	0.0024696	41.6439	0.0016674
Hgd	38.1229	0.0012445	78.0337	0.005021	132.08	0.0023818	132.73	0.0027356	191.247	0.0044075	212.677	0.0049729	328.904	0.0027164	307.466	0.00050927	382.764	0.0027173	300.214	0.0048518	333.458	0.0020411	335.526	0.009863
Hmbs	408.898	0.0021002	169.528	0.0040214	80.7734	0.0018393	126.208	0.00096019	85.5066	0.0042983	20.7959	0.0041922	13.4776	0.0064882	12.0034	0.00095159	18.5978	0.0027173	19.4153	0.0058393	15.7202	0.0024221	17.7169	0.0027828
Hmgcs2	63.0042	0.0019343	271.352	0.0017557	649.28	0.0028101	546.254	0.00033778	449.3	0.0074383	511.228	0.0083455	445.187	0.0025945	353.159	0.0034745	206.674	0.018614	179.356	0.016962	193.974	0.014603	211.518	0.0093059
Hmgn2	126.487	0.0010906	72.1784	0.010142	87.3508	0.0019358	79.7956	0.0005771	100.396	0.00071529	49.2369	0.0042196	29.4069	0.0027223	16.3183	0.011148	11.537	0.0074923	12.2119	0.0044191	5.1532	0.0047872	5.639	0.013891
Hn1	90.4245	0.0013361	54.2862	0.0029109	34.7412	0.0031977	47.5536	0.00098821	48.4609	0.002284	22.4997	0.002492	12.9914	0.0027105	10.0784	0.0037907	11.528	0.0034875	12.0463	0.0052501	7.8421	0.0059666	7.296	0.00064789
Hp	116.162	0.010248	1541.68	0.022713	2348.64	0.0037609	2854.15	0.00074314	3276.46	0.0055761	3023.15	0.0025119	2733.88	0.0076945	2969.93	0.0054139	2338.94	0.022655	2701.15	0.013853	2217.06	0.0086391	1849.35	0.0023595
Hpd	79.7254	0.0019251	463.541	0.0089347	641.83	0.0052584	539.579	0.0033748	543.031	0.0027539	789.333	0.003574	1351.93	0.0076726	1706.87	0.0040344	1994.33	0.015833	1255.64	0.011257	1750.35	0.0020103	1325.58	0.021946
Hrg	5.4419	0.0075548	265.044	0.045588	566.904	0.0026155	881.264	0.00089473	584.949	0.0044579	719.957	0.0053865	628.249	0.001539	1054.17	0.0050349	728.446	0.0080417	544.248	0.018702	619.491	0.005548	509.775	0.0012796
Hsd11b1	4.3498	0.0099447	17.9052	0.011802	26.352	0.000558	51.0121	0.014485	48.6904	0.0022606	75.0655	0.0082213	98.1033	0.0028435	178.156	0.0038878	141.416	0.0039909	145.017	0.0087156	193.528	0.0043768	219.326	0.0025907
Igf1	1.8996	0.0031805	2.6468	0.025822	3.8041	0.00088199	6.2465	0.00070445	17.2918	0.0023722	34.9444	0.0035665	53.1224	0.00029054	51.6981	0.0020815	97.5465	0.0027472	92.8768	0.0037297	88.0706	0.0068414	80.0447	0.0042372
Igfbp4	202.469	0.00076437	377.758	0.0023823	501.465	0.0019819	659.794	0.0019237	792.89	0.0035654	976.287	0.0020985	1098.34	0.0026536	1096.36	0.0027228	701.364	0.0034572	773.455	0.0014932	751.389	0.00032264	702.926	0.0031464
Isg20	75.3679	0.0040341	65.2861	0.0090212	32.7879	0.002875	62.5455	0.0013801	38.1325	0.0079424	10.9648	0.029165	3.8403	0.0056227	4.5473	0.0077181	3.7188	0.0066685	4.0507	0.017525	1.8961	0.035055	1.6284	0.0041382
Itih2	90.5822	0.0075761	222.936	0.018362	362.998	0.0026186	390.815	0.013521	336.371	0.0080097	715.828	0.0090238	769.842	0.0077916	479.904	0.0032459	216.364	0.021905	169.625	0.012933	169.483	0.0081107	211.761	0.0032986
Itih3	92.3915	0.00056279	585.811	0.0016623	788.185	0.00090952	860.279	0.00041252	779.95	0.0027617	851.66	0.0042207	709.74	0.0016947	543.192	0.0018587	329.425	0.0098057	262.556	0.038836	222.992	0.0027731	214.465	0.0033023
Itih4	40.2044	0.0035704	238.399	0.0069626	245.514	0.0016157	258.31	0.0032831	275.714	0.0027352	649.498	0.0085067	1008.71	0.0011125	1134.08	0.0029429	707.96	0.015776	547.484	0.021773	588.073	0.0055335	568.879	0.0016387
Kng1	159.861	0.00030316	1034.26	0.013597	1525.71	0.0028005	2083.87	0.00017269	1867.74	0.0055504	1930.37	0.0014141	1354.32	0.0023933	1045.07	0.0020738	1008.5	0.0068595	828.196	0.0053692	882.011	0.0023824	868.461	0.00037029
Ldha	574.813	0.0018445	900.48	0.0017692	699.625	0.0001348	627.593	0.00078274	922.182	0.0052939	546.772	0.0014141	417.438	0.00044126	284.829	0.0010311	312.939	0.0023818	308.155	0.0037535	259.293	0.0015884	257.521	0.0022108
Lect2	18.1653	0.0011979	15.5095	0.0045875	26.1408	0.0095559	104.411	0.0022185	175.416	0.0028186	225.124	0.0028514	193.204	0.00086126	128.556	0.0018026	97.2621	0.010325	80.8578	0.0014932	57.8705	0.0010617	40.966	0.0081584
Lgals1	346.963	0.010923	144.635	0.0028183	67.2179	0.023764	107.941	0.0077109	143.568	0.011716	73.4667	0.0051094	28.3339	0.010863	19.6269	0.00092389	31.8182	0.0088085	21.3617	0.0076682	19.4731	0.0088384	21.9463	0.0020523
Mgst1	78.1602	0.0011979	211.457	0.0043314	530.005	0.0019428	422.359	0.00064895	541.871	0.00091923	487.442	0.0021296	539.656	0.0017139	673.099	0.0014061	1267.47	0.0030527	1960.05	0.0033192	2016.1	0.0047124	2143.78	0.0017016
Mkrn1	100.559	0.0015323	77.3418	0.007394	33.5922	0.0024252	49.1762	0.00038471	33.7705	0.0038556	14.4148	0.024768	6.9001	0.0025991	7.1588	0.001576	5.9744	0.0075493	5.5279	0.0084117	4.5456	0.0039669	4.6648	0.00086575
Ndrg2	16.9347	0.0011374	115.369	0.004801	159.127	0.0016851	127.803	0.0011508	156.194	0.0011202	221.327	0.00042065	318.211	0.0017384	397.889	0.0020738	302.479	0.0027472	294.475	0.0045302	335.106	0.0013797	352.975	0.0012683
Nt5dc2	139.098	0.0022336	107.425	0.0032094	32.1172	0.0037214	39.9851	0.0012114	43.3305	0.00086666	23.259	0.0025459	11.7095	0.00452	6.2361	0.0018882	6.9434	0.013054	4.76	0.0087273	3.4128	0.01103	4.2749	0.010201
Nudt7	6.2748	0.0054277	5.607	0.0068685	10.8557	0.0013468	10.9864	0.0056823	13.9322	0.0081743	16.9051	0.0018718	47.4327	0.04451	41.9455	0.0032509	196.866	0.0018879	450.672	0.0061207	342.351	0.0021736	346.709	0.00046571
Oat	24.2633	0.0019412	13.6738	0.0085074	20.9609	0.011257	14.413	0.0005541	15.4813	0.0041649	15.2649	0.0095717	48.8382	0.01536	73.2309	0.0032115	102.068	0.0094782	99.4821	0.013458	142.797	0.0057956	144.518	0.00067535
Odc1	181.702	0.0029401	57.0919	0.0050782	40.8041	0.00048552	73.9936	0.0025276	63.4454	0.005714	15.4845	0.00096537	9.3128	0.0090016	6.3898	0.0084912	14.8156	0.0018703	14.4155	0.01943	13.4273	0.0058303	16.6715	0.0012159
Phyh	34.6201	0.00010247	61.2482	0.015236	203.412	0.0024619	192.585	0.00092944	162.048	0.0014159	220.825	0.0042549	298.318	0.0034514	378.01	0.0024006	346.894	0.0035226	463.011	0.006754	506.671	0.0031795	561.891	0.0017631
Pigq	167.63	0.0016167	69.5074	0.018754	38.5779	0.0052548	74.0418	0.0011338	47.8548	0.0021797	17.1781	0.0067858	13.6602	0.0012757	12.836	0.0024164	14.5782	0.012834	13.5231	0.049201	14.3635	0.0071835	14.3518	0.0016497
Plg	80.4134	0.0010361	339.944	0.0070631	436.428	0.0025921	532.826	0.0022347	454.615	0.0064891	747.207	0.0063559	830.581	0.0006082	944.377	0.0024488	641.529	0.012429	572.271	0.013632	556.967	0.0051963	526.615	0.00027655
Pnpo	642.098	0.0010283	255.392	0.0089416	146.867	0.0009235	165.07	0.00050587	114.903	0.0065326	58.3786	0.0043235	53.9202	0.0016596	60.0264	0.0013672	68.0922	0.0035782	69.2739	0.0057373	74.3279	0.0027821	87.0408	0.00019785
Ppox	90.4785	0.001863	40.3879	0.009669	17.3651	0.0024588	30.7907	0.0016351	19.8461	0.0027716	5.7604	0.0072103	3.4804	0.0064882	3.3403	0.0031812	4.1983	0.0052805	4.053	0.0017194	3.5356	0.0066474	3.6696	0.0022935
Ppp2r4	148.787	0.0011558	101.718	0.0087159	65.9734	0.0014083	90.6864	0.00090112	68.3446	0.0044633	27.965	0.0047318	20.1038	0.0019006	17.3233	0.0027511	22.6336	0.0017004	22.0337	0.0029943	21.5653	0.00096008	22.0325	0.0026091
Prdx2	1261.62	0.0062358	589.498	0.0027149	259.815	0.0041819	433.408	0.00064511	286.868	0.005948	87.6401	0.0085768	53.425	0.0012577	51.0482	0.001368	64.8107	0.0074923	70.5347	0.010546	63.3669	0.0042865	63.371	0.0041361
Rab3il1	76.8085	0.0014309	29.3283	0.0053128	15.5858	0.0027295	28.2294	0.00076112	18.9678	0.0028839	6.4929	0.0024761	3.0222	0.0057953	2.3796	0.0091047	2.0636	0.002305	1.7683	0.014074	1.6339	0.0026502	1.8534	0.0012619
Rad23a	161.615	0.00033192	74.2405	0.0034368	42.0531	0.0014083	69.7009	0.00052687	47.5227	0.0019623	20.548	0.0029722	17.0899	0.0017544	17.4534	0.0010384	15.1172	0.0041378	13.0731	0.010004	13.3898	0.005263	16.8281	0.0028217
Rarres2	24.1136	0.0081223	78.2043	0.02703	178.483	0.011127	331.597	0.0011338	556.889	0.0055368	831.342	0.002696	855.424	0.0019409	720.055	0.0045329	508.184	0.021957	539.64	0.0094427	459.588	0.011648	372.623	0.0047422
Rcc2	65.4057	0.00029468	34.429	0.0037686	26.0508	0.0022062	31.9923	0.0013514	23.3911	0.0026894	10.4334	0.0013369	7.3568	0.001984	5.4475	0.0026345	5.2529	0.0027472	5.8399	0.01325	4.8118	0.0014965	5.1477	0.0026903
Rdh7	16.1116	0.010472	283.167	0.0010811	335.735	0.0016938	448.108	0.0040533	506.433	0.0090368	536.377	0.0026308	529.28	0.0024942	551.287	0.0020109	440.874	0.0033721	514.547	0.008385	532.357	0.0014939	544.058	0.0007329
Rpl32	459.41	0.021118	442.737	0.0056039	369.504	0.0051266	328.169	0.0030884	270.48	0.0043748	142.38	0.0094661	103.399	0.0013322	89.6195	0.0026052	113.195	0.019083	108.922	0.01073	79.2781	0.0079859	81.4658	0.0043414
Rpl4	449.952	0.00012499	205.292	0.013891	345.981	0.0038088	251.203	0.0027513	225.921	0.0010116	122.691	0.0099923	107.076	0.0055405	101.585	0.0079358	100.458	0.0059635	93.7769	0.013815	73.029	0.0051921	96.9889	0.003723
Rpl8	1501.9	0.0040061	910.601	0.0042683	922.249	0.0074284	846.039	0.0016167	656.515	0.0042517	318.501	0.0058037	255.837	0.0013601	262.012	0.0065675	280.565	0.025445	282.231	0.0069518	212.998	0.015872	238.905	0.0060518
Rplp0	839.951	0.0035672	571.447	0.0083275	465.812	0.0019893	505.497	0.0015339	369.652	0.0045018	179.607	0.0045231	132.579	0.0017771	121.611	0.00097061	154.821	0.0022933	164.829	0.00093353	129.443	0.0023268	133.914	0.0022039
Rps11	615.604	0.0053692	479.901	0.0029035	452.883	0.00090511	456.281	0.0029466	374.079	4.6267e-05	212.482	0.0039568	155.058	0.0028335	130.1	0.0033426	134.22	0.013534	129.138	0.0096416	113.084	0.016518	128.595	0.0012846
Rps3	496.82	0.0026618	352.126	0.002694	371.345	0.0014863	342.844	0.0011169	275.523	0.0041329	123.858	0.0029727	92.7405	0.00094254	98.2185	0.0017688	99.709	0.0033893	104.733	0.0064396	88.0594	0.0030778	105.442	0.0036053
Rps4x	355.253	0.0024514	329.407	0.00033972	255.381	0.0013913	242.631	0.00034123	197.324	0.0041592	105.423	0.0037196	79.0989	0.0016139	72.5141	0.00066368	67.9968	0.0018703	77.1362	0.014261	55.7655	0.0014606	65.5981	0.00057573
Rps5	1827.13	0.0028079	1644.54	0.011	1340.74	0.0051722	1316.68	0.0031506	1057.45	0.0026124	536.796	0.0076479	391.383	0.0037181	366.105	0.0014501	469.115	0.026796	498.867	0.033907	339.43	0.014962	356.53	0.0068351
Rps6	373.883	0.0014867	232.56	0.0020272	263.104	0.0025254	234.02	9.1314e-05	184.196	0.0022519	86.5342	0.0025764	77.9185	0.0010303	73.0319	0.001576	74.5851	0.0034294	77.1477	0.0069202	60.3345	0.0028232	79.571	0.0029408
Rps9	883.418	0.0064505	589.298	0.0012235	697.01	0.01005	575.401	0.0014781	456.1	0.0034636	245.412	0.015363	194.716	0.00064573	200.338	0.0057008	208.661	0.021825	220.457	0.013119	146.828	0.010045	167.488	0.020069
Serpina1a	313.676	0.001725	1720.48	0.0024989	1883.47	0.0016459	2708.63	0.0012583	2099.46	0.0040562	3068.7	0.00043599	2986.71	0.0032649	2890.21	0.0031692	2865.68	0.001792	2908.6	0.0021251	3354.2	0.0010617	3301.01	0.0020508
Serpina1b	413.917	0.0019588	2219.35	0.0023823	2653.19	0.0022186	3810.16	0.0016443	2860.45	0.005119	3866.2	0.0016316	3878.33	0.005749	4677.33	0.0028674	4400	0.0039672	4016.42	0.0024516	4544.74	0.00079907	4256.66	0.0030543
Serpina1c	399.886	0.0022106	2335.32	6.8783e-05	2555.5	0.0016899	3637.14	0.002926	2944.29	0.0026685	4763.31	0.00062946	5323.59	0.006745	5846.61	0.0055723	7014.28	0.0062161	6930.02	0.0050375	9002.25	0.00083709	8651.49	0.00087196
Serpina1d	106.326	0.0012339	1036.81	0.0069044	1454.68	0.0018941	1474.15	0.0018769	1138.05	0.0024437	1730.85	0.00085103	2155.87	0.0080327	2904.25	0.0039392	3180.6	0.004201	2714.9	0.0099874	3566.72	0.00019905	3214.7	0.0033211
Serpina1e	544.589	0.002353	12017.1	0.022264	11296.8	0.0034618	5035.58	0.0019945	3428.25	0.0029929	3521.57	0.0028848	1969.06	0.0049794	1973.4	0.005022	4067.32	0.0041988	13239.5	0.0029937	13209.6	0.013476	12036.3	0.0063421
Serpinc1	73.3084	0.0034564	494.927	0.0023531	586.208	0.0056197	811.201	0.001674	840.023	0.002799	1152.12	0.0038877	1200.81	0.0040425	1161.2	0.0054139	1066.04	0.0042257	827.853	0.0061488	975.809	0.0043477	1035.02	0.0033238
Sh3bgrl3	107.067	0.010146	128.138	0.0023823	107.518	0.0029641	92.9257	0.0027363	87.3772	0.00053844	41.6392	0.0038993	20.2249	0.0071534	16.623	0.012511	13.1005	0.0032741	13.3814	0.048597	9.0972	0.040176	8.0848	0.006552
Slc25a4	49.9038	0.0033077	70.3622	0.030346	350.113	0.0068747	82.5922	0.00025763	94.6627	0.0030342	57.1995	0.0047318	43.4764	0.0022454	32.1786	0.00067917	11.3501	0.0034875	5.7585	0.0065413	2.933	0.032458	3.4332	0.0065842
Slc27a5	17.0249	0.00064313	73.2855	0.011645	94.0131	0.0023833	139.111	0.00092944	133.586	0.0044431	229.945	0.0030295	305.941	0.0045525	484.075	0.0054922	442.378	0.006064	403.555	0.0032164	505.896	0.0015466	429.114	0.00048163
Tgfb1	60.702	0.0014911	58.3876	0.0042321	54.3026	0.0015135	50.0229	0.00094353	45.1169	0.0020705	25.2081	0.0057167	12.9019	0.0037588	11.4949	0.0046668	7.6924	0.0025457	6.1744	0.0042899	5.3836	0.0071944	6.0124	0.0055641
Tmbim6	115.315	0.0010546	162.196	0.0042706	234.751	0.00033692	196.546	0.00073015	170.243	0.00086421	186.715	0.0014354	209.381	0.0012557	303.169	0.0032288	368.913	0.0035377	446.614	0.0033387	481.047	0.00042161	493.44	0.00060169
Tmsb4x	438.859	0.00057894	381.44	0.014258	473.663	0.001895	407.613	0.00093251	469.441	0.0019598	248.909	0.010442	123.104	0.013735	113.673	0.0077304	87.7725	0.0093932	112.158	0.025577	64.9432	0.0072381	67.0852	0.0010647
Trf	1267.21	0.0033163	14419.1	0.0045875	10898.8	0.0010193	5288.28	0.0086432	5465.69	0.0068746	13886.8	0.0027304	16524	0.0019422	10434.3	0.0044107	9262.33	0.0015687	8993.43	0.0042571	8601.18	0.0025895	8217.79	0.003511
Tspan33	149.045	0.0015434	72.4187	0.0088688	39.8301	0.00085001	67.0905	0.0017087	38.4471	0.0082168	11.3427	0.0017342	6.3093	0.00064978	5.573	0.00030115	4.6109	0.0083561	5.832	0.017868	5.7671	0.007566	6.6896	0.0029747
Ttc39c	3.6953	0.00042339	11.1725	0.003108	17.645	0.0011187	11.5503	0.00196	14.7989	0.0029869	15.5019	0.0025062	24.7332	0.0034929	24.4316	0.00087668	33.3561	0.0023102	73.8518	0.012925	76.8895	0.0026666	75.1465	0.0004445
Ttr	1702.79	0.0011374	3766.14	0.0066331	1839.7	0.003476	6710.88	0.00040174	8850.22	0.0013853	10341.7	0.0040169	6893.32	0.0030376	4022.36	0.0055716	4776.35	0.021036	5154.86	0.020035	5114.41	0.0076121	4563.79	0.0076106
Tuba1b	1004	0.00092972	537.632	0.0066576	301.615	0.0030012	464.461	5.7021e-05	385.644	0.001594	151.472	0.003261	92.6664	0.0015786	71.2029	0.018207	101.192	0.0050283	88.491	0.013174	52.8062	0.0062142	49.4529	0.00044739
Tubb2c	421.562	0.0018011	218.743	0.0059914	120.634	0.0022292	202.776	9.1314e-05	177.829	0.001742	61.4557	0.0021536	44.382	0.0028969	38.3319	0.021346	91.0167	0.0016425	87.7762	0.0072177	66.7226	0.0059405	52.4912	0.01123
Tubb5	440.141	0.00064464	248.3	0.0053202	185.44	0.0064253	255.431	0.00038773	223.607	0.00083174	89.6119	0.0042713	54.8249	0.0021517	43.1608	0.03993	51.9406	0.010668	39.9336	0.014009	28.3993	0.0026824	28.6111	0.00051015
Ubac1	97.4681	0.00013514	44.5085	0.011359	18.3438	0.0014702	36.1801	0.0017019	23.1494	0.014208	4.6466	0.010305	3.3004	0.0080631	2.9683	0.006371	2.8308	0.0097429	2.9521	0.023552	2.7425	0.00045805	3.1104	0.012985
Ubb	1213.6	0.010863	919.89	0.0022176	667.308	0.0047153	790.921	0.0028621	674.714	0.0079738	465.149	0.0074548	344.417	0.0027398	333.987	0.0035759	294.367	0.0026953	375.256	0.036118	319.895	0.0053801	312.21	0.0027374
Ube2l6	510.239	0.00097341	489.379	0.011031	180.828	0.0058543	293.59	0.0031443	200.666	0.0050549	99.6377	0.031665	54.4521	0.0024716	51.0295	0.020999	62.083	0.014819	65.8459	0.007457	59.1399	0.0017438	53.3394	0.010537
Ucp2	271.66	0.0014801	191.092	0.0062196	114.381	0.0034132	161.395	0.0014453	93.8714	0.0015043	40.1508	0.0096467	14.4613	0.0028377	11.2176	0.01166	12.8521	0.0030608	8.7725	0.036437	5.3393	0.0067667	5.4976	0.0015848
Ugt2b5	5.255	0.0069456	7.3942	0.029062	21.9815	0.0045037	28.5826	0.0012079	46.2729	0.0004478	54.8373	0.0023844	57.6645	0.0028753	54.1592	0.0038203	96.0014	0.0063214	183.645	0.012995	184.844	0.0056194	251.379	0.010995
Urod	558.704	0.0023735	251.61	0.0032094	137.217	0.0031995	212.871	0.00064511	136.992	0.0029929	64.4731	0.0055421	59.5115	0.0091453	60.7421	0.0037066	66.3957	0.0053197	70.2669	0.0104	59.2243	0.0033547	56.57	0.00096552
Vnn3	3.7474	0.0085715	71.443	0.0031947	95.2361	0.0019058	131.182	0.00062268	120.424	0.0033395	105.219	0.00092089	85.1494	0.00071197	66.9709	0.0010529	51.9584	0.0027472	39.415	0.008326	32.7219	0.0016532	27.4979	0.00026841
Vtn	154.316	0.0029131	1194.09	0.0030434	1241.34	0.0066504	1339.57	0.0022225	1373.88	0.0025913	2203.44	0.0037742	1901.01	0.0086302	1987	0.0093601	2077.29	0.0053159	1927.86	0.0028177	2048.81	0.0019135	1798.31	0.0010031
Ywhah	100.824	0.00052372	58.0132	0.00075934	51.0198	0.0024789	64.6046	0.0004139	60.0599	0.00099046	28.9476	0.00094784	21.793	0.0012505	19.9926	0.0045014	21.0187	0.0078818	21.5285	0.0019691	17.6231	0.0019434	19.8035	0.0014525
Zfpm1	126.024	0.00073092	60.4176	0.019895	34.407	0.0019613	60.0964	0.00051104	38.0998	0.0063179	14.6992	0.0012258	9.0966	0.0048942	7.5494	0.0013962	9.8165	0.003999	11.2189	0.021782	12.0468	0.0010759	14.6123	0.0012609
Acot1	23.2764	0.0034117	13.9982	0.037736	155.883	0.0036012	18.0278	0.0036605	12.0366	0.00034384	3.8115	0.0030381	1.7766	0.0155	1.6491	0.087669	24.2276	0.0051374	13.9493	0.025769	22.569	0.0017895	25.3405	0.0064454
Alas2	1053.05	0.00064464	578.981	0.021466	260.573	0.0015388	377	9.1314e-05	246.413	0.0027713	139.685	0.064792	57.2046	0.0051674	55.8918	0.0025406	35.8875	0.0055706	71.9667	0.0031161	71.8421	0.0068389	68.0987	0.00053342
Apoa1	3043.19	0.0040868	11470.7	0.0060972	16587.4	0.0030903	18654.4	0.0065412	15952.1	0.01459	20796.7	0.0034258	16927.5	0.0061521	14301.3	0.035478	9698.23	0.022281	11027.3	0.062599	7295.78	0.032834	6299.72	0.010293
Apoa2	2027.96	0.00030567	3342.59	0.0022833	3512.61	0.0010218	6598.01	0.00057959	6607.71	0.0014302	7362.6	0.0058909	6709.26	0.0021791	6779.14	0.0038484	8226.97	0.020999	9448.89	0.0662	9310.92	0.0048996	8679.94	0.00089811
Atpif1	490.046	0.0013445	250.97	0.016314	163.741	0.0021833	206.603	0.0013512	140.467	0.00285	55.9345	0.015624	27.862	0.0076301	23.7523	0.0014654	23.6343	0.014545	21.4121	0.061676	11.3293	0.017657	10.7418	0.0012676
C3	73.8378	0.0056297	426.718	0.0077884	633.015	0.0039524	443.246	0.022333	364.812	0.0079823	1109.64	0.027593	1640.13	0.0012153	1900.1	0.0020758	1719.15	0.039553	1113.46	0.10962	1349.44	0.015508	1600.83	0.0035678
C4bp	2.1447	0.0036626	7.7011	0.074082	7.5963	0.011303	18.8527	0.00090598	42.2212	0.0028744	88.2511	0.0016319	131.066	0.0056443	167.101	0.00040294	233.177	0.013581	264.167	0.0064834	247.87	0.0081373	251.189	0.00052561
Car3	45.792	0.0033473	4.3257	0.067984	6.0094	0.022313	12.0223	0.0070328	38.8905	0.013476	74.9265	0.0090699	72.0746	0.0051541	71.387	0.02107	294.014	0.0026626	483.931	0.036665	637.335	0.003794	743.337	0.018644
Cdo1	29.8065	0.003271	94.472	0.08567	163.85	0.0013169	148.023	0.00049293	185.123	0.0013877	194.709	0.0054813	396.766	0.010422	735.793	0.0027959	350.852	0.0034023	351.516	0.040272	370.294	0.0034805	428.649	0.0017518
Ces1c	1.9506	0.069029	29.7166	0.040331	68.5265	0.0019819	144.448	0.0086326	193.322	0.0055379	654.254	0.0068591	1235.65	0.0022394	1698.64	0.0023283	1117.58	0.00057575	819.925	0.0077393	932.674	0.0052228	1028.49	0.00080467
Ces1d	4.8091	0.079383	27.4671	0.007976	49.8575	0.0024236	57.9986	0.0017612	80.8466	0.0048149	118.52	0.0077987	88.8841	0.0027851	144.128	0.0045593	254.77	0.0050397	306.043	0.0038476	277.585	0.0097362	307.196	0.0048304
Cks1b	51.9015	0.00087976	19.4211	0.00074051	17.7099	0.0032024	21.1387	0.00064511	19.3823	0.003232	6.2652	0.0037352	4.1227	0.0024018	2.8495	0.012764	3.2083	0.016653	5.5287	0.019443	1.9759	0.12243	2.1582	0.010047
Cml1	7.0997	0.0068134	57.3571	0.00564	14.3995	0.04237	31.3097	0.0067898	25.6368	0.0077181	33.8397	0.0053343	68.8899	0.056058	146.529	0.014519	183.509	0.017034	210.676	0.0032914	214.691	0.0016503	181.7	0.0022873
Cyp2a5	3.2793	0.0017225	11.2938	0.014183	5.9814	0.0026687	7.221	0.0012367	7.8337	0.0019689	5.1264	0.00095409	42.2051	0.086563	244.805	0.0086411	183.065	0.0083561	175.96	0.0014932	254.209	0.0042524	219.267	0.0019647
Cyp2c54	0.062533	1	1.2143	0.029318	3.0743	0.0051504	9.1233	0.00071743	13.341	0.013326	18.7567	0.0017983	17.9421	0.047917	55.292	0.0034228	212.205	0.017218	178.539	0.018148	186.096	0.013741	136.282	0.041671
Cyp2c70	13.3957	0.014433	131.195	0.002694	11.9388	0.060029	87.6196	0.00053374	82.4909	0.0028669	126.424	0.0047235	337.03	0.018126	450.483	0.0025124	403.508	0.002305	481.918	0.027455	376.032	0.0064771	246.024	0.010332
Cyp2d9	3.7337	0.017544	83.2265	0.039532	297.28	0.0013359	220.972	0.0028296	153.471	0.0021161	94.5289	0.003574	92.2755	0.001744	198.562	0.012045	314.887	0.0027472	1060.45	0.02141	1100.98	0.00042952	962.244	0.051553
Cyp2e1	0.96112	1	249.638	0.030493	859.902	0.003116	1744.67	0.0044372	1522.82	0.013355	2220.54	0.0042549	2992.68	0.0012369	4076.93	0.0056227	1922.92	0.0049801	2184.71	0.026021	2479.84	0.0078234	2072.62	0.022893
Cyp3a11	9.296	0.0031521	49.9951	0.09627	475.336	0.0056163	259.676	9.1314e-05	319.034	0.00030278	344.989	0.0041717	619.616	0.00050037	681.018	0.015525	1080.35	0.020125	1655	0.0062994	1813.19	0.033212	2186.7	0.0069728
Cyp4a31	0.37559	1	12.1111	0.037298	146.751	0.0026327	81.2211	0.00079524	62.8657	0.0013061	59.1352	0.0090238	42.1132	0.0059953	23.8866	0.0061556	29.2924	0.03839	7.3068	0.037516	7.2661	0.047211	6.4826	0.0043682
Fabp1	175.6	0.0002453	461.466	0.0089729	1814.39	0.0096159	1423.68	0.0017245	1753.77	0.0027568	1144.17	0.011291	734.452	0.013735	655.956	0.002573	1785.45	0.0062094	3051.72	0.069456	1728.38	0.018966	2041.14	0.0037804
Glyat	0.3488	1	1.1769	0.011519	4.8713	0.011481	22.9406	0.00034158	37.9826	0.0022606	46.2654	0.0020085	54.0179	7.6066e-05	62.565	0.00059629	93.7655	0.0027173	111.738	0.0054001	105.66	0.00077327	117.216	0.0050079
Gm5424	265.763	0.0026636	818.86	0.0059532	982.055	0.060469	317.573	0.0018329	524.891	0.014142	716.504	0.0069739	2064.22	0.026436	2848.3	0.0038682	3438.6	0.018193	2069.01	0.018782	2292.26	0.0029341	2501.08	0.043104
Gpt	1.882	0.041316	2.422	0.05528	8.9067	0.014879	3.6968	0.0027363	5.1544	0.026167	10.9695	0.012422	149.649	0.041415	293.158	0.0016666	218.57	0.01315	166.202	0.003198	153.209	0.0013192	144.684	0.0013856
Gstm1	116.058	0.003016	83.231	0.0037052	70.1621	0.0020177	97.9608	0.0021419	76.6762	0.0040891	75.2344	0.0024237	117.831	0.00071623	329.185	0.018429	664.957	0.012601	701.931	0.16641	593.838	0.0071231	713.772	0.0010048
Gstp1	178.147	0.0074713	136.787	0.0018718	66.9669	0.003283	217.409	0.0069921	197.554	0.0056021	149.461	0.011293	90.8801	0.0039791	125.515	0.0010311	303.879	0.015218	1395.04	0.10008	1511.44	0.018317	1645.04	0.0019531
H2afx	174.031	0.00188	79.2102	0.0023391	66.256	0.0039044	80.023	0.00078274	77.1074	0.0026625	32.9841	0.011943	19.4593	0.013218	10.6334	0.0017123	14.4566	0.026196	12.5226	0.004507	4.9957	0.09108	4.9455	2.6731e-05
Hpx	74.7828	0.032689	653.873	0.0025561	1055.21	0.0045932	1680.18	0.0010834	2194.18	0.0087219	4003.01	0.0034547	4540.72	0.0044712	4612.31	0.0034684	4492.89	0.014489	4586.6	0.0027321	3819.45	0.0076862	3773.6	0.055321
Igfbp2	2.1072	0.22095	219.183	0.048368	1095.01	0.009341	2312.33	0.00010315	1510.99	0.0061838	2235.27	0.0090341	1328.05	0.029265	811.244	0.038723	432.193	0.0007631	444.126	0.0088661	420.521	0.020015	432.4	0.04937
Khk	23.6553	0.0065391	29.8541	0.0029035	41.6784	0.0053675	37.1805	0.0054751	64.917	0.052365	117.116	0.0034677	180.219	0.024452	215.557	0.010332	315.711	0.03827	348.941	0.007488	296.977	0.0056707	278.413	0.004065
Lcn2	184.726	0.013117	380.541	0.012612	182.462	0.00091862	140.569	0.0054672	180.316	0.0017604	61.6878	0.025096	13.0009	0.0020065	14.3823	0.0012973	16.2396	0.0062951	7.278	0.0052079	6.0923	0.026439	1.918	0.79604
Lrg1	2.3142	0.075679	76.7839	0.046332	70.8782	0.0066589	47.3277	0.0040778	67.632	0.0022663	67.481	0.0017215	80.0987	0.020845	149.142	0.013391	221.539	0.022168	370.956	0.0069144	295.267	0.016772	221.881	0.0020557
Lyz2	137.546	0.012891	139.789	0.0167	96.9081	0.0022551	87.4236	0.00014088	86.0218	0.0031129	33.395	0.0051526	7.8349	0.22366	5.9923	0.028112	6.7225	0.010406	7.1048	0.036006	5.8705	0.0051858	6.619	0.023309
Mat1a	68.7898	0.00047527	531.18	0.05437	948.112	0.0090014	877.494	0.0033082	951.343	0.0092592	1058.83	0.009461	2107.3	0.0031785	2220.15	0.0021047	1571.5	0.015464	693.314	0.046894	820.966	0.026582	878.779	0.03959
Mgst3	391.86	0.0019307	150.295	0.0015408	68.5668	0.0019141	138.043	0.0011441	97.9191	0.00081321	29.8458	0.0090595	12.5138	0.012906	16.7335	0.0042863	18.0719	0.016708	9.0355	0.16714	10.1356	0.0019952	16.9545	0.025263
Ppp1r15a	98.8541	0.0049126	45.5937	0.029567	25.0368	0.00089273	45.4732	0.0010952	24.9723	0.0025312	5.1915	0.0075686	1.7265	0.056995	2.0715	0.043159	1.5297	0.038003	1.5842	0.018931	1.4553	0.011371	1.7263	0.0031077
Ptp4a3	105.326	0.00034148	66.9215	0.015375	31.1531	0.0019493	45.36	0.00070445	31.5646	0.0060588	9.0287	0.0059177	4.0858	0.0063166	3.3336	0.03185	2.872	0.0093964	2.2343	0.064114	1.5456	0.0052895	1.7424	0.04342
Rnase4	5.1863	0.0008504	10.0199	0.073093	103.505	0.0050828	102.439	0.0044362	113.107	0.014929	311.695	0.0030167	517.96	0.011036	622.712	0.0011745	169.444	0.0045124	171.408	0.012267	145.777	0.00034647	163.099	0.00074802
Rpl41	2528.37	0.021009	2021.81	0.0032486	1466.13	0.0081319	1642.91	0.0025807	1299.28	0.0065224	751.352	0.012338	508.159	0.0060905	445.237	0.0013062	689.445	0.037142	763.171	0.050298	479.471	0.01991	513.884	0.0062865
Rps20	639.871	0.0002842	502.908	0.0050828	441.809	0.0030181	404.021	0.00025131	351.049	0.00070268	187.786	0.0057073	139.845	0.0051073	128.589	0.0021794	136.193	0.0098278	183.959	0.076993	114.288	0.0024097	124.372	0.0018825
Serpina3n	2.641	0.0069182	191.124	0.053062	387.236	0.001558	594.366	0.0020237	586.528	0.0045314	653.48	0.0033849	506.858	0.0020893	376.682	0.0035523	209.956	0.0028551	178.866	0.013969	142.08	0.00042744	102.057	0.0033615
Slc13a3	15.0152	0.0024708	50.6331	0.020612	60.1014	0.018395	165.891	0.0037541	173.962	0.0052756	164.632	0.015028	88.55	0.011916	39.1775	0.0096637	10.38	0.016138	6.5823	0.080782	5.992	0.0037933	4.8099	0.040233
Slc2a1	148.342	0.0011032	24.5091	0.023257	8.4604	0.0013926	5.1033	0.00073877	6.2349	0.01709	4.6688	0.0039031	4.8175	0.00082275	5.3493	0.0015595	2.4585	0.07448	3.0115	0.019541	2.5596	0.01905	2.4768	0.0034517
Slc43a1	110.636	0.0018339	56.0683	0.0080693	36.0534	0.0048776	52.7223	0.0010454	37.1331	0.0033217	10.2066	0.0089291	7.5156	0.0042705	8.2197	0.01546	6.0453	0.0050457	2.5383	0.062704	2.8574	0.017258	2.1385	0.017779
Ube2s	155.723	0.0041847	95.4751	0.0076699	36.9832	0.0038532	55.8193	0.00045728	46.8109	0.004106	14.9991	0.01075	8.5456	0.0034478	5.9673	0.0023553	8.3334	0.015272	11.674	0.021099	4.1366	0.051397	4.0439	0.0033253
Ugt2b36	8.5296	0.002203	2.1256	0.094058	5.0041	0.0099391	11.4228	0.0014639	35.3499	0.0038895	69.8293	0.0010694	101.28	0.0021791	101.454	0.0019099	100.009	0.0041222	144.365	0.019929	144.431	0.0052477	167.069	0.0076709
1100001G20Rik	12.5337	0.085541	23.384	0.0069447	14.2427	0.0020079	10.5573	0.0027142	12.0182	0.0014955	3.8319	0.037713	1.439	0.34726	7.8622	0.033211	87.8903	0.0094076	206.301	0.0071457	242.174	0.0093125	258.631	0.0027466
Akr1c6	1.2356	0.20174	16.5142	0.0038971	10.2589	0.11772	94.0934	0.0022283	149.508	0.004294	186.822	0.0020085	220.082	0.0017976	234.592	0.0016223	223.208	0.0027472	283.668	0.002764	209.949	0.0022789	216.477	0.0013856
Apoe	238.82	0.048471	753.203	0.062515	2365.08	0.017669	1546.1	0.03462	1181.09	0.0080238	3720.03	0.037388	9254.42	0.0020064	13953.2	0.022543	9507.59	0.18629	11997	0.030108	13876.3	0.040185	12767.1	0.0036965
Asns	202.523	0.00083068	95.2186	0.0014269	45.433	0.0011938	66.3092	0.00074129	46.9748	0.0017166	17.7715	0.006918	6.6647	0.023509	3.3717	0.043579	2.2441	0.0058267	3.6826	0.11936	2.7579	0.046989	6.1489	0.21708
Cdkn2d	46.328	0.0019966	22.1692	0.0039082	14.6005	0.0017855	19.5694	0.0012895	12.9341	0.0046233	3.6662	0.0024235	2.0472	0.00226	1.4725	0.037837	1.7513	0.012192	1.7559	0.0031026	1.2436	0.36283	0.89707	1
Ces2e	0.6268	1	3.0216	0.099353	5.4769	0.0036425	10.3303	0.011272	22.298	0.0024526	63.9296	0.0074355	95.9958	0.0025064	85.792	0.0010311	134.034	0.0058406	107.667	0.0066971	126.902	0.0026502	94.2328	0.0082335
Ces3a	0.23442	1	17.4909	0.075975	30.8639	0.0024177	45.6643	0.0030792	72.1247	0.0013431	78.5309	0.013598	52.8003	0.0032742	63.4818	0.0016999	418.667	0.0010711	720.053	0.0054762	675.443	0.00045805	571.038	0.0076261
Coro1a	76.4212	0.012111	111.642	0.0068197	84.2473	0.0046271	76.1025	0.0055924	60.403	0.0031536	24.5144	0.021407	6.6448	0.013635	6.1227	0.022034	4.5056	0.026606	4.3721	0.0052079	2.735	0.069062	2.9592	0.050782
Cyp1a2	0.17922	1	0.89245	1	32.9759	0.0042726	59.0334	0.016525	91.6709	0.0058379	148.884	0.011537	205.016	0.025489	298.605	0.0073	529.887	0.0078913	472.802	0.0043393	591.138	0.0024636	437.007	0.017073
Cyp2c37	0.18919	1	5.9934	0.0057496	27.6008	0.0029707	58.0623	0.00053374	52.0419	0.0062841	87.5601	0.0029214	181.711	0.0051817	347.463	0.0018499	158.148	0.014847	78.2635	0.021744	102.285	0.015866	111.311	0.054553
Cyp2c67	0.20915	1	2.2871	0.056158	3.6463	0.0072512	6.7898	0.0019945	6.4485	0.00086421	2.8273	0.0059587	2.1911	0.039737	2.5904	0.0040459	10.5838	0.019954	28.3417	0.0092754	54.682	0.0052462	60.6609	0.0029484
Fabp5	390.246	0.0019844	563.227	0.0015408	320.446	0.0051076	673.04	0.0022754	749.077	0.0097873	449.242	0.0020056	124.245	0.17296	13.0251	0.036206	22.9902	0.0088775	21.7694	0.015654	7.3951	0.041744	15.284	0.10247
Gpr56	48.455	0.0022637	38.2815	0.0048623	45.8852	0.0046594	49.5801	0.00031838	34.8238	0.0029869	20.7939	0.0060789	7.0477	0.048349	3.6226	0.018839	2.095	0.044259	1.3343	0.14146	1.5198	0.015498	1.5937	0.20947
Hba-a1	131005	0.016239	60017.1	0.010663	24941.3	0.018563	37302.2	0.0020979	24601.9	0.0085028	10509.2	0.22301	2825.04	0.036766	3363.14	0.0045182	2135.65	0.0016164	3059.77	0.15635	928.505	0.049735	527.456	0.00047119
Hbb-b1	23919.7	0.021181	10893.9	0.017918	3638.62	0.024858	5095.55	0.0026719	3375.26	0.02269	1313.18	0.11109	399.694	0.014757	488.463	0.018764	311.819	0.0076027	435.556	0.058639	138.226	0.03154	84.6405	0.0080543
Igfbp1	73.8679	0.012614	761.906	0.014437	586.259	0.015834	1089.75	0.0032611	691.876	0.0026855	330.649	0.016252	117.217	0.096082	155.425	0.023262	19.358	0.030115	31.8982	0.041177	32.2997	0.0062142	10.1519	0.30496
Inmt	0.14741	1	1.3286	0.50346	6.1447	0.015781	13.0185	0.0016755	37.9655	0.014599	167.779	0.0082613	347.357	0.003605	507.487	0.00092389	934.456	0.03033	1251.05	0.035515	726.351	0.0036109	588.159	0.0050527
Mettl7b	0.12207	1	0.82417	1	19.0616	0.022472	69.3851	0.025434	165.099	0.0030163	373.158	0.0032046	441.965	0.0046075	314.153	0.00082082	656.776	0.0078422	532.711	0.0067315	552.609	0.0058584	537.799	0.002826
Pon1	0.88757	1	33.2406	0.085205	104.438	0.0020606	148.252	0.002584	174.968	0.00071395	335.722	0.0021141	385.572	0.00064573	388.923	0.0021322	330.732	0.0017706	283.839	0.0044623	296.773	0.0062407	248.277	0.0020581
Scd1	20.1341	0.010792	22.856	0.0063025	2.4171	0.038356	1.9805	0.0091618	1.7571	0.038411	1.5207	0.04792	6.0768	0.035015	10.7289	0.070613	431.427	0.024039	401.685	0.065395	798.91	0.035612	1524.12	0.045677
Serpina6	795.827	0.0013716	8.4055	0.47237	9.2314	0.10821	2.7273	0.017357	7.1542	0.0010352	140.1	0.018416	413.648	0.0022602	389.413	0.0021919	222.606	0.0026224	124.889	0.0037814	114.71	0.0046683	108.14	0.037677
Slc25a37	315.1	0.0074793	75.3931	0.0071564	44.381	0.0049564	62.8248	0.026427	37.2993	0.049303	5.8409	0.0018677	1.9186	0.10967	2.1288	0.0028698	2.1286	0.16306	2.033	0.021611	1.8628	0.0079041	2.818	0.0070077
Smox	71.1838	0.0023137	39.3433	0.0081511	24.0171	0.002003	38.678	0.00069372	24.6859	0.0035128	7.144	0.005552	2.2779	0.0092219	1.8585	0.00094366	1.3733	0.030122	1.2192	0.0083851	0.76592	1	0.92211	1
1700037H04Rik	111.433	0.0019412	51.4719	0.0054357	23.1903	0.00429	35.6312	0.00024362	18.6306	0.0073689	4.1648	0.018697	1.4817	0.036851	1.0862	1	1.3628	0.29052	1.722	0.031793	2.763	0.081673	2.5743	0.0031678
Aldh1a1	0.98711	1	1.5691	0.0081017	1.6823	0.072468	4.8985	0.0002389	4.0888	0.011537	4.1864	0.0033849	11.3108	0.077746	30.7073	0.029925	215.177	0.0053686	284.415	0.013991	389.822	0.0073614	392.509	0.021548
Apoc3	2.991	0.14295	180.167	0.028413	158.786	0.0019277	65.3231	0.0015215	115.893	0.015772	177.055	0.0015004	788.659	0.055592	1582.88	0.007172	2433.43	0.056193	3095.96	0.036096	2784.02	0.0073457	2370.86	0.00092027
B230312A22Rik	52.9298	0.0016418	22.1403	0.010718	7.7953	0.0034945	13.9695	0.0008567	9.2108	0.0069784	2.4112	0.0035929	1.2993	0.082954	1.8311	0.022966	1.2893	0.29877	1.4813	0.2094	1.516	0.044093	1.7817	0.0026839
Birc5	108.676	0.0024258	44.8989	0.0028183	32.0842	0.0031318	49.4993	0.0010406	51.6262	0.0035811	16.1452	0.013275	9.6215	0.0037724	4.514	0.12641	5.8647	0.0075049	5.2782	0.044602	0.72363	1	0.30668	1
C9	2.0954	0.00096638	1.0493	1	0.50399	1	0.65515	1	2.9822	0.017616	9.9156	0.0039908	24.2652	0.012476	30.8344	0.0010665	41.3878	0.023106	111.386	0.017337	160.401	0.0065098	197.184	0.0075818
Ccnb2	68.2235	0.00017005	28.0028	0.0033619	21.7307	0.0019256	32.0909	0.0029787	27.9124	0.0025043	8.5694	0.0097579	4.1132	0.015057	2.1975	0.13072	2.5927	0.0061874	1.7562	0.030141	0.26837	1	0.11866	1
Cd24a	823.33	0.00095881	314.397	0.0068102	182.237	0.0017297	298.597	0.013764	197.559	0.013225	33.5468	0.012338	6.8728	0.02266	4.7888	0.014776	2.9228	0.16897	2.2929	0.0058708	1.1379	0.82994	1.6468	0.66551
Cdca3	95.6316	0.0018008	50.3287	0.0052402	28.1222	0.0013926	41.8323	0.00051812	41.0406	0.0025933	11.1319	0.0099603	5.4609	0.0051911	3.306	0.1586	6.3489	0.0063755	5.2426	0.024936	0.96909	1	0.50323	1
Ces1f	0.26876	1	0.38019	1	0.43962	1	1.2815	0.006336	3.9486	0.0040358	6.2871	0.0044424	6.1742	0.0089472	9.0471	0.0024995	50.0731	0.0022218	97.1822	0.0080387	141.841	0.013852	184.418	0.00069691
Cyp2c50	0.092356	1	1.1914	0.2618	7.4815	0.0044774	20.2863	0.0021243	26.458	0.0018425	47.9122	0.0012912	95.841	0.016684	351.107	0.0020703	481.77	0.014489	425.992	0.013815	433.291	0.012084	348.745	0.056278
Dio1	0.045622	1	0.23497	1	1.0163	1	4.8008	0.0081919	12.8389	0.011213	30.5874	0.0024237	60.9841	0.0055751	91.567	0.00778	82.0881	0.0012989	91.4653	0.011257	78.0733	0.0022845	50.033	0.029635
Kif22	37.5468	0.001077	16.126	0.0017166	10.4007	0.0042452	16.0517	0.0020719	15.8098	0.0024091	4.1277	0.0048008	2.2164	0.023434	1.014	1	1.9883	0.033155	1.3603	0.034387	0.30449	1	0.17422	1
Plk1	50.8578	0.00076938	22.8612	0.0029229	13.5497	0.0039135	20.3161	0.0015203	20.5185	0.00086421	5.337	0.013524	2.6178	0.0094548	1.3317	1	2.9807	0.020041	2.0814	0.0022381	0.37265	1	0.15328	1
Prodh	1.587	0.010387	2.1116	0.028419	1.8828	0.0045599	1.4603	0.012846	0.94164	1	0.76987	1	13.2671	0.12001	58.5252	0.0043515	85.7963	0.01292	55.8275	0.0040468	64.5776	0.0016145	57.8134	0.0026326
Rdh9	0.052805	1	0.90451	1	12.4542	0.0051522	25.3003	0.00017926	39.0753	0.0027073	52.3488	0.004684	85.5892	0.004896	99.8183	0.0038555	28.5429	0.0027472	12.7883	0.068023	9.9108	0.011054	10.1653	0.004626
Rgs10	33.5027	0.001288	21.3258	0.0035784	21.3633	0.00093614	20.6212	0.00035839	14.6366	0.0028839	5.5757	0.0047096	2.265	0.065296	1.9422	0.024221	1.8319	0.0055606	2.1433	0.050614	1.2689	0.018234	1.2918	0.29146
Rrm1	94.2736	0.0018051	39.5966	0.0016074	28.7371	0.0030945	44.962	0.0015215	39.7404	0.0031454	13.1771	0.0068037	9.3488	0.0040486	4.3527	0.12494	6.0756	0.074559	3.2635	0.09851	1.6565	0.013852	1.9875	0.0057476
Slc22a1	0.10283	1	1.7164	0.23185	7.7658	0.29864	41.4819	0.006967	73.2004	0.0085322	71.0029	0.0075427	87.1734	0.020821	120.912	0.0092438	232.805	0.0056571	236.23	0.0022381	233.049	0.00087037	208.525	0.0014948
Snca	188.396	0.00086716	75.0557	0.014691	44.2376	0.0012617	44.5995	0.0036919	36.6257	0.0074688	15.6774	0.033583	5.8632	0.0046008	7.0274	0.036575	3.2992	0.02449	4.3792	0.050797	1.1884	0.56246	0.84666	1
Tff3	44.4045	0.027859	610.827	0.0015408	612.346	0.016208	171.141	0.00131	69.1735	0.082823	9.78	0.012338	5.1624	0.013473	23.3828	0.041629	52.8646	0.0081986	121.966	0.020298	25.4055	0.057138	42.5208	0.56039
Ube2o	106.631	0.00034324	66.844	0.011294	22.1079	0.0039067	30.2355	0.00017346	24.1234	0.0054273	9.5939	0.062554	3.6065	0.01525	3.4953	0.00084325	2.5005	0.065852	2.1759	0.16299	1.6294	0.0057824	1.5925	0.00027655
9030619P08Rik	0.049729	1	0.060213	1	0.28664	1	1.2079	0.014875	4.7482	0.025268	16.4985	0.0037894	41.6014	0.0016511	52.9396	0.00039692	53.8542	0.00028564	23.7123	0.00047891	7.6673	0.01498	1.9757	0.50857
Adh4	0.028994	1	0.18903	1	0.53556	1	1.1825	0.22302	1.454	0.042313	3.3558	0.0021983	6.9409	0.0076726	11.9561	0.0063151	37.0005	0.0017195	46.6304	0.0073877	50.3321	0.0014436	56.2801	0.0066581
Aldh1a7	0.8938	1	1.4087	0.26022	1.6765	0.28014	1.8463	0.0030557	3.5168	0.014132	3.9543	0.0040913	4.6786	0.071823	9.5423	0.02987	71.2592	0.0053956	71.1689	0.020054	81.543	0.0094342	101.92	0.00028511
Alox5ap	33.8522	0.007385	51.2064	0.00090312	33.6006	0.0016152	24.518	0.00087706	21.4728	0.0011369	9.4138	0.0044267	3.2397	0.11787	2.9776	0.05881	1.9531	0.063371	2.3881	0.029284	1.5129	0.0091718	1.5938	0.084693
Ccna2	117.007	0.0047225	40.5163	0.0042958	27.7041	0.0049098	45.6817	0.0093947	39.7718	0.011104	8.5024	0.0029727	4.7374	0.0037749	2.2332	0.6061	3.3315	0.099123	2.008	0.02691	0.3136	1	0.23491	1
Cdca8	40.5702	0.0019782	17.1272	0.00033471	12.348	0.0021624	17.6292	0.0010206	13.7221	0.0047844	3.7992	0.013399	1.6922	0.046734	0.87885	1	1.7158	0.046767	1.0413	0.54852	0.19963	1	0.14253	1
Cdt1	42.8231	0.0016296	22.3153	0.0048292	15.063	0.00093735	20.9659	0.00060355	18.3445	0.00039302	8.15	0.0013568	4.4232	0.0092114	2.1452	0.20691	2.9895	0.015218	1.6846	0.090271	1.0346	1	1.0254	1
Ces3b	0.032882	1	0.41661	1	0.9299	1	1.2485	0.0245	1.7699	0.02613	2.2994	0.10908	3.5379	0.01923	7.807	0.0064676	116.145	0.0029782	247.809	0.019235	248.73	0.0013465	230.777	0.0037603
Cml2	0.032557	1	0.15509	1	0.68428	1	3.0287	0.0042654	3.9482	0.010029	7.6796	0.013171	27.2119	0.013789	51.4569	0.01602	80.5814	0.0052485	99.7144	0.064399	155.009	0.011548	166.985	0.00047569
Cyp4f14	0.099011	1	0.48712	1	0.4306	1	2.0922	0.04918	8.9958	0.045213	15.3547	0.017326	34.8144	0.071928	86.0276	0.0030673	180.785	0.0077871	150.643	0.0046862	154.09	0.0018585	124.615	0.0021444
Fermt3	57.9017	0.00092828	46.8239	0.0049044	37.2255	0.00115	33.7088	0.00061966	23.7438	0.0019746	8.4162	0.0046217	3.1184	0.011894	3.0083	0.065682	1.8673	0.1547	1.7437	0.015481	1.3251	0.074945	1.228	0.20177
H19	1632.68	0.0003013	4310.68	0.0056175	3045.38	0.0035101	2928.8	0.0031324	1882.44	0.0021679	1932.25	0.012822	1724.92	0.038747	265.345	0.013968	11.1137	0.078642	2.2008	0.27009	0.48805	1	0.47887	1
Klf1	210.291	0.0010464	74.782	0.012118	36.2234	0.0022363	69.6475	0.0017279	36.6224	0.0053103	4.6702	0.046474	1.3735	0.018257	1.3847	0.020752	0.92617	1	0.72472	1	0.88938	1	1.0291	1
Lig1	61.3466	0.0012327	27.855	0.00072672	21.2479	0.0019819	32.4381	0.0027646	30.7995	0.0021804	12.1084	0.002823	7.8125	0.0053688	3.5079	0.151	4.096	0.060216	2.3573	0.01762	0.88607	1	0.78451	1
Lmo2	79.693	0.00032107	20.028	0.013185	20.3128	0.001158	27.9224	0.017939	16.1249	0.0060589	4.5983	0.0030708	2.1038	0.10052	1.885	0.015043	1.3205	0.043249	1.337	0.21046	1.013	1	1.3039	0.092605
Mest	72.157	0.002542	45.4293	0.0086517	49.5138	0.0087773	43.8177	0.0018583	58.5457	0.0013855	26.8875	0.0051287	9.8858	0.020357	4.5387	0.004599	3.2575	0.10178	2.2818	0.058724	1.0939	0.24883	1.305	0.57023
Mt2	1542.07	0.0013358	538.502	0.014342	1030.93	0.034898	640.695	0.034035	366.291	0.046651	146.123	0.12988	118.807	0.0016596	100.054	0.063682	110.408	0.22378	3.0288	0.0025415	23.0547	0.0051932	13.9471	0.42701
Ngfrap1	99.8712	0.0021368	52.6351	0.0048623	69.8123	0.0013181	66.2566	0.00072803	65.5123	0.0013261	28.9724	0.0034755	7.9418	0.054241	3.078	0.046634	1.7309	0.006565	1.4626	0.095898	0.61858	1	0.7537	1
Serpina3k	0.83685	1	230.357	0.10794	283.638	0.012787	105.968	0.035155	50.5209	0.07853	16.4372	0.0076724	153.755	0.17753	613.44	0.014473	6094.15	0.0035657	9294.35	0.0094465	8824.5	0.0037013	7407.24	0.0036515
Ube2c	317.439	0.0025473	137.144	0.0036192	65.8811	0.0025331	107.545	0.00098323	84.4676	0.004683	20.742	0.023214	8.8117	0.012153	4.0912	0.099881	7.5981	0.0091318	4.9583	0.076927	1.0783	1	0.51173	1
Akr1b7	11.5996	0.0045228	128.051	0.01217	155.129	0.028773	159.998	0.00164	75.7796	0.0051794	41.2476	0.0013797	23.1068	0.059863	10.6248	0.064183	1.9222	0.025777	0.42634	1	0.2533	1	0.2584	1
Asf1b	47.0184	0.0013469	20.3208	0.0069527	13.5423	0.0020441	21.0162	0.0013074	15.7338	0.0048489	4.0378	0.0024574	2.4207	0.006974	0.99228	1	1.2022	0.19252	0.78102	1	0.21185	1	0.17037	1
Cox6b2	57.6781	0.0038165	36.3576	0.0043042	22.4554	0.0019493	25.4441	0.0013181	14.5634	0.004048	5.2849	0.025789	2.6622	0.023559	1.323	0.52431	1.5323	0.30429	1.1638	1	0.57234	1	0.45903	1
Cyp2b9	0.6794	1	3.5641	0.078161	25.5242	0.016373	52.1521	0.0015984	86.6854	0.0032249	100.184	0.0049729	110.336	0.00032369	123.983	0.00085756	73.0035	0.0063357	6.0692	0.078482	4.156	0.28328	0.31766	1
Cyp2c29	0.12036	1	0.044637	1	0.12306	1	0.30989	1	0.78165	1	11.2618	0.012917	252.781	0.01571	619.855	0.008883	838.345	0.01655	871.597	0.0067315	780.667	0.014788	733.22	0.019838
Cyp3a41a	1.0858	0.86855	10.7039	0.10602	41.861	0.0051112	58.9605	0.0012834	75.5752	0.0031395	26.0983	0.0099033	6.7339	0.0046766	4.1776	0.0058324	2.6314	0.011856	0.49212	1	0.27035	1	0.37934	1
Cyp3a44	1.0254	1	12.4998	0.056828	105.638	0.0073176	126.776	0.0042911	157.071	0.0020426	86.8675	0.0041095	31.2576	0.0056125	9.3448	0.015161	7.4382	0.036419	1.377	1	0.22115	1	0.14721	1
Cyp4a14	0.036309	1	33.066	0.17556	1063.57	0.01102	314.335	0.0030307	238.756	0.0086267	140.844	0.012688	153.73	0.021743	80.2252	0.027728	170.174	0.083226	30.8062	0.064553	56.5854	0.18083	90.3274	0.021731
E2f2	111.349	0.0026312	62.5271	0.006061	33.6793	0.0030784	53.0104	0.0016351	30.0947	0.0096262	5.2509	0.024557	2.03	0.014961	0.87913	1	0.84559	1	0.64281	1	0.28019	1	0.25805	1
Gmpr	144.705	0.0013827	42.7118	0.0045331	18.4641	0.0076572	21.6777	0.0095747	16.3394	0.016756	3.2251	0.0061852	1.5792	0.015951	1.3712	0.064079	0.98488	1	0.97364	1	0.72725	1	0.63497	1
Gypa	265.347	0.0053904	77.1241	0.002697	43.3806	0.0013067	73.8657	0.012159	49.2559	0.022277	7.3396	0.018754	1.2485	0.049788	0.92388	1	0.56239	1	0.36126	1	0.098119	1	0.06504	1
Igf2	208.549	0.0099101	215.977	0.0027302	426.611	0.0086576	368.28	0.013499	306.434	0.011949	396.019	0.035266	150.795	0.26878	6.4036	0.0034428	0.44534	1	0.30645	1	0.145	1	0.16456	1
Mcm2	74.2064	0.00063247	35.4118	0.013294	18.8782	0.002257	35.8084	0.0018481	27.5877	0.0027617	8.6442	0.0040302	5.2104	0.0026691	2.8269	0.30371	3.1505	0.065525	1.3874	0.32015	0.92763	1	0.88236	1
Mug1	0.033145	1	0.48206	1	2.4344	0.044508	5.4733	0.0023735	5.0258	0.0058711	12.6448	0.01663	38.4205	0.036365	126.643	0.0035154	303.545	0.077034	344.599	0.10046	402.859	0.062796	376.309	0.017615
Ndufa4l2	24.7454	0.0060276	55.842	0.0027149	3.2226	0.061574	2.0302	0.0032183	2.4937	0.0048077	2.1041	0.022106	1.5591	0.0025064	1.4114	0.022486	1.6647	0.50499	1.2847	0.070735	1.044	1	1.1294	1
Pf4	104.655	0.0018982	110.212	0.0069027	131.907	0.0034404	68.9852	0.00087082	47.3021	0.0022107	15.9208	0.0098437	3.3268	0.0041679	2.3382	0.050156	0.95546	1	1.4449	0.083397	0.8895	1	0.93371	1
Ppbp	92.4195	0.00057768	114.238	0.0094442	118.786	0.0025961	82.246	0.0004424	64.0823	0.0013607	18.065	0.0074591	2.4607	0.023915	1.2176	0.18124	0.66988	1	0.74004	1	0.57469	1	0.36945	1
Psat1	258.581	0.00077101	193.182	0.012708	46.4739	0.004205	53.2383	0.0024569	55.7218	0.0023247	11.7554	0.0061302	3.3208	0.030533	1.4672	0.28118	1.4612	0.22993	1.037	1	0.3386	1	0.59577	1
S100a8	790.079	0.019133	1068.36	0.0030714	761.784	0.0044091	483.362	0.0019046	520.794	0.0060055	147.953	0.047093	14.278	0.17705	4.2344	0.065061	1.8913	0.016855	1.8223	0.23286	0.65582	1	0.80281	1
S100a9	690.414	0.042479	926.888	0.015852	803.118	0.0019131	468.009	0.0013466	512.599	0.0057293	150.97	0.035117	16.0762	0.20004	6.1421	0.081757	1.9438	0.0047264	1.996	0.10753	0.66749	1	0.85866	1
Slc4a1	1593.04	0.0088315	723.859	0.0099746	259.968	0.005933	539.589	0.0027343	310.938	0.0087292	37.5636	0.025102	3.4413	0.044513	2.6206	0.18214	1.8261	0.80047	0.94873	1	0.26875	1	0.21146	1
Sult2a1	0.63825	1	1.415	0.89123	56.1082	0.0025837	27.4014	0.0045935	18.3377	0.0017223	68.0818	0.0023603	405.889	0.023348	541.59	0.00085129	208.942	0.011151	1.9794	0.41544	0.090103	1	0.061277	1
Sult2a2	1.1711	0.35587	4.6624	0.19246	67.5103	0.00108	50.2503	0.005414	45.0131	0.0028217	173.163	0.0019486	471.393	0.0062645	615.7	0.00051242	295.472	0.0080064	2.9807	0.30582	0.15266	1	0.10493	1
Tdo2	0.039241	1	0.44723	1	0.93221	1	0.80816	1	6.4867	0.070204	38.7395	0.019143	89.0318	0.012607	112.025	0.010036	131.528	0.0031813	145.266	0.028474	176.531	0.0048915	246.919	0.0042105
Afp	3601.22	0.00078855	11496.8	0.023852	9657.11	0.0099609	10919.4	0.00051532	11124.9	0.0042663	4729.68	0.011672	279.271	0.2832	32.3484	0.099724	7.8534	0.96169	4.4277	0.29403	1.2954	1	0.90631	1
BC100530	196.973	0.001718	222.449	0.032363	198.727	0.0010849	117.159	0.0045356	144.184	0.042791	28.1857	0.020126	1.548	1	0.17542	1	0.067386	1	0.10869	1	0.016921	1	0.017577	1
Bex1	74.1725	0.0014011	32.4676	0.0086859	63.843	0.018956	24.4527	0.00075249	22.3908	0.00441	6.3289	0.014407	1.9356	0.50798	0.92826	1	0.23683	1	0.11096	1	0.047879	1	0.053315	1
Bex2	43.2132	0.00065944	10.8867	0.0048839	33.5167	0.0038946	34.1158	0.0013032	22.0668	0.0055308	4.3293	0.016659	0.74405	1	0.33839	1	0.13958	1	0.063919	1	0.024849	1	0.0879	1
Camp	231.341	0.033281	357.613	0.0011534	274.533	0.0045417	210.141	0.0055112	239.969	0.0029232	58.4916	0.046074	5.3372	0.34706	1.4769	0.68484	0.337	1	0.39713	1	0.042689	1	0.028675	1
Cdc25b	215.308	0.0014561	101.676	0.014324	42.8872	0.0040391	79.7232	0.0012753	38.0879	0.0024588	9.4812	0.046074	2.1874	0.053638	1.3322	1	1.3633	0.63279	0.9918	1	0.38337	1	0.33902	1
Cldn13	220.546	0.00082614	123.471	0.0057299	58.1287	0.0033299	103.861	0.0015981	56.0005	0.0091647	5.0423	0.048099	0.17893	1	0.059848	1	0.098574	1	0.046166	1	0.0039492	1	0.016117	1
Ctse	14.5879	0.00085967	33.1358	0.006432	44.0772	0.0030999	123.172	0.00063046	47.3433	0.0006626	7.8016	0.027658	0.63017	1	0.32027	1	0.24328	1	0.1244	1	0.082711	1	0.18536	1
Dlk1	65.6341	0.00039507	53.4121	0.010043	33.4421	0.00090952	13.0569	0.00017168	6.2667	0.035954	2.9265	0.0069159	0.32998	1	0.086106	1	0.013467	1	0.012414	1	0.0090787	1	0.0010407	1
Ehbp1l1	38.3208	0.00027013	17.0729	0.0079871	11.0678	0.002884	17.7786	0.0020548	10.1571	0.0035317	2.9614	0.0020212	1.2471	0.11718	1.1723	0.53631	0.96131	1	0.85086	1	0.7537	1	0.87865	1
Epor	47.1032	0.0032884	17.5168	0.0013554	10.8632	0.0016828	16.4851	0.001816	8.2526	0.0042044	2.1428	0.0089524	0.71962	1	0.68276	1	0.43049	1	0.46911	1	0.38861	1	0.40776	1
Gm5483	77.9578	0.001633	87.406	0.0017321	81.2649	0.010371	38.0782	0.0027846	49.7135	0.024225	12.8259	0.018275	0.62317	1	0.14051	1	0.030809	1	0.028039	1	0.05635	1	0.011474	1
Hbb-b2	183.341	0.0036137	76.8183	0.0072215	25.048	0.024557	35.6041	0.0019681	21.3652	0.012805	9.6265	0.088316	2.9772	0.20473	3.6412	0.024361	2.5632	0.08768	4.0679	0.53179	1.1697	1	0.7796	1
Ifitm6	19.4516	0.0052203	46.6245	0.0049614	24.373	0.0022538	14.5137	0.0036973	15.0562	0.0017752	4.9502	0.038645	0.693	1	0.52884	1	0.38108	1	0.56328	1	0.36047	1	0.26083	1
Itga2b	20.1947	0.00063829	22.194	0.0015408	31.0731	0.0022048	20.1814	0.0010952	10.9772	0.01153	4.1721	0.012706	0.98108	1	0.71828	1	0.4962	1	0.4409	1	0.30887	1	0.24891	1
Ltf	118.883	0.01039	217.943	0.00564	122.251	0.0088649	93.2184	0.0020704	98.7775	0.00065642	31.0129	0.041063	2.5936	0.44201	0.70758	1	0.17288	1	0.15947	1	0.02446	1	0.2322	1
Ly6c2	44.7248	0.0020541	89.9711	0.0089312	63.6756	0.0016969	50.6039	0.0032552	46.4037	0.0014302	10.4773	0.050285	2.3607	0.087091	2.1559	0.18143	1.7127	0.31269	1.6546	0.041302	1.089	1	0.82765	1
Mfsd2b	27.3613	0.0026618	13.254	0.0037396	11.5675	0.0034945	14.6212	0.0019055	6.6106	0.0048066	1.3076	0.039972	0.23713	1	0.10852	1	0.046181	1	0.038612	1	0.036253	1	0.038867	1
Mt1	2409.66	0.0099793	1055.85	0.0059467	1545.39	0.048382	1205.92	0.062032	895.809	0.093164	402.719	0.14987	203.504	0.0020999	241.547	0.073009	126.415	0.16141	19.5736	0.022183	31.8927	0.012385	50.769	0.41031
Mybl2	29.4072	0.00082614	15.4548	0.010448	9.7187	0.0028096	17.9448	0.0013144	10.4299	0.0044873	2.4183	0.0061302	0.49202	1	0.17085	1	0.21792	1	0.066444	1	0.016312	1	0.021301	1
Nfe2	184.704	0.0014276	92.7557	0.0079552	46.9592	0.00093785	68.9035	0.0010445	36.0406	0.0035377	5.8774	0.024879	0.59113	1	0.38134	1	1.3925	0.14827	1.0019	1	0.80686	1	0.77963	1
Ngp	441.17	0.0060153	841.936	0.0014379	524.337	0.0034955	352.229	0.0023398	391.592	0.0020169	116.87	0.038565	10.7693	0.22413	3.1636	0.23178	0.74454	1	0.61365	1	0.18165	1	0.092677	1
Pglyrp1	77.4109	0.019389	164.138	0.0061211	70.2185	0.0041647	48.9712	0.0055336	48.9243	0.0011823	15.3191	0.04426	1.8498	0.50432	0.90198	1	0.50902	1	0.39134	1	0.26706	1	0.61877	1
Prtn3	132.226	0.0090058	155.233	0.0035159	80.6587	0.0069988	67.3455	0.0070626	61.4362	0.0014813	9.749	0.049082	1.2016	1	0.75379	1	1.4836	0.70176	1.5441	0.098838	0.31367	1	0.16837	1
Rbm38	223.095	0.00046898	82.6653	0.0034211	43.6489	0.00035589	69.3232	0.00071379	37.6219	0.0048178	6.7371	0.014878	1.2422	0.11565	1.1164	0.41099	0.9982	1	0.73272	1	0.59581	1	0.92917	1
Rbp2	37.9226	0.00093465	233.643	0.00226	42.0388	0.0056865	9.4678	0.0002481	9.1991	0.0029869	4.1693	0.011467	0.96733	1	0.54017	1	0.095085	1	0.079128	1	0.034013	1	0.29685	1
Retnlg	15.2754	0.0069748	103.732	0.0056381	26.1494	0.0026261	19.4073	0.0036812	16.2907	0.0009288	12.1807	0.01898	2.2926	0.56773	0.94049	1	0.53614	1	0.61322	1	0.33665	1	0.35344	1
Rhd	419.398	0.0011505	171.774	0.0031428	75.532	0.0044851	153.301	0.0011335	77.9291	0.0031174	9.4151	0.048826	0.31844	1	0.11318	1	0.11588	1	0.092961	1	0.014198	1	0.011615	1
Samd14	53.4926	0.0012006	27.5607	0.010294	14.7786	0.00091402	25.0768	0.0011562	13.0215	0.013395	2.6067	0.0078612	0.78001	1	0.58905	1	0.36685	1	0.22346	1	0.25718	1	0.28175	1
Slc1a5	42.084	0.00311	22.3923	0.0051433	12.7136	0.0032024	17.9631	0.0016654	9.5398	0.0041929	2.5339	0.007618	0.96061	1	0.75361	1	0.59928	1	0.39611	1	0.4069	1	0.55501	1
Slc38a5	61.7287	0.0020936	38.3974	0.0041214	16.8356	0.0013693	36.3458	0.0013927	18.7564	0.0023241	2.5387	0.035509	0.91471	1	0.77094	1	0.28728	1	0.12409	1	0.28244	1	1.1301	1
Stfa1	161.332	0.0050598	169.5	0.029233	150.473	0.0025961	90.2159	0.011872	109.371	0.042308	20.2836	0.029188	0.88385	1	0.11109	1	0.064405	1	0.13212	1	0.0089577	1	0.018935	1
Stfa2	107.981	0.0030527	251.533	0.011503	154.939	0.00084932	90.1604	0.0040451	100.91	0.0023247	30.4639	0.0374	1.4861	1	0.40317	1	0.049447	1	0.084509	1	0.019147	1	0	1
Stfa2l1	156.991	0.0061469	335.609	0.0075595	211.344	0.00139	131.734	0.007066	144.261	0.0038155	35.8059	0.041851	1.6543	1	0.37986	1	0.14553	1	0.13153	1	0.093808	1	0.04372	1
Stfa3	70.7665	0.003824	95.6324	0.0019237	70.8312	0.00090511	39.5014	0.00052828	45.78	0.0065111	14.2114	0.026649	0.77932	1	0.052071	1	0.010721	1	0.028664	1	0	1	0	1
Sult2a5	0.027869	1	0.086711	1	2.856	0.01485	1.5759	0.083002	1.5819	0.028999	18.2521	0.001223	73.1192	0.0048846	103.489	0.0018651	27.3661	0.0147	0.36569	1	0.015536	1	0.0036672	1
Tmcc2	350.783	0.00016369	116.464	0.003119	52.7709	0.0011498	93.2071	0.0023061	56.8494	0.0034075	8.2866	0.010885	1.1685	0.25068	0.95017	1	0.79356	1	0.68694	1	0.66974	1	0.65984	1
Trim10	154.186	0.00038511	49.9816	0.0024898	19.7924	0.00097148	38.6387	0.0021707	24.3453	0.010935	3.4309	0.030049	0.46848	1	0.49104	1	0.50721	1	0.32357	1	0.10516	1	0.060542	1
1190002H23Rik	69.9884	0.0059281	18.3253	0.0061881	9.7667	0.02532	15.8581	0.0050403	9.5522	0.031132	1.0242	1	0.060021	1	0.080702	1	0.021703	1	0.022509	1	0.023363	1	0.014389	1
6030468B19Rik	51.4957	0.0027469	16.4458	0.0030246	12.7684	0.006085	14.5575	0.00057926	6.7641	0.0057174	0.58215	1	0.019391	1	0.011115	1	0.0038895	1	0.0037451	1	0	1	0	1
Cdr2	136.985	0.0018136	71.507	0.0034624	23.8557	0.0033219	36.1807	0.00054491	23.5932	0.0061927	5.2931	0.053476	1.4891	0.08709	1.7773	0.091788	1.2618	0.71362	1.0791	0.098161	0.41604	1	0.39829	1
Ctsg	48.1358	0.01001	55.2518	0.0034247	29.5604	0.0027083	31.3117	0.005789	25.6935	0.0033233	3.1433	0.17182	0.29935	1	0.18872	1	0.036779	1	0.037648	1	0.0077757	1	0.0080157	1
Darc	53.2971	0.00015748	19.1786	0.019294	5.9957	0.0067085	12.1766	0.0019294	6.8851	0.0017022	1.4192	0.091396	0.7026	1	0.99765	1	1.0341	0.62322	0.91621	1	0.94358	1	1.032	1
Dusp9	22.4759	0.00010247	2.3647	0.0051433	8.2008	0.0086588	4.1072	0.0014623	2.4428	0.0018644	0.59605	1	0.15724	1	0.090164	1	0.067246	1	0.02292	1	0.016409	1	0.011067	1
Elane	162.051	0.0098599	237.934	0.0066331	95.6268	0.0040371	114.632	0.0067606	99.7632	0.00062223	14.1589	0.094314	1.2505	0.68492	0.53258	1	0.24444	1	0.2389	1	0.076708	1	0.059054	1
Epb4.9	101.572	0.0010345	38.9035	0.018243	17.7665	0.0023164	44.383	0.0030468	20.85	0.0072289	2.5161	0.06964	0.21447	1	0.18582	1	0.13903	1	0.090579	1	0.090728	1	0.093752	1
F830116E18Rik	60.9066	0.0027462	34.2234	0.0023823	12.6706	0.0028846	16.6709	0.00038392	10.36	0.010715	2.1153	0.2143	0.50571	1	0.25033	1	0.23773	1	0.28489	1	0.075799	1	0.03822	1
Gata1	90.3738	0.00065134	41.638	0.0048839	21.647	0.0010543	35.7288	0.0018564	19.0711	0.0085775	2.1929	0.13297	0.13433	1	0.079248	1	0.037973	1	0.03507	1	0.013828	1	0.0074528	1
Gfi1b	48.6903	0.00094918	30.0194	0.014376	17.9986	0.00014903	23.2743	0.00031909	11.1536	0.0032367	1.5179	0.43659	0.088013	1	0.017354	1	0.010495	1	0.010602	1	0.0064174	1	0	1
Hba-a2	12786.9	0.0064357	6801	0.289	1735.78	0.03436	2790.45	0.034337	1705.66	0.054616	877.586	0.0027485	327.201	0.097396	275.764	0.057232	204.804	0.077465	469.694	0.7001	70.6255	0.0048996	61.0659	0.1329
Hemgn	105.182	0.0028925	26.1689	0.017711	23.61	0.0019289	38.4651	0.033407	19.434	0.036306	2.1124	0.060333	0.068222	1	0.028202	1	0.027621	1	0.018959	1	0.0042522	1	0.0060842	1
Hsd3b5	0.091747	1	0.18877	1	0.45098	1	3.224	0.0013302	2.5922	0.017729	0.97067	1	0.25777	1	0.2158	1	5.6849	0.081262	116.349	0.016087	98.1034	0.0035037	85.0406	0.038699
Icam4	88.9768	0.0013752	25.3457	0.003696	10.5257	0.0068992	20.4087	0.0007259	11.5898	0.015088	1.1184	1	0.13496	1	0.27606	1	0.23439	1	0.33778	1	0.28309	1	0.32797	1
Kcnn4	65.6368	0.0011566	25.0315	0.0024989	14.8214	0.0035859	26.2324	0.00083158	13.9306	0.0080895	2.0801	0.090822	0.33973	1	0.23537	1	0.15855	1	0.15153	1	0.097209	1	0.1607	1
Kel	80.9282	0.0051587	31.3467	0.036071	7.6127	0.01299	22.6374	0.0050529	11.6249	0.013884	1.2395	0.34736	0.07825	1	0.060139	1	0.024632	1	0.019413	1	0	1	0.0031822	1
Lyl1	38.0158	0.0014694	17.9367	0.011403	10.4698	0.0029349	14.9493	0.0011205	8.542	0.0055463	1.8181	0.11488	0.38068	1	0.29209	1	0.22081	1	0.26409	1	0.19068	1	0.21052	1
Mpo	243.777	0.0049086	287.366	0.0065176	142.239	0.0039021	149.681	0.0027318	115.434	0.001018	16.032	0.089815	1.5455	0.65299	0.55897	1	0.091955	1	0.13969	1	0.019681	1	0.022341	1
Mug-ps1	0.011336	1	0.1148	1	0.47842	1	0.99431	1	0.86766	1	2.8444	0.035423	11.7127	0.066425	42.8679	0.0011431	105.885	0.028507	132.589	0.054103	144.033	0.019009	126.179	0.0041672
Orm2	0.041923	1	0.22565	1	0.098816	1	0.061681	1	0.11995	1	0.23256	1	0.79287	1	4.7689	0.035341	69.2645	0.012793	134.1	0.0049103	103.367	0.0099139	77.03	0.0020615
Rhag	79.4289	0.005532	27.1691	0.010817	15.6516	0.0014989	27.2878	0.016787	15.7454	0.021474	1.4253	0.17258	0.069196	1	0.043864	1	0.023428	1	0.012942	1	0.0014565	1	0.0035877	1
Thrsp	0.062498	1	3.7761	0.036627	0.1281	1	0.13618	1	0.30666	1	0.4086	1	3.5122	0.42843	11.2803	0.0512	171.344	0.0427	171.702	0.0087273	185.762	0.0042357	98.4668	0.0091741
Tspan32	31.6029	0.0044916	16.78	0.0057977	10.7259	0.00091269	13.1291	0.00084472	7.1761	0.0055406	1.3819	0.10341	0.21644	1	0.1781	1	0.14341	1	0.11779	1	0.096451	1	0.088973	1
Tspo2	170.687	0.0012673	77.8861	0.0099367	28.5893	0.0020287	43.6576	0.00067608	23.9283	0.0045275	3.498	0.14495	0.46187	1	0.29727	1	0.26013	1	0.28585	1	0.04414	1	0.026346	1
A2m	25.7122	0.0012819	320.983	0.066673	40.0862	0.0012735	6.7596	0.0029335	7.0707	0.02282	1.6666	0.23442	0.34647	1	0.12223	1	0.083219	1	0.088211	1	0.030856	1	0.028902	1
Orm1	0.52126	1	1.9599	0.077742	0.77771	1	0.60295	1	1.0251	1	0.70763	1	1.0495	1	17.3493	0.07675	421.121	0.0033225	802.776	0.0023864	714.976	0.0014606	563.47	0.0023186
Cyp4a12a	0.0466	1	5.4669	0.024645	2.6665	0.096957	1.188	0.062707	0.36595	1	0.018055	1	0.008159	1	0.011058	1	3.1005	0.25072	94.385	0.063472	161.183	0.0062105	243.553	0.014771
Cyp4a12b	0.0061174	1	1.5762	0.0080422	2.2003	0.057105	0.6058	1	0.17641	1	0.048389	1	0.043735	1	0.53209	1	1.7657	0.52396	47.1258	0.10223	90.1638	0.0022845	167.96	0.012614
Elovl3	0.044853	1	0.084971	1	0.056157	1	0.03667	1	0.071644	1	0.024062	1	0.15014	1	0.10547	1	3.0221	0.020114	189.031	0.028366	222.521	0.0013531	270.499	0.058275
Hba-x	60.4382	0.013572	8.2539	0.019241	2.7925	0.005419	0.52327	1	0.09571	1	0	1	0	1	0	1	0	1	0	1	0	1	0	1
LOC100048884	0.29364	1	0.026585	1	0.011833	1	0.040996	1	0.3899	1	0.19298	1	0.12131	1	0.23211	1	111.42	0.040884	1422.47	0.01039	2522.54	0.0031847	3387.47	0.20556
Mup10	0.063605	1	0.0079485	1	0.010924	1	0.0044156	1	0.17168	1	0.02211	1	0.0074431	1	0.021139	1	17.2801	0.0033481	242.965	0.042317	417.189	0.0017754	514.324	0.14829
Mup11	0.033867	1	0.0050314	1	0.031402	1	0	1	0.206	1	0.069147	1	0.008889	1	0.019448	1	1.9158	0.029285	42.6643	0.0066904	167.555	0.0079118	289.664	0.25844
Mup12	0.36257	1	0.021737	1	0.01078	1	0.021286	1	0.56639	1	0.13461	1	0.14864	1	0.71183	1	11.5154	0.026514	224.656	0.0041197	617.176	0.010552	1089.93	0.30727
Mup17	0.32433	1	0.017686	1	0.021146	1	0.013889	1	0.34287	1	0.15413	1	0.09106	1	0.075793	1	5.5044	0.026159	143.164	0.010684	404.025	0.0022789	766.475	0.47431
Mup19	0.81009	1	0.085141	1	0.045279	1	0.049439	1	1.012	1	0.2792	1	0.16714	1	0.62373	1	108.721	0.037797	1223.35	0.020306	2887.63	0.0048724	4551.81	0.31707
Mup20	0.14462	1	0.0087114	1	0.032787	1	0.039014	1	0.29808	1	0.10146	1	0.069062	1	0.18952	1	13.4644	0.012075	171.568	0.028722	372.163	0.022219	1795.1	0.070709
Mup21	0.010707	1	0.011265	1	0.031896	1	0	1	0.023882	1	0.026356	1	0.050006	1	0.082921	1	12.8329	0.027782	117.954	0.076796	265.149	0.02324	370.567	0.012197
Mup3	0.39192	1	0.058258	1	0.048077	1	0.022341	1	0.46858	1	0.17611	1	0.22589	1	1.9366	0.89054	105.486	0.032954	987.646	0.01943	1570.49	0.003063	2154.5	0.067882
Hbb-y	121.289	0.0056557	4.8116	0.026391	0.93092	1	0.34348	1	0.18931	1	0.019838	1	0.0069483	1	0.012879	1	0.012027	1	0.0055474	1	0	1	0	1
Mup13	1.3279	1	0.053967	1	0.11426	1	0.035498	1	1.2499	1	0.38143	1	0.1598	1	1.1264	1	50.2514	0.056963	704.13	0.0019403	1413.88	0.011241	1884.3	0.19934
Mup8	0.2194	1	0.017951	1	0.0067837	1	0.012698	1	0.25946	1	0.062763	1	0.05241	1	0.043554	1	8.2892	0.093228	178.028	0.0030774	456.985	0.019441	654.193	0.21195
Mup9	0.050866	1	0.0073804	1	0.0011727	1	0.0020347	1	0.074192	1	0.015231	1	0.038104	1	0.063284	1	16.486	0.053557	169.851	0.0045419	433.361	0.0030688	649.381	0.24275
Tnnc1	57.2301	0.0059434	6.4066	0.11013	1.3791	0.011156	1.0138	0.14553	1.3448	0.10202	0.65524	1	0.099213	1	0.13517	1	0.50528	1	0.56578	1	0.45182	1	0.46315	1
Adipor1	177.942	0.001725	109.287	0.0053919	69.0109	0.0012482	81.5692	0.00010364	67.8333	0.0021804	43.5846	0.0013369	34.6194	0.0029636	36.8812	0.00034065	33.357	0.0016164	34.6479	0.01168	34.5275	0.001372	40.221	0.00012809
Agxt	9.4274	0.0034292	58.1544	0.014621	233.356	0.0065296	208.222	0.0010255	228.607	0.0023933	300.546	0.0072523	309.696	0.0013492	264.894	0.0020681	135.004	0.0089102	100.6	0.0040123	83.397	0.0051963	101.619	0.035766
Cdk4	128.223	0.0024722	77.7144	0.0040714	72.4598	0.0017918	74.4963	0.0016654	82.9075	0.004123	41.3539	0.0032189	26.5205	0.0029126	20.6084	0.0012826	18.6046	0.0027472	19.6833	0.0052684	15.5191	0.0041602	15.0719	0.0050047
Csad	19.6696	0.0028939	105.75	0.0091561	125.819	0.004879	128.672	0.002825	69.9525	0.0050974	40.8562	0.0090341	22.565	0.032241	5.9957	0.0021168	21.1211	0.0024703	19.2893	0.017286	58.4462	0.017921	174.961	0.0009619
Ctsl	64.9025	0.001075	168.183	0.011389	784.372	0.029319	346.013	0.0014032	287.957	0.001389	240.128	0.00069285	263.818	0.00023032	252.145	0.0024417	170.756	0.0055606	150.968	0.0084117	148.187	0.0042283	177.543	0.011706
Cyp2d26	189.57	0.0029842	889.708	0.0061641	1193.4	0.00115	1305.82	0.0035016	1033.59	0.013349	1026.64	0.006025	843.567	0.0082649	992.418	0.0044675	597.255	0.0074706	545.53	0.0014955	612.63	0.00096928	581.033	0.0030709
Ephx2	15.1295	0.00093664	62.2782	0.015337	363.906	0.0023182	245.043	0.0034016	207.105	0.0033459	161.102	0.00534	185.223	0.0015558	193.042	0.0018563	272.277	0.015723	312.175	0.0077393	359.354	0.0093671	387.48	0.0009397
Fgb	486.597	0.0029494	2547.87	0.044157	2443.43	0.0054854	1445.35	0.0011441	1251.85	0.0053609	1406.84	0.0048238	1244.54	0.0026837	1510.39	0.00048494	1326.7	0.0057446	1473.13	0.00983	1281.53	0.00021657	1461.08	0.00011802
Glrx5	449.859	0.0052628	215.605	0.0063196	152.005	0.0063865	180.173	0.00059302	142.828	0.0067918	67.1615	0.0052247	66.0695	0.0052149	69.6987	0.0058423	88.2363	0.029168	98.6992	0.0057386	78.5281	0.0087301	77.1694	0.0011928
Gm5088	126.263	0.0055779	35.2359	0.011373	38.1359	0.0034429	42.8062	0.0089364	29.0143	0.0096639	9.2336	0.0060554	7.2011	0.0043512	7.4271	0.00085902	6.1345	0.0066685	4.8547	0.03669	3.9306	0.0048915	5.0539	0.002303
Gstk1	5.359	0.0041163	10.6304	0.014831	14.1425	0.00087338	20.983	0.0059078	33.4716	0.0032154	62.9873	0.012906	100.161	0.0062729	118.257	0.00028074	128.754	0.0069423	125.811	0.021773	117.737	0.0020065	103.654	0.0019578
Hdgf	210.25	0.00034178	102.566	0.00090174	91.884	0.0016749	96.5089	0.000599	75.8347	0.010534	37.7537	0.0023848	32.7883	0.0011585	40.0365	0.00092837	50.1369	0.0012146	50.8651	0.0055507	47.4348	0.00099538	56.6564	0.002072
Hmga1	65.2814	0.0038051	47.103	0.0041204	45.1562	0.0016317	31.0671	0.0051183	23.7469	0.0010982	12.1255	0.0038052	6.5511	0.0030539	7.0829	0.0023229	5.5345	0.0068362	5.2925	0.0020626	3.653	0.018981	4.3232	0.0028262
Itih1	16.9661	0.0002298	88.9125	0.0034269	99.5977	0.0028137	109.261	0.0018582	141.82	0.0037863	251.041	0.0041907	318.61	0.00094254	290.844	0.0026917	231.474	0.0038633	226.072	0.019929	220.168	0.0027821	217.973	0.0017292
Maz	124.703	0.00038121	68.309	0.0073488	46.9318	0.0016938	60.8361	0.00070657	50.0253	0.0029379	27.8266	0.00062946	21.3907	0.0022885	20.0575	0.0010311	21.7007	0.0013178	21.7252	0.0052501	18.509	0.0013564	18.9847	0.003889
Mpp1	125.87	0.0004103	70.7367	0.011553	40.1257	0.0037754	60.4302	0.00012116	59.8929	0.0021913	38.393	0.0028533	30.369	0.001356	21.9631	0.0017714	14.7552	0.013847	11.5746	0.026999	8.6513	0.002171	9.3042	9.8128e-06
Pkm2	68.4013	0.0046399	94.2668	0.0031497	54.36	0.0049614	46.7112	0.00106	60.4302	0.0013702	31.3942	0.0031286	15.9439	0.0013492	11.6999	0.0029491	12.8164	0.0069165	9.1044	0.0080646	6.7123	0.010476	6.2664	0.0022925
Plin2	89.7645	0.00052372	89.228	0.0037066	487.8	0.0089011	199.197	0.00164	238.079	0.0048222	133.514	0.0024235	98.4288	0.0011569	82.8801	0.0026345	157.682	0.0026483	135.666	0.0021392	152.404	0.00080328	172.437	0.0013725
Ptdss2	62.5135	0.0024412	31.6981	0.010237	18.2784	0.0019781	31.1471	0.0007259	18.2366	0.0043191	6.756	0.0028972	4.443	0.0057776	4.3792	0.0068516	3.8986	0.0015629	3.9609	0.01093	3.7344	0.0030638	3.8314	0.00054876
Rbp4	975.802	0.00064503	1901.26	0.0072185	2776.32	0.00097762	3254.69	0.0026425	2771.14	0.0047501	2727.99	0.0029601	2705.52	0.0025542	3106.06	0.0028597	2734.85	0.0048757	3156.12	0.014463	2724.12	0.0024392	2450.58	0.00071096
Retsat	15.1731	0.00081841	35.4389	0.004196	117.306	0.025413	108.474	0.0034494	84.1488	0.0045143	39.6924	0.0041553	38.0225	0.0066325	63.7373	0.0086129	142.387	0.0038955	144.439	0.0010816	227.417	0.0039438	283.07	0.0047035
Rpl6	254.342	0.0043097	173.534	0.0031275	164.372	0.0017611	144.736	0.0010809	125.449	0.0066976	68.431	0.0030251	55.3261	0.00043343	48.4151	0.0015595	51.995	0.0042494	54.3957	0.0056037	39.578	0.0037615	49.3949	0.0039952
Serpinf1	53.6196	0.0016283	257.977	0.00057487	265.721	0.0033257	291.984	0.00074612	282.036	0.0023791	446.906	0.0018718	416.032	0.0019435	507.362	0.005623	494.793	0.0033603	497.125	0.0077421	510.33	0.0016704	442.546	0.0028299
Serpinf2	395.926	0.0014272	515.186	0.0030117	688.233	0.0013774	841.279	0.00098323	776.883	0.011391	913.789	0.0028052	642.851	0.00096411	616.014	0.0020681	353.395	0.0053686	355.098	0.0019403	326.784	0.0013091	322.295	0.0013052
Tagln2	118.219	0.0043907	114.553	0.0046289	93.7834	0.00084049	96.3973	0.0031807	93.0301	0.0022847	48.4844	0.0059605	31.7538	0.0063166	40.1388	0.0019178	25.3257	0.0027472	15.4511	0.0012982	10.9796	0.0066639	10.1214	0.0028319
Tkt	164.153	0.00036419	143.532	0.0030513	73.8023	0.0045417	87.7744	0.0011121	77.5767	0.0027455	36.0028	0.0085239	21.5324	0.0066139	22.5475	0.0046435	46.8854	0.0020952	41.2861	0.0061572	41.772	0.0017438	48.5124	0.0014425
Unc119	27.5977	0.0053891	29.0051	0.004901	76.2606	0.00080323	67.4841	0.0015772	71.1081	0.005957	42.8743	0.0011133	14.0373	0.027848	9.8479	0.0010229	7.002	0.0042782	7.0103	0.0080762	4.0536	0.0094109	4.6507	0.0033038
Uox	19.4521	0.00060715	135.878	0.0056175	40.0887	0.00093397	104.138	0.01031	147.29	0.0082421	159.113	0.0044439	180.513	0.0033656	186.167	0.0061917	249.161	0.001581	247.563	0.0073282	272.713	0.0083319	382.142	0.0035396
Add1	93.8191	0.0017515	53.0076	0.0058812	33.6059	0.0054361	54.0559	0.00075415	38.4742	0.0020896	18.4141	0.0046271	11.2901	0.0071405	9.4618	0.0024821	8.019	0.016267	6.3416	0.07204	6.8731	0.01267	7.7923	0.0013611
Baat	1.1992	0.082806	3.4368	0.010957	4.8402	0.0033021	5.3908	0.0005145	6.7231	0.0050501	4.658	0.0062162	19.2438	0.011729	51.874	0.00078928	49.8754	0.0085239	52.7538	0.002556	57.367	0.014994	63.6768	0.002826
Mbl2	2.529	0.057392	47.4665	0.020485	46.1114	0.0036091	130.974	0.0011338	162.937	0.0026974	227.32	0.0045033	200.49	0.0017396	210.381	0.0010311	247.781	0.0013533	238.086	0.024499	195.899	0.0044636	196.304	0.0090472
Pah	30.5819	0.0017149	53.3305	0.065752	94.7041	0.0018139	102.633	9.1058e-05	162.368	0.0042611	213.75	0.0026444	345.295	0.0020105	377.087	0.0006744	258.804	0.013444	234.86	0.022396	299.432	0.011767	291.775	0.002027
Rps26	363.37	0.0064308	281.227	0.006432	216.826	0.0023639	200.362	0.0011173	173.007	0.004294	92.8444	0.0046418	68.9759	0.0051962	54.7801	0.0031959	66.0886	0.0047931	77.7377	0.082302	51.0945	0.00040701	59.7588	0.0012263
Egfr	0.38845	1	8.6283	0.070743	14.2109	0.0010005	12.0696	0.0012032	9.2724	0.0034618	8.7411	0.0042465	11.9363	0.0012224	11.727	0.0017106	61.7975	0.022882	94.2822	0.028719	93.1651	0.0063291	95.8664	0.0013339
Keg1	2.7419	0.0034196	6.927	0.15389	5.5705	0.067496	22.6286	0.0019967	12.7663	0.010173	20.6476	0.0024237	13.2519	0.0020807	8.0389	0.0029301	31.8418	0.0048905	82.4731	0.015458	79.5371	0.0038398	88.8997	0.00010456
Ugt2b37	1.3814	0.16126	1.5125	0.17499	4.551	0.014011	5.8313	0.00073832	10.0052	0.0059414	13.169	0.0024139	15.1195	0.0014032	16.4839	0.0018026	23.8879	0.0018703	42.9459	0.0085969	40.114	0.001039	46.027	0.00096316
Aurka	42.5366	0.0015163	16.4235	0.0048966	10.4725	0.0025921	17.8894	0.0014353	18.3349	0.0022316	5.4053	0.0012258	3.5271	0.00697	1.5442	0.27257	3.7086	0.015445	2.368	0.0085434	0.85069	1	0.67926	1
Fen1	44.2318	0.0014	16.2643	0.00179	13.5612	0.00055947	19.8315	0.0042079	15.0975	0.0037737	4.7533	0.0025549	3.441	0.0017281	1.8594	0.38916	2.0832	0.014302	1.9248	0.00065069	0.93326	1	0.76679	1
Hk1	72.4119	0.0036515	43.347	0.020703	17.0394	0.0034398	26.5024	0.0036036	17.818	0.0099616	4.7033	0.0049618	2.1565	0.031173	1.741	0.026525	1.3331	0.13302	1.107	1	1.0894	0.018109	1.1274	0.060729
Apoa4	2.323	1	6.8584	0.36851	102.941	0.0066005	352.32	0.0087857	112.09	0.068973	21.3179	0.05689	21.5937	0.042773	28.1589	0.016246	74.3202	0.015386	67.0649	0.012735	47.9822	0.0028352	45.2153	0.0019441
Mcm5	96.2308	0.00077358	56.5003	0.01767	28.0803	0.0034398	53.1472	0.00033362	48.3519	0.0030131	15.424	0.010821	11.4266	0.0081409	4.6801	0.3511	7.6953	0.028733	3.931	0.1216	1.2681	0.68922	1.0799	1
Ncapd2	52.6487	0.0049453	27.3771	0.0047358	17.1229	0.0060114	27.765	0.0012583	17.766	0.0013923	5.4793	0.0090735	2.7184	0.014991	1.4488	0.80731	2.244	0.032988	1.1119	1	0.45892	1	0.35156	1
Pla2g7	11.3653	0.0019782	19.6117	0.01418	40.8619	0.003177	23.1368	0.0005771	16.463	0.00070787	5.0813	0.0020628	2.2928	0.036817	2.0781	0.0074775	0.96025	1	0.96144	1	0.67859	1	0.65639	1
Slc39a5	65.8748	0.0041717	92.0402	0.004901	62.4419	0.023118	76.2705	0.0066019	82.3811	0.0088018	31.9555	0.0057898	7.195	0.040252	5.9682	0.021445	4.3273	0.067345	0.83438	1	0.57741	1	1.4756	1
Slc7a5	51.1228	0.0038962	23.6209	0.0078779	11.8547	0.0024916	19.4028	0.0016654	14.0634	0.0056937	3.6539	0.011434	1.726	0.033148	1.5206	0.014852	0.81187	1	0.70472	1	0.6775	1	0.68434	1
Ugt3a2	0.38644	1	1.0059	1	2.2741	0.11651	5.2652	0.050515	12.8629	0.0089916	41.0361	0.011442	49.0463	0.0040425	60.1739	0.00441	54.6026	0.0012989	57.3738	0.010546	85.6096	0.001372	95.3379	0.011504
Fam132a	52.5631	0.0060426	35.0544	0.0112	22.6808	0.0036503	32.1139	0.0015912	16.4108	0.010687	3.5218	0.031513	1.2671	0.78942	1.1825	0.00070432	0.65389	1	0.57152	1	0.39632	1	0.57125	1
Hsd3b1	16.1428	0.0011307	67.9562	0.004901	17.5611	0.023489	50.0348	0.0024569	33.6613	0.0032154	28.1412	0.0010739	17.4397	0.018815	1.7887	0.8705	1.7634	0.38986	0.1817	1	0.041828	1	0.031693	1
Apol9b	0.03601	1	0.71341	1	0.35529	1	1.4857	0.22651	2.8196	0.056783	7.5172	0.011373	14.5666	0.0064518	30.3462	0.1255	73.7524	0.0049021	59.7128	0.0039893	72.6153	0.0034834	42.8853	0.0020973
Cercam	17.0174	0.00073063	7.0117	0.0030349	3.7806	0.0071534	6.2251	0.0013074	3.2795	0.0046999	1.1461	0.03266	0.51371	1	0.39375	1	0.25773	1	0.18333	1	0.14628	1	0.12478	1
Tal1	54.8267	0.0026532	14.4902	0.0090104	10.3936	0.0028513	20.2292	0.020709	10.6674	0.02792	1.2013	0.045619	0.24918	1	0.19217	1	0.11738	1	0.10306	1	0.066554	1	0.12374	1
Add2	56.9511	0.0053868	27.713	0.016596	9.1181	0.0046402	21.587	0.0049166	12.3433	0.032803	1.0482	1	0.058835	1	0.040907	1	0.022793	1	0.0080918	1	0.0022482	1	0.0011972	1
C730048C13Rik	0.0062045	1	0	1	0.089783	1	0.076782	1	0.55391	1	0.60048	1	1.2129	0.62338	1.7431	0.022356	10.2222	0.037175	32.448	0.031614	39.1556	0.013954	48.8479	0.0030432
Chi3l3	8.2508	0.0085253	61.6872	0.01432	40.5398	0.0018414	26.8698	0.0083572	29.5153	0.0019424	8.8478	0.062784	1.023	1	0.35515	1	0.30646	1	0.18401	1	0.052888	1	0.034403	1
Cited4	84.0397	0.0076728	26.1854	0.034829	12.9995	0.0091498	16.7037	0.0007125	9.1487	0.027613	1.0943	1	0.43649	1	0.39532	1	0.39183	1	0.30265	1	0.29476	1	0.22809	1
E130309D14Rik	27.1571	0.0018497	9.5124	0.01818	4.434	0.0064729	8.868	0.004029	2.8319	0.0025426	0.40071	1	0.047663	1	0.038578	1	0.020766	1	0.019732	1	0.023486	1	0.016566	1
Mup7	0.049644	1	0	1	0.0067513	1	0.010778	1	0.076637	1	0.041536	1	0.014023	1	0	1	0.91935	1	33.4919	0.0079586	134.987	0.046362	367.757	0.37242
Apoc4	243.242	0.0058807	843.274	0.0066331	1295.25	0.0024678	2022.33	0.0062826	1922.01	0.015802	1830.57	0.010799	1534.14	0.0096679	1354.38	0.0039192	1567.51	0.028121	1946.73	0.031274	1456.82	0.0096815	1270.5	0.0055777
Ddx39	83.8765	0.0020528	44.0641	0.0085622	25.0305	0.0016749	35.329	0.00024141	31.123	0.0036032	10.6515	0.0038388	9.3459	0.0074434	7.4077	0.0030551	10.5794	0.0083127	8.2384	0.008385	5.0943	0.0093737	4.6899	0.015997
Hal	5.3087	0.0010796	16.1263	0.0094116	23.2893	0.0062169	15.8972	0.0013004	24.0305	0.018034	30.0277	0.0031323	78.8041	0.010226	110.938	0.0022861	122.863	0.010084	92.1774	0.014521	127.587	0.013413	169.954	0.007816
Ifitm3	44.8083	0.020871	232.324	0.022971	102.532	0.0065712	191.989	0.012358	263.055	0.0014454	286.998	0.0050411	339.493	0.0060022	494.095	0.0057449	576.314	0.010776	599.574	0.013991	437.009	0.011878	338.509	0.0025485
Necap2	42.6491	0.0026226	24.1586	0.0037288	15.8048	0.0025001	22.3097	0.00026202	15.6936	0.0025516	6.6914	0.0025764	3.7591	0.020523	3.5242	0.003673	2.6326	0.021845	2.5789	0.0087273	1.9996	0.0060296	1.9771	0.002962
Psme3	143.209	0.0034292	82.7542	0.0032163	46.9102	0.0032623	57.9113	0.00063913	47.3225	0.0065464	20.6921	0.0082239	17.059	0.0014553	15.4045	0.0047675	15.8472	0.016155	16.365	0.039281	15.1179	0.002554	17.496	0.000677
Qdpr	70.251	0.0029339	125.535	0.0035913	128.871	0.00072409	104.091	0.0035816	131.957	0.0064891	93.4776	0.0037766	113.305	0.0078476	145.419	0.0021258	300.418	0.004287	310.936	0.0023906	290.946	0.0039012	403.13	0.010677
Rpl29	482.938	0.0026636	370.008	0.0037715	366.181	0.0053448	312.096	0.0019779	291.165	0.0015322	165.622	0.011581	116.713	0.0033015	108.742	0.0015367	135.626	0.026542	147.269	0.040892	101.7	0.015273	98.9475	0.0023193
Sqrdl	5.506	0.0074588	11.6786	0.0012561	8.4094	0.0061124	18.088	0.0058773	31.6584	0.008569	70.8271	0.0019355	89.9083	0.003925	98.4942	0.0042651	78.9372	0.0031172	68.5257	0.0015454	65.0877	0.0018229	71.3644	0.002848
Arg1	35.5054	0.0036748	208.752	0.059891	339.672	0.022696	104.676	0.001347	132.533	0.0083685	138.076	0.0015714	395.852	0.014029	577.616	0.00067917	480.471	0.0016199	405.518	0.0018779	429.08	0.0086432	507.743	0.037242
Cyp4a10	0.055129	1	25.5282	0.027139	331.735	0.002895	120.755	0.00090691	98.0482	0.0065447	72.613	0.0068591	71.0713	0.036758	57.2353	0.0090032	204.325	0.026509	63.4867	0.014955	86.516	0.026847	82.2736	0.013013
Eef2	750.285	0.0036435	755.757	0.0083774	886.994	0.0031559	770.207	0.0026259	572.208	0.0002438	421.5	0.0059986	406.893	0.0033426	439.23	0.0018651	322.978	0.002968	272.774	0.053376	250.698	0.00014834	301.351	0.00152
Gstp2	19.5607	0.0071949	14.2067	0.0027933	7.1061	0.0031164	22.1952	0.004943	22.6284	0.0045296	15.9688	0.010272	10.0635	0.0056461	13.1558	0.00098182	33.1819	0.016842	182.466	0.1235	164.604	0.022628	172.988	0.00074129
Hmox1	108.626	0.0012984	61.3424	0.012033	88.4775	0.0025257	60.9909	0.00064573	58.1065	0.0046069	30.8725	0.0017218	18.486	0.053469	15.1916	0.01557	7.8763	0.009993	8.1231	0.0017194	6.0199	0.0020065	8.3191	0.011077
Pgrmc1	31.4264	0.00097785	27.843	0.044086	102.016	0.0033557	64.144	0.0069269	71.7158	0.0030788	92.5646	0.014102	124.21	0.014226	151.933	0.0024175	193.7	0.0055709	262.336	0.073482	293.121	0.0072725	407.069	0.0050953
Rps15	712.843	0.006136	545.896	0.00436	453.161	0.0045599	431.737	0.0017452	390.485	0.0028186	212.01	0.0067243	165.679	0.0038109	157.974	0.0013598	197.268	0.023235	243.5	0.053347	162.831	0.0081799	167.992	0.0045715
Selenbp2	23.9403	0.002109	43.281	0.0050782	11.8587	0.0081373	21.0325	0.0019712	40.2911	0.011015	51.6771	0.0077491	103.389	0.030629	126.791	0.0075413	108.597	0.001581	334.253	0.0030913	291.968	0.011881	275.343	0.15282
Mcm3	63.9193	0.002682	30.1191	0.00079078	19.9494	0.002554	33.0005	0.0035798	30.614	0.0010101	11.7441	0.0047039	8.485	0.0025064	4.2814	0.19248	5.4374	0.045076	2.1498	0.061307	1.4564	0.011616	1.2819	0.01192
Rac2	43.9133	0.0006346	45.3691	0.0072154	32.9153	0.0037068	33.851	0.0010766	29.1498	0.0011344	11.7086	0.0073671	4.4109	0.043508	3.7511	0.13537	2.9357	0.10937	2.6293	0.01323	1.8958	0.028669	1.9316	0.0039843
Serpina3m	0.062851	1	92.7908	0.10406	161.637	0.0026473	208.025	0.0020254	267.191	0.0072129	262.296	0.0021537	266.383	0.0043274	253.098	0.0010248	348.366	0.0019218	368.083	0.004346	413.696	0.0068254	319.657	0.0045294
Arrb1	102.579	0.007434	33.5395	0.015603	19.4125	0.0064429	38.6064	0.0026081	26.8583	0.015238	7.8568	0.010762	5.037	0.022854	4.0808	0.0076199	2.4975	0.15272	2.1287	0.34738	2.0343	0.06406	2.3392	0.00028823
Mcm6	114.969	0.006009	54.1201	0.0055471	34.9241	0.0035953	58.236	0.00083393	68.0927	0.0027716	29.7079	0.0038316	24.1143	0.0054961	9.7239	0.12107	12.4074	0.041813	6.4613	0.020667	1.952	0.057277	1.4948	0.12417
Ugt2b1	0.30049	1	0.41083	1	2.968	0.04405	5.6163	0.015708	9.5549	0.016345	15.8582	0.016634	22.5926	0.02475	33.1634	0.011307	56.8205	0.0044439	114.719	0.10374	133.05	0.011754	153.821	0.021514
Ccne1	35.8513	0.0014309	11.8471	0.0036124	10.1635	0.0012617	14.6971	0.0025236	20.1271	0.0066318	5.0997	0.0034925	3.5386	0.0076726	0.81409	1	0.97122	1	0.64343	1	0.16565	1	0.16153	1
Fam117a	36.8578	0.0011147	17.1797	0.005446	14.3435	0.00045263	19.9519	0.010619	9.3905	0.0013329	4.5279	0.0025859	1.8845	0.060314	1.851	0.02053	0.8086	1	0.83162	1	0.5674	1	0.58136	1
Akr1c18	0.57755	1	2.8717	0.091449	6.7252	0.066098	29.0233	0.0012583	50.6011	0.0017923	31.2009	0.0033441	8.6276	0.0048247	6.6789	0.0028865	9.4593	0.0055617	4.2977	0.066351	0.37266	1	0.056621	1
Ermap	77.3543	0.014649	22.6988	0.0014865	15.3144	0.012835	26.4051	0.01765	11.9084	0.035259	1.0782	0.004818	0.063598	1	0.04287	1	0.027876	1	0.01566	1	0.00088152	1	0.00086542	1
Ift140	55.2897	0.0011893	25.6825	0.038172	8.8593	0.0015685	20.2201	0.0016167	8.7677	0.0046233	2.3474	0.015433	1.1401	0.13941	1.0108	1	1.009	1	0.82584	1	0.81784	1	0.72799	1
Pdk3	20.6375	0.00072516	13.5071	0.0053032	6.3677	0.0034618	8.7472	0.00087756	7.5508	0.0037326	2.6651	0.0086967	0.97482	1	0.71448	1	0.4032	1	0.25353	1	0.19975	1	0.178	1
Ank1	45.7726	0.0077281	16.1267	0.0029567	7.6252	0.0066228	15.6261	0.016948	7.8667	0.0094936	0.9831	1	0.086867	1	0.057783	1	0.036105	1	0.01608	1	0.0077423	1	0.0057784	1
C6	0.63346	1	0.57446	1	1.9689	0.016145	1.5702	0.059565	1.6278	0.080195	1.543	0.12062	1.8076	0.17709	2.0641	0.0081278	2.4239	0.16644	17.4433	0.026239	36.0256	0.016708	74.087	0.015581
Ephx1	8.714	0.0019754	43.4248	0.004769	130.197	0.0093777	150.346	0.0037275	144.987	0.010241	104.64	0.0037511	74.8692	0.0077847	85.5788	0.017391	178.877	0.0016149	205.495	0.0086745	238.285	0.0026712	300.797	0.0028217
Galk1	168.779	0.0053692	189.22	0.0050782	356.689	0.0052758	304.072	0.0068269	361.953	0.01991	275.396	0.0056471	167.955	0.0071256	108.614	0.0032273	81.8402	0.0074923	64.2381	0.012735	44.846	0.0074174	49.5365	0.0012683
Gm1821	490.262	0.0067748	403.362	0.0013506	251.166	0.005544	319.739	0.0032319	274.912	0.010319	183.166	0.0067243	139.029	0.0012039	123.083	0.0027349	111.607	0.0033721	116.028	0.010765	124.466	0.0039395	123.413	0.00080467
Pcna	70.7432	0.0019412	25.9462	0.0046652	20.364	0.00028371	32.9922	0.0036249	29.539	0.0086243	10.5029	0.0019419	8.4494	0.00031003	4.7296	0.024542	5.8342	0.011567	4.1977	0.021818	2.2261	0.024453	2.9757	0.0062993
Raly	164.678	0.0023719	92.4514	0.0048632	61.4627	0.0022529	86.6497	0.00030529	82.949	0.0045828	43.1933	0.0026308	34.7755	0.0033667	30.4022	0.00085129	32.1831	0.0052158	28.6932	0.00196	23.1732	0.0023679	24.9756	0.0034655
S100a11	39.0354	0.006438	61.7939	0.0037457	46.0566	0.0030762	41.262	0.0038332	42.1527	0.00034598	21.1082	0.0057625	7.8646	0.013385	5.7805	0.0027535	5.8839	0.0021863	4.0601	0.026905	3.0358	0.0026372	3.1597	0.032267
Snx3	143.015	0.00052372	70.3917	0.0048966	58.3272	0.0015222	76.3203	0.00082359	70.3919	0.00072616	43.276	0.00066901	32.9207	0.0011079	30.8825	0.00096681	33.6359	0.00052944	37.0804	0.0072879	35.9097	0.00012586	39.7952	0.00063768
Wdr89	256.622	0.0031679	185.847	0.0030606	164.48	0.0025921	185.738	0.0039004	130.647	0.0035331	74.5824	0.0081466	53.4623	0.015897	51.2051	0.0027727	53.6378	0.003536	55.1755	0.0014489	42.0168	0.003754	47.6846	0.021464
Pcp4l1	1.2775	0.11631	4.0199	0.0030757	2.7756	0.0021549	14.9048	0.00060361	19.7083	0.00552	29.5581	0.0031239	23.7389	0.0016952	18.53	0.0025545	2.8771	0.0027472	1.2845	0.014009	1.2836	0.035693	1.5234	0.29465
Rrm2	90.7505	0.0025565	30.1029	0.0034269	22.2166	0.0010953	39.1532	0.033034	35.0092	0.013028	7.5922	0.0014354	5.5782	0.0003055	2.2337	0.28064	4.074	0.028162	2.8869	0.0056479	0.74442	1	0.57457	1
Cdhr5	0.5864	1	0.56795	1	1.9767	0.88469	1.1535	0.24787	2.9888	0.012146	9.3038	0.011675	18.7975	0.012369	25.7081	0.0054747	39.5713	0.0017195	44.4819	0.0055433	41.5182	0.0030966	45.2305	0.0052854
Cdkn1c	152.068	0.0054377	74.666	0.10855	29.834	0.016495	49.8787	0.0014274	74.8382	0.0024358	77.163	0.0070275	22.6476	0.0037174	9.7563	0.0005513	2.1908	0.0053686	1.017	1	0.63002	1	0.91002	1
Cdhr2	19.9295	0.0012101	15.1635	0.0091325	10.2357	0.0058543	12.6722	0.0024109	9.5824	0.002462	1.8049	0.030611	0.14678	1	0.12272	1	0.056031	1	0.040761	1	0.04376	1	0.11827	1
March3	18.7854	0.0011147	5.3276	0.011737	2.2323	0.0081431	3.5161	0.00011821	2.0902	0.04639	0.71107	1	0.3135	1	0.21714	1	0.17173	1	0.18782	1	0.11662	1	0.15403	1
Nnmt	0.1591	1	0.60275	1	0.41775	1	0.69915	1	1.4057	0.22753	1.1094	0.72744	10.1477	0.094806	48.8685	0.0099919	118.135	0.023665	104.532	0.010887	133.406	0.006886	161.273	0.20953
1810058I24Rik	142.705	0.00078866	93.5077	0.0061169	65.3199	0.0014742	90.6668	0.00087082	113.806	0.0023489	166.363	0.0033301	102.948	0.0046008	58.8593	0.00087668	35.5126	0.002064	41.0665	0.0016312	30.5623	0.0016208	27.6274	0.00052251
Anxa2	87.3835	0.0034271	92.9067	0.0079643	46.8835	0.01085	68.5476	0.0024333	92.6242	0.0030079	55.9472	0.00092772	28.4397	0.0074775	14.9609	0.0023716	15.0406	0.0020952	10.0317	0.0050326	7.899	0.009195	7.3306	0.0016999
Cfl1	354.455	0.001746	223.103	0.006432	241.15	0.0017611	230.093	0.0013533	219.825	0.00057948	125.841	0.0043141	88.3687	0.00015927	86.5301	0.00080508	118.045	0.0083483	113.394	0.010483	92.7601	0.008463	94.3108	0.0015618
Eif3k	280.463	0.0059954	188.128	0.0028144	142.842	0.0058543	162.743	0.0022457	128.4	0.0032271	62.3472	0.0087686	48.3264	0.0013492	48.0073	0.0032943	57.2486	0.015108	62.0818	0.019284	49.1429	0.0045079	48.0571	0.0027951
Lmna	102.199	0.0020467	55.1448	0.0039034	36.587	0.0039027	48.3999	0.0006895	42.5049	0.0019559	20.0736	0.0028165	13.9416	0.0020088	13.5704	0.00030246	14.8512	0.0099244	15.4504	0.0044195	14.2501	0.012994	12.3256	0.00064984
Prr13	106.255	0.0013779	67.6455	0.0051181	33.4826	0.00086254	35.9229	0.000901	31.0745	2.1589e-06	19.8847	0.0021589	15.6874	0.002805	16.6626	0.0020008	24.0341	0.0017706	23.3777	0.0035529	29.1533	0.001021	34.3448	0.00028823
Cyba	142.361	0.016629	140.345	0.0020959	131.07	0.009495	116.847	0.0063789	116.085	0.0056374	57.5859	0.0091005	21.5061	0.0020065	22.7977	0.017259	18.9684	0.021628	17.461	0.012146	10.5245	0.088638	10.3744	0.01527
Plac8	83.1954	0.012169	120.286	0.0033084	78.9356	0.0025425	74.2354	0.0065524	70.1902	0.0032154	26.2235	0.017507	12.1836	0.0092676	11.9813	0.081555	12.8311	0.042564	12.2045	0.027346	5.4975	0.033679	4.6923	0.0345
Mcm7	55.5232	0.0043511	28.9256	0.0029875	18.0009	0.0014863	27.6904	0.0010758	24.3813	0.0033376	8.2178	0.0040928	6.2485	0.0059613	2.9078	0.25235	4.3403	0.031828	2.0986	0.0033677	1.477	0.09603	1.3082	0.012985
Phospho1	66.2012	0.00084046	26.2381	0.0043245	10.4722	0.0071672	9.9457	0.0017912	5.3734	0.020511	1.6796	0.81574	0.48536	1	0.58223	1	7.5124	0.03633	7.7385	0.013388	8.7048	0.0017211	13.1352	0.018967
Ccnb1	25.6653	0.00046906	10.8529	8.2908e-05	6.3579	0.0039995	9.8897	0.0010709	10.2171	0.0067413	2.4089	0.011795	1.4116	0.0069883	0.64839	1	1.3811	0.14687	1.0239	0.70385	0.14543	1	0.086554	1
Tmem40	22.6022	0.0024535	21.2473	0.0065814	10.9261	0.0021613	8.8901	0.00071247	5.7893	0.0093638	1.8003	0.049238	0.41852	1	0.098021	1	0.074146	1	0.045689	1	0.021561	1	0.029443	1
Fhdc1	21.0261	0.0023956	8.0238	0.0029642	4.9407	0.0079796	9.3933	0.0068489	4.1367	0.009648	0.62031	1	0.094073	1	0.074875	1	0.053488	1	0.036109	1	0.052515	1	0.051793	1
Gp9	14.3536	0.0020994	14.3689	0.0034368	15.8168	0.0028525	12.3972	0.0010824	7.3926	0.0017223	2.5623	0.077304	0.43935	1	0.36253	1	0.16322	1	0.27417	1	0.15491	1	0.13679	1
Hamp2	0.16677	1	0.48909	1	0.19561	1	0.27669	1	0.59604	1	1.3508	0.42389	8.577	0.13883	376.844	0.87397	521.336	0.13873	111.741	0.03784	229.039	0.0040082	113.921	0.07084
Adck3	8.3388	0.0016296	14.0938	0.01217	11.4655	0.0044533	17.8345	0.0068073	29.6308	0.031679	58.4028	0.0040736	92.6635	0.0036167	101.916	0.0032288	135.722	0.0034052	94.7875	0.042078	124.985	0.0079254	133.063	0.0021838
Anapc5	153.134	0.0017225	93.994	0.0098647	60.2611	0.0048424	96.9479	0.0012554	86.4301	0.0025593	46.8904	0.0057264	34.521	0.003073	25.5947	0.0032814	24.7916	0.0048757	19.479	0.031853	16.7541	0.0010212	19.6001	0.0022935
Cotl1	89.241	0.0029418	82.0382	0.0031324	78.4672	0.0039323	82.0382	0.0026727	89.7369	0.0032161	47.7952	0.0035132	25.4728	0.0022067	21.4231	0.0072858	17.5736	0.0062307	16.4985	0.0028937	11.5829	0.0085372	10.8287	0.00217
Eif3f	233.206	0.0032442	209.776	0.0063777	205.292	0.0019289	196.784	0.0040223	160.669	0.0041975	94.9497	0.0036925	72.4143	0.0041263	71.182	0.0018093	60.3002	0.0073182	59.476	0.0021567	48.5819	0.0020411	52.7534	0.0026061
Isca1	126.642	0.0016836	77.7614	0.0051455	46.4564	0.0012666	58.4524	0.00036545	50.3675	0.0052456	25.7094	0.013151	19.1053	0.0029463	19.4464	0.00097061	14.9992	0.01817	18.6972	0.0084813	15.5859	0.0067198	19.1196	0.00018385
Vim	87.6799	0.00093309	99.0073	0.02016	114.351	0.0036678	83.4607	0.00062898	93.488	0.0036384	53.904	0.001517	26.529	0.014379	21.1148	0.003394	14.5135	0.034711	11.8834	0.0064714	8.3812	0.0066055	9.9581	0.0077167
Ces1g	1.9261	0.030034	2.5873	0.17756	5.1902	0.023997	10.2498	0.0019077	17.5704	0.012404	63.0376	0.012244	34.837	0.017587	92.0677	0.042311	156.772	0.010049	105.174	0.01323	92.565	0.013695	74.0221	0.0061019
Abcb10	60.168	0.0014062	19.402	0.0088927	13.1298	0.0037592	25.1261	0.0053444	13.6877	0.0087219	3.5413	0.0044001	2.0762	0.01066	2.1583	0.0085541	2.6856	0.05101	3.342	0.086693	3.9784	0.017079	4.7518	0.0049291
Cyp3a16	8.3439	0.0057558	20.3704	0.068668	56.326	0.0041175	56.9512	0.0024061	68.8723	0.0059649	44.6139	0.0087875	49.0318	0.012049	35.6455	0.0023941	0.50711	1	0.096881	1	0.074928	1	0.099964	1
Saa1	0.014799	1	0.10847	1	0.097811	1	0.10937	1	0.77175	1	2.7544	0.020488	4.1256	0.059286	8.0229	0.0034535	22.5323	0.093286	47.6948	0.0038163	48.6398	0.0085662	26.6652	0.00046078
Srd5a1	0.95814	1	1.1005	0.78135	0.98158	1	1.147	0.077008	1.1764	0.085884	0.80638	1	0.93144	1	0.9618	1	4.3444	0.019431	23.241	0.053897	30.554	0.0042062	36.2862	0.0016328
Clic1	72.5978	0.0058618	74.5741	0.0017749	62.1112	0.0037476	57.9887	0.00076614	55.3807	0.0015322	28.2328	0.003738	15.5039	0.0046629	13.8754	0.0036397	12.3963	0.002064	13.8595	0.010005	9.6768	0.0077703	9.0461	0.0025485
Eif2ak1	101.194	0.0038768	43.9853	0.0024655	26.9614	0.0064957	39.9621	0.0016203	26.9383	0.0035128	11.3499	0.0037301	9.4364	0.0012039	9.8667	0.001173	10.0957	0.0081064	9.3567	0.043221	11.1639	0.0045314	13.3935	0.0024622
Ran	112.577	0.0023334	50.9096	0.0072596	39.3867	0.00048552	51.7304	0.00013204	56.2651	0.0038526	22.2999	0.0015034	17.8361	0.0018409	12.9459	0.0024175	22.3105	0.0035808	19.3043	0.0064335	13.7866	0.0022494	16.4792	0.0014514
Ccnf	47.2034	0.001128	22.3689	0.010905	13.9357	0.0029592	22.541	0.0010284	19.001	0.0039612	5.0878	0.0085608	3.1721	0.0062337	1.7725	0.080135	4.1456	0.0051842	3.7508	0.036851	2.4414	0.0024575	2.0531	0.00044739
AI662270	52.8134	0.0012767	15.925	0.024632	15.8911	0.0022461	16.2463	0.0079389	11.5983	0.029097	2.9986	0.022644	1.2482	0.72908	1.0974	1	0.61665	1	0.72288	1	0.28127	1	0.34727	1
Apof	43.1458	0.00098045	211.395	0.0061918	309.485	0.0019289	311.911	0.0007441	324.007	0.0047755	373.796	0.00091742	437.535	0.0048294	402.588	0.00068045	332.913	0.0033126	278.02	0.0015562	233.63	0.0029598	231.023	0.0026638
Fga	323.14	0.0029316	1483.45	0.022142	1442.09	0.0040854	971.901	0.0013031	941.031	0.0104	1016.16	0.0058909	802.006	0.0045229	833.248	0.0016223	663.429	0.0085759	566.215	0.018738	605.865	0.0020411	730.852	0.0028289
Stmn1	101.734	0.001226	45.274	0.0021125	40.2051	0.0037067	46.6027	0.00088911	50.8041	0.0013183	26.1162	0.017298	16.1608	0.00036285	10.7331	0.025128	11.7517	0.017078	12.6833	0.058263	3.7767	0.39229	2.7163	0.012698
Ugt2a3	0.039094	1	0.2454	1	0.7985	1	0.7903	1	1.2643	0.0036937	3.5088	0.023041	10.1955	0.012001	10.755	0.017963	16.7031	0.0079696	28.183	0.035838	45.5317	0.016539	56.7359	0.0029187
Cd177	9.4887	0.0066113	28.6971	0.0046652	13.9791	0.0051607	10.2111	0.0026429	10.4761	0.0010983	3.5568	0.073038	0.3238	1	0.094756	1	0.065779	1	0.064255	1	0.031729	1	0.017075	1
Mug2	0.0050106	1	0.10181	1	0.23711	1	0.40121	1	0.38313	1	1.3814	0.46017	6.3098	0.093574	20.7239	0.0012973	66.461	0.053624	75.451	0.12157	94.2581	0.045113	92.6272	0.00076552
Abcg5	0.19674	1	3.3752	0.28483	6.7508	0.0019757	11.9098	0.01037	23.1007	0.0049796	33.0078	0.0052039	95.7858	0.0036434	64.5756	0.0017443	18.2624	0.0014752	14.1496	0.036299	9.7944	0.0052417	15.2491	0.095096
Spn	14.4599	0.0019332	11.16	0.0024216	8.726	0.0008585	9.0794	0.00034165	6.0768	0.0071129	1.4229	0.034393	0.38943	1	0.30367	1	0.23281	1	0.20373	1	0.12396	1	0.18932	1
Ms4a3	26.0776	0.0096524	26.1139	0.0064345	15.0554	0.0016938	14.4948	0.0091297	13.6536	0.0035377	1.6367	0.40548	0.17666	1	0.038166	1	0.019908	1	0.013251	1	0	1	0	1
C8b	24.9924	0.00076938	70.7491	0.017022	44.3848	0.00065602	28.6981	0.00030468	36.1341	0.00057752	37.2134	0.0013163	34.8359	0.0032411	39.6912	0.00085129	119.147	0.004971	183.142	0.043686	160.934	0.0023219	158.354	0.00089007
Upb1	17.7658	0.001001	33.5461	0.0080823	45.8239	0.00115	82.752	0.001097	106.616	0.0022549	124.739	0.0013458	115.194	0.0014553	117.185	0.0006134	114.535	0.0031082	109.926	0.0012947	91.3589	0.00077915	107.501	0.0013338
Aurkb	30.1909	4.0519e-05	12.0756	0.0025561	11.4331	0.0048561	15.3697	0.002271	14.1765	0.00086421	4.4177	0.0030897	2.9235	0.0059109	1.2984	1	2.225	0.049986	1.3336	0.042193	0.24577	1	0.14802	1
Gp5	12.6612	0.0016546	15.6452	0.011172	17.033	0.0017411	10.7879	0.00095485	7.466	0.0044922	2.332	0.027577	0.44277	1	0.23994	1	0.11146	1	0.13541	1	0.09856	1	0.074689	1
Fcnb	30.6133	0.012366	28.9202	0.0065814	16.9432	0.002072	13.8172	0.004029	14.5238	0.0052814	2.5129	0.15973	0.16465	1	0.043216	1	0.021357	1	0.014766	1	0.0036906	1	0.0037859	1
Sphk1	16.191	0.0025827	8.8751	0.0037462	7.2152	0.0031335	8.7371	0.0011359	4.4136	0.011058	0.68326	1	0.24574	1	0.22473	1	0.10397	1	0.1201	1	0.11182	1	0.095053	1
Bpgm	110.223	0.0019546	85.8149	0.0061089	35.4654	0.001158	43.1721	0.0018554	44.4258	0.0026261	36.905	0.048012	14.9329	0.0033991	16.7181	0.0037487	10.8344	0.010554	12.9492	0.0061572	6.42	0.0021228	6.3276	0.0061238
Eef1g	155.659	0.0093873	93.8969	0.0074294	69.0237	0.0010042	78.1005	0.00084433	73.5337	0.0072055	33.2235	0.0020985	24.2703	0.0016056	19.346	0.0015595	23.1411	0.0035808	20.761	0.0057449	16.6424	0.0024575	19.0804	0.0041916
Ppm1g	73.494	0.0020434	36.9067	0.0032163	31.53	0.00094489	35.7986	0.00070657	34.5023	0.0023584	15.3568	0.0012139	14.1401	0.0012039	13.238	0.0027647	11.0408	0.0020511	14.365	0.0039201	10.531	0.0034123	10.0973	0.0016328
Rpl7	227.767	0.0021242	165.812	0.0045953	142.056	0.00092012	129.638	0.00092	120.54	0.0029929	63.6927	0.0024237	58.7264	0.0035937	55.6415	0.0010311	54.772	0.0016526	63.9038	0.037238	46.9295	7.2178e-05	54.3911	0.00036738
Tmem14c	339.211	0.0023078	162.823	0.0030292	104.199	0.00187	147.865	0.00037785	124.602	0.005926	61.4335	0.0044365	65.8397	0.010589	66.0175	0.0010845	108.689	0.0097346	98.5113	0.0020613	88.3441	0.0026502	88.871	0.0050393
Acss2	18.1643	0.0024758	42.1526	0.028281	5.5501	0.0091631	7.864	0.0013622	7.1335	0.0029766	5.7553	0.014795	7.6556	0.011194	11.4767	0.0013962	136.769	0.016303	80.3069	0.048287	109.175	0.067696	148.168	0.023106
Pzp	38.8733	0.0041965	203.808	0.011977	314.355	0.0044159	311.617	0.026047	230.447	0.0094561	548.315	0.030217	674.228	0.0029655	525.499	0.0020568	546.7	0.056523	520.604	0.054166	674.438	0.024934	837.267	0.00010159
Fam46c	113.256	0.02323	51.0021	0.013321	19.4223	0.030608	30.7077	0.0027109	22.9773	0.014322	8.0965	0.11942	3.0395	0.018744	2.7639	0.10063	1.912	0.51993	1.2885	1	0.84594	1	1.0574	1
F12	21.2206	0.0061142	145.043	0.0028183	187.601	0.0048377	198.042	0.0003848	149.811	0.0026435	259.635	0.0015793	313.811	0.0016822	358.915	0.0072156	287.996	0.012123	277.612	0.0012287	290.999	0.0035803	268.287	0.0018562
Ube2e3	66.1325	0.00016673	25.8787	0.0021599	19.9825	0.003316	23.1275	0.00097744	20.775	0.0033359	11.8076	0.0010694	10.4686	0.0020761	9.4829	0.0026766	8.3813	0.014343	9.9031	0.0072885	7.7164	0.0051609	10.7584	0.0018632
Bat1a	85.818	0.0047391	56.6579	0.0016945	45.7865	0.0018699	52.1569	0.00026609	51.2084	0.0013855	28.6772	0.0020985	21.1796	0.00072373	15.8309	0.0095528	16.1665	0.0030831	12.0484	0.0032687	11.9813	0.00096793	11.0666	0.0019675
Ehhadh	4.3983	0.00077563	16.4355	0.027886	237.595	0.0034997	38.6166	0.017279	26.5631	0.002739	25.5265	0.024877	35.6173	0.022218	32.6966	0.0053936	55.8141	0.041516	39.9129	0.076975	44.2246	0.038997	64.6787	0.00087244
Rpl28	205.663	0.003024	190.313	0.0083093	159.281	0.0027136	149.268	0.00055891	115.373	0.0027929	68.8797	0.0032199	45.4029	0.003411	45.9847	0.00045181	51.1728	0.0087397	55.5797	0.060236	37.1793	0.0084329	38.4552	0.0025308
Asl	42.1122	0.0041164	132.21	0.02719	293.748	0.02481	146.453	0.01202	179.442	0.011671	159.514	0.0068021	454.538	0.013969	496.719	0.0022743	482.468	0.012372	338.229	0.013513	452.798	0.0029598	371.904	0.016538
Pck2	20.6328	0.00062603	17.83	0.0064996	9.1232	0.0025254	15.3115	0.00098221	9.0017	0.0013878	3.6752	0.0049419	2.3551	0.0031481	2.2696	0.0074829	1.5216	0.011348	1.1543	0.37798	0.94604	1	1.2493	0.19137
St3gal5	69.7211	0.0013571	51.7181	0.00226	51.4587	0.0021563	44.2462	0.00058363	43.3322	0.0052961	20.3501	0.0080983	21.8642	0.0054543	19.9584	0.0074914	8.8822	0.0022	7.0199	0.00196	6.492	0.0004603	7.7664	0.0014948
Ces1b	0.0082404	1	0.26287	1	0.60427	1	1.3542	0.028188	2.5228	0.0026106	10.3019	0.0030773	14.6279	0.010386	25.2236	0.00085515	31.7985	0.0085284	23.8872	0.01214	28.807	0.0039205	27.9327	0.0061466
Cps1	17.7643	0.0133	134.941	0.0021125	218.743	0.028508	86.6881	0.0026117	125.012	0.010152	158.257	0.0072577	512.017	0.0099977	597.061	0.0032288	445.935	0.094693	268.934	0.10268	354.122	0.081952	414.967	0.0017955
Anp32b	173.772	0.015737	35.4935	0.016923	48.3207	0.0059475	46.5819	0.016263	39.0821	0.033236	18.8363	0.023972	12.3803	0.017044	11.5101	0.001121	9.5111	0.015921	9.1531	0.027092	5.3696	0.018354	6.1521	0.0030405
Ifrd2	104.201	0.00077563	48.9633	0.011279	36.119	0.00047922	51.1501	0.00064163	34.9634	0.0037767	16.5829	0.00043599	17.5468	0.008029	18.1023	0.0010603	21.8195	0.0019197	17.4052	0.0047645	14.5682	0.0014355	15.3	0.0010941
Cenpa	40.5541	0.0028783	19.2481	0.0016906	17.8703	0.0020049	22.1937	0.0011338	21.1582	0.0070168	7.7303	0.0078177	4.0752	0.012105	2.8471	0.0045361	3.5129	0.0112	2.8977	0.0021573	1.142	0.71403	1.3202	0.064964
Tacc3	32.348	0.0017509	16.4435	0.005368	12.1008	0.0053579	16.4268	0.0035887	15.8162	0.001835	4.2737	0.0077894	2.2251	0.006281	1.0581	1	1.658	0.15189	1.1402	0.043546	0.26434	1	0.23423	1
Lrwd1	35.3023	0.0012881	20.1111	0.010205	11.3136	0.0010293	16.8637	0.0003589	11.211	0.0037998	4.0444	0.0071141	2.1411	0.0038109	2.3893	0.018564	2.9801	0.0056914	2.717	0.019236	2.5374	0.0014606	2.1402	0.0037697
Prdx3	194.538	0.00045578	83.2443	0.0051399	60.6082	0.0002276	74.9951	0.0021148	65.5015	0.0025348	38.4518	0.001334	41.9457	0.0009191	43.1909	0.00056626	55.161	0.0073182	49.1258	0.00042432	43.6991	0.0092995	52.0219	0.0016387
Rpl15	163.506	0.0040697	119.016	0.0058511	118.18	0.0019493	110.565	0.0024926	91.526	0.0061554	50.0671	0.0012258	38.9236	0.0013133	34.1135	0.0012425	36.1455	0.0034052	34.319	0.010405	24.3192	0.004553	30.6144	0.0079224
1190007F08Rik	40.6711	0.0027011	15.428	0.023849	6.2762	0.0020601	11.5903	0.00049406	8.1094	0.0067973	3.0347	0.0041195	1.5939	0.007173	1.2719	0.05187	1.2358	0.047867	1.2233	0.025805	1.3254	0.038902	1.2104	0.033051
Fn1	73.707	0.010147	330.125	0.011105	296.056	0.011689	411.498	0.00053374	391.011	0.0029766	408.539	0.028415	280.485	0.0047082	213.393	0.0058399	114.058	0.040971	84.7022	0.076372	90.7984	0.020283	89.9712	0.0024729
Gulo	28.4074	0.00043934	59.8208	0.010663	112.016	0.0033784	223.251	0.0046441	258.964	0.0040182	279.34	0.0047138	291.49	0.0063235	309.691	0.003577	269.064	0.0043535	234.897	0.019258	240.707	0.0013564	162.862	0.0024748
Chpt1	1.8255	0.0049086	2.2057	0.0065814	6.5928	0.057727	4.4322	0.0088776	5.5551	0.0033895	6.5377	0.0046163	11.282	0.001389	14.9011	0.0020568	24.933	0.0083864	34.2595	0.01886	49.2872	0.011243	61.2021	0.0013485
C4b	1.6328	0.38806	20.5136	0.0047055	33.9611	0.0062169	25.9403	0.011708	18.2652	0.010938	50.3227	0.061137	100.336	0.0035815	157.6	0.0031112	137.539	0.0391	125.805	0.046149	170.678	0.01095	174.294	0.0066313
Incenp	30.0562	0.0030559	14.2168	0.001254	10.6518	0.0045111	14.6323	0.0028537	11.424	0.0037247	3.7126	0.0014491	1.8741	0.023882	1.0499	1	1.6258	0.07038	0.82265	1	0.27898	1	0.29931	1
Aldh2	77.9952	0.0035672	147.454	0.0035351	152.468	0.001973	115.44	0.00097744	90.3399	0.004612	96.1291	0.0044111	113.259	0.0021429	201.859	0.0051216	195.353	0.0074684	264.224	0.013789	339.812	0.0021575	335.047	0.0045715
Ptms	103.801	0.0029473	105.125	0.0013506	202.008	0.0011563	194.277	0.0036625	264.007	0.0016319	337.234	0.0079166	338.256	0.0206	441.261	0.001202	564.1	0.045157	604.554	0.041826	643.016	0.028056	568.867	0.0040253
Cyp3a25	0.042294	1	5.928	0.24634	71.8196	0.005698	23.6331	0.0016688	15.9032	0.013232	20.3015	0.013236	53.5776	0.0020065	84.0822	0.0041461	90.5007	0.010095	93.155	0.0052165	86.1149	0.011528	98.2014	0.006843
Mthfd1l	18.581	0.00085179	10.5646	0.0022833	7.3091	0.0025959	8.0336	0.00033362	7.0819	0.0016324	2.3749	0.017472	1.4182	0.059948	0.67487	1	0.54303	1	0.28593	1	0.17682	1	0.40943	1
AB056442	0.12672	1	0.056927	1	0.29052	1	1.0536	1	2.2964	0.018202	6.9434	0.0019989	17.851	0.00082275	19.543	0.0052457	10.2525	0.018345	0.84307	1	0.34498	1	0.30104	1
Alad	380.73	0.0032282	162.097	0.0040597	106.511	0.0059011	157.111	0.00068082	137.999	0.0035828	93.323	0.0018718	82.3498	0.0074434	78.8648	0.0034537	97.5856	0.01504	97.1896	0.012692	80.7947	0.0072605	81.0678	0.0017938
Haao	60.909	0.0028651	105.163	0.0074826	56.1807	0.0077098	93.5508	0.0022598	120.18	0.018366	142.476	0.0061069	171.251	0.020144	232.429	0.0021593	323.244	0.023325	278.198	0.00091996	305.706	0.0021588	331.659	0.0024349
Scp2	11.7509	0.0026792	18.5054	0.011758	47.0489	0.0051607	41.4635	0.014548	42.2997	0.0033168	55.9232	0.023647	88.911	0.014766	80.4306	0.020525	95.9697	0.009343	177.758	0.079229	194.251	0.0059734	301.384	0.017404
Tat	0.2168	1	46.3444	0.72962	41.6674	0.013508	52.8905	0.0017245	77.5645	0.045569	70.0529	0.0023395	112.584	0.0031583	200.025	0.0022658	223.14	0.0018703	210.573	0.010201	226.357	0.0030931	309.068	0.008124
Scd2	120.637	0.0077227	50.2889	0.12186	7.2828	0.033899	7.0283	0.002818	8.4613	0.0070432	3.728	0.020902	2.662	0.16642	1.4735	0.23809	3.4736	0.19098	2.4049	0.40777	4.0379	0.22668	8.4686	0.042837
Gm4956	0.003637	1	0.0033698	1	0.018888	1	0.042167	1	0.05125	1	0.015484	1	0.044378	1	0.064519	1	0.10963	1	1.846	0.030585	3.6919	0.0013998	6.5698	0.0016154
Banf1	159.379	0.0019917	87.0549	0.0021688	80.063	0.001224	93.7896	0.0010545	90.131	0.0016115	46.4403	0.0035571	37.7501	0.004363	32.7103	0.00043819	42.4659	0.0096488	39.7842	0.014074	28.5966	0.0049272	29.3194	0.0024401
Tmem205	108.561	0.009041	192.429	0.018814	130.583	0.0048665	273.792	0.0065129	264.343	0.012846	279.512	0.0088017	254.597	0.0098686	383.203	0.0037886	536.104	0.028154	627.724	0.012011	586.732	0.0090316	486.233	0.0023211
Stom	131.09	0.0020611	88.0736	0.0066331	46.4434	0.0061313	89.6846	0.0010628	67.7585	0.0024942	29.6629	0.007089	22.5457	0.0013492	22.306	0.0032779	17.4099	0.02757	17.1952	0.066698	18.0232	0.011735	24.901	0.0010145
Inhbc	3.4868	0.0032267	5.1466	0.0092394	13.5007	0.0041373	26.8137	0.0031354	43.8684	0.0058511	85.1782	0.0033301	83.4044	0.0012039	54.0277	0.0016999	41.2285	0.0033225	43.2061	0.0063934	37.8937	0.0026139	32.6818	0.0098607
Sepp1	225.588	0.0018573	487.332	0.079645	1411.42	0.017938	892.165	0.034544	1014.65	0.028092	916.501	0.032335	1284.42	0.030409	1564.16	0.0086129	1352.53	0.0046486	1410.43	0.031169	1354.71	0.00020371	1638.51	0.0016169
Pld3	55.1407	0.0002857	32.6715	0.0021599	28.3146	0.0023228	33.0813	9.0549e-05	26.7876	0.0019798	20.4426	0.00201	12.7259	0.0014275	11.2077	0.0033121	10.3092	0.0026483	9.1327	0.0064726	9.4365	0.0049995	9.9402	0.0022428
Spnb1	77.6745	0.028918	31.9005	0.045973	11.6238	0.013551	29.1325	0.0043186	14.1754	0.025816	1.5811	0.11963	0.28758	1	0.3001	1	0.094592	1	0.041166	1	0.027784	1	0.036482	1
Cd47	68.5295	0.0014551	40.8605	0.0027708	38.6123	0.00027267	44.0213	0.00044063	35.0388	0.0050228	15.6837	0.0016183	12.495	0.0019889	12.0274	0.0037864	13.3939	0.0076104	12.1249	0.0055714	10.1196	0.003138	10.705	0.0050787
Sepx1	38.9521	0.0019612	78.3294	0.0053048	89.4894	0.0019547	99.4471	0.0024569	110.668	0.0040562	118.429	0.0015033	129.562	0.0048942	161.391	0.00080508	224.42	0.0080442	275.323	0.015857	253.89	0.0039395	220.823	0.00031311
Fmo3	0.014171	1	0.069177	1	0.015633	1	0.12161	1	0.40631	1	2.538	0.077577	27.5221	0.10305	47.6345	0.0027535	56.9214	0.05629	1.1127	0.40913	0.30455	1	0.070673	1
Ldb1	37.6289	0.0018263	25.3753	0.0017757	26.905	0.00091818	22.7821	0.00025131	16.4254	0.00091923	11.0325	0.0019288	8.7926	0.0021028	8.6516	0.0049107	5.7123	0.017675	4.6887	0.001779	4.2953	0.0023571	4.8301	0.0045995
Pxmp2	22.3364	0.0033469	18.0381	0.00179	50.4041	0.0019101	52.3452	0.00025204	81.7522	0.0020473	133.468	0.0023614	164.056	0.0010545	143.927	0.0019173	114.014	0.01488	102.642	0.0058393	87.9478	0.0044636	77.3337	0.0049764
Cnn2	31.8813	0.00080233	28.4917	0.0065526	30.1467	0.0030428	28.7874	0.00060779	29.4825	0.00066041	15.3449	0.0047569	7.3847	0.013388	6.3566	0.0010354	4.4168	0.00091486	4.3127	0.017617	2.9734	0.017195	2.9778	0.00083473
Tcp1	153.957	0.0029913	89.1978	0.013216	101.067	0.0024142	85.8297	0.00061665	84.4434	0.0026491	39.6393	0.0018508	37.3715	0.0012994	30.8849	0.0018817	31.4815	0.0027987	29.4335	0.003162	27.102	0.001737	32.9338	0.0014056
Ppp1ca	355.762	0.0033185	260.305	0.0037736	214.863	0.0023525	259.34	0.0022596	266.25	0.006226	164.26	0.002899	121.235	0.0032895	106.366	0.0010551	131.153	0.0029709	112.176	0.0055068	95.425	0.0014774	98.7535	0.0010088
Pemt	29.3983	0.0063663	577.965	0.0076596	377.951	0.0016074	641.395	0.0082767	600.661	0.0080873	527.627	0.0065396	419.76	0.0078227	398.719	0.0023167	503.717	0.00883	444.459	0.013482	355.791	0.003754	335.309	0.0042485
Slc27a2	29.0206	0.00077101	63.7801	0.014437	370.623	0.0009235	272.036	0.0012833	209.002	0.0092032	242.942	0.0027337	241.074	0.0073402	291.624	0.0029875	141.568	0.015001	180.495	0.0078772	165.341	0.010319	188.582	0.0074396
Cct2	108.182	0.00063197	58.172	0.0083093	89.4344	0.0019428	61.6785	0.00042368	60.0275	0.0010703	33.2849	0.0018718	31.2647	0.0026012	30.7092	0.00078928	27.9815	0.0027472	24.696	0.0057698	22.9077	0.00018246	26.6263	0.0016229
Laptm5	70.4152	0.0006106	97.0085	0.010586	95.8803	0.0029313	83.2166	0.0012713	79.6422	0.0018188	44.5518	0.0047274	23.0715	0.015238	22.2129	0.019943	17.3141	0.023391	15.4755	0.013081	13.6543	0.0047752	13.6062	0.00024859
Cln6	24.1305	0.00085573	19.6024	0.0068197	16.824	0.0022996	21.3961	0.0014448	17.6891	0.00078832	7.1419	0.0021536	3.6613	0.016521	3.2579	0.008336	2.3794	0.02071	1.6708	0.050951	1.3341	0.09108	2.0194	0.037589
Phgdh	45.7412	0.0084992	25.0072	0.0066187	6.2735	0.02969	9.6781	0.0047089	9.958	0.03215	1.7319	0.041605	0.58138	1	0.4802	1	0.11929	1	0.098965	1	0.12787	1	0.30006	1
Aqp1	62.7112	0.0003769	84.1878	0.0042312	104.446	0.002786	194.615	0.00094081	130.426	0.0023909	70.0768	0.0023967	58.0611	0.010443	46.0766	0.002757	37.4386	0.0050258	34.5861	0.038206	35.1744	0.002979	40.5665	0.0053503
Akr1c20	0.17713	1	2.2872	0.01026	1.6377	0.41737	13.763	0.0018949	27.5134	0.0063291	36.0659	0.0023967	47.7175	0.0033444	44.9619	0.0014679	35.1452	0.0047747	31.4801	0.0064844	23.8722	0.006881	21.1015	0.0019473
Dyrk3	12.0877	0.00052672	6.4897	0.0020373	3.8845	0.00092155	6.3954	0.0014353	3.6841	0.020052	0.62817	1	0.21528	1	0.2032	1	0.368	1	0.26926	1	0.23897	1	0.28916	1
Prg2	60.2958	0.043262	71.1377	0.012919	45.3542	0.12372	133.278	0.0073568	115.459	0.043492	93.711	0.051981	8.4735	0.65742	1.4507	1	0.11616	1	0.17213	1	0.032322	1	0.0093725	1
Rps3a	95.1366	0.00085855	58.6997	0.0051988	62.24	0.0031722	57.1796	0.00070518	49.2855	0.0029323	21.0979	0.011277	18.97	0.0022611	15.379	0.0029582	16.4472	0.0017721	19.875	0.014074	14.9376	0.0014606	20.3002	0.0033366
Srsf2	129.823	0.00030021	58.9564	0.0044568	63.3689	0.00077187	64.6395	0.00164	61.0195	0.0017555	27.121	0.0064643	30.2737	0.0066083	23.1632	0.021664	22.8782	0.014316	21.6134	0.013991	17.1031	0.0079465	20.4047	0.0012683
Cyp2b13	0.20411	1	0.4062	1	2.0052	0.00054105	3.169	0.003203	7.1194	0.0020583	15.9654	0.01507	21.3964	0.0046404	41.1052	0.0048422	16.3088	0.013253	1.4644	0.066553	1.2129	1	0.92343	1
Ccbl2	6.6462	0.0037871	43.6392	0.009957	157.676	0.00056758	149.668	0.0042447	161.992	0.0033344	163.388	0.0021304	113.193	0.0096883	90.5803	0.0021323	80.0925	0.0033721	65.6994	0.012581	67.1826	0.0015482	70.1516	0.0042063
Gm5631	0.0019588	1	0	1	0.030111	1	0.0045337	1	0.053467	1	0.0433	1	0.18168	1	0.14105	1	1.1469	0.41589	5.9826	0.026172	7.3912	0.0035612	9.3246	0.00089043
Gstm6	12.0632	0.0062417	17.288	0.0056175	8.3302	0.0023486	17.8697	0.0042447	20.7084	0.0026435	22.7432	0.0046548	18.4389	0.0061962	27.2988	0.0060457	74.8529	0.013533	81.3098	0.018931	97.5904	0.0028344	65.7459	0.00067535
Hsd17b11	15.6815	0.0024837	35.9401	0.0037686	186.098	0.00071598	90.4923	0.00024141	78.4643	0.0040361	81.382	0.0023967	94.6398	0.0054859	91.8874	0.00065964	86.3664	0.00052944	85.6924	0.0051085	100.958	0.001127	97.7194	0.0021834
Tubb1	11.5326	0.0034798	10.403	0.0034269	13.1039	0.008267	9.9437	0.0010643	6.1135	0.00089603	1.8805	0.0046347	0.32714	1	0.22869	1	0.15662	1	0.17047	1	0.088432	1	0.069988	1
Spp2	129.169	0.0026636	174.042	0.0009233	191.466	0.0046383	307.481	0.0002023	335.475	0.0044579	311.559	0.0018504	241.447	0.00010677	211.869	0.0030833	157.731	0.006503	142.373	0.0057313	112.176	0.002749	83.9455	0.0012093
Asgr1	2.2917	0.12935	150.353	0.011247	275.005	0.0039516	249.063	0.0036776	272.071	0.012836	278.723	0.0018896	303.411	0.0050871	328.15	0.0030338	333.881	0.0071269	360.511	0.012128	300.26	0.0033003	284.982	0.00143
Atp2a3	11.7655	0.00082838	16.2617	0.0059379	15.5814	0.004286	12.7168	0.00064106	9.5779	0.00095363	3.9939	0.01308	1.4302	0.16403	0.95688	1	0.36395	1	0.38826	1	0.35549	1	0.49298	1
Fam109b	15.9532	0.00045578	5.2136	0.0035478	4.4017	0.0025921	5.6279	0.015015	3.1049	0.039275	0.62053	1	0.16647	1	0.11768	1	0.080095	1	0.07746	1	0.042596	1	0.050808	1
Tstd1	0.6371	1	5.6983	0.063234	8.6509	0.026846	50.2661	0.0026932	85.9054	0.0095221	89.3044	0.0044252	45.3518	0.0012224	29.7499	0.0053701	16.6144	0.042327	14.7399	0.0037898	12.4355	0.031216	13.2943	0.084697
Nt5c3	67.1484	0.0029544	27.7843	0.0094442	14.8261	0.00071292	21.7112	0.0077724	19.7606	0.0050229	6.8709	0.010462	5.2624	0.0038167	5.8541	0.0064354	5.3551	0.0093527	5.2999	0.005471	4.9419	0.00095141	5.8174	0.003469
Cat	66.078	0.0050381	34.2988	0.02016	80.0037	0.0037245	70.8897	0.0028221	84.9021	0.0033481	125.599	0.014215	151.528	0.0027581	229.488	0.0024041	215.381	0.0079083	206.687	0.060074	283.986	0.011352	362.328	0.010985
3110049J23Rik	0.96212	1	1.1232	0.21718	3.1662	0.019594	5.1703	0.00055891	6.159	0.00037049	8.9359	0.0069283	14.8303	0.0015674	22.6656	0.0010311	21.3018	0.0018631	20.1163	0.0035341	21.0729	0.0030409	26.1929	0.0027951
Cdk1	26.8184	0.00017005	11.6501	0.0021084	9.4204	0.0029469	13.3027	0.0025752	15.0893	0.0027454	4.5124	0.0015781	2.9184	0.0033716	1.3321	1	2.8725	0.052361	1.6913	0.012866	0.47127	1	0.32279	1
Art4	26.7702	0.002007	11.2191	0.0076699	7.5289	0.0063973	11.8329	0.0022046	7.1744	0.0045828	2.476	0.001635	2.0782	0.01025	1.6108	0.0021499	0.92839	1	0.78762	1	0.69241	1	0.69788	1
Rhog	80.6592	0.0013227	77.7336	0.008182	53.103	0.0014202	66.7747	0.0012246	60.0829	0.00072625	36.3635	0.0030179	20.7263	0.0028384	19.6333	0.003706	18.851	0.0029709	18.6959	0.0077393	15.6038	0.0054011	15.1767	0.00018326
Sult2a3	0.0094477	1	0.041495	1	1.9883	0.028154	1.0842	1	1.1364	1	2.4527	0.084612	22.2304	0.025703	34.695	0.0043319	10.0022	0.064179	0.010536	1	0	1	0	1
Rpia	23.7643	0.0021709	9.363	0.0035784	8.2275	0.0018154	9.9756	0.0007042	7.3341	0.017185	1.9152	0.0018818	1.0023	1	0.95524	1	1.1457	0.12077	1.0159	1	0.70613	1	1.2057	0.14307
Pigr	0.15882	1	0.14608	1	0.44583	1	0.31827	1	0.49024	1	0.63908	1	1.3924	0.51105	8.7976	0.010173	23.6698	0.031307	27.3648	0.19173	46.9913	0.023228	79.2278	0.018993
Aldob	180.925	0.0019127	805.201	0.12927	1219.85	0.0021755	1017.28	0.00078274	1229.5	0.00086699	999.363	0.0012258	1281.8	0.0011657	1186.89	0.00042356	1146.48	0.0041378	814.084	0.010936	1066.15	0.0088025	1152.61	0.00043668
Apobec3	14.3882	0.0020717	14.9094	0.0064691	10.8535	0.0013585	14.7334	0.00042155	7.7792	0.0018553	2.6979	0.0064635	1.0812	1	1.0779	1	0.73209	1	0.54521	1	0.3863	1	0.4526	1
Csrp1	63.218	0.0026965	63.189	0.0030422	54.827	0.0082345	63.1753	0.0018568	64.4003	0.0033302	31.4735	0.0037766	21.4592	0.0058816	16.2318	0.001814	14.0418	0.0039012	10.8991	0.0075949	7.8266	0.0022624	8.1121	0.003352
Agpat4	12.0354	0.0010903	4.7064	0.0066274	4.0375	0.0015222	5.6459	0.00074398	3.2553	0.004278	1.455	0.013256	0.72353	1	0.69423	1	0.38321	1	0.39939	1	0.34547	1	0.35452	1
Cdca5	20.2194	0.00088373	11.1617	0.0068685	6.9852	0.0038451	11.0072	0.00051733	8.4817	0.0021412	2.6219	0.011988	1.5762	0.0084037	0.78309	1	1.4681	0.029817	0.88642	1	0.202	1	0.09841	1
6230427J02Rik	19.1659	0.0013622	10.3556	0.0088751	9.4737	0.0031681	9.6251	0.0013058	6.6604	0.0017398	2.4873	0.013303	0.86076	1	0.66721	1	0.69783	1	0.63872	1	0.38179	1	0.469	1
Akr1c19	19.5439	0.00067996	4.4175	0.056824	11.7195	0.0051634	8.3687	0.0066485	10.385	0.0061043	7.5775	0.0074355	6.9973	0.0040793	15.9483	0.0092438	47.2117	0.0015513	43.1348	0.0077393	39.9977	0.0014448	45.6758	0.0014143
Car1	18.1102	0.0056864	11.2763	0.008333	23.8584	0.0048788	36.0144	0.001972	20.5972	0.010465	2.2863	0.01874	0.63561	1	0.95136	1	1.257	0.022967	2.9236	0.0064335	2.9578	0.015629	2.5225	0.024016
Bhmt	25.4112	0.0014539	70.4218	0.064099	384.752	0.013181	253.571	0.0058376	457.528	0.0033895	417.66	0.0087187	430.686	0.0061967	344.232	0.0030049	326.601	0.0064677	224.708	0.05681	349.269	0.017198	352.005	0.0072349
Rnf10	199.589	0.0014278	141.581	0.0089832	72.3626	0.0042521	107.01	0.00090112	83.3235	0.0025207	52.2482	0.0086569	42.9406	0.0010303	44.9617	0.0028768	41.7123	0.0077054	40.5856	0.028611	38.7258	0.0074342	46.6676	0.00057573
Apoa5	0.30996	1	76.724	0.13363	365.417	0.0034703	206.419	0.0013527	183.5	0.041402	133.523	0.0021237	263.584	0.0031583	299.686	0.0049093	238.629	0.013149	227.303	0.012163	235.896	0.00068524	297.976	0.0049539
Zyx	41.706	0.0010441	64.2912	0.0050684	62.4886	0.0028923	46.6756	0.001762	38.8319	0.0029814	21.4597	0.0037331	11.7846	0.0043267	11.7131	0.0043528	13.1647	0.012357	9.1123	0.039207	10.0515	0.0016942	9.6617	0.0013036
Hao2	4.5642	0.004651	8.7349	0.031822	8.8498	0.04074	22.2819	0.0012918	27.1776	0.0011977	42.6032	0.0056857	40.7866	0.0050027	24.2396	0.0037089	9.2186	0.023371	0.95335	1	0.070344	1	0.05088	1
Slc48a1	90.3171	0.0011666	55.8436	0.0075489	37.1384	0.0030108	49.6099	0.00057585	40.655	0.0023433	21.3881	0.0052039	16.0343	0.0032812	14.9205	0.0036904	15.4528	0.0027472	14.3157	0.020409	14.5712	0.00085584	16.9552	0.00092985
Glipr2	28.483	0.0022054	20.1408	0.012067	8.8339	0.0030635	7.7371	0.00076614	8.1142	0.0046371	3.6883	0.0049962	1.5186	0.0659	1.0462	1	1.1456	1	0.90811	1	0.64197	1	0.72853	1
Slc10a1	14.5077	0.0036276	163.099	0.0093724	320.781	0.0032024	244.223	0.0002899	226.552	0.0031065	197.007	0.0031736	243.82	0.0067251	348.933	0.0021309	294.837	0.0039669	222.443	0.005949	218.104	0.0093051	201.113	0.0038556
Rplp1	599.69	0.016656	487.64	0.0078712	434.58	0.021184	398.121	0.0055401	279.737	0.0086879	167.121	0.024721	113.881	0.0039128	129.612	0.011806	170.58	0.051044	202.333	0.012267	136.562	0.043596	133.948	0.018822
Vars	63.8799	0.00067581	56.5226	0.0090703	30.4904	0.001168	39.1112	0.00042429	32.8089	0.0017166	16.6064	0.0059155	13.0793	0.0031876	11.6962	0.009546	13.1643	0.0037556	9.6145	0.013834	8.1901	0.0051079	8.0135	0.0001425
Cyp7b1	0.10209	1	0.13654	1	0.34518	1	0.42422	1	0.90253	1	0.5068	1	0.78613	1	1.4542	0.1342	3.5097	0.0049347	48.5255	0.01788	46.7211	0.0077885	87.349	0.1646
F10	78.5026	0.00050419	228.311	0.00071988	234.047	0.0016501	326.456	0.00074735	377.054	0.0023722	424.022	0.0017983	353.185	0.0018354	330.147	0.0032152	299.233	0.0030803	278.576	0.0022634	252.087	0.0040589	232.764	0.0033236
Cdkn3	36.4621	0.0030476	16.4205	0.0037052	9.6817	0.005464	16.8561	0.00010713	19.1332	0.0032154	8.2654	0.029127	4.0211	0.0049931	2.4556	0.031759	2.5456	0.014809	1.6591	0.37474	0.23601	1	0.10064	1
Sult1c2	0.01746	1	0.063727	1	1.5329	0.57254	10.7847	0.0062237	19.5817	0.0015253	13.6471	0.0030238	9.5147	0.00059737	8.6172	0.00052049	1.9727	0.016173	1.2347	0.18205	1.2033	0.35744	1.6657	0.04779
Pfn1	487.121	0.011008	311.64	0.0066114	393.184	0.0012628	382.967	0.0032264	384.128	0.00062912	255.324	0.0039536	185.668	0.0016003	179.895	0.0009186	174.288	0.0099178	165.178	0.011257	133.258	0.010494	138.808	0.0046563
Hmgb3	33.2516	0.001291	12.1762	0.01026	12.7033	0.0016749	13.244	0.0042369	9.6537	0.0072579	3.5047	0.0037503	2.9459	0.0086749	1.9944	0.0041097	2.0932	0.010056	1.7903	0.049494	1.2202	0.010381	2.1692	0.016181
Cyp8b1	8.7574	0.0051265	126.399	0.0084834	123.003	0.00187	102.505	0.005391	223.866	0.010022	155.303	0.0038797	98.3482	0.0056367	90.7347	0.019751	199.31	0.010235	151.425	0.015855	306.408	0.010895	270.694	0.00069166
Kif18b	19.8569	0.0019681	9.1616	0.0035792	5.8314	0.014268	10.5627	0.0022633	6.8453	0.001237	1.9931	0.021966	0.93761	1	0.41203	1	0.8583	1	0.36849	1	0.09979	1	0.044718	1
Amy2a5	0.53181	1	215.696	0.33496	104.673	0.080074	62.6814	0.0025752	35.7499	0.17467	49.7617	0.68889	255.561	0.37289	538.152	1	0.31421	1	1.8682	1	247.036	1	1515.26	1
Hscb	24.1805	0.00014525	9.8208	0.0070322	9.3572	0.0010893	7.283	0.0010415	5.3804	0.0045314	3.0809	0.025554	1.6533	0.039997	1.6679	0.048297	1.7285	0.0098749	2.0464	0.004452	2.071	0.0078573	2.297	0.00030041
Pla2g12a	32.9008	0.00065944	21.3682	0.0048292	20.7526	0.0022584	19.3465	0.00048726	15.8049	0.002245	8.5601	0.00062946	6.443	0.010954	6.7196	0.004187	2.8979	0.0026483	3.4862	0.035514	2.9861	0.0014137	4.3154	0.001222
Capn1	56.9591	0.00039541	32.9277	0.017526	11.894	0.0051475	20.9296	0.00063046	15.9665	0.0026602	6.7748	0.0047152	4.6006	0.0043373	4.4817	0.012842	5.6523	0.007696	6.2209	0.015562	6.5132	0.0028264	7.487	5.6041e-05
Tyrobp	74.5836	0.010109	84.2952	0.0023877	85.728	6.4332e-05	80.7922	0.0020484	81.5657	0.0014834	45.765	0.003256	23.0137	0.021255	21.853	0.016304	16.3834	0.011077	20.8121	0.0095131	12.3203	0.015051	13.0652	0.0070369
Lpcat1	26.5277	0.0041108	9.7788	0.00032467	7.5934	0.0078595	11.6358	0.0045201	6.3224	0.0090368	2.0539	0.012653	0.93445	1	0.96032	1	0.49489	1	0.43931	1	0.48262	1	0.48112	1
Gstt3	8.1328	0.0034914	10.0463	0.0041228	14.6801	0.0030866	6.9572	0.0022223	7.903	0.013141	5.6881	0.0083449	13.3798	0.041415	48.4627	0.0016697	75.3827	0.0085557	28.0193	0.0024516	35.4382	0.0080002	31.1602	0.00039854
Cdca4	20.1736	0.0012946	10.5106	0.0046652	8.8898	0.0026712	12.3564	0.00052946	10.0975	0.0041592	3.9021	0.0023075	2.3813	0.0083948	1.8061	0.0013208	1.5323	0.023946	1.3573	0.056487	1.0388	0.57551	1.1394	0.7975
Psen2	23.9568	0.0013779	30.6916	0.0087531	21.5027	0.00066502	28.2296	0.00077336	29.8367	0.0074009	25.1827	0.0032445	26.4848	0.0066518	41.2408	0.0073947	80.5222	0.0064178	82.1868	0.0033677	104.278	0.0012262	106.571	0.0038583
Kifc1	24.2125	0.001863	11.2431	0.0094744	9.2455	0.0043447	12.4466	0.0023271	9.8277	0.00098967	3.0839	0.0079372	1.587	0.038284	0.68302	1	1.655	0.17013	0.91549	1	0.1582	1	0.087607	1
Mpp2	13.4392	0.0024837	4.8584	0.0074582	3.1198	0.012926	5.8279	0.0036369	2.8344	0.0039234	0.55495	1	0.15612	1	0.11809	1	0.080251	1	0.051756	1	0.039192	1	0.053895	1
2010005H15Rik	43.256	0.080632	74.4957	0.0043532	44.9108	0.022644	33.8718	0.0033177	30.2538	0.061111	10.0671	0.14644	0.21254	1	0.054519	1	0.0075308	1	0	1	0	1	0	1
Eif4ebp3	2.3544	0.0023535	93.5984	0.044795	124.486	0.026509	15.9176	0.00096115	4.2756	0.010365	2.2236	0.045139	6.4403	0.099785	25.6735	0.049757	15.7646	0.01339	17.9972	0.0028682	15.2122	0.014226	9.8095	0.113
Prodh2	62.6042	0.003057	118.168	0.0083866	189.107	0.0029143	262.188	0.0026946	284.435	0.020377	288.798	0.0039026	215.407	0.0039044	158.924	0.0027783	102.477	0.0073784	88.8163	0.0025551	75.9753	0.0042524	66.1594	0.0024454
Lamp1	123.072	0.00016673	78.4731	0.008724	117.499	0.00087879	99.1663	0.00050255	103.949	0.00080976	80.6298	0.0014318	106.342	0.0013492	138.35	5.3471e-05	153.621	0.0018236	173.232	0.019339	225.414	0.0012742	280.449	0.00047613
Gcdh	32.7048	0.0011229	45.3427	0.0024543	84.5581	0.000558	86.7288	0.0015343	95.6671	0.0029814	112.819	0.001362	136.35	0.0017281	149.223	0.00035074	162.695	0.0011029	153.851	0.013482	154.875	0.0014939	149.478	0.00044739
Serpind1	94.3349	0.00015504	117.375	0.0028023	143.202	0.0020758	221.465	0.00069898	264.042	0.0027073	306.552	0.0015671	290.691	0.00072801	245.862	0.00051763	197.354	0.0029172	177.63	0.0065874	188.357	0.0021837	190.303	0.00027655
Tmsb10	30.1062	0.0019936	39.7751	0.0047055	21.1684	0.0061982	20.6151	0.0025763	21.1123	0.0014635	12.3915	0.012553	5.0979	0.0071598	4.0159	0.0080891	3.7778	0.022967	2.9236	0.036831	1.7442	0.14449	1.7563	0.034373
Nup62	31.2332	0.00048738	17.3772	0.0044044	13.2262	0.0024365	16.0917	0.00037372	14.9202	0.0019623	8.9377	0.0030347	5.067	0.0053968	4.2093	0.0020131	5.1784	0.0062002	3.6791	0.0032339	3.3236	0.0013564	3.6331	0.0079123
Tlcd2	7.679	0.0011752	8.549	0.021302	16.0985	0.0026143	16.1761	0.00083908	21.2686	0.0050891	34.6096	0.001792	60.0943	0.012548	65.7878	0.0013962	101.395	0.002305	74.2823	0.015855	71.089	0.010611	64.7066	0.0055787
Fcer1g	64.4433	0.0071263	92.5785	0.0030787	82.989	0.00098052	73.1601	0.0024963	71.9906	0.0022791	38.7311	0.0044111	20.11	0.014618	19.4053	0.018831	17.0089	0.012998	19.7743	0.023597	12.7996	0.02084	11.4559	0.0061425
Ptma	392.293	0.0019894	131.124	0.034104	244.697	0.0058084	190.446	0.0071948	184.645	0.0081167	105.542	0.029487	92.9378	0.010729	91.1309	0.004163	77.0134	0.014316	81.3108	0.022867	54.0168	0.020929	67.3064	0.0076632
Cd79b	10.0773	0.0067748	27.4415	0.0052897	31.3594	0.0028443	23.181	0.0049958	14.6025	0.0031515	9.7406	0.016624	3.2685	0.012045	1.9679	0.039435	1.1149	0.24218	1.418	0.0086745	1.1161	1	1.2614	1
Treml1	13.631	0.0048709	17.4749	0.008066	12.791	0.0047355	9.8496	0.0044053	6.4773	0.0089911	2.1794	0.073549	0.26952	1	0.15926	1	0.088377	1	0.11489	1	0.052156	1	0.033997	1
Bcl11a	12.1976	0.00046969	5.5134	0.015242	2.9279	0.0030342	3.2215	0.00034165	1.8975	0.17736	0.26255	1	0.090595	1	0.061446	1	0.037935	1	0.04716	1	0.030328	1	0.035771	1
Cmtm7	32.5094	0.0051587	34.6397	0.0053846	26.7269	0.0025407	26.3292	0.0028507	23.0364	0.0011646	10.8048	0.0088993	5.167	0.0082983	3.9737	0.049971	2.9686	0.015079	3.0487	0.058873	2.0742	0.036726	2.0044	0.010996
Vpreb3	10.7772	0.0096297	29.501	0.006833	26.1595	0.0060565	14.4804	0.0075684	7.1431	0.0029028	7.2554	0.038639	1.7891	0.024815	0.64641	1	0.34087	1	0.53433	1	0.19327	1	0.27242	1
Kng2	25.5045	0.0011237	120.867	0.0089062	164.265	0.0019924	240.556	0.00021724	201.188	0.0028248	203.387	0.00078589	174.598	0.0024637	164.375	0.0010311	148.642	0.0020628	120.378	0.0018387	133.777	0.0013977	137.255	0.0025421
Igfals	5.1255	0.0040638	10.605	0.0065666	14.6237	0.0056157	34.8907	0.0063586	55.5044	0.019768	94.812	0.0026696	80.5154	0.011462	54.1284	0.0010043	97.4785	0.0018703	79.3937	0.0093894	99.6126	0.0031194	70.3304	0.0012683
Epb4.2	45.6979	0.0099447	9.372	0.018407	7.7893	0.0077572	14.1942	0.040369	8.6997	0.059692	1.0586	0.039004	0.14633	1	0.12732	1	0.066443	1	0.036359	1	0.0086607	1	0.0043854	1
Ugt2b38	1.0686	0.57775	1.7891	0.06269	5.051	0.035758	6.1685	0.006935	10.4588	0.0074009	10.3856	0.0028721	12.0418	0.0025064	12.431	0.0016072	18.81	0.012854	41.8482	0.014091	43.639	0.0037398	58.1229	0.011077
Mfsd10	14.5123	0.00037116	11.6178	0.0016339	9.927	0.0037592	9.4719	0.0016043	8.1664	0.0017223	4.016	0.0052301	2.0582	0.010226	1.8946	0.011292	1.4155	0.021635	1.155	0.15233	0.96081	1	0.98401	1
Anxa1	24.6021	0.010761	30.3758	0.022565	34.5834	0.0016938	20.237	0.00034279	22.6964	0.0044375	7.3926	0.015152	1.8324	0.26381	1.3797	0.069234	1.4825	0.021425	1.188	0.12441	0.82109	1	1.0965	0.15309
Rpa2	32.8412	0.0014582	15.7544	0.0010251	12.0576	0.0012213	16.7507	0.0010846	17.4726	0.0052814	7.2831	0.0014354	5.3945	0.0073784	2.8039	0.091337	3.9518	0.023993	2.493	0.0024516	1.8457	0.011295	1.8894	0.0031778
Pcbp1	157.137	0.00042339	94.0776	0.00088613	95.3497	0.0021559	109.14	0.00051812	97.5134	0.00052891	69.096	0.0012793	60.0643	0.0013573	60.2162	0.00046249	60.5857	0.0013954	64.1308	0.0026867	57.3962	0.0017222	58.7221	0.00080966
Gzma	2.762	0.089179	12.1917	0.0086552	21.9914	0.0043857	46.7591	0.014406	25.3191	0.0023224	5.6422	0.003177	2.0482	0.0035529	1.6334	1	1.7286	0.71627	1.1723	0.93244	0.41923	1	0.49188	1
Mapk13	5.3049	0.024993	12.6062	0.0049677	18.3201	0.0022538	9.2406	0.009106	6.0573	0.00073911	1.5433	0.023055	0.53175	1	0.38619	1	0.29573	1	0.17046	1	0.076348	1	0.25148	1
Rps17	149.054	0.0069666	125.467	0.00179	101.984	0.0019094	92.094	0.00047564	89.9179	0.0013183	51.7241	0.0022084	43.0182	0.0018588	34.3783	0.0025047	36.6105	0.0043535	41.6749	0.03395	32.0309	0.00068524	36.5149	0.00032656
Mup14	0.0064906	1	0	1	0	1	0.0039603	1	0.0078199	1	0.0059322	1	0.0077196	1	0.044367	1	0.68133	1	34.2481	0.10446	58.7313	0.01637	119.828	0.27212
Ggt1	10.507	0.0020021	42.8855	0.0037052	28.5415	0.020958	11.5275	0.0033215	4.2451	0.0081449	0.29051	1	0.65341	1	0.75298	1	0.084319	1	0.038917	1	0.30152	1	0.84118	1
Aqp9	4.0923	0.0020869	25.0869	0.0040668	63.3826	0.0053646	114.678	0.0010367	135.675	0.003118	137.302	0.0034091	132.467	0.0031103	127.922	0.00028074	68.5045	0.0062002	69.4905	0.032147	74.1396	0.0077886	88.7437	0.006726
Aldh18a1	21.4564	0.00069019	12.0648	0.0078345	6.1966	0.0079901	9.7956	0.00083776	7.4077	0.0022278	2.7596	0.012074	1.5126	0.048246	1.1533	1	0.87261	1	0.66857	1	0.43399	1	0.56239	1
Eif5a	641.547	0.0035644	395.46	0.0040876	361.344	0.0025921	370.153	0.0024141	353.998	0.0046959	193.514	0.0058909	189.101	0.0080631	176.99	0.0010075	288.549	0.0099558	256.635	0.0014774	214.444	0.0061751	215.535	0.0086007
Bex4	36.5865	0.00039965	9.8638	0.027724	24.0025	0.013776	13.8733	0.0079855	12.3145	0.012247	6.3142	0.022933	2.4953	0.016753	1.7529	0.12811	0.743	1	0.28561	1	0.10322	1	0.090898	1
Hars	55.1951	0.00037227	23.1278	0.0035913	19.5756	0.00084049	25.4914	0.0010243	23.3702	0.0017192	11.7908	0.001517	11.0623	0.0014828	10.6095	0.002393	12.0759	0.003999	11.1379	0.0071685	10.2672	0.0016194	11.4654	0.0030977
Rangap1	72.514	0.0003941	38.7417	0.0028183	31.7688	0.0033009	44.8816	0.0002389	48.245	0.0018567	22.3107	0.0021536	16.4396	0.001291	11.3973	0.0020518	19.6954	0.0079996	17.2581	0.015654	16.0079	0.0021989	15.8456	0.0006551
Hes6	9.5364	0.0058933	14.2311	0.010664	10.7484	0.0038532	11.0736	0.0028149	12.3015	0.0039899	9.0332	0.0022345	9.0762	0.0057287	12.0872	0.01095	35.0822	0.018425	56.3585	0.00074142	66.0585	0.019703	69.9977	0.001499
Rbbp7	58.5265	0.0035349	53.0021	0.0043847	37.8926	0.0025425	54.5907	0.0033698	66.0994	0.0012168	44.9722	0.00043534	20.4269	0.032011	12.4309	0.0050116	9.5891	0.025794	9.7446	0.0053692	7.9002	0.00534	10.1505	0.00048489
Slc16a3	36.8481	0.0010361	21.7472	0.057987	3.5704	0.0063595	4.1558	0.0012367	4.818	0.10544	1.5509	0.021807	0.56947	1	0.4116	1	0.28654	1	0.21253	1	0.12923	1	0.16656	1
Gp1ba	8.1795	0.0041953	9.1464	0.0058221	9.4363	0.006661	7.4538	0.0011	4.6197	0.0033854	1.5161	0.022839	0.27926	1	0.18401	1	0.096187	1	0.078018	1	0.061887	1	0.052261	1
Sardh	68.6907	2.7257e-05	87.1736	0.010427	160.739	0.0011718	184.373	0.0018329	198.143	0.0041723	300.618	0.0050048	336.656	0.0023093	389.14	0.005094	307.436	0.0029333	247.18	0.041302	299.638	0.0020065	287.33	0.002183
Cited1	25.4906	0.013095	0.64227	1	0.7837	1	0.53153	1	0.86786	1	0.23038	1	0.056795	1	0.026951	1	0.026594	1	0.0088965	1	0.02767	1	0.014589	1
Ppp1r9b	26.7811	0.0019412	16.1432	0.0061431	12.0967	0.0038065	17.0836	0.00091111	11.8759	0.0025554	5.8816	0.0021536	3.2607	0.010946	2.9316	0.0087448	2.0206	0.01255	1.901	0.14248	1.6577	0.0039438	1.877	0.0079247
Pabpc4	42.8232	0.0047065	12.5189	0.006432	12.453	0.0030621	15.2697	0.0049377	10.431	0.027849	3.1482	0.0050403	2.6028	0.004006	2.4403	0.0018549	2.1083	0.015647	1.7216	0.12997	1.264	0.058247	1.8259	0.0020508
Slc38a3	63.5514	0.0007569	185.914	0.005368	272.583	0.0024916	256.676	0.0028019	276.273	0.0048421	387.756	0.0077109	425.612	0.0013063	526.616	0.0024372	479.567	0.004971	374.709	0.037558	455.79	0.0057956	497.294	0.019413
Cct5	212.714	0.0014384	146.913	0.0036257	137.01	0.00071598	145.042	0.001109	138.941	0.0041226	79.0581	0.0017549	68.6506	0.0020941	60.6158	0.00094366	84.7877	0.0034875	76.6232	0.0040839	62.5059	0.0017438	73.4271	0.0020287
Ppp1cc	49.1557	0.00099902	33.147	0.00057487	26.9611	0.00097956	28.0422	0.00031838	26.5889	0.0040358	14.0944	0.0012492	11.2216	0.00029444	9.7425	0.00056626	10.014	0.0079222	10.5454	0.0075327	7.9657	0.0032448	11.1804	0.0025583
Eln	3.251	0.01856	15.2064	0.014224	21.2186	0.011286	23.3629	0.0022493	33.1862	0.024446	68.4848	0.0028194	47.3828	0.0081933	25.6135	0.0029429	9.553	0.017349	4.9245	0.047539	1.9545	0.0038155	0.88516	1
Ssrp1	71.2138	0.0016856	37.4926	0.0024543	34.8482	0.0032354	44.9395	0.00049406	44.5418	0.0010679	24.5479	0.0033991	19.5709	0.00072757	14.9457	0.014192	13.7872	0.0091541	11.4892	0.018143	9.7063	0.0039395	10.759	0.00059505
Cdc6	13.0715	0.0023665	5.8869	0.0034764	3.1131	0.0065482	6.8624	0.002299	4.4187	0.004269	1.0382	0.44108	0.56723	1	0.23608	1	0.30996	1	0.11543	1	0.034053	1	0.017847	1
H2-D1	29.0768	0.0071664	54.4417	0.0034368	75.1143	0.0014441	74.7574	0.0017245	84.0674	0.002742	94.43	0.004301	94.6127	0.0018185	146.993	0.0072915	211.778	0.021845	194.63	0.0014932	177.941	0.00074267	168.064	0.0012709
Sult2a6	0.051647	1	0.061719	1	2.9258	0.014393	3.1768	0.016875	4.0278	0.010725	11.6571	0.020564	33.985	0.0017234	46.7091	0.013205	13.0301	0.25784	0.13796	1	0.0076135	1	0.0038603	1
4833422F24Rik	4.1048	0.0045853	13.4503	0.0065814	9.8126	0.034324	28.7293	0.0015237	16.8682	0.014086	5.1045	0.0051381	0.79807	1	0.30252	1	0.39452	1	0.40042	1	0.22663	1	0.25441	1
Suox	7.06	0.00072516	4.675	0.0045331	12.2778	0.00087879	18.0064	0.0017697	23.7557	0.0020705	37.6647	0.00094476	52.0755	0.0015965	50.7855	0.0018587	62.694	0.0012932	44.8898	0.03009	58.5694	0.0027633	63.0233	0.0043421
Lsr	17.825	0.0010283	21.2466	0.0056534	16.4098	0.0019493	21.5218	0.0010809	27.9754	0.0036521	33.8349	0.0034954	44.3231	0.0116	61.9589	0.0054236	82.8412	0.0047931	87.4818	0.0052885	83.4668	0.0023298	81.2053	0.00094566
Racgap1	26.8943	0.00060715	14.9208	0.0021361	10.2486	0.010594	14.6347	0.00037086	15.5946	0.0043832	4.8355	0.011305	2.8995	0.0077115	1.3729	1	2.6585	0.074906	1.4697	0.20548	0.29662	1	0.18711	1
Gps2	38.9712	0.0021052	19.4676	0.0066597	13.4439	0.0016157	20.7244	0.00075219	13.3926	0.0011897	7.0417	0.0023917	4.9458	0.0026954	5.3244	0.0067885	4.5604	0.015246	4.2565	0.005949	4.3727	0.0031305	4.3529	0.0060269
Grb10	39.5007	0.00050672	38.3952	0.027099	25.9719	0.01494	38.787	0.010693	30.5102	0.0054181	15.3397	0.013	4.7328	0.14145	2.3075	0.0082664	0.83075	1	0.49904	1	0.26823	1	0.31594	1
Cdc20	42.9253	0.0027886	22.2413	0.0051433	12.9895	0.0058543	18.7941	0.00067256	22.8238	0.0018111	8.0113	0.0037766	4.496	0.0025064	2.3327	0.32036	6.326	0.017389	5.1824	0.0050887	0.90226	1	0.23401	1
Selenbp1	86.1395	0.0019758	163.455	0.0076822	96.3117	0.002778	88.7443	0.0012079	121.747	0.004071	124.456	0.0039086	189.074	0.02342	239.052	0.010191	226.923	0.011863	391.497	0.0050369	333.131	0.014572	290.783	0.0034928
Serping1	57.8024	0.00052672	242.599	0.0055496	207.923	0.0030742	251.415	0.0024655	255.18	0.0038383	243.006	0.0025263	220.103	0.0020666	291.541	0.0048928	386.367	0.0094782	361.823	0.0051691	389.272	0.0012825	362.701	0.00085489
Atp8a2	2.8505	0.012127	3.4854	0.0028685	6.0333	0.0061888	7.8362	0.0007431	8.4777	0.0016791	4.7912	0.0028052	0.94329	1	0.20063	1	0.024181	1	0.0063897	1	0.013662	1	0.012532	1
Mff	36.2303	0.00019677	20.4827	0.0016299	18.4031	0.00049473	16.0415	0.0001393	14.3793	0.004235	7.5748	0.00054546	7.0232	0.0029092	6.3704	0.0010311	6.8613	0.0060533	6.8666	0.010463	6.1938	0.0040297	7.8077	0.0010789
Popdc2	6.9351	0.0010789	3.0158	0.0057814	1.5011	0.0016295	2.4951	0.0023705	1.4632	0.0036521	0.43353	1	0.23307	1	0.17248	1	0.087157	1	0.046917	1	0.059489	1	0.059104	1
Cd9	29.0739	0.0019681	47.5127	0.023852	48.4881	0.0030203	36.585	0.0047787	25.7744	0.0028469	10.6431	0.011665	4.3864	0.023037	3.5059	0.026348	3.2981	0.0006797	3.047	0.039677	4.015	0.0057824	5.5359	0.023429
Ggt6	0.31268	1	0.80797	1	0.64864	1	0.43094	1	0.47868	1	0.67158	1	1.8143	0.16959	3.5542	0.0034585	9.0744	0.0053978	7.9803	0.0028177	12.5076	0.0010637	11.5515	0.004276
Gstz1	103.828	0.0016234	115.666	0.0035392	210.989	0.0013359	256.187	0.0027421	321.074	0.0059427	349.722	0.003574	410.818	0.0030169	373.249	0.00092577	380.284	0.0007631	334.472	0.025319	359.73	0.00054883	359.799	0.0020043
Pck1	0.22595	1	110.034	0.71001	190.892	0.015661	171.333	0.0028454	311.039	0.040936	299.83	0.0061852	382.039	0.0061309	526.735	0.0036968	97.2965	0.034915	135.626	0.072724	124.908	0.017824	260.017	0.003198
Prmt1	44.3816	0.0028041	34.1775	0.0067329	33.11	0.0027136	26.2958	0.0016672	26.0104	0.0023828	12.4931	0.0022547	8.7743	0.0020761	6.8904	0.0087152	6.6155	0.0042257	7.2627	0.00017861	5.3821	0.0039859	5.5141	0.001242
Nhp2l1	70.032	0.00034148	35.2708	0.0026304	32.5018	0.00072409	36.9843	0.00024141	37.8266	0.0029766	21.1249	0.0021304	19.5026	0.00048935	16.1781	0.0021158	17.4546	0.0046371	18.5044	0.0034552	15.3367	0.0021575	15.5777	0.0018765
Tmod1	25.6997	0.0022063	7.3995	0.056824	4.7523	0.0036006	7.6402	0.014811	4.9923	0.027041	0.92338	1	0.18827	1	0.13935	1	0.11227	1	0.079835	1	0.047372	1	0.054545	1
Pa2g4	75.2355	0.00067996	36.8261	0.00349	41.7285	0.0018953	38.9827	0.00031998	37.9753	0.0021117	17.4594	0.0019026	16.9962	0.002805	14.6385	0.0071117	17.5213	0.0082214	13.7184	0.026896	12.8398	0.0012047	15.9675	0.00059149
Ifi30	87.9326	0.0025259	54.4368	0.0089832	68.8383	0.0011205	57.4833	0.0014999	61.7224	0.0019228	40.9936	0.0017756	26.484	0.0024583	23.8778	0.014672	17.3607	0.0063497	17.7132	0.019681	11.7319	0.0068988	11.2767	0.0014008
Dynll1	49.6706	0.0017037	22.5079	0.02054	21.9713	0.001611	31.3191	0.00092508	34.9198	0.0004478	17.3389	0.0024615	8.4698	0.0058473	4.5316	0.01677	7.0329	0.013246	8.2828	0.025166	3.9534	0.00094196	4.5303	0.0032492
G6pdx	31.4308	0.00073043	23.8552	0.012043	14.1112	0.0055098	16.7716	0.00017269	15.6125	0.00042326	5.9717	0.0078534	2.6677	0.014041	2.4157	0.12929	2.7277	0.064627	1.9696	0.03007	1.7049	0.034826	3.0539	0.0070334
Epb4.1	129.445	0.019946	49.4496	0.0065709	40.8518	0.0071117	43.6622	0.0026711	35.1757	0.010029	18.6983	0.010493	16.1896	0.0025991	14.8817	0.011195	9.2805	0.044801	7.5308	0.084956	7.8313	0.028163	9.8332	2.6731e-05
Slc36a2	18.9378	0.0010038	11.9705	0.046111	4.9594	0.017921	2.1138	0.0079892	0.88067	1	0.044945	1	0.0055339	1	0.0088344	1	2.3103e-05	1	0.0012565	1	0.0058404	1	0.035659	1
Pnkd	6.7551	0.0044234	6.8272	0.00057741	8.8082	0.00048552	7.6459	0.00073877	9.4492	0.0017154	13.7462	0.0027337	20.2268	0.0050409	25.4848	0.00066777	36.6222	0.0042821	33.1247	0.014467	42.8967	0.00017399	37.427	0.00057044
Dcaf12	53.4759	0.0020627	36.8715	0.0057032	18.6383	0.0069651	28.9407	7.5837e-05	20.9048	0.0023771	10.299	0.019259	6.6393	0.001718	5.9737	0.0035731	6.1544	0.029179	6.2852	0.034413	5.6587	0.011228	7.4753	0.0018984
Tuba1c	234.249	0.00084046	143.76	0.0064677	86.2663	0.0031318	124.141	0.0004617	118.936	0.0031964	61.666	0.0018386	66.2707	0.0081084	51.5307	0.01284	80.3199	0.0017195	78.623	0.015219	55.5809	0.0078182	42.4621	0.0088583
Rpl10a	219.638	0.019444	220.433	0.0025525	163.565	0.0064969	151.372	0.0056071	124.052	0.018729	67.8484	0.012553	51.5887	0.0026015	43.3535	0.0021784	57.8878	0.013102	65.4687	0.013991	39.314	0.0086618	43.5735	0.0077316
Brp44l	20.7867	0.0048363	56.7121	0.011245	141.95	0.0012891	119.396	0.0019164	152.673	0.0013041	106.045	0.002282	103.931	0.0035555	77.3667	0.0028725	62.0906	0.0026774	53.1839	0.0093729	51.3049	0.0036099	58.1896	0.0024995
Taldo1	165.756	0.0026013	106.626	0.002694	61.5348	0.0030061	78.233	0.00051532	73.3487	0.0012356	40.3986	0.0092249	30.2041	0.0031412	31.1971	0.0018438	52.0448	0.012403	55.9218	0.0056479	49.3069	0.0035644	46.9155	0.00044726
Cdca7	13.2239	0.0017879	7.8664	0.00879	7.664	0.0028505	7.6832	0.00021025	6.2794	0.0022534	2.3459	0.0019379	1.2831	0.050443	0.61771	1	0.79131	1	0.33774	1	0.18116	1	0.27364	1
Cml5	0.0050673	1	0	1	0.017606	1	0	1	0.0045828	1	0.0045395	1	0.01357	1	0.029717	1	0.48431	1	7.5156	0.057658	19.3784	0.0041733	20.9874	0.045538
Apol8	19.2224	0.0026829	7.6729	0.0070369	3.8776	0.0015453	9.0023	0.014914	5.1313	0.07198	0.34216	1	0.019022	1	0.002229	1	0.0040095	1	0.0021643	1	0.0042423	1	0.0043848	1
Rdh5	7.9294	0.0083329	13.214	0.022902	20.4167	0.0078557	55.8816	0.004604	68.4118	0.0032082	71.5306	0.00581	35.3054	0.0051449	28.363	0.0047421	14.9817	0.011278	12.774	0.0044884	9.6243	0.014889	6.5414	0.029438
Serpina11	9.1065	0.015626	140.612	0.0036124	144.486	0.0062143	119.356	0.0016713	117.585	0.0044114	135.186	0.0019355	103.738	0.0043088	61.7712	0.0094191	50.5013	0.0053572	69.1177	0.0017366	53.4868	0.0084784	51.8274	0.0035069
Arhgdia	127.343	0.00012744	105.737	0.0069985	102.709	0.0016642	108.204	0.0014401	108.296	0.00086699	60.9245	0.0028721	45.0649	0.0025226	41.3857	0.010787	41.0952	0.0029709	33.6188	0.02514	35.0222	0.00021657	39.2479	3.8241e-05
Slc1a2	0.17022	1	0.069547	1	0.10874	1	0.16926	1	0.41987	1	1.5753	0.097863	5.3111	0.034758	10.2732	0.0016774	15.1805	0.0026224	14.9668	0.0044191	19.4155	0.0051517	14.9583	0.028721
Bdh1	23.1541	0.0005543	32.3147	0.0035585	79.3478	0.0075285	105.925	0.00011602	95.2203	0.0040358	107.061	0.0074591	83.4075	0.0065106	53.9204	0.0014339	30.3911	0.0097858	27.0039	0.02153	19.9396	0.0034409	22.3041	0.0011827
Ctrb1	0.25991	1	1351.13	0.60213	405.33	0.16667	529.977	0.03709	400.585	0.23628	278.032	0.63568	696.63	0.73111	641.832	1	0.24705	1	3.8191	0.96664	493.627	1	1888.7	1
Syce2	19.4563	0.00064313	8.5178	0.0046652	6.3813	0.0019033	8.4918	0.0015155	8.4266	0.004266	3.7247	0.0047076	2.5454	0.01277	1.7611	0.021356	1.2741	0.13716	1.1726	0.70655	0.45941	1	0.56181	1
Lbp	33.6092	0.0006106	86.3496	0.0063301	88.702	0.0020079	118.649	0.0016167	101.353	0.002799	108.698	0.0072673	81.8762	0.0012757	79.0382	0.0034428	33.2086	0.011278	21.2763	0.014093	27.0266	0.011707	25.7574	0.0018984
Dbi	237.903	0.0023334	395.805	0.0046183	392.983	0.00084689	381.864	0.00027462	514.491	0.0014904	296.349	0.0037503	161.873	0.00178	131.387	0.00044629	492.771	0.0063755	625.328	0.08693	442.97	0.0029489	541.885	0.00027655
Was	9.7098	0.00072865	10.4992	0.0036822	7.8524	0.0017217	8.7533	0.00077013	6.8057	0.0026685	2.935	0.0092249	1.0441	1	1.0339	1	0.68822	1	0.66233	1	0.4397	1	0.47801	1
2010002N04Rik	7.4939	0.001228	5.6867	0.0075595	5.0875	0.0019465	3.7584	0.00044074	2.7226	0.0036291	0.96829	1	0.42073	1	0.24432	1	0.20147	1	0.22383	1	0.14762	1	0.12933	1
Cbs	39.6564	0.00028676	50.5621	0.0022833	64.2288	0.0042195	73.32	0.0030542	97.8929	0.0026059	107.867	0.0018076	150.044	0.0073374	156.118	0.0022882	200.255	0.0037647	145.721	0.0062275	189.667	0.0036093	217.248	0.013809
BC089597	0.5232	1	5.7267	0.039552	4.002	0.014742	23.9184	0.0037283	35.0797	0.0082677	43.5264	0.0025764	40.9294	0.0095005	57.2737	0.0085567	82.9771	0.0094455	81.1874	0.0064844	72.6123	0.0047774	59.6805	0.037284
Tsc22d1	48.2903	0.0012397	45.7043	0.0097818	69.3336	0.010813	95.4262	0.0033208	116.341	0.0064269	105.14	0.00054546	69.1047	0.010452	13.6122	0.0014643	12.5803	0.002118	25.923	0.050587	22.3882	0.0099471	17.2905	0.034367
Lsp1	19.5292	0.0055303	26.4488	0.0048644	24.6372	0.00355	24.3972	0.0047201	21.2185	0.00086421	11.1838	0.0021589	3.8816	0.015863	3.6427	0.024774	2.3433	0.054223	2.5811	0.018868	1.565	0.04012	1.8163	0.14075
Tm4sf4	21.3705	0.00013514	48.1374	0.0037066	82.3562	0.0010572	76.8873	0.0012583	95.0165	0.0016578	83.5399	0.0011894	56.6542	0.0037712	49.4687	0.005211	33.5388	0.010829	23.2193	0.0011639	23.0033	0.0038027	31.6677	0.0012947
Gltp	23.9943	0.00141	14.3325	0.0017321	15.1893	0.0030012	20.1738	0.0015586	17.5844	0.000899	8.2445	0.0010763	4.9229	0.034808	4.4726	0.012236	2.7469	0.031364	2.3232	0.013488	2.0091	0.0027396	2.1461	0.0071836
Gstm2	3.1042	0.0023352	9.339	0.0017692	4.6389	0.023077	4.6115	0.011575	6.3291	0.016045	10.007	0.0084208	21.7347	0.0062872	40.5639	0.0029429	71.5238	0.014471	44.4741	0.022907	39.4473	0.019608	24.0401	8.0858e-05
Rfc4	42.9306	0.0035513	19.8217	0.0055978	12.3238	0.0034429	19.8614	0.0001743	20.9654	0.014189	6.172	0.010363	5.0263	0.019768	2.5029	0.038425	3.9999	0.046431	3.0493	0.01288	1.4809	0.29975	1.7193	0.040211
Parvg	11.0711	0.0023334	11.8298	0.0036822	10.6259	0.0024896	10.6627	0.0012124	8.9009	0.0025516	3.1717	0.0060218	1.2209	0.85742	1.1072	1	0.55352	1	0.46657	1	0.30487	1	0.37601	1
Erh	67.3608	0.0024258	37.2712	0.00049445	34.7177	0.0017827	37.1483	0.00079786	41.1507	0.0027767	20.9497	0.0034535	16.7418	0.00049759	12.86	0.00065964	14.0103	0.010088	16.0374	0.0048638	10.6375	0.010645	11.4143	0.00070332
Cgref1	1.9224	0.049806	1.9391	0.057896	21.01	0.0044125	5.8396	0.0018581	5.1315	0.03693	0.9869	1	0.41688	1	0.22776	1	0.42047	1	0.40506	1	0.16558	1	0.25954	1
Rpl3	59.6266	0.0038866	43.0701	0.0033546	40.0868	0.00066502	41.086	0.0010824	33.5119	0.0038492	16.6956	0.0020574	14.4294	0.0022696	13.2436	0.00084325	12.0771	0.0018813	10.5185	0.013513	8.7962	0.0016949	12.0795	0.0067938
Cpt1a	4.0462	0.0070138	37.2831	0.092847	153.495	0.0059535	95.1324	0.0003417	108.473	0.0027468	104.638	0.0099727	117.933	0.004031	73.997	0.00087668	33.6409	0.036658	34.1507	0.048692	30.8263	0.015345	40.5878	0.00046473
Mfge8	41.5065	0.00098416	34.2155	0.0009595	40.9708	0.0048377	41.4139	0.00035839	43.8941	0.0052682	35.4737	0.00042065	19.9318	0.0042504	15.5633	0.0044675	11.5658	0.0034023	7.514	0.0060101	5.8288	0.0015116	6.4631	0.0069989
Masp2	30.9741	0.00072516	57.5275	0.0034764	54.4891	0.0026143	85.5596	0.0028629	108.776	0.0024231	136.016	0.003365	120.101	0.0012224	131.954	0.002008	147.885	0.0043538	149.316	0.0030114	153.37	0.0023683	136.66	0.001088
Mafk	18.9798	0.00064464	8.4563	0.002889	5.8813	0.0022022	9.0601	0.00064101	5.1814	0.0066379	1.86	0.0052837	1.3976	0.066027	1.7723	0.0060554	1.4019	0.15769	1.3858	0.59954	1.617	0.054176	1.7303	0.0056647
D630002G06Rik	0.05494	1	0.007953	1	0.15171	1	0.28404	1	0.81315	1	3.2676	0.0022038	10.1461	0.0054328	12.3318	0.0027176	5.2806	0.023903	0.5826	1	0.37136	1	0.40221	1
Acat3	6.2369	0.0067696	6.5214	0.0012637	13.9617	0.0026429	21.0967	0.0026123	30.9435	0.0038381	37.4661	0.00067029	45.0288	0.0019838	48.6876	0.0035166	45.5651	0.0029787	44.8281	0.01389	52.0297	0.0016495	65.1516	0.0009526
Eif3l	128.025	0.0010474	97.8324	0.0062766	93.1852	0.00048063	95.1522	0.0013841	93.184	0.00072053	58.751	0.0027131	52.3874	0.00226	47.523	0.00044745	48.6847	0.00043452	41.1862	0.00091996	38.592	0.00069974	41.7772	0.00043781
Gls2	8.6462	0.0020928	19.3939	0.0036443	39.0857	0.015683	23.1228	0.00089658	33.7388	0.010856	64.2574	0.0021301	108.782	0.0010303	125.059	0.00042356	115.126	0.0012989	79.4725	0.023517	105.308	0.0040267	146.062	0.052961
Gfap	10.1462	0.0031528	3.6861	0.0061641	1.8335	0.0048357	4.4534	0.0022185	2.5471	0.022729	0.30836	1	0.1189	1	0.09475	1	0.10324	1	0.10619	1	0.089439	1	0.15408	1
Mthfd2	24.8498	0.0010923	8.3799	0.0087666	3.7252	0.0059802	7.2581	0.014381	5.8204	0.049001	1.2044	0.095612	0.60455	1	0.4607	1	0.52795	1	0.95988	1	0.53262	1	0.58728	1
Snrnp40	29.5854	0.0020384	14.968	0.0011489	13.3892	0.0028668	16.0023	5.7021e-05	14.7562	0.0034075	7.1497	0.0019477	5.4647	0.0010545	4.1729	0.0060508	4.7345	0.0043535	4.4092	0.008385	3.2782	0.0019533	3.2018	0.0036167
Mbl1	27.078	0.0062278	42.7099	0.0039358	44.2569	0.0065694	93.8454	0.0029804	121.339	0.017059	130.319	0.0028	118.555	0.0043373	116.622	0.00513	174.095	0.0065817	192.831	0.0027397	162.558	0.004256	164.021	0.0010941
Slco2b1	0.1704	1	0.97284	1	0.81312	1	0.3727	1	0.61344	1	1.5739	0.15363	6.0456	0.14282	11.4307	0.0037886	25.6935	0.015735	22.2979	0.053087	29.5155	0.015102	31.4508	0.00083184
Pola2	20.1097	0.00049602	9.2823	0.0053082	6.4395	0.0009235	9.0102	0.0017488	7.6084	0.0010735	3.5138	0.0021563	2.7259	0.0026171	2.0907	0.059021	2.6279	0.017642	1.6443	0.046354	1.7328	0.0011111	1.6485	0.025663
Pipox	13.6362	0.00013777	21.4601	0.0034453	23.6854	0.0017773	28.7917	0.00046606	35.8472	0.00087031	52.3718	0.0012399	66.4486	0.0012281	75.055	0.0010311	70.0752	0.0025991	64.403	0.012883	70.1372	0.0035056	72.9382	0.0017382
Acox1	17.3643	0.0061097	74.987	0.0017166	211.216	0.0031717	106.892	0.0015892	97.1787	0.0070168	104.781	0.014873	104.461	0.0062645	130.458	0.0019194	217.715	0.015985	208.331	0.049841	225.455	0.014563	296.839	0.0042673
Gtse1	10.7875	0.00046082	4.8326	0.0012561	3.2906	0.0050812	4.7583	0.0018564	3.8607	0.0004478	1.09	0.29342	0.60831	1	0.28382	1	0.83841	1	0.47715	1	0.1366	1	0.078459	1
Pycr2	43.0648	0.0050659	25.6706	0.011498	12.0769	0.0081967	16.7429	0.00010531	14.4508	0.01032	4.5275	0.012029	2.8954	0.027183	2.5183	0.00032618	3.5193	0.016674	4.3255	0.0014932	2.4574	0.052481	2.2336	0.029851
Cd37	14.3743	0.0019627	22.9901	0.0082866	19.6203	0.0020654	18.3125	0.0056169	12.682	0.00067276	7.505	0.006345	2.7941	0.021317	2.2535	0.048686	1.261	0.098513	1.3655	0.18764	1.2807	0.41897	0.95028	1
Hadh	71.9831	0.0030747	71.8299	0.0057586	170.823	0.0019613	160.477	0.00046628	173.515	0.0017446	197.763	0.0024339	152.602	0.004166	122.825	0.0019727	96.7158	0.0026357	72.9637	0.00083525	76.2901	0.001127	85.2383	0.0008604
Rps18	262.384	0.036672	265.512	0.0014379	225.759	0.013828	225.987	0.0052326	149.141	0.024331	85.2433	0.0084936	68.4738	0.0035964	66.6791	0.006618	69.6962	0.039499	73.5104	0.0073282	50.2216	0.026625	55.5383	0.0073143
Dut	31.0735	0.00097527	13.7014	0.015148	9.6147	0.0021049	14.5063	0.00088756	13.3443	0.0087127	4.5332	0.0023022	3.4057	0.0046726	2.0231	0.0069278	2.913	0.016526	2.5575	0.014629	1.7598	0.015248	2.1864	0.0088815
Rps6ka1	42.3829	0.0010441	33.9518	0.025798	16.3956	0.0025961	22.951	0.0014647	17.6109	0.0032558	6.8739	0.0038962	4.0502	0.0061943	3.6583	0.020637	3.6874	0.0061805	3.4632	0.07141	2.9816	0.015314	2.9361	0.0088426
Tcf3	26.0589	0.0010885	14.0652	0.0094595	13.2013	0.0038102	14.9451	0.00058431	10.0604	0.0022188	5.1528	0.00066901	3.0008	0.0083948	2.4405	0.0017756	2.0797	0.052798	2.0789	0.14254	2.0052	0.036575	2.1774	0.019166
Slc41a3	17.2241	0.0024514	14.5596	0.0076699	9.9037	0.0031591	8.7693	0.0015996	9.7536	0.00088437	9.1213	0.0051425	4.9219	0.0067944	2.0115	0.056523	0.785	1	0.33147	1	0.26125	1	0.38567	1
Crlf3	29.1618	0.0011821	9.9733	0.0074838	8.173	0.004595	9.9066	0.016598	7.1051	0.011113	2.4218	0.011706	1.8425	0.082885	1.4908	0.040423	1.2522	0.6772	1.1161	0.47614	0.96197	1	1.4165	0.036822
Tmprss6	16.9724	0.0028667	54.9814	0.011526	45.3927	0.0015332	78.87	0.00081136	65.9327	0.0011925	104.045	0.0015178	123.348	0.0016822	139.688	0.0029479	126.734	0.0033126	136.935	0.027092	142.5	0.0020933	160.935	0.0032689
Mgst2	11.5257	0.0089926	12.7859	0.0042312	8.5877	0.0028443	6.713	0.0011338	7.882	0.00076845	2.6898	0.048835	0.58937	1	0.28332	1	0.13753	1	0.046609	1	0.027966	1	0.021864	1
Dnajb1	29.8971	0.00045687	17.8058	0.0058812	16.4025	0.0023228	22.5002	0.00073177	16.8654	0.0010326	8.8708	0.0021237	6.7268	0.0014195	6.0419	0.002953	5.7752	0.011525	4.5509	0.011307	3.841	0.0001162	5.6171	0.00060467
Emp3	41.3639	0.0067963	39.2937	0.0048444	32.5233	0.0069135	33.2027	0.0027455	31.932	0.0023574	17.0004	0.0093594	7.0092	0.017032	5.7695	0.00365	5.3661	0.0061187	5.2121	0.031985	3.6625	0.069371	2.9689	0.0049209
Rps21	300.964	0.0076406	238.353	0.00089088	193.213	0.0086811	192.254	0.0007259	156.526	0.0023915	86.9991	0.012502	68.3175	0.00028964	71.5831	0.003877	83.9319	0.023261	105.834	0.04882	75.8484	0.011738	80.008	0.0075515
Bst2	14.1079	0.020781	38.4083	0.0074014	24.9734	0.0086672	29.0939	0.0096207	36.9005	0.0065207	30.1362	0.0055024	40.8623	0.0017281	68.8984	0.0016774	129.088	0.020219	139.951	0.016189	122.406	0.022611	95.5971	0.0024349
Tmc6	34.1345	0.00088147	19.8362	0.011896	12.9261	0.0055812	19.7635	0.0014892	13.1649	0.0030963	6.5079	0.0048209	4.3929	0.0025919	4.3583	0.0033648	3.1906	0.0040169	2.9641	0.028647	3.4265	0.0039395	3.4075	0.0011078
Ncaph	19.7299	0.0012945	7.3141	0.0089564	6.5699	0.0063866	9.0355	0.0051426	7.4193	0.00095363	2.6137	0.0041207	1.5695	0.036429	0.80556	1	1.1828	0.39495	0.72061	1	0.2055	1	0.20186	1
Slc25a47	9.3829	0.0074339	167.245	0.018795	413.553	0.011753	229.565	0.0026846	262.318	0.024886	152.428	0.0014354	104.498	0.0029219	107.62	0.10363	136.665	0.047239	87.8927	0.015782	99.8712	0.010921	166.25	0.034129
F2rl2	5.7913	0.0051056	6.2506	0.006432	6.7405	0.0078228	4.2934	0.00043789	2.8233	0.0014302	0.69687	1	0.13153	1	0.094309	1	0.050973	1	0.023944	1	0.029651	1	0.032401	1
Nat8	0.055907	1	0.10543	1	0.61339	1	0.091117	1	0.13494	1	0.21715	1	0.17974	1	0.2364	1	0.6921	1	3.0822	0.053347	10.7703	0.003754	24.1923	0.021548
2900073G15Rik	50.2476	0.0011374	39.6081	0.0023823	44.9021	0.00087338	41.641	0.00053374	46.0087	0.0014813	26.8931	0.0010982	21.2285	0.0011877	20.4565	0.00089294	18.3084	0.0024376	16.222	0.0034125	14.9231	0.001112	16.7874	0.0018346
Defb1	0.69909	1	13.5897	0.057293	27.8711	0.00088199	26.6769	0.0011657	19.0805	0.0037089	22.4118	0.0041418	15.5095	0.021422	9.5108	0.0030856	1.7915	0.021511	0.93637	1	0.47534	1	0.53263	1
Tsc22d4	31.6394	0.0016769	26.8989	0.0023065	23.5519	0.0026396	25.2305	0.0015992	20.1379	0.00085512	11.1909	0.0042112	5.4581	0.010279	6.0248	0.0060864	5.0588	0.014335	4.2041	0.0027321	4.0594	0.0050348	5.1863	0.053165
Ugt3a1	0.45449	1	0.1381	1	0.44323	1	1.1847	0.7469	2.6187	0.007545	6.4147	0.016142	4.6456	0.0040407	3.2154	0.0084015	3.7209	0.014089	7.7063	0.029284	19.9501	0.0048205	25.5535	0.0082543
Cyb5	131.404	0.00026694	118.333	0.0044505	318.453	0.0078902	286.213	0.0011508	287.014	0.00084134	325.957	0.0098521	359.959	0.0072996	423.911	0.0052693	492.111	0.023903	538.821	0.0096783	431.46	0.0048391	420.606	0.0022422
Ache	8.4501	0.001293	5.4261	0.015546	4.4627	0.0035579	5.5775	0.0023741	2.6962	0.007645	0.78071	1	0.2391	1	0.1666	1	0.094752	1	0.077342	1	0.052825	1	0.086481	1
Miox	7.375	0.0017053	10.4541	0.035836	21.1281	0.045983	37.2655	0.004849	27.2098	0.0039653	10.106	0.0074534	3.4233	0.024312	1.8539	0.03806	0.77667	1	0.58962	1	0.062432	1	0.032036	1
Uros	35.827	0.0040404	11.3453	0.0044505	7.1111	0.0039003	13.9673	0.0020968	8.6114	0.0063632	2.6808	0.0069979	2.3997	0.024678	2.4727	0.0066206	3.2246	0.0030219	3.2929	0.013853	3.8642	0.0068835	3.8388	0.03201
Cct3	102.12	0.0018951	74.678	0.0016807	77.038	0.00086254	70.2081	0.00098323	72.5431	0.0016855	40.5486	0.0022702	33.3282	0.0014883	28.4882	0.0050378	44.7949	0.0028433	34.8441	0.0012947	34.5096	0.00069974	36.6218	7.6133e-05
Snrnp70	73.2373	0.0010532	31.8638	0.0008376	42.6254	0.002884	41.3366	0.0020464	36.8756	0.0036805	22.5096	0.001941	17.6026	0.0020254	14.9025	0.0016697	13.4189	0.0074923	15.4175	0.034322	11.1117	0.011279	9.7694	0.00091546
Sec14l2	11.4695	0.00038375	24.4143	0.017362	65.544	0.0030845	87.9049	0.00069898	98.4901	0.0016106	109.826	0.0031258	113.216	0.00064573	111.98	0.0011399	133.489	0.0018703	104.477	0.057929	137.19	0.0019135	148.108	0.00082618
Cyp2d40	0.16789	1	0.49404	1	0.73045	1	4.7121	0.0068064	5.5933	0.049211	6.2586	0.0012953	7.8912	0.041583	9.0005	0.0037866	26.93	0.02435	46.956	0.030041	41.0369	0.0063291	34.9835	0.029773
Rps14	455.95	0.034163	409.084	0.016353	370.995	0.017809	356.488	0.010403	283.657	0.038202	156.822	0.012394	118.777	0.0036679	113.443	0.010864	122.211	0.046365	131.911	0.0072025	102.988	0.021085	108.506	0.021613
Gm6788	53.228	4.4242e-05	24.0578	0.024811	26.0535	0.0037906	36.365	0.0025273	37.8778	0.0032998	18.4102	0.0038872	8.8525	0.0097117	4.9587	0.0059074	7.5264	0.0038467	9.922	0.041871	4.2114	0.0032295	4.7707	0.0032782
Etnk2	9.7913	0.0013737	38.4412	0.0052722	19.687	0.001133	30.8201	0.0073236	48.6282	0.0068609	59.0189	0.0018091	96.8772	0.0067639	97.4421	0.0015262	90.5309	0.0059908	88.4644	0.0097451	95.4164	0.0014606	97.3637	0.0069728
Rpl7a	161.311	0.0075196	115.17	0.0032218	107.705	0.0019131	93.9378	0.00069655	99.6828	0.0076189	52.2468	0.0047096	45.1707	0.00088004	40.0633	0.00060684	44.6783	0.0034148	41.1425	0.016785	34.585	0.0020912	38.8386	0.0021991
Tpx2	26.6572	0.0054992	9.1104	0.0059642	7.376	0.0054656	11.0062	0.012329	9.9749	0.0031843	2.8557	0.0020985	1.7258	0.005754	0.81314	1	1.4324	0.25995	0.85394	1	0.16706	1	0.091422	1
Isyna1	33.4666	0.0012089	24.4251	0.0052402	16.3062	0.0060379	33.6765	0.00029604	32.7144	0.0017192	30.4498	0.0053071	14.2219	0.0064491	7.3928	0.010262	7.0562	0.0006797	5.2125	0.0012982	4.7096	0.018565	4.3614	0.0053874
Pctp	14.7783	0.0010915	30.0215	0.025242	68.0144	0.002	95.2989	0.0019565	91.4018	0.0013702	61.2523	0.0012492	21.9077	0.016942	21.9744	0.0053761	47.4445	0.0035657	28.1014	0.0032337	33.5413	0.0043768	39.1368	0.00027655
Josd2	81.6583	0.0090245	31.6556	0.034416	15.0908	0.0050288	29.142	0.00057744	17.0251	0.0043832	8.1407	0.003393	5.7233	0.012661	5.7535	0.0028667	8.785	0.0395	9.9439	0.025004	7.219	0.014177	5.7481	0.0011623
Cst7	6.633	0.0028041	7.1109	0.0063819	4.4052	0.0017806	4.173	0.0042023	3.4437	0.0026459	0.78309	1	0.19362	1	0.19646	1	0.12693	1	0.10591	1	0.03983	1	0.037721	1
Rab35	29.0992	0.00028676	16.8383	0.0023823	15.0116	0.001321	16.7065	0.00051812	15.3393	0.0014834	8.5837	0.00094784	7.0565	0.0015953	6.1177	0.005094	5.6668	0.0064786	5.6174	0.016141	4.9734	0.0024272	5.9669	0.00022
Rogdi	40.3362	0.0011062	49.5691	0.0053202	54.206	0.0021749	90.165	0.00093558	82.6354	0.01358	72.3709	0.0034837	43.4641	0.0041052	35.7852	0.0009393	19.0757	0.021318	16.8358	0.023915	10.482	0.0020385	9.6245	0.0017891
Cct7	131.839	0.00098921	95.5155	0.0046652	77.9314	0.0008585	84.4847	0.00070657	87.2633	0.0069976	48.4071	0.0026129	42.9146	0.0030738	36.0893	0.00032618	44.5608	0.0053518	37.2291	0.0029098	32.2793	0.0010752	37.5859	0.0014624
Vasp	35.4144	0.0010462	31.493	0.0081346	27.9794	0.0024531	32.0104	0.0027803	30.5204	0.0018843	16.1151	0.0024292	8.7612	0.0037509	8.1059	0.0054361	6.7408	0.0044485	7.3201	0.0044798	5.2729	0.0011156	5.4882	0.0014008
Srrt	33.5003	0.00071617	14.7935	0.0037457	11.8449	0.0022296	18.5545	0.0011616	15.9121	0.00037049	8.4541	0.0015781	6.2743	0.0033065	4.8871	0.022643	5.4265	0.0062484	5.6437	0.014934	4.9822	0.00021657	4.8946	0.0013648
Ido2	0.028255	1	0.30465	1	0.073729	1	0.84267	1	1.3302	0.027363	4.2216	0.012109	7.9549	0.0075536	11.5386	0.0062399	19.0519	0.021382	15.5266	0.04012	25.6707	0.010105	24.4509	0.0022385
1810006K21Rik	188.406	0.0027011	123.167	0.0085265	67.3807	0.0022467	107.701	0.00078234	112.607	0.0038012	65.7154	0.0040284	49.08	0.0042558	39.2109	0.00026259	58.7649	0.0036294	62.7336	0.010005	48.3997	0.011337	44.8372	0.00086683
Ltb4r1	11.3203	0.021104	19.4444	0.0034553	11.8152	0.0079894	9.0389	0.0092693	7.6846	0.0014708	2.5793	0.1	0.37507	1	0.3199	1	0.27605	1	0.26718	1	0.11995	1	0.14033	1
Cyp2c69	27.4849	0.010468	249.624	0.002844	65.8353	0.0034835	131.665	0.00064511	115.879	0.0036141	97.916	0.0038659	117.762	0.0031579	78.6262	0.0010311	150.393	0.0088956	128.797	0.024015	115.93	0.0030657	78.233	0.002595
Hamp	7.3694	0.016314	267.143	0.62853	575.379	0.049769	485.801	0.031899	144.561	0.35542	2.9687	0.063892	5.9326	0.063682	416.919	1	460.057	0.19658	340.144	0.25578	459.748	0.023142	763.212	0.26848
Mup5	0.0047512	1	0	1	0.0004029	1	0	1	0.0085076	1	0.0043873	1	1.6475e-05	1	0.0001454	1	1.4267	0.66962	22.6438	0.15676	60.5069	0.016317	80.8985	0.34033
Hnrnpab	126.073	0.001409	78.1136	0.0024655	79.8398	0.0013115	86.1783	0.00065407	93.5244	0.0032304	47.5917	0.0019457	45.1285	0.0033835	36.8415	0.0052932	37.5053	0.0077309	38.293	0.016156	28.3841	0.0021897	34.3371	0.00098212
Stard10	249.629	0.0037474	432.869	0.0034211	643.389	0.0046303	613.157	0.0045701	622.5	0.0051049	588.574	0.0049416	586.443	0.0052149	679.201	0.0033549	946.475	0.042915	998.961	0.0065413	943.662	0.011016	893.75	0.0029624
Srsf7	31.4026	0.00034148	13.665	0.0048644	12.993	0.0049808	16.9113	0.00089474	14.2112	0.0053286	6.1797	0.013447	5.4578	0.0042455	3.753	0.013405	3.8491	0.022427	2.9173	0.044796	1.7139	0.044492	2.3584	0.0022158
S100a1	11.5187	0.010742	32.8248	0.0029035	39.5986	0.0015607	36.416	0.0025992	34.3438	0.0044579	40.6906	0.0018076	49.7729	0.0052156	86.6287	0.0027438	116.134	0.025789	132.14	0.015344	128.278	0.010728	126.776	0.014434
Pcx	56.8948	0.00030808	231.943	0.0047305	225.294	0.0018565	206.283	0.0012096	164.344	0.0082215	140.496	0.0049732	106.09	0.001097	90.4992	0.0037861	97.202	0.0034419	77.3191	0.050704	86.4284	0.0041055	79.7404	0.0007952
Ethe1	16.9069	0.0026704	15.217	0.015563	13.0601	0.0023864	16.8233	0.0030973	21.3051	0.0026435	13.8778	0.001223	15.3487	0.010815	16.2389	0.00030246	65.7793	0.0075536	51.7115	0.010751	63.7861	0.0021329	56.105	0.0056716
Alox12	7.2689	0.0018628	9.321	0.011563	10.742	0.0051112	7.3839	0.0014756	5.6767	0.004461	1.5009	0.052233	0.33912	1	0.28803	1	0.26308	1	0.25502	1	0.20183	1	0.16723	1
Rps2	169.95	0.0039504	111.757	0.0044998	95.7527	0.0019613	95.692	0.0035551	70.3585	0.0073689	35.36	0.0059547	30.4286	0.0077838	34.5281	0.0074995	47.93	0.012447	41.7205	0.0064263	37.6624	0.012318	38.5856	0.017256
Aes	180.32	0.0018835	143.705	0.0028023	161.672	0.0017346	181.317	0.0016662	191.67	0.0016407	175.521	0.0029879	176.13	0.0027985	206.144	0.0018894	306.255	0.016871	329.822	0.0013431	380.463	0.0060748	391.126	0.0020238
Tm7sf2	62.9031	0.0019251	119.216	0.014334	48.9414	0.0057213	72.9564	0.0040564	90.5781	0.0055228	88.1716	0.0058793	25.3686	0.013794	25.2749	0.01028	180.143	0.0099958	129.068	0.0027321	146.182	0.0026011	124.537	0.0026731
Reep5	29.6496	0.0010554	25.5727	0.0028023	18.5379	0.0033711	27.0089	0.0007277	22.9519	0.0016993	10.3386	0.0019419	7.2543	0.011681	5.2867	0.0044213	6.3508	0.0060143	6.3486	0.0058678	5.343	0.003061	7.6964	0.0040274
Cyp4a32	0.019825	1	11.6011	0.057062	160.687	0.0032081	61.9206	0.0017056	49.0529	0.0087788	38.6352	0.011983	41.0999	0.038442	35.8169	0.0038774	91.2924	0.036045	32.2717	0.041523	46.4178	0.043942	39.2208	0.0066432
Lcat	78.3569	0.0010345	241.534	0.011245	316.976	0.0034231	405.961	0.0034435	398.592	0.0029668	487.92	0.0042079	413.719	0.0044187	426.987	0.0052794	386.88	0.0022	297.008	0.0087273	318.335	0.0048562	278.035	0.0020183
Trim28	75.9425	0.00094259	57.3917	0.0067981	51.68	0.0052096	57.4611	0.00083687	55.7001	0.0033421	39.5203	0.0056479	28.5075	0.00070428	24.0445	0.0051257	15.128	0.0055706	13.549	0.017525	12.7846	0.0027033	13.9547	0.00043781
Hbb-bh1	30.3657	0.039042	2.3166	0.42867	0.35931	1	0.70853	1	0.43783	1	0.031572	1	0	1	0	1	0.016868	1	0	1	0	1	0	1
Try4	0.081981	1	27.4684	0.52302	23.0534	0.15748	38.5776	0.01677	34.8048	0.27458	11.5333	0.73525	111.761	0.65884	242.024	1	0.11122	1	1.9623	1	203.744	1	833.559	1
Gpi1	56.398	0.00080811	101.177	0.0062196	58.6016	0.0028923	68.7806	0.0026594	81.7211	0.0020762	32.6349	0.0041717	26.9448	0.0019128	26.2651	0.0039335	29.1496	0.0047931	21.9411	0.012866	22.6917	0.0055335	23.8138	0.0025814
Cela2a	0.073621	1	350.442	0.57517	92.3087	0.1886	113.179	0.032759	101.197	0.26419	70.9044	0.67777	480.47	0.79248	620.459	1	0.86007	1	2.5391	0.8882	278.925	1	1204.65	1
Acss1	13.364	0.0023334	6.4848	0.025452	4.008	0.0083607	4.7227	0.0039689	2.5861	0.061111	0.56311	1	0.12997	1	0.077699	1	0.036029	1	0.029555	1	0.027094	1	0.043129	1
Rps10	208.243	0.03264	172.754	0.0051184	127.45	0.0034225	123.803	0.00048726	108.152	0.0304	58.2171	0.0056291	40.5466	0.0014935	36.2314	0.0011197	39.8308	0.012264	48.7116	0.049201	32.7073	0.013017	40.0643	0.0042063
Srgn	38.4322	0.002679	37.328	0.02106	34.5794	0.00016022	27.4351	0.00083687	25.1109	0.0033416	9.9447	0.0032568	5.3561	0.038959	5.1738	0.066478	4.4621	0.022254	4.7864	0.025886	4.088	0.003944	4.3455	0.005404
Klf16	12.9582	0.00013478	5.7924	0.0066187	5.2144	0.0033804	7.0817	0.0010243	4.6714	0.0038492	2.0064	0.0065087	0.89313	1	0.98397	1	0.81962	1	0.75995	1	0.64522	1	1.1168	0.35429
Dnajc9	27.8024	0.00043934	8.1986	0.016716	8.684	0.002301	11.6598	0.0079147	9.6843	0.0076723	3.8234	0.016178	3.0257	0.0031583	1.604	0.11721	2.1995	0.016842	1.9231	0.023933	1.1267	0.36404	1.1317	0.0090692
Psph	39.3646	0.0048906	14.3618	0.0078314	5.6786	0.0034835	8.632	0.0069526	10.4852	0.014652	4.3243	0.0037852	3.0698	0.0071848	2.0497	0.0012826	3.4143	0.0077927	3.2097	0.004896	2.9348	0.020744	3.0163	0.011111
Parvb	22.4132	0.0017863	21.2347	0.010968	13.423	0.0080989	20.0465	0.0010293	14.8281	0.0033262	6.0847	0.007758	2.9816	0.020582	2.4843	0.02754	1.9529	0.13251	1.5665	0.39345	1.2201	0.034273	1.3469	0.0075818
Pla1a	10.0448	0.0020145	25.4562	0.0029232	27.4373	0.0014825	45.4739	0.0015315	48.8944	0.0016611	57.6097	0.00080154	44.698	0.00072801	44.1968	0.0026053	27.488	0.0029709	21.365	0.0025222	19.4877	0.00077762	16.9942	0.00074173
Fcgr3	23.9057	0.0020112	28.1507	0.001676	30.776	0.00082787	28.3843	0.0016952	31.3463	0.0010845	18.2755	0.0037319	9.0895	0.03006	9.0291	0.016353	5.1806	0.021058	6.0024	0.011974	3.9352	0.0018855	3.5559	0.0086931
Snrnp25	48.7954	0.010345	26.2557	0.0043524	11.0686	0.010417	17.1056	0.00048989	15.0241	0.0053573	7.3907	0.009309	4.6028	0.0070172	3.5902	0.0021613	4.8206	0.040722	5.1582	0.012581	2.4042	0.14091	2.4947	0.017035
Rpl13a	305.737	0.01419	226.699	0.006697	229.598	0.0089037	226.735	0.0052326	189.128	0.0078346	101.052	0.013535	83.4768	0.0034519	77.4341	0.0054236	85.0035	0.014	92.0727	0.004896	68.8882	0.011108	86.6274	0.017617
Rcc1	20.0889	0.0032763	10.9824	0.0036616	10.1293	0.0037431	11.3881	0.0003417	10.0395	0.0024668	3.9474	0.0019108	3.1052	0.002411	2.0399	0.093187	2.1374	0.014548	1.9056	0.013701	1.3071	0.076979	1.3058	0.0053537
Sars	75.0162	0.00072865	48.2028	0.0037052	37.0382	0.0034283	55.1439	0.0010878	40.6856	0.00095363	23.4073	0.0019379	19.2075	0.0022696	20.9324	0.0013075	22.193	0.0020913	26.1223	0.00091996	22.546	0.0023298	23.0314	0.0013856
Hif3a	32.9766	0.017795	16.2106	0.12016	1.8094	0.15748	2.371	0.0058255	0.92583	1	0.10661	1	0.065162	1	0.049425	1	0.0052619	1	0.0064149	1	0.0034078	1	0.0036264	1
Serpina7	1.2641	0.06236	5.1575	0.1191	21.8227	0.0062143	57.0686	0.0063333	31.7976	0.0079739	25.9309	0.01831	11.3258	0.14708	5.7007	0.0027263	2.8221	0.12202	1.5563	0.39865	1.1259	0.28134	3.9787	0.14512
Prkab1	35.9518	0.00079943	20.9942	0.0019364	20.8564	0.0023043	25.8478	0.00016879	24.0396	0.0032063	21.6984	0.0010865	15.8826	0.007827	9.3433	0.0022622	6.6013	0.0025569	5.0266	0.014239	5.0977	0.0018279	5.5809	0.0074396
Apol9a	0.015395	1	0.17811	1	0.1849	1	0.46385	1	0.86509	1	1.6522	0.070551	4.5781	0.037112	12.8277	0.32243	28.2536	0.0023287	27.2561	0.014414	33.8118	0.0078234	17.0018	0.00048163
Cd79a	6.2472	0.0066113	15.7434	0.0028183	15.6849	0.0030012	14.4651	0.0061757	7.7864	0.0017223	6.141	0.017994	1.8941	0.0571	1.3197	0.22206	0.58559	1	0.74488	1	0.64835	1	0.73263	1
Rhoc	20.7697	0.0036538	29.0381	0.0071638	45.0387	0.0016749	46.1273	0.0027873	57.0343	0.0037602	39.2743	0.0015781	22.1821	0.0070822	17.5917	0.0019203	10.5678	0.0064292	9.0871	0.027364	6.3874	0.01989	7.2429	0.001873
Prim2	15.7634	0.0015765	6.0299	0.00071988	4.8961	0.0027813	6.6429	0.0021691	5.9848	0.0049206	1.9516	0.0064635	1.9074	0.058363	0.97416	1	1.2351	0.081346	0.91201	1	0.63672	1	0.61241	1
Calm3	58.423	0.0011402	31.2878	0.0018694	30.3157	0.0024949	33.667	0.0042334	36.0627	0.0033854	19.5946	0.0018586	13.1566	0.0043408	11.9586	0.0010033	11.5659	0.0030715	12.0568	0.010483	9.5588	0.00042086	11.3794	0.0018095
Spag5	12.7945	0.0043831	5.2631	0.0013291	4.1102	0.0078989	6.7636	0.0058001	4.4952	0.0031279	1.1153	0.059316	0.49394	1	0.22856	1	0.49435	1	0.28585	1	0.081358	1	0.065834	1
Paqr9	44.7355	0.0008332	66.044	0.044566	177.97	0.0010218	162.624	0.0019187	179.469	0.0035159	110.914	0.0042922	59.7202	0.00023032	28.1237	0.0015213	112.472	0.0097936	109.111	0.0070198	120.866	0.0062407	89.6719	0.00091727
Cyp2c39	0.31807	1	0.55078	1	0.24634	1	0.40292	1	0.34608	1	0.60422	1	5.7029	0.03935	13.5228	0.0039865	18.4506	0.022967	17.9184	0.028311	18.7403	0.0092995	17.6112	0.0078763
Hsd3b7	23.5864	0.003796	80.7262	0.0064691	102.177	0.0017297	153.057	0.0028082	158.073	0.0089526	178.904	0.0024235	184.385	0.0021036	179.536	0.0017255	185.86	0.0031172	170.525	0.0088847	171.378	0.0024272	191.126	0.00040594
Eftud2	44.3835	0.00095228	26.6715	0.0037686	20.7825	0.0032024	25.5756	0.00013997	24.3449	0.0013702	11.7958	0.0044046	9.4999	0.0013359	7.9424	0.015386	8.9266	0.0079504	7.1158	0.037205	6.7847	0.002535	6.8097	0.0012781
Sult1a1	24.3051	0.0023066	71.4137	0.030561	102.228	0.0029783	105.104	0.0010535	107.234	0.00060883	117.26	0.0014444	166.41	0.0086026	214.982	0.00070174	215.41	0.0071266	126.284	0.0044191	113.787	0.0039207	108.837	0.0042875
Lsm3	40.5254	0.0037477	23.8532	0.0014864	18.8638	0.0044159	19.3022	0.00090874	20.4746	0.0038376	8.4791	0.0035571	6.5688	0.0039322	5.0986	0.0053386	6.276	0.010411	6.021	0.038727	3.977	0.0033037	3.8805	0.0084554
Cela1	5.6168	0.0072364	42.2196	0.17338	21.386	0.047765	20.9383	0.010878	17.941	0.17363	25.0947	0.57748	202.838	0.62337	401.217	1	5.0387	0.059763	10.5911	0.034863	180.239	1	782.879	1
Ech1	69.8129	0.0065288	196.429	0.0053755	302.712	0.0033163	377.858	0.0027923	299.561	0.0068561	248.05	0.0016313	173.84	0.0026193	158.125	0.0069092	202.708	0.0027173	175.097	0.0034827	185.614	0.0017018	188.927	0.0020129
Lap3	17.2359	0.00047809	13.6974	0.0051201	22.6099	0.0011758	26.3551	0.00024502	35.9148	0.0013607	31.2234	0.0021321	36.3085	0.0016596	41.0303	0.0011268	56.1779	0.0058973	55.3036	0.022706	72.7789	0.0039923	91.0169	0.00054258
Cpox	144.422	0.0081678	33.1304	0.034829	30.8671	0.0073471	43.4915	0.049643	31.1719	0.026319	15.7029	0.06926	14.1578	0.031232	12.1612	0.0067141	11.4521	0.047687	12.0055	0.074368	11.7051	0.0399	13.6731	0.0086632
Reep6	105.139	0.0010573	86.9535	0.010684	252.126	0.0010572	228.585	0.0041322	235.66	0.0036196	228.346	0.0029885	203.481	0.0045364	208.614	0.0010743	282.566	0.0011479	204.579	0.030377	351.42	0.0018855	363.649	0.0012633
Hibadh	28.1078	0.0019466	23.304	0.0062684	37.4124	0.0016317	41.791	0.00079449	46.3773	0.0022606	47.2969	0.0020985	62.7062	0.0015695	81.7715	0.00079344	79.2159	0.0028596	86.811	0.016131	108.928	0.0070473	120.362	0.0016358
Aadac	86.3073	0.0025715	75.8283	0.011408	105.774	0.0019295	155.514	0.00063046	169.306	0.00083305	196.032	0.0019141	188.89	0.0031809	197.339	0.00092363	192.433	0.0025701	219.161	0.0059132	227.643	0.0050833	256.961	0.00038274
Calml4	1.0363	1	2.069	0.081979	8.6548	0.097632	23.041	0.0018568	26.3798	0.0088543	15.9224	0.0020985	8.478	0.0030292	4.2573	0.0072597	1.5686	0.02883	0.77275	1	0.39721	1	0.4043	1
Ddb1	134.634	0.0015357	103.356	0.0045753	90.4056	0.0039783	103.258	0.00088756	91.1027	0.0040558	61.9768	0.0074417	46.5333	0.0012019	39.4879	0.0020347	38.7607	0.0075701	31.7116	0.032501	33.8083	0.0033003	36.6282	0.00074732
Msra	11.2715	0.0015671	19.608	0.004968	28.6817	0.0020118	30.3563	0.0013767	39.2156	0.001389	33.7569	0.00134	37.0055	0.00042364	40.055	0.0017337	50.4832	0.004735	57.8508	0.0038796	69.4775	0.0019952	73.3173	0.0015636
Fah	85.1242	0.0028021	294.592	0.0028982	273.104	0.002139	257.646	0.0024554	266.007	0.0021345	371.026	0.0058258	435.688	0.0067063	434.389	0.0042969	358.1	0.0031203	295.097	0.0023806	298.411	0.001581	280.218	0.0014734
Pabpc1	191.233	0.073868	32.0043	0.015865	71.2581	0.01004	47.9359	0.060548	40.9063	0.043515	20.6444	0.024664	18.7934	0.062623	19.9472	0.0050036	10.1495	0.023627	9.5091	0.17843	8.1442	0.0079254	13.7354	0.0059709
Mup6	0.057291	1	0	1	0	1	0	1	0	1	0	1	0	1	0.026852	1	0.78592	1	14.0732	0.0017366	93.1308	0.20341	120.806	0.58695
Me1	0.51078	1	0.96178	1	1.6526	0.027994	1.0828	0.080743	1.0811	0.70476	0.80026	1	1.4057	0.061561	2.2332	0.0047893	14.1634	0.0012886	13.4079	0.024649	12.8692	0.016645	20.5088	0.010612
Chi3l1	9.9979	0.017115	19.5458	0.011354	8.5234	0.0065685	7.5093	0.004282	7.4585	0.00063711	2.4166	0.037861	0.30328	1	0.38825	1	0.46072	1	0.089254	1	0.075075	1	0.10101	1
3110056O03Rik	24.9403	0.0009013	13.5	0.0069173	11.6617	0.001632	16.2493	0.00048936	10.0736	0.0036378	5.8704	0.0068722	4.3795	0.0039941	3.9373	0.0021593	3.559	0.0013533	2.993	0.031531	3.4551	0.0065345	2.836	0.00026841
Marcksl1	40.3663	0.0010631	38.9759	0.003685	39.6394	0.0060936	46.5116	0.0020521	47.913	0.0025043	33.7987	0.0033849	17.6353	0.0033496	14.5239	0.0020923	10.5371	0.0025368	12.2952	0.0093967	8.0206	0.002008	8.0314	0.01138
Rps13	116.206	0.0075392	83.3902	0.0030303	73.109	0.0051319	67.3051	0.00076709	58.6474	0.0085269	33.0369	0.0052848	26.8199	0.00063814	23.0893	0.00024847	25.8631	0.0042782	30.5771	0.029178	17.6532	0.0084199	23.2079	0.0024784
Aprt	112.127	0.0057125	94.7363	0.0021125	157.851	0.0092629	93.6917	0.0045273	94.4683	0.0039541	46.8392	0.007149	34.2286	0.0050254	28.2879	0.00089435	61.6104	0.01691	48.1405	0.0087742	32.0851	0.008463	25.0013	0.0014195
Rpsa	116.989	0.0083793	69.6364	0.007942	64.9997	0.0031717	63.5196	0.0032391	47.972	0.0069247	21.659	0.0086306	15.7597	0.009719	16.7972	0.002304	23.846	0.0080951	25.0596	0.011824	18.5288	0.00802	21.3142	0.03384
Slc43a3	55.6978	0.0041178	23.8567	0.0013353	18.0045	0.0062137	27.7564	0.0024333	21.286	0.0023648	9.5692	0.0035852	8.1657	0.0058606	8.6734	0.01425	6.2928	0.028665	4.7562	0.090699	5.882	0.020383	7.0337	0.0030762
Apeh	97.5072	0.00086428	55.3799	0.012447	33.6293	0.001224	55.8751	4.4255e-05	42.6269	0.0047743	25.929	0.0052527	23.0257	0.0053387	23.3873	0.0019598	21.135	0.0038577	20.3733	0.0049426	20.5093	0.0018234	22.193	0.0010137
Oplah	2.0528	0.001385	6.2728	0.0088751	10.073	0.00028227	6.365	0.0041864	5.6435	0.0055426	6.7588	0.0052837	9.2001	0.0026751	15.341	0.0092676	23.9234	0.0027472	23.1373	0.0127	30.3523	0.0024696	30.6614	0.0003683
Orc6	18.1515	0.00042927	5.9959	0.011389	6.0322	0.00052147	7.6917	0.0097408	7.1598	0.0039993	2.5881	0.0060222	2.0778	0.0054593	1.3112	0.22596	1.4846	0.0027472	0.98539	1	0.79512	1	0.84455	1
Aqp8	40.9747	0.0034441	142.92	0.044865	15.3336	0.024324	40.5735	0.0077677	39.0558	0.0094561	22.4343	0.0014141	10.0525	0.02947	13.0508	0.002434	97.198	0.0077895	44.6852	0.0040839	70.7845	0.004356	67.259	0.001088
Eef1d	115.197	0.001717	72.614	0.0032342	57.6623	0.0045345	71.37	0.00283	64.935	0.0027454	37.2373	0.0041435	31.3973	0.0035977	30.5623	0.0046595	28.4814	0.0063739	29.0956	0.0019987	22.9913	0.0058726	25.9645	0.0063293
Cenpn	13.5075	0.0022467	5.9628	0.0092436	4.14	0.0031717	5.8723	0.0016688	4.9996	0.0060759	1.5442	0.0086394	0.98886	1	0.49709	1	0.79438	1	0.45631	1	0.20879	1	0.14531	1
Cyb5b	8.9257	0.0039687	5.5802	0.004801	10.1213	0.0067285	11.9237	0.0030208	15.4902	0.004539	11.7995	0.019158	13.7419	0.0052164	19.782	0.0056758	49.2931	0.0063115	43.546	0.064339	54.4825	0.0079974	76.5983	0.0046681
Creg1	84.8244	0.0012255	47.213	0.0036102	42.3514	0.0001348	48.2377	0.00053374	38.7936	0.0034822	26.8028	0.0017094	28.302	0.0017281	42.6003	0.0013291	65.0235	0.0017195	61.6946	0.0048164	75.2617	0.0021179	108.628	0.0018269
Ccndbp1	31.6742	0.00056961	31.4397	0.0051433	14.6361	0.00052147	15.9789	0.00080518	13.0058	0.0019171	9.6866	0.028035	5.6812	0.0037712	6.4168	0.00085902	4.7506	0.0060143	6.1448	0.01024	4.54	0.0013919	5.5362	0.0014236
Gapdh	536.054	0.0020104	757.525	0.010309	575.747	0.00071598	434.431	0.0018013	544.882	0.0011947	315.492	0.0037766	276.155	0.0054859	308.379	0.0016492	468.144	0.0055617	429.357	0.014261	384.437	0.00032264	357.348	0.0012609
1190003J15Rik	12.1503	0.0078251	68.4014	0.0035913	113.25	0.0031717	103.769	0.00735	101.052	0.0048738	104.896	0.0050205	118.167	0.0075072	125.063	0.0026694	198.942	0.024292	218.95	0.005462	181.565	0.009541	183.744	0.0040398
Sf3b4	30.25	0.0017057	18.3626	0.0019231	15.9709	0.0030999	16.9028	0.0008766	15.3219	0.0032202	8.9356	0.0014859	6.8915	0.0026396	6.104	0.0034402	5.8992	0.0060676	4.2405	0.0098432	4.3786	0.0013797	4.5495	0.00070575
Lrmp	5.4445	0.0032856	8.5536	0.0026297	7.4154	0.0030271	6.3462	0.0011379	4.545	0.00072053	2.9893	0.0034684	1.2991	0.19574	0.85062	1	0.59614	1	0.45242	1	0.31487	1	0.44377	1
Gpt2	7.0089	0.00059106	6.0193	0.011556	4.2188	0.0080342	4.2837	0.0013058	4.3625	0.0015169	2.7217	0.056499	5.7243	0.043508	16.4809	0.0018981	22.4632	0.00078586	24.5892	0.026905	32.2602	0.0081373	33.3045	0.00088808
Gm12070	394.805	0.0035644	585.48	0.010836	398.007	0.0022062	323.773	0.0018657	415.071	0.0015286	219.193	0.0053865	202.428	0.006994	210.604	0.0020474	325.935	0.0017754	254.921	0.002764	274.989	0.0047615	263.54	0.0008301
Rpl18	184.722	0.012526	124.129	0.0046652	123.019	0.0051289	100.389	9.6232e-05	80.9757	0.017321	40.5405	0.0073561	32.4095	0.0046673	30.1611	0.0020738	42.5207	0.027891	52.1877	0.090863	33.4824	0.0016392	37.2332	0.0019541
Sept1	7.3078	0.0020112	10.5229	0.00179	9.6555	0.0025753	8.4529	0.0020122	6.9898	0.0017166	3.8324	0.01762	1.4689	0.064201	1.3297	0.15474	1.0536	0.67474	0.81256	1	0.49971	1	0.48652	1
Fcho1	7.3978	0.00032107	6.6208	0.023474	3.7376	0.0052855	5.9856	0.0013988	3.0104	0.0053357	0.7911	1	0.13746	1	0.065348	1	0.041771	1	0.033219	1	0.019432	1	0.020292	1
Clk3	32.9311	0.00038511	15.0473	0.0089879	8.9272	0.0012617	12.8785	0.0016688	9.5508	0.0011829	5.4012	0.0037238	4.3078	0.0014503	4.2518	0.0049414	4.5172	0.014489	5.399	0.024592	5.199	0.0020513	5.34	0.0011231
Chaf1b	25.7759	0.0018008	14.7076	0.0064345	9.132	0.0037067	15.0153	9.1314e-05	14.2214	0.0052335	5.5848	0.010787	4.9386	0.012809	2.2891	0.20186	3.0704	0.035578	1.9824	0.030751	0.80199	1	0.81979	1
U2af2	48.926	0.0023693	29.6134	0.005368	23.1811	0.00015697	30.3576	0.00035962	27.6802	0.0025514	15.7237	0.00062946	12.3055	0.0003055	10.4959	0.0032444	11.7446	0.0020549	11.377	0.0021392	9.7951	0.0015145	10.2468	0.002183
Micall2	14.7242	0.0012819	9.8526	0.011485	5.7899	0.0027134	10.1014	0.0015932	5.8947	0.0031279	2.1721	0.0044753	1.2868	0.048733	1.5248	0.041003	1.1032	1	0.92674	1	0.7165	1	0.82111	1
Cd63	9.2688	0.017481	18.4773	0.0024054	22.3524	0.01485	30.422	0.0090128	30.9379	0.0070763	21.9204	0.0051894	10.3801	0.0017152	5.2677	0.0048928	2.4408	0.006715	1.2953	0.060709	0.66288	1	0.87468	1
Ccdc109b	7.2712	0.002854	3.3074	0.007793	1.5081	0.018314	2.0767	0.0086248	1.0118	1	0.22574	1	0.075299	1	0.082177	1	0.063879	1	0.031824	1	0.043926	1	0.061053	1
Cd1d1	0.75255	1	3.2636	0.0065763	5.5553	0.020258	9.0984	0.0034554	11.1443	0.001166	12.8918	0.013298	14.2348	0.00081035	19.6341	0.0087152	35.8404	0.012827	34.1706	0.0072025	33.969	0.013294	39.1677	0.00043152
Tead2	5.9573	0.0026278	14.4025	0.0072921	20.384	0.0077098	20.9798	0.0041468	19.9752	0.0067601	12.1548	0.0012258	5.3785	0.046991	2.7576	0.0018587	1.1935	0.59509	0.68875	1	0.35859	1	0.63221	1
Chst12	8.3624	0.0024475	10.3211	0.0065553	8.3967	0.0019141	7.1997	0.0014256	6.0182	0.0012998	3.1463	0.010119	1.4458	0.050904	1.134	0.028795	0.73448	1	0.83464	1	0.63672	1	0.68468	1
Insig2	2.3525	0.0050475	6.75	0.21228	11.3695	0.0025748	9.1778	0.0027907	14.9708	0.00027837	18.7223	0.062825	31.9477	0.028653	29.6246	0.00096681	57.6308	0.0026483	54.5202	0.0014932	56.637	0.0078234	57.4333	0.0061466
Ehd1	64.8743	0.00016137	44.0003	0.0043684	32.4437	0.0014317	42.3497	0.0014219	41.3434	0.0028186	24.1246	0.0042465	17.5807	0.0017639	17.0065	0.0036298	16.2595	0.0071994	14.789	0.015378	14.8357	0.0031518	13.2808	0.00020431
Cldn3	2.6665	0.011048	19.8545	0.034104	58.7583	0.0032576	108.513	0.0067666	151.169	0.016485	180.742	0.0070477	110.542	0.009428	104.622	0.0070829	110.504	0.014831	108.176	0.0093729	93.1005	0.016169	74.4869	0.015981
Sf3a2	45.4978	0.00078866	30.8326	0.0069283	25.3024	0.002493	28.3975	0.00047495	23.2768	0.0017473	13.8396	0.0037548	9.91	0.0079262	8.6263	0.011485	10.7576	0.010459	6.5121	0.002672	7.7888	0.0027209	7.7783	0.0034947
Apom	531.637	0.0044828	494.493	0.0021361	585.269	0.010075	961.465	0.0015092	865.938	0.0075077	759.43	0.0072334	473.774	0.002666	420.246	0.0045132	485.062	0.0091549	610.383	0.042477	354.521	0.013901	315.728	0.006849
Mettl7a1	11.6445	0.00084046	12.7475	0.0094179	16.9482	0.0012939	25.2677	0.0011181	24.0033	0.0013419	33.2042	0.0024761	41.044	0.0027437	65.2618	0.003382	47.4535	0.0027472	59.6796	0.023866	66.6209	0.0005828	70.6254	0.0030709
Krt18	79.1419	0.0046035	129.498	0.0060338	227.777	0.0016673	201.15	0.0010974	319.132	0.0089799	189.206	0.0020056	100.017	0.0035837	79.0243	0.0058527	136.471	0.0013771	141.129	0.032546	123.203	0.0013091	114.759	0.0014195
2210020M01Rik	9.6398	0.0075981	4.6812	0.0036822	3.2263	0.009894	5.1784	0.00086677	2.7231	0.031375	0.40651	1	0.035999	1	0.052979	1	0.037795	1	0.056734	1	0.053761	1	0.046062	1
Aspg	0.12719	1	3.6371	0.066927	5.8424	0.0079719	4.8699	0.0032757	3.8715	0.042157	5.3733	0.0017747	12.3285	0.013918	22.8637	0.0029082	24.1887	0.0012932	22.6832	0.011688	24.6541	0.0022387	31.1641	0.0092777
Gp1bb	10.4777	0.0053274	13.3899	0.012483	16.394	0.0039388	10.0116	0.0058474	7.1705	0.0059748	2.1323	0.15798	0.3947	1	0.25128	1	0.76806	1	0.44684	1	0.12536	1	0.83779	1
Pim1	40.9596	0.0007143	17.4768	0.023042	8.5065	0.00278	10.0482	0.087749	9.6228	0.014282	3.0684	0.00096215	1.9014	0.007869	1.7654	0.3257	1.1606	1	1.9938	0.041669	2.0826	0.11385	2.4247	0.0016797
Bcas2	45.2008	0.00058838	16.4229	0.0049677	16.3138	0.00084689	18.189	0.0013989	18.3896	0.003822	10.5742	0.0030031	10.4868	0.0022454	9.9564	0.0013125	7.8954	0.0052635	9.3756	0.0046342	7.149	0.0026338	9.3784	0.0022039
C8a	3.9598	0.0050806	4.5495	0.018917	9.8221	0.016856	18.8941	0.0034803	23.3803	0.0044579	23.7833	0.020657	16.3447	0.0067251	15.9147	0.0078443	40.4062	0.03093	63.8145	0.1082	67.4743	0.0085372	98.8365	0.0030901
Cyp2c44	27.0548	0.0010656	48.5532	0.0043245	70.4324	0.011121	117.561	0.00057162	128.219	0.0027767	127.294	0.0061486	65.8252	0.02708	42.3093	0.005915	102.861	0.021318	135.749	0.022078	181.139	0.0058179	182.422	0.00057573
Sult5a1	0.26635	1	1.5778	0.13448	1.067	0.43625	2.7163	0.057092	2.3328	0.012207	1.3125	0.07709	0.71132	1	0.9319	1	12.9687	0.0075352	22.2911	0.012162	18.8951	0.018696	10.8935	0.020714
Ppia	594.045	0.0092577	509.584	0.0029345	418.489	0.0021997	395.008	0.002789	437.317	0.0038631	293.324	0.0074935	218.009	0.00088608	192.682	0.00068917	304.516	0.011743	306.923	0.013962	235.275	0.0039473	262.451	0.0045515
Xpnpep1	48.0261	0.00062474	33.7522	0.0062766	23.89	0.0019066	28.4282	9.1314e-05	28.6175	0.0020473	14.872	0.0029322	13.128	0.0012807	11.6488	0.0025193	14.3771	0.0020846	11.0338	0.0046551	11.4392	0.00032595	11.1728	0.00018884
Ugdh	4.4459	0.0039099	2.4284	0.067984	3.1243	0.015565	2.5343	0.017234	3.8196	0.023384	2.3969	0.038434	2.9794	0.0082267	5.4623	0.021153	17.8433	0.019262	20.7352	0.036394	23.5134	0.013945	40.0037	0.0039081
Brpf3	23.6307	0.002678	9.6969	0.0033652	7.7116	0.0088759	12.3496	0.0019389	7.131	0.0041695	2.8648	0.030601	2.181	0.038502	1.7368	0.038814	1.2879	0.67545	1.1828	1	1.2717	0.42654	2.1362	0.0026806
5730508B09Rik	19.0331	0.0022324	5.2603	0.0090896	5.024	0.0018919	5.7932	0.020614	3.7163	0.060718	0.94404	1	0.69664	1	0.679	1	0.47276	1	0.57128	1	0.38681	1	0.7844	1
Prss50	8.2892	0.0088299	3.9888	0.026079	6.2553	0.0038326	4.7744	0.0032132	1.4315	0.033929	0.22656	1	0.0365	1	0.055088	1	0.046418	1	0.037601	1	0.048614	1	0.056821	1
Arpc2	64.3086	0.00050535	56.529	0.0033722	80.3376	0.0001348	70.812	0.00090112	76.728	8.7103e-05	49.9118	0.0013163	40.0126	0.0035555	36.9865	0.0015927	29.9845	0.0016425	34.1135	0.00092152	30.0829	0.00094042	37.0485	0.00088808
Pole2	10.1705	0.0003865	3.5067	0.012955	3.1133	0.0046375	4.8896	0.0012538	4.4712	0.0050229	1.6863	0.0084839	1.1599	0.28777	0.44161	1	0.68746	1	0.29506	1	0.11191	1	0.11446	1
Phf10	39.7755	0.0021155	12.4487	0.013448	12.5933	0.00087228	13.6845	0.009113	11.5884	0.0049398	5.3695	0.0096841	4.5537	0.009716	4.123	0.0052666	3.9273	0.0033347	4.6162	0.018438	3.609	0.0015793	4.1523	0.00091639
Qars	52.5779	0.00034385	39.9699	0.0052402	34.4367	0.0020726	34.2207	0.00065681	28.5349	0.0032668	15.4334	0.0025899	11.4742	0.0005366	11.5101	0.0024486	15.5152	0.0022523	13.8961	0.013248	14.2096	0.00085584	16.2832	0.0011367
C4a	0.2655	1	8.0596	0.010004	6.5035	0.4173	2.2536	0.15989	3.4764	0.35396	12.8277	0.048963	45.1575	0.0044656	74.3945	0.0058537	65.8593	0.04029	50.3652	0.073536	78.9509	0.0022845	38.022	0.20169
Bub1b	15.5723	0.0036177	6.9928	0.0058812	5.0722	0.013464	8.0967	0.0014483	6.8151	0.0027996	2.4082	0.0079191	1.229	0.15447	0.60113	1	0.97259	1	0.46279	1	0.17228	1	0.13694	1
Cct4	91.8414	0.00034874	55.2808	0.011493	73.5961	0.0012549	63.627	0.00013204	61.6607	0.0014501	35.7739	0.0021237	32.1703	0.0026893	32.2416	0.0014932	27.2095	0.0055936	24.7711	0.0071685	23.2316	0.0041844	29.3169	0.00027655
Vcam1	28.4141	0.0023395	16.9312	0.027917	25.8801	0.0019101	24.398	0.0011341	24.6899	0.0017667	12.7367	0.014173	7.4999	0.031863	4.5446	0.0074736	2.6588	0.2654	1.6341	0.54761	0.84533	1	1.4339	0.38847
Rpl14	120.766	0.0042269	66.149	0.0027715	78.7543	0.012788	66.8036	0.0021584	53.0678	0.0098674	25.9986	0.024919	18.5081	4.5825e-05	20.0426	0.0090634	21.7223	0.078668	22.3686	0.012511	15.1985	0.051789	18.3338	0.017511
Chaf1a	19.6176	0.0027169	9.0726	0.017359	6.0828	0.0020745	9.5445	0.0019432	8.8962	0.0014825	3.1868	0.0020555	2.1307	0.0082649	1.0609	1	1.562	0.051715	0.91846	1	0.44061	1	0.40346	1
Eif4h	94.738	0.00022005	61.8545	0.0010778	72.7833	0.00060602	74.8887	0.00015581	74.2426	0.0011341	49.6355	0.0024761	46.1801	0.0021833	44.2506	0.00051763	37.9214	0.0033721	37.7621	0.0050288	33.8413	0.00047782	39.9354	0.00086793
Afm	9.836	0.0034141	14.16	0.023681	20.9186	0.0019428	38.4875	0.0032684	53.5767	0.0017223	94.4665	0.0059479	84.8401	0.0048942	72.8351	0.0030638	78.3204	0.0028551	65.7764	0.025166	60.1417	0.0020411	59.3981	0.0022039
2310004N24Rik	13.7365	0.0017777	9.0446	0.0012445	8.7544	0.0080386	8.1328	0.00067608	6.6159	0.0029485	3.312	0.0037055	1.4732	0.023972	1.3077	0.031914	1.5051	0.064886	1.5762	0.0040158	1.0264	1	1.3294	0.02237
Actb	508.949	0.011842	334.835	0.0093137	547.327	0.0016749	429.033	0.031287	543.205	0.008664	313.36	0.00087476	240.994	0.0027819	228.186	0.012864	233.608	0.013005	206.069	0.00065069	201.831	0.0023773	193.065	0.007689
2200001I15Rik	0.19827	1	1.0838	1	1.6673	0.10296	1.9969	0.009773	4.5304	0.011731	12.273	0.026931	23.9915	0.0044712	9.4651	0.019333	39.1249	0.071544	57.5327	0.023156	50.3027	0.089605	41.6118	0.0065505
Depdc1b	8.1666	0.00064464	3.5034	0.0065553	3.1074	0.0087667	4.3393	0.012541	3.0568	0.0028669	0.75393	1	0.32567	1	0.15451	1	0.26122	1	0.17911	1	0.029112	1	0.029125	1
Mpl	4.1877	0.0018577	4.7665	0.0058962	5.5331	0.0061284	3.3429	0.0063665	1.8946	0.0030273	0.5794	1	0.099403	1	0.041561	1	0.017096	1	0.017366	1	0.023822	1	0.018128	1
Lifr	9.4563	0.00041062	9.1536	0.03001	20.3927	0.0035958	17.6651	0.00039376	16.5894	0.0006794	21.1271	0.0035169	25.2922	0.0034272	31.4499	0.0036522	53.1016	0.0093656	87.3282	0.035888	60.7731	0.0032283	56.2595	0.0025007
Prim1	25.3329	0.00091548	7.4157	0.014621	8.4233	0.00027102	11.1813	0.0028221	13.6684	0.0028118	5.2681	0.0029392	5.3261	0.0013492	2.3977	0.16866	3.4585	0.040108	2.4127	0.008424	1.2265	0.28779	1.1226	0.079698
Aldh7a1	33.1374	0.000536	48.6834	0.001679	40.8728	0.00439	55.4034	0.00035934	54.374	0.0019746	66.552	0.0029995	66.2346	0.0010273	85.3425	0.0012165	101.607	0.0025991	94.8258	0.023755	136.317	0.0031515	129.524	0.00020278
Slfn14-ps	19.0091	0.020101	6.0772	0.0069626	5.2882	0.030921	8.3259	0.0070608	4.0752	0.02573	0.51035	1	0.024313	1	0.015786	1	0.010427	1	0.0056124	1	0.0088565	1	0.0020588	1
Otub2	12.8349	0.00034324	6.5378	0.022948	3.4918	0.0067854	6.5743	0.0020052	2.8486	0.0086213	0.98495	1	0.66458	1	0.57578	1	0.67469	1	0.5406	1	0.50181	1	0.45551	1
Mosc1	27.8382	0.003606	77.6571	0.0045753	150.413	0.0016654	105.794	0.0035816	104.296	0.0098492	75.0836	0.003256	77.5621	0.004093	92.4234	0.0025545	157.101	0.0029179	163.608	0.0067607	168.282	0.002008	183.873	0.006462
Tmem9	53.5294	0.0025281	58.7644	0.0059467	29.7437	0.0052145	37.8891	0.0013889	34.6508	0.0037333	20.3761	0.0026956	15.8945	0.0016167	17.0484	0.0037487	12.6965	0.017345	12.386	0.002097	9.295	0.0048103	9.9538	0.002128
Cyp3a59	0.050827	1	2.0817	0.3013	20.4062	0.0073093	7.4555	0.0026867	5.5211	0.0070854	9.3859	0.0073053	28.6325	0.0021182	45.1575	0.010864	37.2828	0.012768	32.9692	0.0071186	21.0191	0.011161	25.8119	0.011248
Kif2c	8.8954	0.001077	3.5148	0.0031383	3.2189	0.012209	4.494	0.0059781	4.4755	0.0011897	1.2691	0.013146	0.60299	1	0.31308	1	0.64719	1	0.38929	1	0.070797	1	0.032178	1
Ap2a1	52.0628	0.0011752	33.4181	0.019265	17.8818	0.0031158	25.2244	0.0003417	20.974	0.0023572	10.6148	0.0057167	8.0356	0.0029182	7.8492	0.007704	8.6502	0.0049021	7.0704	0.019261	7.5195	0.0010212	8.3517	0.00043781
Acsm1	6.5369	0.010441	46.5505	0.0060052	37.6913	0.014444	88.2471	0.0011646	81.9519	0.0068573	77.1513	0.0017515	63.6507	0.00075718	82.3714	0.0026577	113.966	0.0035657	101.558	0.014287	108.233	0.0023298	102.359	0.0018344
Krt20	10.3793	0.00089028	3.326	0.073247	4.4148	0.0040097	5.9737	0.0030895	7.9585	0.0063484	4.2967	0.0044439	0.72148	1	0.19391	1	0.020772	1	0.001586	1	0.0016556	1	0.041635	1
Cfi	21.7896	0.034477	50.2925	0.034611	87.2782	0.0018653	83.9202	0.024851	69.4457	0.0051974	151.867	0.025224	195.821	0.011881	185.46	0.0018587	139.101	0.0029709	152.392	0.010789	161.974	0.00069974	190.594	0.00055783
Coro1c	21.0127	0.00063829	15.6875	0.00057487	18.5862	0.0028595	19.6024	0.00083687	21.3487	0.0013027	12.8011	0.0019058	7.9682	0.0055658	6.5623	0.0028764	5.7022	0.0029787	4.9506	0.016578	4.1357	0.0018923	4.6584	0.0010233
Rpa1	50.19	0.0002637	24.9826	0.0021125	18.9554	0.0029075	30.4914	0.00076517	32.5429	0.0027151	15.587	0.0043116	15.2227	0.0039104	9.8519	0.011615	11.8641	0.017277	8.7965	0.030033	7.2953	0.0046094	7.375	0.00055371
Tyms	15.9137	0.00020152	5.1046	0.0051461	3.7261	0.0035018	7.0098	0.0053522	7.5718	0.0033395	2.9382	0.0023967	2.4159	0.0046228	1.4354	0.079253	1.6363	0.090704	1.3348	0.36314	0.67636	1	0.82629	1
Gnb2	128.261	0.0033621	107.495	0.0041194	104.1	0.0023965	115.052	0.00080784	117.419	0.0017442	82.1539	0.0023967	59.3559	0.0011818	56.9469	0.0012427	49.7143	0.013494	43.9585	0.006473	37.5154	0.0092382	39.0473	0.0020799
Dnmt1	21.4352	0.0030913	9.0516	0.004769	7.5211	0.0053529	10.7133	0.011131	8.1859	0.0025885	3.5099	0.0059672	1.9309	0.039805	1.3087	0.87176	1.3114	0.45611	0.69822	1	0.71082	1	0.74618	1
Tuba1a	81.0022	0.0023137	71.0939	0.0016945	45.3384	0.011471	61.4123	0.0012359	65.0223	0.0091821	41.1772	0.0030569	27.3409	0.0020103	21.2665	0.005792	24.0909	0.0010803	20.9747	0.014284	14.9188	0.005548	12.9014	0.0006551
Fdps	45.6365	0.013047	58.9086	0.026025	7.3778	0.015526	16.2198	0.0041182	15.9835	0.0075294	8.6648	0.0057887	1.9225	0.17052	3.5332	0.0061059	60.8251	0.015445	34.9817	0.0038972	35.9928	0.0077152	37.4649	0.0032326
Ankrd54	19.3378	0.0019758	9.5891	0.0041194	7.2426	0.0028505	9.292	0.00031838	7.0958	0.0019091	3.7646	0.0028774	2.6921	0.004045	2.5306	0.0036968	3.152	0.0068379	3.0074	0.0012811	2.4905	0.008497	2.2146	0.010426
Vopp1	16.7818	0.001989	6.6381	0.00012818	4.9534	0.0097703	7.3298	0.0082812	5.1535	0.008057	2.0597	0.0065653	1.3868	0.075559	1.016	1	0.67744	1	0.70803	1	0.47433	1	0.7554	1
Fbxo7	34.7212	0.0017242	18.3795	0.0048968	11.9714	0.0023764	18.5599	0.00032269	12.5613	0.0023785	6.5061	0.00054546	6.1295	0.0013133	6.3108	0.0022622	7.1071	0.0042257	7.7093	0.0061207	8.0513	0.00069385	8.5485	0.0012091
Gjb1	136.995	0.0034811	424.146	0.005973	433.069	0.0014932	485.978	0.0040567	446.452	0.0094498	504.268	0.0034876	471.031	0.0071534	531.124	0.0017088	632.757	0.0072278	580.148	0.004379	603.291	0.0043137	599.002	0.0024339
Dok1	13.8177	0.0041629	8.3112	0.0084383	5.8857	0.0021563	7.6466	0.0010195	5.6843	0.0053413	2.1357	0.01289	1.0801	0.1253	1.1708	0.30153	0.78168	1	0.82121	1	0.56755	1	0.59524	1
D2Ertd750e	12.7857	0.00034148	3.9716	0.0092094	3.3389	0.0042192	4.9809	0.0030093	6.8053	0.0026999	2.423	0.001517	1.4162	0.22077	0.77003	1	1.0282	1	0.78723	1	0.13129	1	0.11984	1
Prss2	0.072906	1	107.985	0.49324	40.7642	0.14702	75.4229	0.037237	83.4723	0.25706	59.2138	0.6633	174.673	0.717	169.022	1	0.096275	1	1.2035	1	183.308	1	886.443	1
Slc14a1	8.3881	0.0062787	4.2648	0.0029035	3.5437	0.0033457	5.9403	0.0098302	3.3338	0.01881	0.6207	1	0.10704	1	0.065439	1	0.042855	1	0.032218	1	0.021186	1	0.032819	1
1810033B17Rik	4.9663	0.022106	7.5526	0.0034228	5.2335	0.001158	3.6231	0.00058431	3.1845	0.0023985	0.96946	1	0.13753	1	0.10448	1	0.080724	1	0.063801	1	0.062131	1	0.058545	1
Amdhd1	8.9234	0.0019877	12.4796	0.005185	38.7678	0.00066502	35.7123	0.0016649	40.8481	0.0031103	52.8622	0.0021536	74.2351	0.001389	77.5831	0.0025026	53.6423	0.0023227	44.5085	0.0064726	50.6672	0.0031518	65.9295	0.0073365
Por	26.4861	0.0005792	208.705	0.089339	248.515	0.0010293	173.505	0.0018746	132.017	0.0061174	153.546	0.0023967	182.165	0.0024365	163.125	0.021045	86.6138	0.0010711	64.2616	0.019811	55.5701	0.0019952	63.931	0.0057217
Grk6	33.6333	0.0010283	25.8134	0.0098121	17.6423	0.0023639	20.818	0.0011037	17.8831	0.0059427	8.4562	0.0021528	6.6562	0.00042364	5.8944	0.0053086	5.2421	0.0028262	4.7127	0.047359	4.0227	0.0014139	4.6822	0.0023787
Galnt10	22.6159	0.00062686	11.0726	0.01217	6.371	0.0077166	13.5121	0.00079217	9.7998	0.0040182	4.2827	0.00693	3.0699	0.0015853	2.4337	0.0031742	2.2666	0.0075295	1.8993	0.28836	1.9745	0.00092766	2.0867	0.0051742
Calm2	81.267	0.0002857	48.5807	0.0051455	65.0461	0.00027267	71.0913	0.00051955	87.6041	0.00060269	55.8206	0.0012747	51.4041	0.002092	42.2501	0.0018587	37.0518	0.0013771	39.8998	0.0025579	28.113	0.0015577	33.9091	0.00044739
Olfm4	15.9173	0.00013777	11.8203	0.044631	8.6976	0.015661	4.6717	0.012679	4.1624	0.025147	0.78195	1	0.082606	1	0.017445	1	0.0025202	1	0.0022894	1	0.0023079	1	0.1101	1
Max	19.1519	0.00010247	14.9415	0.0029545	14.2684	0.0024142	14.4034	0.0005145	13.33	0.0011881	8.2398	0.00066901	6.7065	0.0015853	5.728	0.0043968	4.4071	0.014638	4.0554	0.0013309	2.9526	0.0021179	4.014	0.0012344
Slc25a1	59.1989	0.001725	77.1255	0.012787	69.3826	0.0021563	74.6404	0.0043387	73.5733	0.0046803	59.494	0.0025459	48.1412	0.002896	55.164	0.001122	150.515	0.0076918	145.368	0.0035341	136.32	0.0026207	167.919	0.0033236
Cct8	97.614	0.00089791	59.5543	0.0025704	66.2529	0.0014093	66.5578	0.00010531	66.985	0.0011897	36.2368	0.0017761	34.2524	0.00062718	30.7038	0.001943	32.0994	0.017248	26.9218	0.007965	28.7336	0.0052603	35.2048	0.0016903
Adk	35.6633	0.0018951	33.4993	0.026531	47.2199	0.0035891	39.7821	0.002858	44.6352	0.0064135	46.1016	0.0048151	95.5954	0.0046755	141.463	0.0026694	104.738	0.0081064	105.211	0.01522	105.901	0.0089352	133.19	0.0021513
Ypel3	58.9923	0.0036041	46.9933	0.0051399	22.1313	0.0015227	24.3643	0.0016453	14.4811	0.0047926	11.6318	0.006627	8.2633	0.0048985	10.1095	0.015194	12.1093	0.030787	12.771	0.0084117	11.2838	0.0028867	13.116	0.0018615
Ncf1	14.6118	0.0020869	20.1158	0.02054	13.4057	0.0032024	13.1245	0.0016649	12.303	0.0022907	4.9749	0.0043176	1.8287	0.18048	1.512	0.15612	1.06	1	1.1693	1	0.73129	1	0.84824	1
Hgfac	27.3514	0.00086697	187.029	0.00094778	158.272	0.0038781	131.103	0.00029941	132.191	0.005667	216.493	0.0017218	181.174	0.004363	197.2	0.011209	151.08	0.0030831	123.707	0.0029164	132.024	0.0011082	100.215	0.0015803
Gm2a	18.9308	0.00037532	31.5984	0.019515	27.2182	0.0023838	32.108	0.0026471	30.7819	0.0040242	21.2727	0.0039041	20.5858	0.0018515	36.9167	0.0020253	68.6806	0.0067827	69.3883	0.0061572	74.2014	0.0023577	91.2836	0.0038666
Emilin2	7.1461	0.0023741	5.1247	0.004684	3.797	0.0025584	5.9415	0.0032296	3.6354	0.0092483	1.0069	1	0.38608	1	0.39318	1	0.26825	1	0.28234	1	0.31278	1	0.28717	1
Ddt	109.995	0.0041889	136.814	0.0010778	327.929	0.0031717	212.824	0.0024963	210.972	0.0016405	184.222	0.015043	231.387	0.010028	285.251	0.0064141	437.339	0.036601	401.655	0.018438	410.419	0.0071836	401.032	0.0065165
Nudt21	16.8124	0.0031388	12.6459	0.0028023	7.8943	0.0016541	8.345	0.00051884	7.0466	0.0044231	4.0256	0.003461	2.7158	0.0046766	2.3042	0.018569	2.1411	0.0042542	2.213	0.0024587	1.413	0.025722	2.0689	0.010397
Acaa2	243.791	0.0015539	515.041	0.0017563	464.811	0.0054334	689.227	0.0023818	687.942	0.0039479	656.514	0.001011	515.74	0.0010486	464.555	0.0015413	615.435	0.0053978	584.885	0.0016485	573.346	0.0013336	522.454	0.00090826
St3gal2	14.5512	0.0026636	9.024	0.011238	5.9932	0.0055403	9.277	0.00079897	6.4682	0.0041592	3.0882	0.0073929	1.7046	0.13258	1.1769	0.039801	0.6778	1	0.56533	1	0.51589	1	0.62593	1
Eif3d	117.093	0.0029889	82.929	0.0040871	65.0502	0.0043067	70.3346	0.0018546	67.6804	0.0017144	40.8872	0.0024842	36.7165	0.0030877	33.2662	0.0021183	39.3091	0.0044357	38.9606	0.0016355	32.2725	0.0015145	28.0506	0.0008301
Mad2l1	18.5182	0.0009564	7.0801	0.0037396	6.0922	0.0037068	8.3805	0.0038963	10.7923	0.0060503	3.6289	0.0028773	2.6249	0.0051674	1.479	0.75296	2.1632	0.030027	1.7063	0.0087742	0.52135	1	0.55427	1
Ldhd	0.07082	1	0.89868	1	0.36554	1	0.3491	1	0.4764	1	0.88319	1	1.2034	0.61972	2.4748	0.0034535	6.4685	0.0048271	7.648	0.037651	11.5049	0.0032295	11.9388	0.00729
Cyp2j5	0.13288	1	2.7585	0.053197	7.9296	0.022019	8.974	0.004409	14.9956	0.0041078	18.3435	0.013778	19.3243	0.0084112	20.299	0.0052313	39.7272	0.023273	40.641	0.064543	51.4433	0.02242	66.0415	0.0017033
Aqp3	5.0347	0.0011524	0.84804	1	5.5231	0.010594	1.5842	0.0032397	0.88685	1	0.062018	1	0.012491	1	0.009843	1	0	1	0.011585	1	0	1	0.0052277	1
Itgb3	11.6745	0.015845	12.9473	0.010897	16.1506	0.0083141	10.8849	0.00042594	7.0857	0.0016324	3.4016	0.0063559	1.5737	0.11898	1.0526	0.47293	0.62946	1	0.42442	1	0.31065	1	0.3812	1
Napsa	12.0845	0.008634	17.9908	0.0064519	18.5296	0.023092	13.864	0.0086779	11.0497	0.0024169	3.5897	0.062876	0.97081	1	0.79885	1	0.49286	1	0.51779	1	0.31218	1	0.37469	1
Unc13d	10.0125	0.00038511	6.2212	0.025783	3.2156	0.004965	3.7935	0.0018546	2.5439	0.0034328	0.8822	1	0.29699	1	0.25362	1	0.21918	1	0.21087	1	0.17321	1	0.14462	1
Hist1h4i	31.2561	0.0061222	13.1236	0.0085133	5.9697	0.024355	7.7974	0.013222	7.111	0.022294	2.728	0.072341	1.3562	0.27982	0.85633	1	1.4664	0.49592	1.4904	0.15573	1.4887	0.68376	0.83484	1
Pmvk	22.1856	0.003686	16.7464	0.036855	5.6534	0.0022363	9.5697	0.00043877	11.3113	0.0026153	8.5862	0.002696	5.6913	0.00088608	6.2203	0.00096907	52.9179	0.0086341	33.8203	0.0055929	31.0368	0.0045314	35.3243	0.0070367
Hadha	58.5462	0.00030808	80.4493	0.0016441	133.023	0.0048776	155.795	0.00052828	146.736	0.0029323	112.669	0.0054451	71.8347	0.0011122	57	0.0024338	67.2759	0.0044922	47.9486	0.038101	54.7111	0.00094464	55.7784	0.0012527
Ptbp1	87.6166	0.00045687	58.2863	0.0043532	54.874	0.0050817	61.0582	0.00093687	58.3609	0.0021795	34.1151	0.0060108	28.3478	0.0017384	24.3344	0.0032288	26.5148	0.0085557	19.5247	0.037485	17.979	0.0010617	21.4519	0.00059505
Fads2	79.912	0.0015877	174.337	0.060918	184.806	0.0050863	281.609	0.0032322	458.311	0.0025002	454.968	0.012863	277.941	0.0021852	149.797	0.0019597	342.15	0.0035657	229.363	0.080525	206.031	0.0018813	217.408	0.032226
Cks2	32.1393	0.003761	13.5605	0.0015166	12.4989	0.0038942	13.8412	0.00040272	13.2021	0.0032154	6.7279	0.0054867	4.4269	0.0047346	3.5393	0.0085129	3.9469	0.0032522	4.9756	0.020867	3.1001	0.028905	2.8371	0.046898
Serinc3	153.858	0.0095943	84.5006	0.0032163	84.3967	0.010809	104.902	0.0049404	80.2283	0.0053941	36.5315	0.0064635	33.6088	0.0040245	32.0274	0.0046113	23.3824	0.056436	24.084	0.044091	31.297	0.044407	38.2302	0.0083768
Ncf4	12.5082	0.013929	14.8454	0.011032	10.8736	0.001757	9.5366	0.0035103	7.9889	0.0010617	2.8457	0.029649	0.90002	1	0.80576	1	0.69746	1	0.74715	1	0.51003	1	0.4588	1
Tprgl	74.5503	0.000536	44.1607	0.0043245	37.0722	0.0012366	46.1223	0.00040125	37.1515	0.0035828	22.1192	0.0021237	21.9359	0.0025889	22.9254	0.00079344	19.632	0.0018463	22.0673	0.0059015	21.4686	0.0017606	24.6171	0.0017096
Snrpa1	28.2573	0.00092972	13.5541	0.00536	11.5685	0.0013359	12.2788	0.00037086	14.4622	0.0018783	6.6402	0.0062821	5.4083	0.0015953	4.2073	0.0013499	6.0081	0.0098112	5.7203	0.011427	4.2788	0.0034096	4.448	0.00086989
Grhpr	120.424	0.0040589	315.046	0.0093539	422.295	0.0047357	369.701	0.0084865	414.121	0.0030741	418.47	0.0054593	341.618	0.0066457	263.922	0.0056411	253.71	0.025915	228.772	0.0021251	171.441	0.018981	141.647	0.00067458
C1qbp	94.1857	0.00067052	58.3362	0.0019341	64.5697	0.0021604	50.8058	0.00073877	51.7161	0.0019171	28.8351	0.0013141	28.0263	0.00098416	28.9827	0.0010529	39.7842	0.0053956	39.9308	0.0048043	33.147	0.00085974	35.635	0.0010831
Flna	36.9894	0.0027446	46.0237	0.019488	35.5075	0.021046	38.993	0.0011205	36.79	0.0053145	18.1804	0.014913	8.7796	0.011558	6.8592	0.023983	5.7787	0.061483	3.5597	0.11787	3.091	0.023964	3.9995	0.0067532
Gstm4	10.1364	0.0027396	7.8449	0.015335	7.5756	0.0022954	14.2437	0.009298	15.7286	0.0087805	11.5067	0.0047233	13.2183	0.020712	16.6275	0.0070163	48.4093	0.00883	39.876	0.0044259	33.0019	0.0013531	47.9888	0.00067604
Pglyrp2	6.2313	0.0047505	25.288	0.013337	43.2583	0.0017918	63.6594	0.00077336	86.1605	0.0025314	103.364	0.0046538	81.195	0.0021247	82.9553	0.0062219	83.7758	0.0021594	65.8291	0.0083274	72.5795	0.0013672	68.422	0.0078763
Lta4h	35.9916	0.0025813	26.772	0.0059642	25.1691	0.0017982	25.2446	0.000923	26.4444	0.001026	13.7396	0.00065462	9.6488	0.0013492	8.9943	0.00030246	8.7549	0.0027111	7.5918	0.0091824	8.386	0.0028303	8.9223	0.0010354
Samd1	25.4821	0.00074182	13.2364	0.027503	10.1978	0.0021318	13.3527	0.00016879	10.4502	0.0026435	5.4074	0.0021973	3.6313	0.01192	3.776	0.0033598	2.4563	0.010325	2.5925	0.0049144	1.8996	0.014232	1.5494	0.0024098
Rfx2	10.546	0.0028529	4.6199	0.030171	1.8056	0.023552	4.562	0.0042034	2.0409	0.031349	0.46978	1	0.18569	1	0.19858	1	0.14966	1	0.10776	1	0.12398	1	0.11679	1
Ankrd13a	38.6221	0.0028021	21.1875	0.0013543	18.9586	0.0054528	23.7846	0.0011454	20.7839	0.0050258	9.2408	0.005873	6.9913	0.0089584	5.83	0.011677	4.8104	0.031253	4.201	0.087099	4.1848	0.021555	5.2281	0.0010745
Ppil1	36.9561	0.0023526	18.1508	0.0087688	14.9168	0.0030012	17.3461	0.00010096	21.2775	0.0019091	10.974	0.00066901	8.429	0.002607	5.2207	0.014519	7.3643	0.0033481	6.2545	0.0087273	4.8596	0.0081098	4.6105	0.0012369
Otud5	40.1961	0.00034226	24.6516	0.0036443	17.396	0.0047808	27.8567	0.00057001	18.1665	0.0020583	8.9154	0.0052397	6.1005	0.0035982	6.584	0.0030257	7.0766	0.023946	5.8715	0.1056	6.7832	0.016273	8.8577	0.00067076
Ttll12	37.1461	0.0012912	18.5815	0.03581	10.147	0.0032024	18.3941	0.00069285	15.3496	0.0018002	7.0041	0.0068267	4.1603	0.0072061	3.2094	0.011454	4.528	0.0067011	3.5615	0.044959	3.7942	0.0029938	3.6969	0.0013484
Hoga1	25.3284	0.0015901	41.1715	0.0055328	90.7716	0.0019289	103.291	0.0035816	101.469	0.0050723	103.816	0.002547	87.8724	0.0025464	89.478	0.00087668	48.9832	0.0010711	43.973	0.018956	37.3292	0.0010216	39.5713	0.0012875
Slc6a9	43.433	0.002353	15.7514	0.0071999	8.7278	0.0060459	18.032	0.0034447	9.6404	0.0045889	2.2009	0.033671	2.1574	0.084755	3.524	0.0053701	5.3094	0.011851	6.7251	0.050616	8.8606	0.0091418	10.2148	0.025426
Asprv1	2.2965	0.1344	10.2907	0.0068198	5.2849	0.0051662	2.4328	0.026774	1.5591	0.0016867	0.81907	1	0.10794	1	0.073301	1	0.040457	1	0.022881	1	0.028481	1	0.0080273	1
Nrgn	8.4489	0.0068561	10.4156	0.0036432	8.3112	0.0050828	5.027	0.0040756	2.7975	0.0022929	1.9339	0.059945	0.52591	1	0.62001	1	0.49779	1	0.75331	1	0.53326	1	0.32584	1
Gars	68.2258	0.00098737	49.3929	0.0057224	38.8072	0.0013926	40.4005	0.0006783	41.3549	0.0006239	23.823	0.00368	20.6174	0.00088608	18.2463	0.0054508	21.53	0.0028551	17.8598	0.015481	17.2665	0.0010759	18.7386	0.00018326
Cpt1b	0.91416	1	3.5942	0.0090015	9.643	0.00094045	3.4274	0.00076142	0.89466	1	0.51263	1	0.15101	1	0.19449	1	0.28762	1	0.20243	1	0.24662	1	0.24344	1
Tm6sf2	1.2563	0.36833	4.4298	0.09628	17.0051	0.00082787	36.2554	0.0045774	54.6157	0.0079794	52.4668	0.0039797	40.3889	0.0023425	30.8667	0.0017443	42.167	0.0026307	23.2796	0.0081998	23.0665	0.0029889	24.0347	0.013017
Ostc	146.677	0.00022437	98.0917	0.010814	88.323	0.0014031	147.409	0.00247	182.956	0.0027897	108.575	0.0017218	83.3596	0.0020889	60.6716	0.0027065	87.0674	0.0048546	77.4935	0.0026986	59.4148	0.0019365	53.2445	0.00084999
Gm13611	307.6	0.012111	253.802	0.00072672	306.807	0.010454	255.764	0.0024413	194.453	0.0082843	133.002	0.015498	106.06	0.0018515	102.252	0.0042576	111.722	0.043632	133.373	0.036831	82.1968	0.029261	88.7766	0.009377
Tfrc	85.2672	0.0078405	12.326	0.010479	15.8617	0.0096375	24.4937	0.14112	17.0833	0.086283	13.1061	0.065074	14.2669	0.027212	6.1374	0.3146	1.8437	0.76178	1.8433	0.47472	1.1016	0.78147	1.655	0.073137
Cd52	35.5141	0.017038	50.2809	0.005266	44.6713	0.0015332	55.7967	0.0045006	51.6424	0.0030462	27.3936	0.0064008	11.5689	0.013212	13.2263	0.038697	10.8048	0.021247	11.9077	0.030108	6.6655	0.011577	6.5015	0.0030917
Srsf4	25.9948	0.00084046	14.2342	0.00076625	13.7395	0.00027267	15.7758	0.00051812	12.9437	0.0011897	8.5366	0.0014763	8.1718	0.002885	9.6373	0.00091514	6.7795	0.0065116	5.9572	0.002097	5.6534	0.0012468	6.0454	0.0015282
Ndrg1	65.2472	0.00087609	91.8075	0.084544	25.2199	0.061162	27.0185	0.0068417	28.7594	0.0025043	11.255	0.01183	4.8952	0.0049711	4.4704	0.0014096	8.9669	0.013508	6.7358	0.0015454	10.9006	0.029894	7.9476	0.010809
Clps	1.2002	0.017294	738.935	0.64579	111.086	0.13307	111.537	0.037354	99.5932	0.20112	86.884	0.59648	306.933	0.73755	272.789	1	0.1028	1	1.9553	1	151.669	1	641.62	1
Lgals3	18.8359	0.002355	21.124	0.0045122	21.0213	0.0015612	13.8708	0.0038154	15.7265	0.00062587	7.4666	0.0063221	3.9094	0.041278	3.9533	0.049073	3.1164	0.076826	3.313	0.011729	2.0163	0.02619	2.1704	0.0050059
Rps19	120.564	0.019937	99.2094	0.003209	77.3397	0.010552	77.2641	0.0021075	61.6864	0.011572	32.2076	0.011082	21.5657	0.0008206	19.8191	0.0020378	25.1442	0.05148	29.9869	0.038898	18.1855	0.023337	21.4975	0.0039188
Pecr	23.6484	0.0019321	31.1385	0.0010778	33.8755	0.0074885	46.4346	0.0023852	56.9128	0.0087879	74.1399	0.0019419	93.2591	0.0094548	108.969	0.0031454	104.507	0.0073106	109.684	0.0069202	94.3947	0.0013564	100.001	3.6845e-05
Def6	5.6296	0.0052259	5.0936	0.0054793	4.3381	0.00115	3.4908	0.0031652	2.6965	0.005753	0.91061	1	0.29796	1	0.18126	1	0.12475	1	0.13863	1	0.087779	1	0.083523	1
Ilf2	21.7847	0.00078866	11.1368	0.005696	11.3418	0.0021472	13.7482	0.00041838	12.9264	0.001026	6.9755	0.0011151	5.5311	0.00044759	4.3151	0.0057008	3.9712	0.014575	3.7974	0.023437	3.1737	0.0013564	3.4615	0.00028245
Nme4	24.9873	0.0054227	13.2965	0.0032342	9.363	0.0019101	9.7415	0.00079449	7.9423	0.013432	2.8925	0.01402	2.2349	0.010386	1.9889	0.0043811	2.8398	0.05993	2.0136	0.055723	1.8398	0.041352	1.7139	0.11413
Serpinb1a	11.407	0.0033276	11.3707	0.0055781	10.6769	0.00065602	7.3073	0.0014781	7.3463	0.0078279	1.7972	0.028529	0.92454	1	1.3652	0.038544	0.53322	1	0.42922	1	1.2248	1	1.3028	0.62236
Slco1a4	0	1	0.022702	1	0.12479	1	0.22459	1	0.71594	1	3.5154	0.0456	20.4086	0.022794	20.8297	0.013677	9.8753	0.017007	4.0787	0.10194	3.1383	0.064411	3.9598	0.026562
Tpm3	58.5136	0.0010592	35.5376	0.0044505	44.5226	0.002823	49.2063	0.00084324	57.6221	0.00077987	37.2643	0.00087476	28.5713	0.002092	23.9667	0.0042864	20.8718	0.0024785	18.5649	0.0058708	17.046	0.0023824	16.8883	0.00048694
Dak	38.6929	0.00060715	137.444	0.0040424	84.0153	0.10301	300.863	0.0050911	298.236	0.027363	139.631	0.0049732	117.369	0.0034965	95.0983	0.011524	160.729	0.0046067	125.173	0.001779	135.671	0.0070092	110.621	0.0011364
Sae1	37.1356	0.0015485	20.1195	0.0073137	18.5876	0.0016501	24.1129	0.00090153	33.5707	0.00089603	18.5739	0.0013514	13.1789	0.0012597	9.4753	0.0016732	11.6184	0.0068013	10.1167	0.0017828	7.3489	0.0038345	7.2901	0.0010461
S100a10	29.4612	0.010939	44.0612	0.0028309	44.1504	0.012733	52.1823	0.0088352	70.4414	0.015892	31.353	0.0025052	21.1897	0.0063439	18.9991	0.0024354	103.004	0.0055168	108.479	0.0072879	94.8279	0.0050094	91.999	0.002384
Tmem86a	21.7887	0.0033769	18.0131	0.0081346	35.8018	0.0029504	51.5538	0.0027666	45.9408	0.011017	33.8452	0.0029727	21.806	0.013093	14.4443	0.0039226	7.9042	0.0085284	7.0411	0.013482	5.1193	0.0017018	5.1136	0.041026
Cdc45	13.9408	0.0044975	7.0065	0.010288	4.7373	0.0027796	6.4471	0.0016908	5.3357	0.0020575	1.8198	0.0058037	1.2187	0.13871	0.60187	1	1.0397	1	0.56173	1	0.23405	1	0.20421	1
Isg15	8.9318	0.17223	94.3056	0.049474	19.1822	0.02575	35.6732	0.014903	19.5919	0.006989	6.2883	0.015153	4.5374	0.033595	7.2023	0.023684	12.6053	0.001716	9.771	0.0018739	9.002	0.011161	3.9038	0.015599
Slc22a18	18.4253	0.0010592	21.3268	0.007307	24.0671	0.0048922	56.7616	0.005456	85.3344	0.0068144	106.685	0.013839	93.8069	0.011988	112.262	0.0034468	106.005	0.0093912	106.809	0.015666	110.662	0.0027656	99.8547	0.0013088
Plekho2	24.2101	0.0020845	17.9357	0.012448	13.9252	0.0046544	19.3906	0.0011441	14.7603	0.0014187	6.7593	0.0043387	3.7341	0.017202	3.6742	0.035252	3.0114	0.025143	2.3541	0.13194	2.0663	0.018981	2.4932	0.011588
Dpys	8.291	0.0030051	20.8327	0.0077031	36.8316	0.0024729	51.0026	0.0012713	47.4364	0.0055057	66.1709	0.0014354	76.3438	0.0014195	90.5957	0.0010743	58.3902	0.0044472	48.5701	0.0080151	54.836	0.0057395	60.2821	0.0032592
Rnf123	53.5659	0.0037815	27.549	0.021752	14.3241	0.004156	25.9347	0.0023542	16.174	0.0034075	6.9756	0.012382	5.856	0.00029054	6.291	0.012377	8.4715	0.0023714	6.4041	0.054864	8.0455	0.0019532	8.2709	0.00095001
Cyp2d13	0.24078	1	0.65114	1	1.7576	0.0036708	2.1181	0.0054565	1.6805	0.023241	1.8584	0.020139	3.1779	0.0045566	5.4741	0.0029389	8.6699	0.012974	11.8555	0.015219	14.9985	0.0050523	14.0644	0.004776
Sipa1	15.6848	0.000536	10.3952	0.0068551	8.3205	0.0047248	10.6816	0.00013204	8.2313	0.0007501	5.1097	0.0014763	2.6993	0.023945	2.7415	0.011916	1.7813	0.016077	1.7617	0.08655	1.6626	0.0076601	1.8038	0.0076361
3930402G23Rik	0.47742	1	8.1331	0.0024898	7.4173	0.010397	6.2282	0.0010185	8.2142	0.017269	1.5745	0.092201	0.83904	1	0.15885	1	0.16553	1	0.13216	1	0.071593	1	0.20671	1
Rad51	13.0755	0.0017152	4.543	0.0011906	4.3124	0.0016055	5.8616	0.0045805	7.433	0.0031036	2.3492	0.0025402	1.9882	0.0073985	0.78813	1	1.3568	0.20832	0.80193	1	0.16241	1	0.13997	1
Ssbp4	22.7503	0.0029473	18.2425	0.00564	15.4147	0.0051289	16.5682	0.0035488	15.6078	0.002243	7.8493	0.0065936	3.8116	0.012959	4.1515	0.0075413	3.2216	0.029007	2.6364	0.0031161	1.9855	0.12205	1.3732	0.27279
Ptprcap	11.2147	0.0073533	16.85	0.00094788	14.2296	0.0062083	12.3392	0.0065087	7.4606	0.0031354	6.3694	0.038418	1.8109	0.0062872	1.2569	0.13719	0.89538	1	0.85503	1	0.49856	1	0.61825	1
Dazap1	32.2624	0.00091389	21.4562	0.0043245	24.2727	0.00065602	19.4681	0.00079495	17.4542	0.00092342	10.6562	0.0014354	9.5396	0.00037765	9.0033	0.0032288	8.2707	0.0061708	6.2036	0.034784	5.8667	0.0036323	7.2681	0.0028431
Ccbl1	7.1404	0.0034739	19.3105	0.0081298	18.7901	0.0026712	26.1001	0.0049189	15.1995	0.010278	16.3948	0.0016012	11.402	0.0039379	10.4722	0.0013407	47.5208	0.0036987	40.8111	0.0025819	46.0745	0.0045884	39.2637	0.0010088
Fmo5	6.4363	0.0058807	17.3454	0.0048644	33.5239	0.008728	23.4679	0.00019911	26.1117	0.0014503	26.407	0.010542	48.9127	0.0018464	53.6364	0.0016289	84.5105	0.021845	71.7039	0.077421	103.047	0.025527	112.208	0.00464
Lmnb1	29.0583	0.0058995	10.2499	0.0090212	11.5683	0.0050384	13.3128	0.026687	12.5062	0.01126	4.8746	0.0038306	2.586	0.049797	1.4699	0.31383	1.6116	0.284	1.0578	1	0.63512	1	0.63021	1
Igll1	7.1558	0.0060622	8.9212	0.0048907	3.8122	0.0086005	1.4392	0.1683	1.4197	0.40569	2.3428	0.044088	0.37302	1	0.057863	1	0	1	0.0089736	1	0.0087117	1	0	1
Eif3b	103.351	0.00047809	65.6749	0.0018661	64.6833	0.00056758	68.2064	0.00060014	70.9851	0.00082145	40.6534	0.0027678	35.6471	0.0022842	32.6061	0.003588	42.9832	0.0023714	36.4293	0.017929	35.5639	0.00077915	39.0689	0.00079088
Plekhb1	0.2503	1	0.72669	1	0.58233	1	1.2324	0.18111	1.4047	0.0087127	1.2473	0.13518	1.0794	0.10208	1.3209	0.2428	1.5979	0.0033986	3.1764	0.020686	7.5882	0.01706	12.8538	0.00018884
Abcg8	0.41495	1	5.3237	0.18965	4.6768	0.0051752	12.0595	0.0030431	19.0486	0.0079887	29.0072	0.0062447	57.2264	0.0092553	27.4304	0.0035973	10.0126	0.011502	7.8318	0.10622	6.6592	0.015687	13.5791	0.03486
Hacl1	3.4675	2.7257e-05	26.7158	0.020482	60.3884	0.003636	51.9864	0.0015803	54.8803	0.0061473	59.8336	0.003261	86.9868	0.006174	93.3456	0.00058209	118.767	0.014848	71.7038	0.0078004	84.611	0.012819	85.8346	0.00018884
Snx1	22.0388	0.0011336	11.1376	0.0036124	10.0742	0.0011256	12.5283	0.0014773	11.2183	0.0004478	6.8644	0.00066901	4.4631	0.015846	4.0107	0.00066318	4.1588	0.0020627	3.9202	0.018765	3.6788	0.0014247	3.6778	0.0012451
Rnaseh2b	29.367	0.0023275	11.8574	0.011688	12.8794	0.0025407	15.9992	0.0011325	15.3163	0.0025002	6.699	0.010986	5.0117	0.00065869	3.7568	0.0051301	4.1237	0.0072705	4.5322	0.012964	2.7663	0.012833	3.0787	0.025062
Nop56	26.3214	0.00059146	14.1211	0.0078778	16.6358	0.00202	13.8527	0.00046141	13.246	0.001026	6.0654	0.012434	6.6255	0.0035982	3.9488	0.10199	3.3197	0.025731	2.8835	0.065147	2.004	0.0073457	2.5384	0.007808
Otc	12.1233	0.00022743	8.2631	0.023889	16.0558	0.0016938	20.3392	0.0076243	24.4494	0.0052088	44.6492	0.012822	60.7279	0.010617	82.9307	0.0026954	49.0694	0.004227	49.5715	0.032174	60.0421	0.002428	67.9611	0.0039766
Slc2a3	7.8043	0.0038035	8.2399	0.019131	6.3127	0.010817	5.3926	0.00041252	3.6808	0.0054552	1.1848	0.079547	0.2482	1	0.17458	1	0.092519	1	0.11366	1	0.072195	1	0.067903	1
Slc35a4	32.0272	0.0015877	22.9871	0.01445	14.9467	0.0034945	18.1135	0.00093687	16.279	0.0019218	8.0474	0.0069818	5.7472	0.0059687	5.218	0.0053246	4.7283	0.011972	3.2336	0.066245	3.4009	0.01443	3.9733	0.00057333
Ly6g6f	6.3676	0.012317	8.1421	0.0072577	3.7684	0.005667	3.9232	0.0071791	2.496	0.034574	0.72112	1	0.069313	1	0.036249	1	0.035012	1	0.072294	1	0	1	0.0042699	1
Gtf2f1	36.9064	0.0006346	18.6598	0.0052497	16.9247	0.0071116	18.5005	0.0020122	15.9128	0.0017376	9.497	0.001941	7.7522	0.0095053	6.6232	0.0025926	7.0005	0.0025205	7.3276	0.0017828	5.9089	0.01008	4.5679	0.0017715
Nrm	18.2776	0.00082974	12.4378	0.0080894	11.4282	0.0034781	12.5294	0.0020822	13.5084	0.0041391	6.0613	0.0076352	4.1192	0.011326	2.4056	0.12781	2.2812	0.018173	1.7136	0.10556	0.72751	1	0.62576	1
Tmc8	9.1553	0.0011879	4.0774	0.0095885	2.907	0.0051864	5.0184	0.0034738	3.115	0.0036051	1.5484	0.022276	0.89198	1	0.71097	1	0.52533	1	0.4087	1	0.36883	1	0.30686	1
Ccdc23	40.3394	0.0067748	19.9868	0.004865	15.348	0.005074	16.6628	0.00053374	12.876	0.003174	6.6371	0.011095	5.0415	0.00091104	4.5588	0.0092705	4.6458	0.06494	5.0856	0.013991	3.7952	0.039705	4.0207	0.007903
F7	5.4416	0.0054176	13.9995	0.01026	18.891	0.0019148	37.9898	0.0024885	44.4703	0.003665	50.3848	0.0020243	58.0583	0.0024355	62.2427	0.004545	53.5441	0.0028575	45.2437	0.0037739	46.4339	0.0023031	42.2734	0.0031628
Sept8	21.5975	0.008195	10.6868	0.012295	7.6931	0.01377	14.1456	0.0020904	9.3202	0.0072587	3.5146	0.01268	1.8312	0.10131	1.3572	0.10235	1.0141	1	0.79638	1	0.56934	1	0.74669	1
Mknk2	53.195	0.0010971	38.9685	0.00429	31.0376	0.0030835	39.4348	0.00037663	29.0344	0.0026017	16.0087	0.002153	13.0825	0.0012039	19.3189	0.0052192	11.0669	0.0027472	9.3701	0.044006	12.3058	0.0039395	15.2906	0.0072567
Pgcp	3.7868	0.0053945	7.1098	0.020644	11.1243	0.0026155	9.1913	0.011428	10.8477	0.0004478	23.4901	0.0063221	40.0531	0.0018941	41.7315	0.002326	22.5636	0.0095156	23.6292	0.019943	31.7439	0.0039536	35.8752	0.00087268
Ywhaq	58.8284	0.0004103	30.3533	0.0020864	32.9405	0.0029044	39.7917	0.00057886	45.3227	0.0023605	27.33	0.00078589	23.7982	0.0017281	18.853	0.00068045	17.4233	0.003999	16.8114	0.0073467	15.7182	0.0022419	20.0551	0.0017891
Uhrf1	20.5608	0.00096638	6.225	0.014802	6.9252	0.0023486	8.4969	0.057231	6.9648	0.0043385	2.3112	0.033698	1.6128	0.029992	0.66896	1	0.87848	1	0.26029	1	0.086689	1	0.062921	1
Arrb2	21.3542	0.0051014	32.9127	0.0040181	27.7057	0.0006756	29.383	0.002536	28.6001	0.0025644	16.8296	0.0012793	9.7817	0.0086806	9.278	0.0089872	7.2645	0.0010803	7.7183	0.0029705	5.8022	0.003063	5.7355	0.0068813
Glipr1	6.807	0.0020109	5.7845	0.00429	5.3295	0.0031318	5.2894	0.0025593	4.4697	0.0040358	1.6575	0.023451	0.65992	1	0.55313	1	0.38472	1	0.40263	1	0.24567	1	0.30748	1
Rps24	57.9841	0.00046745	44.0165	0.0013543	45.7808	0.0046271	38.3014	0.00070445	32.4324	0.0004478	17.7636	0.0097258	14.8691	0.0055438	14.6559	0.0021047	16.0657	0.0033203	19.822	0.026896	13.1751	0.002291	17.1776	0.00066456
Itm2a	17.623	0.0040341	14.0169	0.024815	13.6126	0.0034283	8.3869	0.00032498	8.4878	0.0025002	6.6547	0.0063496	6.4458	0.0017869	4.735	0.0047474	0.89948	1	0.43941	1	0.22507	1	0.24136	1
Ruvbl2	37.1556	0.0048209	22.8051	0.0049677	14.9081	0.0019493	16.7681	0.0005998	15.4839	0.00084134	7.9817	0.0029727	5.9436	0.0052156	5.4521	0.0094157	5.7215	0.027875	5.7226	0.011392	4.4581	0.075937	3.4069	0.012195
Cyp2c38	0.0040615	1	0.0013385	1	0.0013333	1	0	1	0.0055289	1	0.050752	1	1.1407	0.75829	3.2507	0.016302	5.0085	0.043154	6.1032	0.049619	12.1077	0.039125	13.026	0.0039678
Plek2	19.6738	0.0022158	9.6237	0.031742	4.0784	0.0081226	7.3421	0.017267	5.5978	0.030465	0.98576	1	1.1433	0.43299	0.78935	1	0.96195	1	0.45	1	0.26519	1	0.24917	1
Ass1	10.2297	0.017188	28.1764	0.0031275	33.9247	0.067485	10.4348	0.0020669	16.3177	0.018266	25.1078	0.016185	70.645	0.019902	99.7495	0.0042073	121.404	0.061757	92.3917	0.0019691	78.918	0.018909	90.2091	0.033293
Slc25a38	41.9964	0.0052539	15.3569	0.005762	9.678	0.0026143	18.2758	0.00056217	13.0696	0.0083543	6.2247	0.0040058	5.9808	0.0098412	6.2177	0.0013062	5.2732	0.0078076	6.2728	0.0044191	6.4804	0.009454	5.5535	0.0046742
Snx15	29.0828	0.0011511	15.6281	0.017407	18.4119	0.002694	18.4359	0.0011757	17.8333	0.0022278	9.5642	0.003334	5.9425	0.021428	5.5137	0.0032004	3.7521	0.0064547	3.727	0.011477	3.4334	0.0063606	3.6315	0.0021963
Psma2	50.4835	0.00010247	29.6721	0.0025525	36.9103	0.00027267	32.843	0.0006952	35.3061	0.001026	22.7508	0.0012819	20.265	0.0003055	19.0025	0.00067917	21.8691	0.0010711	21.5609	0.0018124	17.9863	0.0017067	20.9076	0.0011369
Tspan13	8.2144	0.00068858	6.4626	0.0030697	7.1427	0.011562	6.8329	0.00061665	6.3371	0.0015608	2.3166	0.005409	1.1157	0.47052	0.90076	1	0.37615	1	0.37053	1	0.32717	1	0.49779	1
Espl1	9.0868	0.0051008	4.655	0.016668	2.5111	0.01207	4.5678	0.0028236	2.9462	0.0029379	0.82447	1	0.34606	1	0.15562	1	0.27103	1	0.14996	1	0.03002	1	0.021848	1
Brp44	84.5607	0.0063859	82.3312	0.0035478	196.488	0.0024745	179.341	0.0012972	199.301	0.0014619	199.533	0.0041236	169.229	0.00014598	139.843	0.0018587	121.396	0.0035888	125.33	0.0056697	89.8941	0.0025351	90.5306	0.0031652
March5	58.9271	0.0014551	29.9641	0.0053919	39.3552	0.004842	36.9097	0.0010913	28.6857	0.00135	14.1874	0.0027877	13.8837	0.0037293	15.0371	0.0013962	13.7584	0.0074369	14.1998	0.012398	13.0527	0.0056038	17.8445	0.0011681
Map4k1	5.8938	0.0021489	6.2117	0.0072921	3.3773	0.0047101	4.3655	0.0032132	2.9879	0.0027518	1.2661	0.11757	0.46686	1	0.36027	1	0.28366	1	0.23398	1	0.18855	1	0.1741	1
Mdh1	59.3049	0.00068078	67.8033	0.0086859	145.4	0.0038363	75.3162	0.00056055	93.5412	0.0018177	89.2176	0.0031885	141.184	0.0061076	169.884	0.0013407	165.509	0.0029709	161.295	0.010958	161.02	0.0014448	172.702	0.0013308
Gsn	21.1326	0.015081	27.4006	0.0028842	22.4504	0.0072381	12.3206	0.00067256	11.4689	0.0029869	14.3873	0.0020129	4.3223	0.0096308	4.1118	0.0061829	2.2812	0.016286	1.9027	0.16039	2.1606	0.18118	3.4693	0.056552
Qsox1	20.7054	0.0016951	166.025	0.0014864	222.308	0.00048063	129.246	0.0011173	133.082	0.002546	110.548	0.004325	118.029	0.0060492	154.855	0.0058459	178.157	0.0085791	169.032	0.029984	148.668	0.00069974	159.448	0.00052561
Maf1	42.1524	0.0039361	34.6148	0.0054109	25.1496	0.0026143	25.4591	0.0014187	20.1887	0.0039121	12.5893	0.0065569	7.6811	0.0032281	7.9614	0.0033558	7.0492	0.0029391	10.7053	0.00065069	9.273	0.001112	9.3277	0.0067809
Kctd20	36.7861	0.0015495	24.5996	0.0051399	18.8337	0.0074885	21.6401	0.00031401	18.6686	0.0021804	10.104	0.0061491	7.9921	0.0027878	5.8229	0.012155	5.9632	0.018882	5.5784	0.048528	5.3606	0.0062623	6.0223	0.0006312
C230052I12Rik	8.1555	0.00058358	3.808	0.0021125	3.4642	0.006537	3.931	0.00051812	3.587	0.0077381	1.1703	0.0082613	0.92303	1	0.75554	1	0.96448	1	0.62032	1	0.66633	1	0.53557	1
Trp53	29.5766	0.0032318	18.5023	0.0051334	15.6713	0.0033219	19.1295	0.0020574	16.0968	0.0016319	10.1807	0.0026308	6.7884	0.0021143	6.0266	0.0088886	5.7479	0.0074555	4.2038	0.0014932	3.8014	0.0034458	3.9754	0.0032281
Cmbl	8.3874	0.0004103	30.1983	0.012211	60.5689	0.00054105	47.01	0.0037968	55.2162	0.0019559	50.1777	0.00094784	51.2261	0.0017281	52.3339	0.0014551	79.4431	0.0021393	68.7164	0.0034141	74.9065	0.0047717	80.328	0.0010264
Mmp9	5.6997	0.0095579	20.3299	0.023257	9.6603	0.0098692	7.2943	0.0036963	5.8315	0.0017473	3.6643	0.062669	0.59459	1	0.40257	1	0.19458	1	0.3763	1	0.21709	1	0.17345	1
Ebp	61.562	0.0026037	100.813	0.010141	54.2161	0.0008684	81.6549	0.0065051	103.606	0.00352	96.1719	0.0082184	95.0562	0.019609	96.4376	0.0016896	222.1	0.0055606	176.182	0.0034165	169.795	0.0031274	178.67	0.0065775
Crot	12.4958	0.0047277	7.4272	0.034934	102.977	0.0071534	122.389	0.0022896	122.591	0.0028874	135.396	0.025957	135.551	0.034658	87.9728	0.0056022	55.7484	0.018962	64.2526	0.050349	59.4164	0.0092729	96.3112	0.0066555
Gtpbp1	32.1252	0.0038768	21.4698	0.011464	15.2353	0.0066091	20.35	0.0009156	13.9107	0.0021679	6.7143	0.0066074	5.2444	0.0037764	4.881	0.0086129	4.2975	0.0082263	3.4452	0.084179	3.7712	0.0063673	3.8975	0.0045899
Cbr1	12.6961	0.0036924	35.8039	0.0021125	123.035	0.0038602	66.8227	0.0022894	86.3144	0.0019511	68.7458	0.001696	59.476	0.0012224	66.1968	0.0010054	73.3729	0.003111	53.6134	0.022913	48.6672	0.0028415	44.3329	0.0070157
Rgs19	8.86	0.0024708	7.4446	0.0055685	8.5612	0.0033044	7.7753	0.00070445	7.5341	0.0017192	3.4534	0.00029221	1.5201	0.28333	1.2656	0.63846	0.92122	1	0.69427	1	0.56797	1	0.65001	1
Zcchc3	3.6522	0.0014276	1.9605	0.0023458	2.3985	0.004894	2.0539	0.0058684	1.7373	0.0022257	0.93941	1	0.36049	1	0.19744	1	0.1125	1	0.091722	1	0.063343	1	0.061492	1
Eif1ax	65.2433	0.0013838	26.3882	0.016386	32.7527	0.0018422	30.2204	0.0020199	30.4856	0.0020356	16.4913	0.0028323	15.4956	0.0014771	12.9257	0.001612	15.6665	0.0017706	15.4762	0.0099771	11.5777	0.00085584	15.4017	0.002576
Syngr1	7.7663	0.0019617	7.2536	0.014497	4.9693	0.0023486	6.6091	0.0015883	4.4436	0.01168	1.115	0.81209	0.53517	1	0.34348	1	0.29268	1	0.19043	1	0.15742	1	0.1978	1
Maged2	22.2573	0.0033361	20.3893	0.0020829	19.3009	0.015368	23.5265	0.0040002	26.051	0.011912	16.6931	0.0038316	6.5841	0.01531	4.0952	0.002509	3.0827	0.0048905	2.5142	0.006071	1.8724	0.016458	2.1637	0.041181
Snx22	8.7604	0.0060276	3.3905	0.0052643	2.3428	0.0010241	4.68	0.01638	2.9629	0.023648	0.46545	1	0.14225	1	0.083071	1	0.10394	1	0.052983	1	0.039275	1	0.04681	1
Cd82	101.487	0.00082307	63.9745	0.005932	44.9685	0.0019033	68.3075	0.00082168	58.4841	0.0011925	38.0725	0.0017227	29.5697	0.0019557	37.3595	0.0024164	34.8802	0.0047931	30.7532	0.0040839	34.2774	0.0014606	36.3223	0.0028211
Pgd	65.4124	0.0023323	68.7403	0.0080276	36.4949	0.0030503	41.4724	0.0016714	45.4989	0.0021212	22.9003	0.0026831	15.1316	0.0017771	12.1747	0.0085129	38.4732	0.0014724	26.0241	0.0018739	21.2499	0.0018923	21.0433	0.0066149
Wbp5	49.2881	0.0017989	17.8326	0.018272	36.1625	0.0037754	31.542	0.015051	37.3468	0.008664	22.3538	0.032125	11.0916	0.039736	6.5225	0.030824	5.2899	0.0069222	5.1149	0.045296	3.4255	0.012612	4.1324	0.00092027
Fam53b	21.0883	0.0040531	16.6076	0.025894	11.1738	0.011613	18.5879	0.0013091	10.4053	0.0063986	3.9025	0.022385	1.8216	0.027591	1.3879	0.046131	1.5026	0.19759	1.1561	1	1.7112	0.024783	2.047	0.0091652
Rap1b	56.9811	0.00046254	37.2533	0.0066534	55.2744	0.003177	46.2189	0.00026202	47.3669	0.0022278	24.039	0.0040439	19.4548	0.010279	17.3724	0.0091395	12.5759	0.021066	14.8427	0.030706	11.7281	0.0062329	17.9112	0.0018031
Bsg	647.384	0.0010356	615.854	0.0075229	334.607	0.0033437	484.309	0.00060779	521.008	0.0054334	627.061	0.00085103	589.751	0.003801	473.479	0.0050357	466.557	0.0076185	398.796	0.0012811	338.737	0.005263	278.885	0.0012761
Rgn	28.6073	0.0049625	65.772	0.024152	49.7825	0.0065317	77.5384	0.012102	83.7852	0.0065977	104.128	0.011484	132.588	0.011475	164.001	0.0054373	164.88	0.0036987	162.186	0.051646	194.74	0.0055785	211.717	0.011362
March2	39.1324	0.0018313	24.6414	0.021992	11.0433	0.0021524	17.5787	0.00094353	12.5778	0.0053024	5.9862	0.02809	4.3106	0.0063438	4.1347	0.0014386	4.4292	0.0085749	5.5928	0.035728	5.2791	0.0077216	6.054	0.002306
Tmem19	4.3021	0.0029473	4.2554	0.0027632	6.5687	0.0090817	7.1262	0.00022995	10.5209	0.00076249	11.1405	0.0032119	16.7077	0.00082658	18.6681	0.0003318	19.813	0.0042538	25.3683	0.017787	29.253	0.0039625	34.7118	0.0038682
Stx2	22.4624	0.0024356	7.9935	0.004769	8.2876	0.0011187	12.489	0.0046331	10.1833	0.0039758	5.4147	0.0097258	3.6555	0.040146	2.5726	0.0079832	2.234	0.014847	1.9975	0.036337	1.7442	0.0021256	1.9203	0.00044739
Nnat	14.7292	0.0036183	13.0946	0.00587	6.1056	0.026973	7.2152	0.018396	7.0846	0.0072241	4.7216	0.0076262	1.5721	0.26431	0.69268	1	0.54984	1	0.24043	1	0.1788	1	0.23145	1
5930416I19Rik	14.2008	0.00288	7.8118	0.0058812	6.1635	0.001827	6.6901	8.8647e-05	5.9492	0.00071041	3.0344	0.0013797	2.389	0.025288	1.5293	0.0041103	1.9926	0.0020809	1.8293	0.038537	1.0561	1	1.0641	0.13967
Ezr	23.1667	0.0055868	12.0149	0.0057977	15.4084	0.025561	16.5338	0.0016716	11.0444	0.0025516	5.0118	0.0044906	2.4896	0.10146	2.0714	0.11477	1.5563	0.28716	1.1313	1	1.15	0.4873	1.25	0.10688
Arpc4	62.9093	0.001251	48.9798	0.0014864	50.1609	0.0018536	50.2018	0.001334	54.5517	0.0025144	33.3547	0.0023967	24.9077	0.00043133	24.2957	0.0020039	23.1817	0.0046371	23.336	0.0026454	20.686	0.0022303	22.3772	0.00064984
Tspan8	11.7087	0.00077237	2.815	0.00034637	2.3359	0.0061888	3.6761	0.037279	2.2722	0.019593	0.55205	1	0.42088	1	0.20238	1	0.18373	1	0.21724	1	0.15676	1	0.34738	1
Rbm14	28.4462	0.00038992	16.3663	0.015662	11.6006	0.0052584	18.4913	0.0015811	14.9259	0.001035	8.2631	0.0091549	6.1395	0.0020687	5.0667	0.0058918	3.8753	0.024685	3.2694	0.022751	2.7269	0.018059	3.3281	0.00039854
Ikzf1	20.3606	0.013257	8.1262	0.0074621	8.6554	0.011943	10.0601	0.0056926	6.3579	0.029168	2.0416	0.011942	0.92427	1	0.66954	1	0.38769	1	0.35292	1	0.26685	1	0.31427	1
Upp2	0.30049	1	20.5402	0.41981	10.9518	0.070196	4.8956	0.0008123	4.8901	0.014498	10.5659	0.0087586	64.8889	0.020523	75.0075	0.0018587	46.2936	0.02572	21.8363	0.06442	43.5431	0.032466	61.9941	0.010996
Kcnk16	8.0674	0.0025493	5.0567	0.038191	0.27516	1	2.5604	0.0016453	3.8316	0.0081246	1.622	0.016597	0.17054	1	0.0049902	1	0	1	0	1	0	1	0.0052774	1
Slc25a20	11.038	0.0020806	19.0643	0.0063397	64.8168	0.00028227	52.3808	0.0029664	65.2868	0.0004478	59.7931	0.0027485	50.4475	0.0011621	40.5313	0.00089112	49.664	0.0012894	41.7925	0.0079249	40.7283	0.00092046	41.5226	0.0013768
Me2	16.1315	0.00072516	6.9854	0.0046697	6.7389	0.0052758	8.7544	0.0013188	8.8218	0.0060199	3.2295	0.0033595	2.0904	0.11467	1.6843	0.3468	1.1107	0.80318	0.99906	1	0.69851	1	0.97293	1
Tspan31	63.6321	0.0013445	75.9205	0.0061488	241.436	0.0016021	201.966	0.0042447	236.262	0.0026433	170.657	0.0034837	141.773	0.0043088	119.287	0.0014981	173.544	0.0023156	174.514	0.018223	162.749	0.0010355	164.838	0.0034502
Dhrs3	15.3441	0.003606	19.4488	0.018015	21.7474	0.0013863	32.3407	0.0023398	33.5607	0.0032304	44.8458	0.0019379	36.2629	0.0052992	44.8577	0.0036475	63.6374	0.010776	57.163	0.0011772	81.2963	0.0019111	73.0685	0.00073689
Proc	49.7908	0.0027445	145.645	0.0070645	212.581	0.0040211	217.426	0.00017269	200.316	0.0064411	281.278	0.00201	261.068	0.0010261	264.18	0.0038719	228.086	0.014758	259.608	0.0056756	256.947	0.0051716	229.52	0.0005858
Hsd17b6	0.054698	1	18.8512	0.05148	20.7051	0.016478	51.8794	0.0041821	64.0745	0.038651	66.2877	0.0053908	83.853	0.0028384	87.8263	0.0030863	75.4929	0.0029709	72.0405	0.010786	60.0177	0.010611	85.729	0.01057
Mogat2	17.6863	0.0066301	4.6236	0.067583	3.5702	0.06902	4.7922	0.041148	4.7748	0.013171	0.7386	1	0.13013	1	0.10208	1	0.18302	1	0.1009	1	0.14394	1	0.11039	1
Agpat1	16.2389	0.00039617	8.7836	0.011977	7.0293	0.0034781	7.7833	0.0032548	6.5719	0.0070668	3.6765	0.002408	2.2383	0.031882	2.0947	0.0030151	1.5288	0.0051944	1.3299	0.0017112	1.1196	0.073129	1.3065	0.026579
Specc1	17.9796	0.019973	7.5499	0.0024216	5.3105	0.017886	7.3068	0.0040283	4.637	0.013647	1.5602	0.090567	0.68339	1	0.45568	1	0.36371	1	0.20731	1	0.1664	1	0.20176	1
Bckdhb	14.2682	0.0015878	22.476	0.0061698	58.087	0.0010218	37.3617	0.00082071	54.6148	0.0013645	51.6823	0.0024761	55.8071	0.0012757	49.9312	0.0011644	42.3941	0.0011179	33.7206	0.0031541	27.7059	0.00069974	26.2282	0.0020557
Rae1	18.7385	0.0021749	11.7085	0.00057487	11.2922	0.0016046	10.96	0.00048549	9.4142	0.0019598	5.5392	0.0029885	4.5178	0.00029764	4.1727	0.0019249	3.5672	0.0030123	4.1799	0.013151	3.4718	0.0014965	3.6893	0.0018903
Rps7	52.3064	0.003135	31.8566	0.0082308	38.1708	0.0040192	32.5364	0.0016672	26.4425	0.0029083	16.5629	0.007572	12.7879	0.0060905	10.0879	0.0024341	10.2258	0.0079504	11.1566	0.011512	7.5724	0.0078247	10.7289	0.0067399
Ssx2ip	32.7924	0.013042	4.8156	0.032287	5.8717	0.0040886	7.3955	0.060486	5.3597	0.051628	1.7688	0.13907	1.6613	0.1396	1.2916	0.22249	0.88379	1	1.0484	1	0.90756	1	1.3373	0.13153
Mobkl2a	17.6477	0.00021669	15.1716	0.012263	10.55	0.0085691	12.3464	0.0022695	9.4514	0.0020676	4.335	0.0060348	2.1245	0.014757	1.948	0.042937	2.2497	0.061382	1.6664	0.26688	1.5198	0.038076	1.4922	0.048267
Orc1	6.8949	0.0002637	2.7653	0.0081164	1.675	0.0045345	3.6143	0.019991	2.2959	0.061127	0.32192	1	0.1354	1	0.062724	1	0.092625	1	0.030709	1	0.010767	1	0.0063729	1
Oip5	11.648	0.00092972	4.1788	0.0046922	3.6649	0.0042192	5.2941	0.0051501	5.3215	0.0079068	1.5904	0.013215	1.2998	0.17831	0.58682	1	1.0504	1	0.804	1	0.1506	1	0.084149	1
Gstm3	5.3693	0.0072061	1.8576	0.021501	0.83798	1	2.6929	0.031975	3.0597	0.018366	4.0092	0.00816	6.2621	0.041368	16.9539	0.054276	47.9438	0.02253	41.3252	0.11308	22.4593	0.0038027	23.4531	0.0038083
Hsd17b13	20.7559	0.0027763	96.4544	0.0090065	173.239	0.00096182	148.848	0.00015581	149.982	0.0029332	112.253	0.0019379	115.693	0.0011125	117.418	0.002904	107.452	0.0098841	104.461	0.013367	118.604	0.004315	165.197	0.0026516
Crp	25.7961	0.00045687	134.513	0.0040457	122.207	0.006085	116.845	0.00045641	125.533	0.00043538	119.109	0.0012793	126.615	0.0026181	131.708	0.0015868	193.187	0.0071737	160.629	0.017529	182.798	0.0026502	192.155	0.0039538
Mylk3	12.7764	0.0092108	2.532	0.048584	2.4373	0.0076428	3.5739	0.085567	1.5239	0.15215	0.24954	1	0.085112	1	0.061725	1	0.026317	1	0.024136	1	0.021767	1	0.03234	1
Napa	65.7455	0.0013516	42.8841	0.0030787	35.0901	0.00093785	42.6102	0.0010758	37.1131	0.0020532	23.4746	0.0030768	19.7484	0.0013492	19.9639	0.0021776	23.009	0.001792	19.8033	0.0057449	20.6823	0.000516	22.5441	0.0016674
Xpo7	31.683	0.011164	8.9924	0.0067704	5.5536	0.023446	8.2088	0.015054	6.5587	0.014262	2.0232	0.01856	1.8252	0.024816	1.6547	0.046004	1.6069	0.45783	1.5052	0.67692	1.6449	0.22476	2.033	0.0017298
Tuba4a	255.806	0.0014539	202.008	0.0095672	119.269	0.00074651	170.625	0.00085252	142.321	0.00095333	74.3389	0.0044586	93.1077	0.0076276	88.802	0.0079129	128.816	0.0068644	121.606	0.00196	127.497	0.00077327	102.866	0.0039429
Relt	6.2173	0.0016026	3.6278	0.011733	2.069	0.0032746	3.7156	0.001829	2.3791	0.035144	0.63431	1	0.21097	1	0.18875	1	0.11153	1	0.11054	1	0.061318	1	0.080034	1
Ociad2	1.6772	0.0028618	0.35735	1	0.40943	1	2.0323	0.00097451	4.2092	0.0029766	7.0339	0.0033558	8.9405	0.0064145	9.7347	0.00029123	8.5785	0.001805	9.8098	0.0052842	8.8968	0.000691	10.8185	0.0061238
Ampd3	12.3499	0.0083669	5.6736	0.013801	3.2223	0.019286	6.0751	0.0084381	3.288	0.018315	0.80605	1	0.28674	1	0.23596	1	0.17333	1	0.1436	1	0.1249	1	0.16923	1
Trem3	5.6755	0.025328	8.1382	0.0055615	5.4625	0.0075203	4.4578	0.0044266	4.4503	0.0077381	1.0443	1	0.076131	1	0.051497	1	0.043637	1	0.055384	1	0.027144	1	0.016644	1
Clp1	17.8483	0.00058123	10.2447	0.0017563	9.3807	0.00091818	11.4937	0.00033059	8.5186	0.00076249	4.1093	0.0031106	3.7666	0.001174	3.9404	0.0017714	4.9816	0.014806	4.6307	0.0025552	4.1167	0.0018279	5.5978	0.0013158
Agfg1	35.1815	0.011557	9.3219	0.014334	6.4715	0.010679	9.4165	0.016047	8.2511	0.017398	2.9689	0.013782	2.6672	0.020133	2.131	0.065813	1.7134	0.28629	1.647	0.38372	1.5026	0.24463	2.2248	0.0013611
Cyp17a1	0.57038	1	2.5768	0.030364	0.90903	1	0.4253	1	1.4975	1	0.2328	1	1.8801	0.79087	9.5799	0.063066	41.7095	0.0018703	7.7778	0.033987	5.6836	0.069628	6.5086	0.60161
Lamp2	23.104	0.002744	26.558	0.014437	57.8789	0.00202	68.7466	0.0032381	76.2776	0.005902	75.4082	0.0068582	94.2726	0.010299	117.613	0.0028829	110.368	0.0083279	122.903	0.036437	135.709	0.006989	159.614	0.0034769
Bub3	43.2337	0.0025219	27.4541	0.0021734	25.1538	0.0028705	31.2212	0.00040367	29.4189	0.0031044	15.037	0.0016547	12.8684	0.0020065	11.187	0.0026185	12.1287	0.0048171	13.4231	0.002097	10.1406	0.002467	10.5217	0.0013621
Nup93	15.3006	0.0013622	7.4775	0.0046922	6.6637	0.0019768	8.2713	0.00088756	8.5076	0.00086699	3.6958	0.016243	3.0327	0.0030057	1.8246	0.097225	1.899	0.086989	1.461	0.26263	1.2239	0.057679	1.0837	0.86917
Bag2	13.4253	0.0015375	5.6294	0.0091947	4.1661	0.0060935	5.2792	0.0012544	4.2122	0.037051	1.1759	0.0078843	0.75653	1	0.73323	1	0.89972	1	0.79048	1	0.74648	1	1.0224	1
Oaf	15.9082	0.0035483	22.6363	0.014074	26.5519	0.00115	31.1371	0.0063778	52.0966	0.0088167	62.1546	0.0030652	76.3398	0.0031375	92.2295	0.0053663	62.0733	0.0010997	77.6496	0.0066986	72.9463	0.0024257	76.5002	0.0026612
Ces2c	0.20452	1	0.84628	1	1.3711	0.34954	3.4069	0.0010625	3.0219	0.067334	1.1689	0.18215	1.0214	1	1.3063	0.31225	11.0303	0.003787	19.4669	0.030108	27.5398	0.0090779	23.2498	0.10275
Pkig	51.3059	0.0035117	37.4891	0.0054542	32.5005	0.0029266	42.2752	0.0013967	38.0892	0.003818	20.8201	0.0030922	15.2781	0.0006664	13.9792	0.00064719	14.9732	0.0081025	15.1361	0.0047645	10.3453	0.0034841	10.5808	0.0043682
F2rl3	2.8145	0.0064659	3.577	0.008859	3.275	0.00089273	2.3376	0.001027	1.5334	0.043579	0.39593	1	0.057476	1	0.033571	1	0.034641	1	0.027623	1	0.0048824	1	0.013259	1
Rnf26	34.3253	0.0011752	23.3761	0.011241	14.6346	0.0030203	22.8731	0.00074939	21.8699	0.0017392	11.6932	0.0046826	7.9331	0.0031579	6.1279	0.0062661	7.0788	0.0049619	7.2757	0.033981	5.8002	0.00074267	4.7604	0.00040594
Suv420h2	23.3007	0.0037808	15.9667	0.0071819	11.6223	0.0013282	13.6148	0.00090691	9.9585	0.0041695	6.0179	0.0022046	4.4065	0.0036211	3.4226	0.00082205	4.2077	0.0053978	4.7751	0.003162	3.1961	0.003082	2.3698	0.011475
Phlda2	15.5998	0.0036166	5.6869	0.04008	5.5143	0.015633	6.3327	0.042023	5.5037	0.0046134	0.98198	1	0.096552	1	0.073764	1	0.3249	1	0.54919	1	0.20437	1	0.16754	1
Uroc1	11.1546	0.0035698	16.5467	0.0056433	33.5007	0.017676	26.1528	0.0071945	31.8752	0.0032154	42.8391	0.0072523	56.5537	0.00092457	93.4768	0.0033883	72.156	0.009965	56.6645	0.030033	76.9173	0.0099688	83.7975	0.0016416
Chchd10	60.7281	0.0046528	163.131	0.014062	441.714	0.0031164	344.228	0.010519	247.957	0.0032335	243.374	0.0090341	322.103	0.010657	420.512	0.023164	407.737	0.028821	381.224	0.015385	345.982	0.031048	310.507	0.0027278
Sfpi1	22.5268	0.011835	28.4995	0.00072672	25.6277	0.0029592	21.2777	0.0028755	20.1865	0.0019171	11.6278	0.0087019	5.799	0.0073154	6.288	0.018806	4.783	0.013389	5.1966	0.016744	3.7831	0.040563	3.0673	0.0028234
AU023871	4.3447	0.010766	5.9227	0.016596	5.8167	0.005348	4.4332	0.0022598	2.8427	0.0040562	0.95334	1	0.15388	1	0.10424	1	0.044097	1	0.045119	1	0.026827	1	0.027399	1
Gm3258	62.1093	0.0040883	45.6424	0.0077454	28.6341	0.0028981	38.2128	0.0041913	26.2108	0.0040586	15.5713	0.0032145	12.7502	0.0015853	12.2879	0.0048936	13.1902	0.0085284	14.6952	0.0015381	13.6452	0.0066916	14.1376	0.001866
Ear2	15.42	0.0055309	16.6016	0.0053032	21.0147	0.0039516	24.2793	0.00042651	25.187	0.0027468	20.1919	0.040544	4.5871	0.11179	3.64	0.19166	2.0219	0.030112	2.2471	0.051351	1.1987	0.32184	1.4535	0.0006312
Uck2	16.5373	0.0014473	9.8991	0.0053919	7.5357	0.00072409	6.3777	0.001417	5.5434	0.016818	2.0582	0.0036155	2.0099	0.010653	2.0257	0.0036298	2.2554	5.5233e-05	1.986	0.0062833	1.8069	0.0022867	2.1709	0.060868
Pfkl	46.8948	0.00067996	39.5033	0.0099968	11.8946	0.0078806	22.1467	0.00011821	31.5057	0.0061244	19.2577	0.0026338	13.3832	0.0059935	11.6213	0.0061906	9.9228	0.0012451	8.6425	0.014835	8.4118	0.0021329	9.019	0.0067041
Ctrl	0.033095	1	24.9025	0.59616	4.582	0.30628	7.8878	0.028893	14.4926	0.23225	35.3674	0.7181	160.481	0.70266	174.208	1	0.052546	1	0.75453	1	112.692	1	446.815	1
2310003C23Rik	31.2157	0.00082654	13.9106	0.0037945	13.1896	0.0016317	17.0576	0.0017824	15.1057	0.0024005	8.783	0.0031219	7.4519	0.0012472	6.7687	0.0030856	6.8933	0.002118	7.0723	0.0050326	6.4761	0.0032844	7.0078	0.0020523
Acadl	39.4192	0.00038511	38.8733	0.008977	89.4456	0.0031151	96.1839	0.0013387	79.4627	0.0027352	75.1002	0.0079191	59.0789	0.0051908	52.2306	0.0010324	34.0478	0.011854	25.1995	0.0043393	25.2179	0.003848	30.3674	0.0014195
Creb3l3	15.5508	0.0027003	62.3432	0.0072154	153.516	0.0016055	105.046	0.0018406	101.518	0.0089469	102.314	0.0019379	79.7765	0.0013952	72.2463	0.004471	87.5688	0.0045197	92.339	0.0041219	89.5784	0.0020001	86.3704	0.00067535
Eif3h	135.419	0.0043043	102.264	0.0032486	112.061	0.0015131	120.303	0.0016021	101.241	0.0052467	68.7736	0.0021237	58.8587	0.00091345	55.3388	0.0016666	50.9441	0.0048513	46.0011	0.010736	42.6511	0.0027515	52.3094	0.005422
Rpl31	9.4661	0.00058838	4.6861	0.0045953	4.4946	0.0012735	3.9741	0.00083393	3.3894	0.00084134	1.7013	0.075183	1.304	0.046294	1.1452	0.078891	1.0517	0.67017	1.0841	0.40266	0.95033	1	1.0302	1
Tbc1d10b	23.2157	0.0004103	18.5267	0.021732	10.1681	0.0047238	15.0761	0.00094353	11.3972	0.0026685	5.0017	0.0073929	3.2243	0.011698	3.1578	0.0029598	2.9434	0.017918	2.6697	0.04743	2.3232	0.0034841	3.0488	0.0067809
Cdc25a	11.0197	0.001893	6.0328	0.009196	6.3564	0.004978	7.519	0.00090153	7.9086	0.0028515	3.1436	0.017848	2.0912	0.022962	1.2889	0.12245	1.0116	1	0.70972	1	0.46633	1	0.64202	1
Mup1	0	1	0	1	0	1	0	1	0.012046	1	0.0088893	1	0	1	0	1	0.22955	1	3.6059	0.011149	15.819	0.0087904	46.5225	0.30027
Shbg	9.2093	0.0053692	2.6405	0.020829	1.7319	0.0036138	1.8088	0.013718	1.6378	0.016702	1.3493	0.50984	0.33514	1	0.21679	1	0.012715	1	0.0051979	1	0.0025442	1	0	1
Nup85	29.774	0.0041273	16.8119	0.0090427	10.8193	0.00041216	15.2206	0.00061803	14.4577	0.0035921	7.1026	0.0030121	6.1546	0.0022917	4.8406	0.008194	5.6518	0.00077812	4.3946	0.003408	3.8074	0.0015466	3.9184	0.0029018
Gmnn	24.0808	0.0038917	9.5695	0.007495	10.3929	0.0048946	10.5997	0.0035135	9.9977	0.0032465	4.1291	0.0086706	4.1571	0.00043053	2.8701	0.0054508	3.2975	0.021111	2.6487	0.024373	1.6238	0.10975	1.6735	0.021167
Aox3	0.87992	1	5.5455	0.008165	3.0568	0.11115	11.4948	0.0029717	10.2595	0.0023948	9.8262	0.012378	9.8458	0.0026153	12.3015	0.0020923	11.0835	0.024655	25.3884	0.095824	32.8463	0.0094978	54.9169	0.0092067
Ssr2	171.741	0.0015205	131.645	0.0063196	102.931	0.00096182	143.289	0.0028643	168.059	0.0054868	114.996	0.0036487	89.529	0.0044615	70.739	0.00080508	88.9022	0.002064	71.4186	0.0017194	60.2541	0.0020513	58.5216	0.00039589
Sc4mol	48.2299	0.0037935	19.5939	0.066931	20.0145	0.021137	26.3048	0.00051532	33.3248	0.0042055	19.4653	0.0059919	4.669	0.013046	12.8761	0.010171	63.8452	0.010032	50.3571	0.0024516	70.0312	0.026877	73.008	0.0019541
Mta2	41.7621	0.00019594	30.5595	0.0036822	26.6699	0.0036012	30.0161	0.00077288	25.093	0.0018303	15.6274	0.004663	13.3463	0.0010477	11.6402	0.0062509	9.9417	0.006689	8.7879	0.049085	8.4198	0.0035665	9.3948	0.00089043
Butr1	8.8634	0.024928	5.6369	0.0073242	3.7964	0.029993	9.5508	0.01031	4.2962	0.021026	0.49685	1	0.018402	1	0.014827	1	0.014352	1	0.0070386	1	0.0036204	1	0	1
Sord	88.1769	0.0012943	98.9557	0.0051195	176.999	0.0040012	239.206	0.0017824	228.305	0.0054102	233.985	0.00053479	217.781	0.0018377	276.086	0.0014838	245.254	0.003959	273.099	0.018721	263.496	0.00021657	274.127	0.0046049
Abcg4	7.8832	0.0065501	3.44	0.059794	1.4132	0.062915	3.7783	0.0030686	1.6211	0.11668	0.22087	1	0.017211	1	0.013118	1	0.0032939	1	0.00079238	1	0.0099361	1	0.0038264	1
Mup15	0.017821	1	0	1	0	1	0.0014353	1	0.01691	1	0.0075614	1	0.0031234	1	0.029479	1	0.89488	1	6.5175	0.3115	22.9942	0.048736	45.5942	0.27266
H2-Q7	5.6839	0.0098155	2.6122	0.0021165	2.8278	0.02288	4.3153	0.020225	10.5206	0.0087788	8.8012	0.0069603	6.771	0.035387	12.357	0.026769	40.276	0.021318	35.5994	0.015028	20.1499	0.0038239	18.9292	0.0017154
Acaa1a	28.5428	0.0038003	41.1155	0.00429	174.183	0.0038617	78.5412	0.0023301	82.1501	0.0046879	100.521	0.001517	95.5797	0.0019128	100.357	0.0054465	114.453	0.013946	114.896	0.0041303	97.1711	0.002035	111.953	0.0011948
Aldoc	10.2431	0.0002857	28.9885	0.0034764	11.2269	0.0088402	13.6692	0.0014773	12.5094	0.0020157	7.1352	0.0021983	1.7358	0.012774	2.2828	0.031833	10.5431	0.0049675	10.4961	0.0062994	7.9703	0.0019952	7.9299	0.00036891
Tmem120b	8.8812	0.0028059	5.2512	0.0097411	3.6908	0.0013926	5.2429	0.0027513	2.8435	0.0096454	0.80817	1	0.5293	1	0.5895	1	0.68288	1	0.85722	1	0.70481	1	0.82589	1
Tspan7	36.2808	0.0010345	29.8269	0.003111	37.4583	0.0044457	52.1356	0.00076818	70.5505	0.0019091	48.2019	0.0026901	33.4935	0.0057478	28.6965	0.0018093	20.824	0.0062002	16.9452	0.0089345	16.7194	0.0010617	15.2728	0.0066581
Capg	13.0706	0.013225	19.3989	0.0038971	14.6264	0.0075803	12.1173	0.0050781	11.6264	0.003852	5.6199	0.013355	2.1158	0.0097452	2.0738	0.0052963	1.8864	0.059354	2.0287	0.012782	1.4626	0.057138	1.4842	0.005634
Pcsk9	42.5227	0.00029336	27.3695	0.042171	6.0818	0.04641	11.6181	0.0012517	10.1247	0.0053882	5.029	0.010572	0.75874	1	1.9957	0.24478	12.4378	0.0036987	9.3691	0.031546	8.6933	0.0049024	9.1876	0.0030298
Fmnl1	6.5274	0.0060153	10.8115	0.0088258	8.5017	0.0090503	7.3319	0.0014534	5.3772	0.0011968	2.5362	0.030835	0.8474	1	0.68909	1	0.47262	1	0.39375	1	0.37388	1	0.39701	1
Lsm2	48.3337	0.0027309	24.3384	0.0011304	25.6558	0.0013685	26.9929	0.0017168	30.4191	0.0026435	17.2145	0.0024574	14.9896	0.0055405	12.7109	0.00089813	13.1958	0.0060226	12.4123	0.0031614	8.6992	0.006741	8.3448	0.0048314
Uba52	550.639	0.006459	518.24	0.0032918	400.662	0.0047808	493.007	0.0019124	379.741	0.006137	283.206	0.0079091	221.984	0.0020794	232.717	0.0025047	272.253	0.021272	313.423	0.041938	228.305	0.014599	240.976	0.0062117
Slbp	33.2595	0.0028134	9.2903	0.0072379	9.8866	0.0029342	13.8887	0.051765	11.4202	0.0094172	4.187	0.009819	3.6952	0.0074749	2.338	0.04201	2.7894	0.054431	2.2763	0.004896	1.6894	0.040041	2.0172	0.0030917
Ubtf	22.2496	0.00016673	10.7994	0.0040668	14.3798	0.00115	14.7013	0.0007655	12.2888	0.0013914	7.6484	0.00201	6.3165	0.0031824	5.4881	0.0029122	4.2525	0.0048171	4.3024	0.061258	3.7747	0.003082	3.9874	0.0022947
Slfn2	9.5787	0.015137	27.5412	0.011949	17.6074	0.0023833	16.184	0.0067612	15.2281	0.0013914	7.1398	0.0078534	3.3811	0.012153	3.5169	0.079736	2.8303	0.035416	2.9682	0.0017366	1.7434	0.033812	1.8001	0.0066581
Tac2	7.1928	0.015124	2.5259	0.01484	0.17885	1	1.8543	0.012324	0.90394	1	0.22494	1	0.0051206	1	0	1	0	1	0	1	0	1	0	1
Spc25	24.5163	0.00078951	7.5254	0.015772	14.1039	0.0016157	13.9898	0.0051105	21.5946	0.0043759	11.1909	0.003925	8.5236	0.0098813	3.8906	0.014882	4.3142	0.026515	4.3255	0.020054	1.4029	0.31994	1.6661	0.083091
Fgl1	0.80477	1	64.2151	0.053549	143.26	0.0019295	108.384	0.0054565	111.324	0.0046152	107.934	0.021066	75.8795	0.022962	57.0741	0.016821	69.0975	0.019572	55.375	0.05383	36.6736	0.0095958	35.6697	0.0039435
Atg4d	43.8491	0.0014372	26.2224	0.0096333	16.0917	0.00115	23.1454	0.0014436	17.3598	0.0093452	7.1623	0.0019026	6.6885	0.010099	8.6078	0.015089	7.9811	0.0077457	7.7124	0.020618	7.6253	0.0017301	9.1564	0.002826
Crip1	30.841	0.0019901	50.1135	0.0076146	42.341	0.0040591	42.1159	0.0019389	44.2246	0.0039815	27.9223	0.009634	15.5211	0.025786	11.3977	0.013391	10.5961	0.03062	10.5597	0.056385	6.835	0.013979	6.553	0.0074471
Hsd3b3	7.9608	0.00089568	37.2349	0.0054919	43.7568	0.0062287	82.1041	0.0020534	82.4101	0.0047831	100.201	0.001223	94.128	0.0021984	78.2067	0.0010311	76.531	0.001003	70.5904	0.033344	75.8212	0.00042086	71.3858	0.0015774
Farsa	31.8688	0.0014613	20.6898	0.0075319	16.0741	0.0014362	17.9458	0.00075219	15.9092	0.0021218	8.7348	0.0023967	7.685	0.0035939	6.8993	0.0022373	7.8147	0.0033481	9.2612	0.0015381	6.5901	0.0028947	5.6174	0.00055521
Ttc36	149.368	0.0078238	313.135	0.0036124	531.458	0.0060115	507.353	0.0047709	498.141	0.0085269	586.935	0.0087019	583.707	0.0076726	716.222	0.0052199	706.582	0.049802	775.905	0.042472	637.639	0.026572	605.865	0.013663
Cp	17.9323	0.024703	49.5101	0.030509	122.883	0.00089273	136.265	0.014848	181.046	0.021907	219.667	0.0098521	249.152	0.010548	205.109	0.0024233	138.811	0.022893	128.748	0.092767	114.436	0.010206	141.224	0.0047518
Myadm	35.5518	0.0096524	63.1434	0.0029642	44.5688	0.0074576	41.7398	0.00052828	38.0119	0.0010579	30.8793	0.010074	21.6411	0.0033835	17.1097	0.0030117	14.74	0.043176	9.6426	0.032274	9.2835	0.016561	8.1348	0.0016852
Ctsh	34.2607	0.0082113	59.1558	0.00090312	85.383	0.001637	127.999	0.0020286	129.296	0.0032136	132.671	0.0021679	124.437	0.0013437	124.263	0.0017835	116.335	0.0020497	117.432	0.0013166	108.36	0.00044856	109.045	0.0013272
Decr2	5.1461	0.0036177	16.6603	0.0028183	61.8519	0.0023495	43.3425	0.001865	52.5692	0.0009288	60.676	0.0016908	64.9888	0.0066329	71.264	0.0033181	50.225	0.0027111	38.8607	0.028581	36.2398	0.0053932	40.8224	0.0020602
Snx17	30.6182	0.0013694	25.8434	0.0054908	21.1543	0.0044841	23.0134	0.0020979	19.9489	0.004266	12.1161	0.0020985	8.5909	0.0030169	8.0597	0.0015595	7.259	0.005656	6.2436	0.0014932	6.1333	0.00074267	6.0711	0.0028277
Hopx	1.3192	0.14533	4.5598	0.016562	3.0264	0.0043067	1.7294	0.017302	1.0952	0.80359	0.78822	1	3.3384	0.24214	8.525	0.018858	9.9657	0.0046371	20.804	0.006036	14.3157	0.005995	14.329	0.0042224
Suv39h1	22.206	0.0016546	13.4283	0.0061261	9.4229	0.005105	12.0505	0.0003399	11.0293	0.0044579	4.4421	0.0091123	3.7907	0.0049054	2.6536	0.23148	2.7868	0.083312	2.1234	0.11993	1.5034	0.010947	1.7627	0.0068506
Snrpd1	16.5137	0.0028932	7.7546	0.0042085	7.4239	0.0010241	7.6461	0.00066044	9.1565	0.0030144	3.8179	0.0053908	3.3063	0.0046222	2.291	0.0099902	2.5135	0.010364	2.1916	0.013834	1.638	0.016432	1.8232	0.04808
Myl9	26.7155	0.0022579	33.8874	0.012487	27.5278	0.00906	28.1256	0.00064951	29.4328	0.0044902	16.6634	0.0077177	10.2844	0.024481	7.397	0.00070083	7.6848	0.0091315	4.5434	0.022867	3.5214	0.0034481	3.5354	0.07071
Htra2	29.5233	0.0059771	15.3903	0.01148	9.2342	0.0026374	13.2977	0.00047366	10.692	0.0071506	5.2749	0.0019622	4.0844	0.0064041	4.2646	0.0032448	3.6144	0.0067759	3.6292	0.0020626	3.1791	0.003156	3.3079	0.013931
Pold1	17.9481	0.00083766	12.1985	0.024451	6.9441	0.0040371	10.9547	0.0015586	9.943	0.0066662	4.2801	0.018555	2.2434	0.089693	1.5199	0.25322	1.9074	0.052971	1.0793	0.61244	0.86475	1	0.70131	1
Sult2a4	0.0042227	1	0.011778	1	0.66263	1	0.5934	1	0.60709	1	1.3602	0.61213	8.6273	0.027591	14.4724	0.004278	2.8366	0.63331	0.0070613	1	0	1	0	1
Rbbp4	61.9963	0.0010357	33.0134	0.0077119	24.4096	0.0052548	33.0684	0.0011131	29.2898	0.0030038	14.1615	0.0037145	13.0289	0.0011621	11.9616	0.0025334	12.0787	0.029463	17.2755	0.01317	12.9609	0.010476	14.5796	0.0012139
Asgr2	20.8753	0.0015205	54.828	0.019433	71.3464	0.0049788	100.843	0.0032603	107.842	0.0033416	129.381	0.0032698	122.561	0.0031503	145.575	0.0041793	124.101	0.00052944	111.635	0.0042702	97.8302	0.0013797	91.6706	0.001338
Mta3	21.1338	0.0012946	13.1672	0.0067914	10.9135	0.00016989	12.2371	0.00088011	10.3594	0.0031812	6.8279	0.00091742	4.9644	0.00092517	4.5962	0.0017443	4.7602	0.0038933	3.8773	0.0097757	3.7004	0.00078249	3.8085	0.0018514
AI182371	8.3101	0.0014826	10.2158	0.018499	22.0334	0.0023884	25.9197	0.0035542	32.9836	0.0073178	43.4346	0.0031874	56.4793	0.0029337	61.2123	0.0019491	46.2268	0.0048905	44.7125	0.012516	55.844	0.0061752	66.7455	0.0066375
Eef2k	21.428	0.0025473	12.0641	0.039483	5.5302	0.0050062	8.963	0.0023061	5.7813	0.012302	2.05	0.0076011	1.0054	1	1.0344	1	1.3038	0.5911	1.8351	0.24495	1.4506	0.085241	1.365	0.009384
Donson	11.5066	0.0040878	3.4624	0.0025591	2.4184	0.0047529	4.3311	0.016846	3.1244	0.039221	0.8756	1	0.67203	1	0.41628	1	0.3744	1	0.32033	1	0.22348	1	0.25356	1
Tdp1	10.5296	0.0017474	6.5824	0.0063626	5.4269	0.0006416	6.5963	0.0014085	5.9142	0.0013581	2.9701	0.0029727	1.7752	0.0087939	1.4984	0.027376	1.7659	0.0062586	1.4996	0.045316	1.3962	0.0059666	1.1924	0.1515
Cth	13.3751	0.0026636	23.3172	0.040795	40.2421	0.015683	33.2888	0.0032988	38.1989	0.01457	38.5017	0.0056541	61.6209	0.0042937	70.4398	0.0025421	95.6042	0.0085284	78.2632	0.015366	101.862	0.013835	151.301	0.04736
Sykb	8.3136	0.00070574	11.1297	0.0093135	10.8315	0.0073224	11.1616	0.0010809	8.4595	0.00086421	4.7704	0.0077183	2.043	0.16328	1.5246	0.032512	0.99512	1	1.0257	1	0.76063	1	0.83192	1
Thbs1	9.7832	0.006419	6.6739	0.0071819	12.936	0.011871	7.1752	0.042528	5.1713	0.011641	1.8841	0.069415	0.52216	1	0.273	1	0.14099	1	0.08446	1	0.090619	1	0.094855	1
Nsdhl	32.0933	0.0013779	37.9266	0.010682	10.4746	0.030653	18.0656	0.004462	21.5352	0.0019652	10.6153	0.0077029	2.6456	0.0014136	3.618	0.014175	42.8662	0.0036452	25.2941	0.026445	22.4516	0.0070685	33.7086	0.0013626
Mxd3	16.0903	0.0069314	6.2767	0.0040553	5.3629	0.013754	9.7809	0.00075363	10.9238	0.013873	4.0745	0.034586	1.9468	0.037533	0.86698	1	1.2928	0.16872	0.83416	1	0.26123	1	0.14296	1
Notum	0.047066	1	0.080305	1	0.29234	1	1.8533	0.01357	2.673	0.050454	7.8306	0.0039593	9.1107	0.0028702	11.7181	0.0058371	5.8222	0.011657	4.8026	0.0022605	5.9782	0.0047387	5.2626	0.0046681
Ier3	8.1837	0.0053938	4.5763	0.0068197	4.29	0.0038925	5.8111	0.0025863	3.8995	0.0063555	1.165	0.77074	0.50538	1	0.49804	1	0.51179	1	0.33473	1	0.23983	1	0.34183	1
Atp1b2	16.6265	0.0036592	11.8007	0.052506	4.5345	0.011833	8.0577	0.0046956	5.134	0.074744	1.1849	0.24568	0.75834	1	0.49987	1	0.23337	1	0.1877	1	0.17654	1	0.22528	1
Bsdc1	40.0062	0.00062558	17.4075	0.01447	17.0275	0.0046501	18.0525	0.0063402	11.8005	0.0028736	6.6714	0.0056201	5.5054	0.0088499	6.2954	0.00091313	6.1435	0.0016021	6.5406	0.033841	6.925	0.0011799	8.5903	0.0038009
Dnajb3	5.6439	0.0055232	2.0193	0.0099925	2.5978	0.010751	2.5515	0.006905	1.1155	0.62732	0.20997	1	0.040884	1	0.031267	1	0.030042	1	0.022189	1	0.0092666	1	0.023575	1
Nusap1	22.9932	0.0074408	5.8266	0.056606	5.9633	0.0041388	7.5684	0.069344	6.2076	0.040802	1.8214	0.049082	0.952	1	0.47395	1	0.69401	1	0.3976	1	0.10675	1	0.1083	1
Dcakd	35.1899	0.0021948	27.4385	0.0031947	51.5047	0.0012405	61.4283	0.0024293	65.0099	0.0035128	41.2903	0.0018718	28.1586	0.0043999	20.1427	0.0028771	27.6491	0.0054195	20.8034	0.0072879	18.5644	0.0062325	15.4509	0.00026841
Spire1	19.1726	0.026669	4.3411	0.012545	4.1489	0.01808	6.8624	0.028928	4.0026	0.10289	0.6157	1	0.21294	1	0.15885	1	0.088471	1	0.070961	1	0.055692	1	0.061267	1
Cops6	131.248	0.0025619	165.982	0.0035744	153.251	0.0028074	174.65	0.0020968	189.827	0.0071787	115.257	0.0051446	93.0079	0.0042333	74.0202	0.0013962	85.6297	0.0050653	78.6287	0.0031541	72.3992	0.0025525	74.1673	0.00079024
Pde6c	2.4095	0.02343	3.2126	0.088149	10.596	0.0043995	9.085	0.0026774	10.7988	0.0028186	10.0433	0.00013464	6.6984	0.067138	4.7539	0.004322	0.3078	1	0.067224	1	0.029383	1	0.014909	1
Gcgr	7.6473	0.0042269	20.8235	0.010012	45.4644	0.0041538	53.0984	0.0037014	45.1085	0.017322	41.8494	0.0020985	45.6948	0.0033716	54.6912	0.0032826	63.7764	0.0035808	76.9532	0.0032164	75.1135	0.00087208	79.2814	0.0012875
Gm15427	70.6511	0.0044342	58.0598	0.0086733	49.9124	0.008791	45.308	0.0061162	33.5434	0.0079057	20.2974	0.013113	14.846	0.0048173	14.6738	0.0050702	14.6665	0.022741	18.2178	0.0084117	12.659	0.019185	13.7317	0.0057267
Capzb	84.5975	0.0021235	67.8631	0.0024543	84.2659	0.0011954	82.208	0.00082168	96.0326	0.00083596	64.8446	0.00096537	49.2537	0.00075718	46.9825	0.00063294	46.9113	0.0042494	45.7457	0.00062593	40.8316	0.0014802	42.739	0.0011977
Mtmr3	27.1715	0.0032033	16.5936	0.0076999	9.2282	0.0084028	13.0794	0.001081	10.1824	0.0030462	4.8876	0.007618	3.4055	0.0097117	3.2262	0.0060859	3.0412	0.054537	3.0987	0.12534	3.1055	0.024212	4.2448	0.0034534
Kif20a	20.435	0.0013445	7.5589	0.0044505	6.0639	0.009695	8.8001	0.0056282	10.2081	0.00077893	4.0327	0.0026696	2.5323	0.012595	1.4222	0.75244	2.1806	0.07272	1.8968	0.35424	0.87257	1	0.84102	1
E2f1	16.8322	0.00094259	7.5963	0.026087	4.2969	0.0022551	7.132	0.0005145	7.2038	0.0088495	2.8815	0.0040488	1.9985	0.02439	1.1977	1	1.6771	0.034111	1.2909	0.16962	0.79848	1	0.90038	1
Inhbb	0.16763	1	1.0546	1	1.0815	1	8.1443	0.0011335	9.4831	0.00080976	14.6662	0.0074725	7.4123	0.12555	0.66041	1	0.36571	1	0.3055	1	0.23945	1	0.5156	1
Rasgrp2	15.0993	0.0092218	15.265	0.0051455	14.1661	0.00083636	12.45	0.0018204	12.8023	0.0040355	6.3785	0.0028194	2.6725	0.022781	2.6434	0.012157	2.4079	0.023088	2.5448	0.016704	2.3118	0.0051684	2.6235	0.0020562
Ckap4	11.4538	0.00095727	11.1568	0.011659	9.4979	0.012032	10.1663	0.0016299	10.9766	0.0006512	5.8599	0.0011327	2.6152	0.022322	1.7948	0.012825	1.7937	0.10899	1.2222	0.42599	0.79306	1	0.93624	1
Gm6402	33.4628	0.0023095	27.6847	0.0057977	24.383	0.00093373	24.35	0.0027764	21.2033	0.0029605	11.8075	0.0021237	10.3141	0.0019259	8.2303	0.00066205	8.7264	0.0028106	7.5492	0.0067191	7.9304	0.0032395	8.5248	0.0045975
Itgb2l	3.9289	0.0084287	6.6163	0.015998	4.1684	0.0089011	3.1593	0.0061516	3.1734	0.0022606	0.95043	1	0.088362	1	0.022756	1	0.014272	1	0.005434	1	0.0056252	1	0.0057224	1
Tceal5	6.4163	0.0027164	3.5967	0.0031881	7.0209	0.024155	2.1646	0.0016453	3.2194	0.0029929	1.2228	0.10576	0.57715	1	0.34834	1	0.15962	1	0.039699	1	0	1	0.018627	1
Itm2c	38.2887	0.0033489	55.6533	0.0016074	49.1079	0.0046751	67.8089	0.0016849	74.1134	0.0036521	61.1965	0.0026829	43.0559	0.0016902	32.7307	0.0015537	24.2265	0.0072247	24.3819	0.0020578	20.1154	0.0020411	21.7379	0.0015589
Afmid	8.117	0.0014694	11.9441	0.0096432	21.1322	0.0016828	26.2041	0.0011325	30.5198	0.0018016	40.7912	0.0019379	53.2297	0.0010854	60.7764	0.0046533	53.671	0.0028903	46.0933	0.02607	56.1582	0.012252	61.8745	0.0033577
Memo1	46.0986	0.0014388	21.388	0.011	16.337	0.002492	20.5979	0.0063789	17.5154	0.0032465	9.0694	0.0022217	7.46	0.0031867	8.0853	0.0037497	9.6309	0.010007	9.56	0.0040038	7.804	0.0059145	9.0037	0.0033615
Pstpip1	5.4718	0.015973	7.8957	0.012963	5.2106	0.0018655	4.6552	0.006251	3.5718	0.0016115	1.4049	0.068941	0.3813	1	0.27063	1	0.19677	1	0.19731	1	0.15193	1	0.18496	1
Mif	196.797	0.016302	252.038	0.0014892	169.225	0.0018893	144.95	0.0024659	164.505	0.0043462	88.1168	0.011167	67.2553	0.00094254	64.9393	0.001787	104.109	0.014587	105.426	0.060349	92.2352	0.0027512	92.3701	0.0032113
Btg2	24.9558	0.0026525	11.236	0.0028183	9.6354	0.0026262	16.4343	0.0073579	10.7959	0.01619	5.8824	0.012667	3.7802	0.030852	2.9852	0.020523	1.5242	0.62021	2.2419	0.15551	1.2519	0.015177	1.5884	0.51717
Slco1a1	0.0036785	1	0.066616	1	0.077758	1	0.11373	1	0.087646	1	0.11516	1	0.41512	1	0.3996	1	2.4236	0.18655	18.3921	0.29784	17.3156	0.011844	25.0093	0.063349
Phf5a	39.162	0.0012757	20.9371	0.0094676	20.1224	0.00189	23.2541	0.0015844	24.0945	0.0036638	12.0291	0.0020734	10.2909	0.0029445	7.93	0.0023053	9.304	0.0025991	10.1932	0.0038473	7.7013	0.00735	7.4505	0.0017081
Gsk3a	42.1712	0.0010283	31.3717	0.0064648	21.1344	0.00066491	25.6599	0.00052828	22.1761	0.0022549	13.4659	0.0035674	11.4162	0.0025117	10.8791	0.0021964	11.9213	0.001581	10.8336	0.0040839	12.2111	0.002794	14.1621	0.0018146
Gm4952	4.3151	0.013281	26.4248	0.0024208	69.3307	0.0011563	63.2911	0.0014623	47.1425	0.0013923	55.8516	0.0062769	43.9275	0.025491	29.7382	0.00039437	21.8537	0.012731	22.312	0.019269	22.0517	0.014634	24.6568	0.011722
Chmp4b	45.764	0.0010361	34.0903	0.0013669	30.5042	0.0011205	28.4407	0.00034165	25.3691	0.0013082	17.5403	0.0034738	15.5943	0.0012969	15.7018	0.00093255	14.7612	0.004637	17.3397	0.0055929	13.9199	0.0033209	16.4287	0.0013195
Dnaic1	0.99812	1	1.4398	0.15684	1.0897	0.70582	5.5382	0.00079819	8.0928	0.005902	12.5364	0.0064309	7.1697	0.014472	2.3787	0.19326	0.64828	1	0.60893	1	0.24014	1	0.23413	1
Crat	16.554	0.0011062	18.5998	0.011536	31.1697	0.0012334	31.4759	0.0019945	25.5536	0.0019424	14.4871	0.006039	8.7347	0.0073963	6.2658	0.0017688	9.3778	0.0098644	4.6815	0.008326	7.9777	0.0062174	10.2034	0.00067458
C1ra	4.4602	0.0017007	13.6329	0.015024	20.4137	0.0012891	21.3727	0.0047657	28.2975	0.0039416	47.1681	0.0074928	50.0374	0.004316	55.9115	0.0026835	60.5149	0.035923	57.7282	0.043089	71.7713	0.007015	75.1382	0.0010668
Slc20a1	25.5704	0.0088522	15.2807	0.01398	16.9495	0.00952	16.2273	0.0016949	12.943	0.0023118	4.9086	0.038931	4.385	0.0035555	3.8314	0.003122	4.0052	0.014366	2.2982	0.13127	1.2435	0.17076	1.728	0.011497
Emb	6.2825	0.0030318	3.9384	0.024646	5.3196	0.0061092	3.5977	0.0020906	3.4568	0.01757	0.86384	1	0.2266	1	0.15392	1	0.087018	1	0.080051	1	0.041002	1	0.085248	1
Snrpb	130.399	0.0043367	82.3159	0.002737	82.9386	0.0061223	82.8523	0.0019007	74.5534	0.0026866	49.5641	0.013005	38.5097	0.0041093	38.2311	0.0030673	39.0647	0.037594	37.8646	0.008326	26.5032	0.031553	27.0193	0.0076609
Kars	74.7517	0.0024897	54.9187	0.0042938	49.4635	0.0013926	59.6964	0.0020159	58.0629	0.00086554	35.8015	0.0030084	30.348	0.00059435	27.3238	0.0052583	30.8856	0.0027472	24.2046	0.0085057	21.3326	0.00017399	24.4054	0.0012683
Gipc1	32.5769	0.0026335	32.2355	0.0064519	32.2549	0.002504	34.1141	0.0038986	32.7675	0.004992	17.6245	0.0039781	11.5882	0.0026181	10.0083	0.0025137	10.5547	0.01247	8.7782	0.0043909	7.4182	0.01347	6.2567	0.010199
Hcls1	11.7384	0.0052845	14.9378	0.0016351	15.3193	0.00053456	12.8561	0.0016394	12.0192	0.0026326	6.6245	0.0026308	3.412	0.025368	3.5035	0.050314	2.8196	0.03863	3.0055	0.012499	1.9456	0.024253	2.0632	0.0037735
Cyp4f15	3.0562	0.0095436	11.282	0.012955	16.114	0.00048673	25.8726	0.0018581	25.6698	0.0057175	38.7574	0.0075508	47.7323	0.0022743	48.1215	0.0087035	35.1898	0.0012989	35.0591	0.0042856	42.9863	0.002716	46.0398	0.0034905
Tcf19	22.3718	0.0012984	11.2976	0.0069471	8.2936	0.0030621	13.5687	0.00061665	18.7844	0.0036384	8.2829	0.0048565	7.1424	0.029778	3.3408	0.13626	4.9655	0.014805	2.5244	0.062704	1.1777	1	0.96454	1
Hsp90ab1	337.697	0.0041949	204.276	0.011032	297.574	0.0026693	239.344	0.00157	217.057	0.006685	168.79	0.0043268	151.667	0.0019525	155.307	0.001567	147.18	0.0052938	125.202	0.0033778	145.074	0.0023226	155.295	0.0016169
Adrbk1	25.9586	0.0014451	29.1426	0.012381	23.7719	0.0029504	25.4237	0.0016589	22.0237	0.0012023	13.2219	0.0028801	8.5622	0.0022346	8.1107	0.0028563	6.8185	0.0036987	6.4955	0.019541	5.4877	0.0007676	6.733	0.0020581
Stx11	4.8692	0.00099102	3.1689	0.0086843	3.2509	0.01402	3.3477	0.0017477	2.2594	0.0046536	0.75595	1	0.25655	1	0.24386	1	0.21586	1	0.18249	1	0.12137	1	0.15854	1
Arl5c	2.5838	0.01039	6.1882	0.012377	6.3775	0.0030145	4.2085	0.003951	2.6264	0.0036229	1.7447	0.079335	0.5361	1	0.23761	1	0.12541	1	0.18708	1	0.12263	1	0.11803	1
Eme1	4.9264	0.0011639	2.0121	0.037708	1.5157	0.0073465	2.1509	0.0071461	1.991	0.0036603	0.58626	1	0.38927	1	0.15928	1	0.2844	1	0.18205	1	0.041002	1	0.025589	1
Wbp11	27.1411	0.00034272	14.2431	0.0075708	15.9934	0.0012334	16.4043	0.0012842	14.7956	0.0032171	8.917	0.0039072	8.0987	0.0024236	6.9095	0.0022405	5.6327	0.003959	4.7854	0.020701	4.7535	0.0039395	5.4223	0.001
Acsm5	0.059688	1	0.35333	1	1.0035	1	2.819	0.0010406	6.1025	0.0104	10.9922	0.010218	16.2856	0.0018377	17.8549	0.0047751	16.9585	0.01498	16.4638	0.05921	18.7269	0.019128	21.6956	0.0026823
Mesdc1	17.8821	0.0032856	9.9416	0.010232	7.6311	0.0074598	11.9912	0.0014154	9.6203	0.0053982	4.419	0.0068486	2.6592	0.02248	2.1863	0.019284	1.8995	0.088123	1.3372	0.61243	1.0288	1	1.7134	0.047701
Gm5643	21.1464	0.00097394	9.03	0.030391	15.5502	0.0022614	8.6096	0.030959	8.2721	0.017398	3.537	0.031303	2.747	0.089348	1.827	0.049153	1.6835	0.0059902	1.2104	0.61378	0.84898	1	1.0618	0.028592
Comp	0.32484	1	3.0106	0.010878	2.2136	0.010826	0.4669	1	0.15503	1	0.032522	1	0.013609	1	0.01408	1	0.0081967	1	0.008268	1	0.0069917	1	0.010747	1
Gamt	90.0064	0.0036355	120.752	0.0054232	41.8317	0.048056	189.811	0.0065705	229.037	0.0076909	265.412	0.0040835	174.957	0.0059146	157.162	0.0080166	140.841	0.020041	130.443	0.0077371	119.11	0.0042701	116.267	0.0054317
Foxm1	12.9099	0.0033653	6.8018	0.008883	4.2669	0.015956	7.081	0.0012243	7.275	0.0027113	2.5472	0.007758	1.5873	0.094278	0.73207	1	1.4457	0.24033	0.81275	1	0.16601	1	0.10411	1
Trim59	25.8614	0.01825	3.5556	0.046278	4.7923	0.010373	6.6888	0.22174	4.5026	0.10588	0.9466	1	0.38131	1	0.17565	1	0.20401	1	0.17916	1	0.061423	1	0.049209	1
2010001M09Rik	7.1061	0.013331	11.5362	0.013522	7.5654	0.0040854	7.3438	0.011587	4.5139	0.010609	4.1102	0.031159	0.75072	1	0.35001	1	0.13207	1	0.1908	1	0.12515	1	0.12988	1
Srm	68.1706	0.0022599	41.5585	0.0022176	40.5251	0.0039018	32.4748	0.0024188	38.2613	0.002325	18.6833	0.0018718	17.5128	0.018817	15.2239	0.0019014	17.6849	0.011193	30.1364	0.011391	18.4708	0.0071112	11.4159	0.0026971
Rdh16	0.012201	1	0.068336	1	0.78339	1	1.1003	1	3.0302	0.0059768	10.4045	0.0044597	20.5414	0.018662	16.651	0.0065213	12.9574	0.026105	8.034	0.12143	13.0508	0.025552	18.3087	0.00084646
Rpl39	138.627	0.027103	123.143	0.0053032	102.338	0.026318	102.409	0.013093	70.4861	0.014241	43.2631	0.049702	29.0596	0.0041417	27.05	0.015838	33.8449	0.037476	42.3656	0.020618	24.4928	0.033833	26.8487	0.019068
Nup43	9.7773	0.00020886	4.445	0.0032094	5.2146	0.0014021	5.4325	0.0010692	5.7887	0.0022769	2.6592	0.0038388	1.9367	0.0023093	1.5404	0.065158	1.7891	0.029495	1.623	0.037205	1.306	0.044234	1.3798	0.0018748
Pnliprp1	7.3492	0.00040557	399.315	0.52317	88.996	0.11063	144.803	0.031975	157.104	0.22376	205.509	0.33183	462.954	0.54036	211.742	0.87767	1.6648	0.059386	1.6146	1	50.9165	1	183.006	1
Acp5	124.616	0.0019438	63.6719	0.0016351	47.619	0.0012778	71.961	0.00031631	62.7418	0.0017223	48.498	0.0016547	34.4846	0.0057341	40.5811	0.0049588	59.3817	0.0053159	70.0545	0.0049813	80.1289	0.0019135	89.5362	0.001265
Ilk	46.2306	0.0025714	44.8119	0.005368	41.7246	0.0022381	40.1173	0.00097076	35.6979	0.0040859	20.8657	0.0044619	16.6334	0.0011125	16.1803	0.0025438	16.5098	0.00077157	15.3566	0.0023906	15.4252	0.00092396	15.5672	0.0011131
G6pd2	8.2396	0.0016566	6.2275	0.0037396	4.2765	0.010465	5.0473	7.1267e-05	4.1591	0.0031566	1.539	0.070077	0.63904	1	0.63864	1	0.79575	1	0.47083	1	0.52937	1	0.88693	1
Slc2a4	6.0493	0.00025382	3.1263	0.053399	1.3294	0.087708	2.6076	0.0027929	1.3284	0.11959	0.26043	1	0.17268	1	0.1542	1	0.10293	1	0.039897	1	0.036265	1	0.084316	1
Gsta2	0.038035	1	0.053537	1	1.2889	1	0.17805	1	0.36512	1	0.4526	1	0.35549	1	3.1477	0.20445	10.2453	0.044228	4.4587	0.052624	11.1678	0.093504	22.0602	0.0014008
Noc4l	20.8181	0.001498	12.3368	0.0046922	9.0843	0.0016749	9.8419	0.00022806	8.7575	0.0018303	3.7798	0.0050205	4.1853	0.0070041	3.2683	0.050529	3.8909	0.0045124	4.6657	0.014189	3.0177	0.013954	2.9537	0.00079088
Wdr55	26.1778	0.0012444	12.6853	0.010141	9.6329	0.0009235	11.2097	0.00026202	9.5905	0.0039234	4.9327	0.0006784	4.2856	0.0015874	4.4576	0.0018711	5.5131	0.0023237	5.9038	0.0015454	5.5857	0.0018891	6.4896	0.0042352
Atp5b	974.533	0.0014801	929.277	0.0051683	849.131	0.00056758	773.591	0.0010308	739.341	0.0035331	667.871	0.0043952	661.854	0.0014896	689.963	0.0018093	658.806	1.5367e-05	545.134	0.013498	543.093	0.00091022	554.672	0.0027503
Pcbp2	129.544	0.00082614	112.34	0.0048907	121.282	0.0043892	119.814	0.0021745	113.385	0.00087608	82.8606	0.0049334	68.2831	0.0024096	69.0928	0.0057847	46.6433	0.024984	41.2838	0.015458	41.2208	0.014769	54.9057	0.00082618
Aox1	0.1897	1	0.28348	1	0.31212	1	0.72912	1	0.70445	1	0.72604	1	0.75384	1	1.1356	0.55905	3.041	0.021508	3.8925	0.063935	7.5124	0.02206	12.1361	0.0067165
Ncaph2	49.0937	0.0015782	36.1589	0.0074657	24.0487	0.0022154	33.1553	0.00112	34.1357	0.0077206	17.3337	0.0026956	13.347	0.0020794	11.5617	0.0016134	13.2096	0.0028551	12.2817	0.012735	11.09	0.0014137	12.1254	0.0034124
Tubb6	24.3337	0.0019884	10.3917	0.0030967	10.1488	0.00771	16.7013	0.0034164	29.412	0.00047546	13.9937	3.9662e-05	9.7042	0.0013601	7.1404	0.028795	11.508	0.0007631	7.5279	0.0028561	4.3787	0.017861	3.1881	0.0033124
Pmm1	16.6123	0.0047348	11.2415	0.006432	7.7489	0.0054011	9.337	0.00032773	6.4022	0.0049582	2.5448	0.0071063	1.5702	0.0008659	1.7182	0.016796	1.8105	0.21449	1.6772	0.2883	1.7149	0.0073117	2.3215	0.015092
Ranbp10	34.4837	0.0030639	13.3218	0.0050782	11.1015	0.0032956	14.2147	0.014366	8.9587	0.0072864	4.2698	0.011713	5.0184	0.0093238	5.0665	0.0015131	4.2624	0.0030532	3.4694	0.16742	3.9543	0.0066406	4.8502	0.0074497
Lbr	30.5571	0.0086705	9.6299	0.006882	11.3536	0.0032331	13.7323	0.068096	11.7124	0.048215	3.2718	0.0045178	2.043	0.016253	1.4664	0.41706	1.3644	0.06222	1.1819	0.76349	0.87147	1	1.2883	0.09512
Ear1	13.6223	0.0097054	14.2304	0.017526	7.5229	0.22229	22.9354	0.0027109	19.319	0.025885	18.3252	0.065907	1.4317	1	0.15681	1	0.022057	1	0.017293	1	0	1	0	1
1110049F12Rik	32.7129	0.0031528	15.5162	0.0024543	12.2743	0.0012605	13.8704	0.0012374	12.651	0.0047027	6.3054	0.0015671	5.6216	0.0037563	5.0456	0.00089435	5.1268	0.02442	6.4405	0.011024	6.6296	0.0098525	7.7813	0.0026117
Fam83g	5.247	0.00072516	2.7473	0.011696	1.5328	0.0072165	2.3509	0.00069799	1.1954	0.10262	0.36623	1	0.2204	1	0.32377	1	0.42336	1	0.38294	1	0.38299	1	0.42242	1
Abcd3	6.9569	0.0034286	8.2315	0.034764	57.1502	0.011129	23.6852	0.0058416	32.8245	0.015218	28.8878	0.018754	44.0477	0.0090374	42.6422	0.0022194	67.7735	0.0049604	68.2918	0.031985	62.8703	0.011934	85.0054	0.0054018
Mmp8	4.952	0.0063708	12.1027	0.028567	4.1937	0.039961	3.8826	0.00049908	3.3328	0.0083438	2.0167	0.0061532	0.19607	1	0.088792	1	0.032064	1	0.015175	1	0.0056266	1	0.0081764	1
Slc3a2	65.9582	0.00047738	39.133	0.0028379	33.1257	0.0052584	47.7176	0.0007774	33.2211	0.003851	19.2966	0.0067948	18.1048	0.0033835	21.8352	0.0033645	22.4689	0.0078471	17.0255	0.010286	18.0532	0.0035009	18.0449	0.0016719
Ak3	20.328	0.0030527	17.5128	0.005953	19.546	0.0079796	22.334	0.0007259	23.2182	0.0032994	22.9672	0.0086453	39.061	0.0026193	57.99	0.00046249	59.0196	0.020634	61.8197	0.061884	79.406	0.027385	98.4084	0.0013195
Cox17	86.3959	0.00092972	32.4213	0.0074634	33.8381	0.014069	32.741	0.0015797	29.1616	0.0056677	17.7615	0.027379	15.2414	0.00094512	15.659	0.0082488	17.1621	0.01216	21.5536	0.025543	15.6508	0.023223	16.2834	0.0023651
Acsf2	1.8883	0.0039466	3.6109	0.012538	6.3352	0.0053629	6.4485	0.0021694	6.7916	0.002537	6.7007	0.0024139	8.0534	0.00064988	13.6245	0.0045852	18.7372	0.0034052	19.2524	0.017787	19.915	0.0013977	20.5356	0.0022384
Fxyd1	38.0048	0.0031614	87.6485	0.0032918	86.304	0.0031148	97.5411	0.0049907	116.249	0.0026026	153.366	0.0039797	168.513	0.013932	189.613	0.0052467	209.444	0.032698	210.85	0.024105	214.26	0.010476	183.144	0.0033515
2610002D18Rik	7.8177	0.0057125	3.4759	0.0075595	2.374	0.0041206	3.5294	0.0013253	3.1697	0.00335	0.79872	1	0.60842	1	0.25097	1	0.4523	1	0.29517	1	0.072854	1	0.034432	1
Melk	8.5606	0.0027649	3.2231	0.0048968	2.4332	0.039102	4.0558	0.0012523	4.7078	0.0025554	1.3479	0.0834	0.84347	1	0.34521	1	0.57805	1	0.276	1	0.049186	1	0.050265	1
Chek2	8.0203	0.0020428	2.4809	0.02688	2.2771	0.007482	3.5128	0.0067806	2.8085	0.0053414	0.89884	1	0.52763	1	0.37959	1	0.54122	1	0.38259	1	0.29645	1	0.28911	1
Tln1	39.8167	0.0071042	30.0178	0.0074582	25.6645	0.010908	31.9385	0.00038074	26.152	0.0021932	15.9805	0.010092	9.322	0.0065792	8.66	0.0082445	6.9587	0.016123	6.0209	0.060322	6.664	0.010393	6.5583	0.00018884
AB124611	12.2081	0.0080047	16.9712	0.0028023	17.2729	0.0001348	14.2723	0.0041997	13.712	0.0033875	7.7263	0.0047039	3.8217	0.023888	3.6842	0.052272	2.3971	0.18967	2.8475	0.0026968	1.6533	0.046192	1.6167	0.082756
Actl6a	24.125	0.00093664	12.4777	0.0032349	11.6471	0.0024275	14.3792	0.00040577	14.8304	0.0026696	6.8018	0.001635	6.0815	0.00031003	5.1795	0.010619	5.5518	0.012509	5.1831	0.0090795	4.4266	0.010065	5.2521	0.001081
Cideb	53.6784	0.0018982	82.7876	0.0044329	171.21	0.0016289	137.627	0.0025015	159.15	0.0037241	165.204	0.00043534	160.699	0.0027762	148.139	0.00030246	200.721	0.0071269	190.71	0.010578	190.158	0.0039917	178.477	0.00046473
Sucnr1	0.018789	1	0.048716	1	0.21165	1	0.12669	1	0.22765	1	0.5714	1	1.4594	0.01191	1.6584	0.19475	3.433	0.034246	5.4927	0.08452	8.1706	0.01738	11.1121	0.0055698
Ube2v1	91.0269	0.0022175	61.3159	0.0049858	59.6826	0.00094045	71.3015	0.00075909	62.1571	0.00042939	41.3617	0.00043534	35.3571	0.0003885	36.6393	0.0010736	36.6029	0.0084059	33.1123	0.0022737	31.7188	0.0065061	32.7895	0.00067045
Ypel4	10.8694	0.016348	2.5422	0.030682	1.8388	0.004651	3.787	0.077686	1.7104	0.020298	0.21643	1	0.049627	1	0.024054	1	0.0061776	1	0.0059862	1	0.011907	1	0.0063222	1
Bbox1	5.3511	0.0030817	7.4395	0.020041	28.9655	0.00065789	20.1254	0.0005287	21.737	0.0040066	29.1874	0.00053479	39.0641	0.0029547	45.919	0.0011434	36.3757	0.0045089	33.0325	0.0054859	34.2745	0.010468	36.8854	0.0019224
Limd2	23.4797	0.0028667	22.1546	0.0051963	19.0237	0.0043383	19.8182	0.0065	19.3194	0.0030934	13.2246	0.0045311	9.3056	0.0034335	11.2763	0.0041121	4.2861	0.0079692	3.8144	0.010889	3.1493	0.00069974	3.0118	0.00069691
Igsf1	4.5547	2.7257e-05	2.2926	0.028671	2.6267	0.0074885	2.0222	0.048577	1.1773	0.031935	0.28243	1	0.081607	1	0.042788	1	0.053908	1	0.066993	1	0.053975	1	0.060949	1
Ccl5	0.6496	1	2.5307	0.16201	4.8273	0.0012449	17.9686	0.0051253	22.1002	0.0066066	16.1105	0.0043054	7.359	0.0044569	4.7406	0.0096219	5.6339	0.029515	4.3561	0.066887	1.9728	0.12145	1.8243	0.21351
Cops4	47.2132	0.00070574	33.6185	0.0024655	30.5898	0.00048673	39.192	0.0024613	43.1426	0.001247	27.9263	0.0014354	20.772	0.0016193	17.8398	0.001726	19.2921	0.0021613	18.496	0.0019403	15.8381	0.00075766	18.1825	0.0020562
Prkag1	49.2434	0.0018319	29.7332	0.0026504	21.6445	0.0011586	29.2016	0.0005345	27.0646	0.005926	16.7869	0.0037991	16.3393	0.0010241	14.684	0.00061429	14.3421	0.003409	13.0111	0.0014932	12.5972	0.0016495	13.2126	0.00093854
Klhl6	5.4542	0.00076144	7.7055	0.0033362	8.3848	0.0052324	6.5691	0.0016175	5.3763	0.00063711	2.9382	0.009461	1.4578	0.21693	1.2266	0.59371	0.77842	1	0.70874	1	0.5445	1	0.76806	1
Dcxr	15.3202	0.006539	32.5355	0.012435	79.7075	0.0047129	66.6024	0.0058054	70.3103	0.0087879	87.4491	0.0061466	114.732	0.011703	141.836	0.0015213	123.128	0.01911	109.781	0.012398	91.4793	0.002291	81.6882	0.0031282
Slc23a3	2.9052	0.0029657	1.3858	0.023596	5.6716	0.0041421	2.1124	0.010878	2.2909	0.088526	0.50348	1	0.15632	1	0.065649	1	0.044705	1	0.020031	1	0.0076199	1	0.02883	1
Rps8	76.6708	0.017204	44.5119	0.015984	43.5633	0.0083528	36.2877	0.0041362	32.0373	0.0090441	15.8081	0.026486	11.7139	0.019543	10.5351	0.0070098	12.6082	0.031333	13.7696	0.063539	7.9657	0.011747	9.922	0.029238
Cdc42se1	18.0793	0.0021169	13.1078	0.0035478	15.5609	0.00077187	13.3001	0.0012079	12.6792	0.0025397	7.7377	0.0044597	5.6299	0.015551	5.0973	0.0017092	3.8319	0.0020511	4.299	0.0029943	3.0051	0.0052036	3.0154	0.015096
Acacb	0.41918	1	5.6788	0.090926	1.369	0.019391	0.63628	1	0.59871	1	0.3089	1	0.2511	1	0.42009	1	12.0605	0.008044	9.4807	0.062657	11.6992	0.02752	12.5349	0.003841
Abcg2	62.6405	0.003135	30.6038	0.0049677	26.2105	0.0047735	31.4584	0.0013967	28.8028	0.00042736	12.6944	0.0064309	11.569	0.0015231	8.7948	0.012916	13.1533	0.016474	19.6715	0.0057449	17.6798	0.005322	23.1262	0.0089285
2810007J24Rik	0.23442	1	0.22111	1	1.7578	0.091135	3.3686	0.25804	3.8553	0.037933	14.6792	0.023214	20.7935	0.049581	20.0014	0.039244	21.7244	0.01984	39.3328	0.19622	40.351	0.0088309	52.2794	0.038944
Arpc3	97.7522	0.0018237	66.4006	0.0074772	65.9898	0.00091244	69.4344	0.00063046	64.9848	0.00029163	45.2526	0.0033301	36.1817	0.0022852	36.3996	0.00094744	34.0167	0.0056778	35.4541	0.0088661	30.5612	0.0077958	31.7935	0.0016674
Gm16378	70.8954	0.002361	45.9931	0.0045753	41.7211	0.0031475	40.7783	0.00014119	31.1395	0.0024062	21.2427	0.004917	16.7473	0.00078078	16.8886	0.010581	18.7611	0.01491	21.8976	0.019233	18.596	0.0035584	22.1479	0.00022646
Fkbp5	9.2623	0.00045578	19.3574	0.0078544	16.0389	0.0042162	23.9726	0.00051532	17.8533	0.0020208	20.4302	0.002493	13.9024	0.030219	7.5499	0.0034535	4.5551	0.0068196	2.8144	0.04237	3.0544	0.034182	2.2324	0.0069448
Scarb1	68.8776	0.00044547	117.6	0.0032094	106.727	0.0030012	143.136	0.0025843	162.766	0.0088203	152.821	0.0069093	158.733	0.0016596	155.429	0.0026345	73.2099	0.0029709	62.5288	0.036017	64.0604	0.0020065	65.6864	0.0011928
Sla	5.7057	0.001369	6.6771	0.0041214	6.1416	0.0086017	5.4554	0.00090691	4.4132	0.0026922	2.0354	0.021781	0.85984	1	0.72325	1	0.42726	1	0.40376	1	0.25432	1	0.38088	1
H3f3b	78.3626	0.00072516	42.9846	0.010642	54.3375	0.0024367	51.236	0.0019214	54.9286	0.0022188	32.5011	0.0028829	30.9721	0.0031824	24.1003	0.0018748	23.4532	0.0081345	21.2463	0.030108	18.7339	0.0077425	20.402	0.00048163
Gsta1	0.36663	1	0.048022	1	1.137	1	0.17735	1	0.35964	1	0.43426	1	0.28734	1	1.9134	0.12756	5.7404	0.011845	3.4407	0.05982	7.0464	0.0010661	20.0958	0.034435
Nop2	14.5575	0.0010226	13.2773	0.0033598	13.8845	0.00041769	9.3126	0.00017453	8.9194	0.0029766	4.7556	0.0052522	4.6689	0.0023857	4.0141	0.014449	4.2487	0.0048171	3.3799	0.021813	3.0639	0.0027633	3.4178	0.00021647
Tfdp2	16.7681	0.0035644	4.1559	0.040699	4.3026	0.0099246	5.2722	0.037225	3.5129	0.015159	1.5403	0.0083307	1.2456	0.61703	1.0471	0.97672	0.6912	1	0.58924	1	0.49128	1	0.68302	1
Fcrla	0.44653	1	3.8727	0.008671	5.7537	0.0034704	4.0889	0.0068064	2.2048	0.0072153	1.9322	0.019411	0.63589	1	0.37804	1	0.16243	1	0.1676	1	0.13992	1	0.1377	1
Bzw2	19.7994	0.00042927	11.3264	0.022448	12.2618	0.0013146	9.1735	0.00040367	9.0333	0.0046069	4.3267	0.00029221	4.1883	0.0036734	3.3758	0.0036351	3.3249	0.0079692	2.8607	0.0050031	2.4823	0.0047752	2.1953	0.024702
Slc25a23	11.6179	0.0073073	15.7357	0.025936	21.8695	0.022732	34.2401	0.00034158	31.9226	0.00049729	40.4916	0.0091025	62.2496	0.0018515	73.2747	0.0015595	87.2142	0.0099876	63.4966	0.11439	86.6702	0.0085662	82.9346	0.00054765
Trim27	26.3125	0.0010861	19.1336	0.010998	15.4739	0.00108	16.891	0.0011325	15.3345	0.00088437	9.1585	0.0029727	7.5865	0.002411	6.5565	0.0025985	6.4649	0.00052944	6.5609	0.003162	5.1635	0.0015466	5.53	0.00011802
Ugt1a9	0.14947	1	0.065042	1	0.21788	1	0.67393	1	1.4437	0.075347	5.2953	0.012109	8.2779	0.069004	6.5652	0.07788	13.0101	0.14129	20.995	0.16761	31.6448	0.10532	36.2145	0.00053995
Idh2	67.2235	0.00188	79.696	0.0042321	78.5787	0.00058925	81.4243	0.00090112	87.188	0.001389	81.3429	0.00066901	54.1077	0.002092	54.8553	0.0026052	48.8449	0.0075493	33.2221	0.0017828	32.8264	0.0038004	30.2977	0.0052131
Mup2	0.12379	1	0	1	0	1	0.0032077	1	0.02936	1	0.012837	1	0.0062295	1	0.090015	1	2.317	0.82996	13.2857	0.037091	23.7373	0.0016704	53.4045	0.50115
D6Mm5e	3.9684	0.003661	1.5257	0.069623	0.73175	1	0.94252	1	0.49303	1	0.1047	1	0.021711	1	0.015197	1	0.011986	1	0.0016033	1	0.013207	1	0.0076213	1
Gar1	14.1438	0.0010462	8.4065	0.0051433	7.7394	0.00048552	5.6765	0.0050748	6.2937	0.0011925	3.1411	0.0019622	3.0693	0.0052266	2.1707	0.028609	2.0878	0.048495	2.1282	0.051351	1.3327	0.13924	1.6191	0.02859
Atic	43.1725	0.00084612	27.7333	0.0038438	21.6801	0.0028784	25.3849	0.00046861	23.6096	0.00091923	12.929	0.0055024	10.9861	0.00088548	10.0918	0.015626	12.8198	0.010372	9.6385	0.013723	10.7363	0.0074878	10.8962	0.00088701
Cdk16	27.0303	0.00038992	16.5667	0.0072648	11.0085	0.0044012	15.24	0.00017567	13.8866	0.0020337	7.8113	0.002082	5.6545	0.0038213	4.9627	0.0041337	5.807	0.0094005	5.6555	0.039128	5.3436	0.00075766	5.5347	0.0004766
Nup210	22.2002	0.011066	9.2478	0.009972	6.0383	0.0056454	10.3458	0.006442	6.9274	0.0078808	3.1835	0.010108	2.3921	0.0072736	1.6954	0.061152	2.1135	0.030353	1.61	0.14483	1.2513	0.011089	1.3244	0.14225
Slc1a4	11.3144	0.0031153	11.9446	0.094941	5.413	0.031576	20.8461	0.00010364	31.8365	0.0027923	24.4815	0.01705	12.7507	0.014788	6.6896	0.010334	3.0237	0.10402	2.5542	0.021615	1.8441	0.047699	1.2989	0.15806
AI467606	4.1798	0.0054992	4.3917	0.011815	3.1974	0.0052008	3.639	0.0011174	2.2678	0.0058694	0.91001	1	0.33213	1	0.17883	1	0.16102	1	0.12242	1	0.16627	1	0.13927	1
Sigmar1	42.5814	0.00035723	57.1766	0.029399	65.6497	0.00091402	68.8111	0.0022169	85.1002	0.0011342	67.5201	0.00092089	58.9298	0.0066772	68.5276	0.0013208	163.202	0.0032711	101.139	0.01025	127.616	0.00074267	107.291	0.0062161
Dtymk	52.0621	0.01005	27.004	0.001676	28.7036	0.0022473	34.5113	0.0001743	40.4918	0.005458	18.9953	0.0027485	15.4272	0.0031355	9.568	0.0014718	15.2628	0.017034	13.7284	0.0045225	9.3289	0.017772	9.0255	0.001608
Raver1	26.3845	0.00091548	17.6588	0.0054152	13.8176	0.010654	16.5765	0.00070803	14.7536	0.0014503	8.897	0.0067379	6.6315	0.0021696	5.3839	0.019776	5.0713	0.012118	3.5855	0.045599	4.0407	0.0039438	4.3909	5.8582e-05
Endod1	18.0711	0.018061	4.1233	0.010522	3.7743	0.0021901	5.9373	0.031222	3.5974	0.075715	0.81619	1	0.52378	1	0.59536	1	0.47892	1	0.4405	1	0.44407	1	0.47864	1
Hist3h2ba	5.6744	0.0018755	4.6783	0.013475	2.8575	0.0098692	4.9103	0.0048784	2.7472	0.034665	0.6042	1	0.23625	1	0.11641	1	0.09321	1	0.10428	1	0.02878	1	0.026045	1
Map3k6	0.98894	1	4.805	0.010136	0.58821	1	0.70413	1	0.49907	1	0.26193	1	0.17747	1	0.1411	1	0.087727	1	0.070696	1	0.092354	1	0.11153	1
Tgfbi	8.661	0.00064756	13.0012	0.0064967	26.3858	0.0062169	29.2378	0.00084433	37.7977	0.0025347	37.643	0.0033301	28.3293	0.011894	21.5928	0.0029973	10.865	0.012362	8.4317	0.029665	7.3042	0.0054602	8.8899	0.0020875
Itgb2	11.4796	0.0029889	16.2116	0.009241	11.6321	0.0051413	12.4305	0.00096591	12.042	0.0015322	6.2333	0.0067264	2.5886	0.096082	2.7241	0.057298	2.0363	0.15768	1.6958	0.071894	1.574	0.04012	1.6365	0.0080543
Aldh8a1	15.2854	0.0015337	19.7007	0.0057679	45.8151	0.0057712	48.6543	9.1314e-05	60.8098	0.0011604	62.6682	0.0036917	73.8026	0.0012463	82.2513	8.2438e-06	70.7729	0.0075174	62.5361	0.029598	70.8424	0.0053849	86.1576	7.6133e-05
Traf7	19.0685	0.00097445	15.0494	0.023344	8.5327	0.001119	9.93	0.00043548	10.0101	0.01139	4.645	0.0086826	3.0167	0.0082653	2.4083	0.014594	1.9856	0.029558	1.6417	0.26691	1.7947	0.018209	1.4229	0.1824
Cpa1	0.58832	1	140.872	0.60055	26.3698	0.14446	40.5188	0.037841	44.6781	0.2329	34.9841	0.67715	156.335	0.71606	148.89	1	0.076947	1	0.93572	1	108.16	1	483.945	1
Sf3b3	36.4708	0.0051909	23.0554	0.0037715	19.5396	0.00446	22.4595	4.4255e-05	19.9285	0.00055848	11.7472	0.0099027	10.1321	0.0016617	6.9871	0.032644	6.4944	0.043298	5.3129	0.053376	5.125	0.013829	5.1784	0.001706
Tipin	26.7258	0.0094565	7.9753	0.023292	8.1002	0.002334	9.7131	0.021422	9.6704	0.034092	3.4692	0.042059	2.8204	0.043194	1.5378	0.41199	1.5235	0.0165	1.4596	0.015603	0.80098	1	0.88807	1
Stip1	66.2279	0.00061508	29.3558	0.0036822	30.2452	0.00087338	37.9388	0.00046787	40.9454	0.00061461	25.5654	0.00059865	23.188	0.0010119	19.1159	5.5063e-05	27.1066	0.0076076	24.481	0.0056814	27.128	0.0037081	22.2182	0.00091546
Haus8	15.0928	0.0051667	6.6128	0.021028	4.5748	0.0021613	7.1389	0.0016943	6.5382	0.0015322	2.71	0.0062769	1.5968	0.077095	1.1766	0.24663	1.7371	0.026697	1.5983	0.027102	1.0867	1	0.83623	1
Hint1	300.952	0.0041525	242.903	0.0017321	380.281	0.0040012	351.62	0.0016943	299.864	0.0028394	198.211	0.0075075	171.521	0.00072801	165.448	0.0015693	188.072	0.011089	207.185	0.018143	161.137	0.0063362	196.341	0.0069703
Sash3	6.8068	0.0025363	8.5594	0.01131	6.21	0.0046741	6.4831	0.0027351	5.3772	0.0037391	2.7182	0.0058941	1.0193	1	0.78159	1	0.58366	1	0.55852	1	0.35943	1	0.46191	1
Fis1	167.052	0.0029826	134.516	0.0032163	100.449	0.0045149	111.046	0.0014926	96.8085	0.0034263	60.5233	0.0076416	50.9277	0.0043687	46.2966	0.0016223	59.4982	0.026924	73.4531	0.021631	55.7022	0.017341	54.6864	0.0053904
Sec14l4	1.8386	0.045805	11.0271	0.032045	6.5871	0.02811	11.0492	0.0025807	9.402	0.0017312	12.2377	0.0098031	20.6075	0.0027003	31.743	0.036741	35.0875	0.023003	37.2905	0.077286	48.758	0.026877	58.8559	0.00097785
Arhgap19	12.9856	0.010668	5.4744	0.003813	5.3468	0.017998	7.3507	0.0042034	5.5553	0.017833	1.8529	0.053982	0.92598	1	0.52441	1	0.52978	1	0.38922	1	0.21682	1	0.27902	1
Cdc25c	6.5866	0.0011505	2.5111	0.011184	1.8944	0.029394	2.6117	0.0064103	3.017	0.0051841	0.78413	1	0.40218	1	0.21734	1	0.41684	1	0.23151	1	0.038354	1	0.018031	1
Alox5	2.9692	0.0019567	4.9036	0.010522	3.1615	0.012889	2.8922	0.004182	2.2832	0.0035617	0.78691	1	0.12798	1	0.051609	1	0.02222	1	0.012452	1	0.019504	1	0.029517	1
Ddc	4.2978	0.002276	4.9069	0.023307	6.4689	0.0049998	5.3666	0.0020669	8.3793	0.0041975	5.3504	0.0070383	10.1125	0.011366	11.1981	0.0030543	24.7284	0.0045124	35.938	0.059294	27.8983	0.0030903	29.3207	0.0035959
Kcnab2	8.8499	0.0012673	9.2658	0.033693	5.2144	0.0043601	6.9044	0.005844	4.9795	0.019623	1.5649	0.13917	0.46285	1	0.40609	1	0.3049	1	0.2637	1	0.16501	1	0.16161	1
H2-T23	33.6479	0.0055821	57.0798	0.0022036	75.0293	0.01004	120.861	0.0012942	122.755	0.0068057	177.659	0.0032715	139.183	9.3192e-05	140.333	0.00379	124.394	0.0062718	119.192	0.011388	109.802	0.008782	79.5283	0.0091919
Gm6900	68.0499	0.0031554	45.1142	0.0032163	41.9488	0.0030831	41.3545	0.00089761	30.6698	0.0057937	20.4383	0.002977	16.5512	0.0020125	16.6097	0.010573	18.9663	0.011953	20.4322	0.0050631	17.9787	0.0078234	21.5562	0.002027
Usp39	32.1146	0.0013773	16.442	0.0038838	14.0631	0.0016851	18.0871	0.00052793	18.3482	0.0010674	10.3794	0.0023844	10.525	0.0017281	7.2574	0.0033549	7.384	0.0033126	9.2568	0.011433	8.0713	0.0012468	7.6933	0.005562
2700094K13Rik	44.6559	0.007372	22.6788	0.0010251	20.4683	0.0070418	22.915	0.0030372	32.1168	0.0051339	18.7121	0.017689	11.3696	0.0039104	8.8615	0.00025977	8.6139	0.027982	9.5133	0.031558	3.6221	0.1275	3.6713	0.0069271
Ifi27l1	12.5994	0.10549	35.077	0.013185	12.5583	0.018091	19.4895	0.012306	16.9776	0.011529	9.8747	0.00699	9.8803	0.0049288	15.7274	0.013769	34.8797	0.0096542	60.15	0.0032596	62.3094	0.030951	52.3849	0.00093854
Capn5	13.8108	0.0036371	6.0475	0.030299	5.0017	0.0085634	7.4836	0.00087706	4.7833	0.0020191	2.1074	0.026327	1.2316	0.72556	0.89408	1	0.92098	1	0.65621	1	0.86346	1	0.88684	1
Cyp2b10	0.038834	1	0.42714	1	2.9354	0.0048713	0.75311	1	0.26894	1	0.67997	1	3.0182	0.015238	3.2127	0.45223	26.0982	0.0048007	9.5112	0.0013309	9.5438	0.18827	6.1344	0.038157
Ankrd9	7.0833	0.0033221	2.1467	0.017322	1.1249	0.15049	2.3605	0.0015343	1.3168	0.18518	0.47027	1	0.27243	1	0.18174	1	0.59628	1	0.36175	1	0.26606	1	0.38411	1
Pklr	156.835	0.0032424	94.3306	0.0014864	22.5037	0.064265	95.0253	0.002033	75.2532	0.0036521	37.2834	0.011858	41.2968	0.0012837	40.2042	0.0088735	58.8699	0.014117	54.5831	0.039626	60.6203	0.044391	58.3844	0.0033846
Impdh1	6.5899	0.00030408	7.5109	0.0032486	6.7359	0.00033692	6.7302	0.00090691	6.8659	0.0011897	4.0276	0.0028323	2.6692	0.014431	2.2458	0.0048404	1.6206	0.0047473	1.3785	0.012999	0.99307	1	1.0524	1
Myo1g	5.5917	0.0067129	7.8188	0.015922	6.1873	0.0044458	6.1618	0.0037745	5.2523	0.0013183	2.282	0.015595	0.76243	1	0.78302	1	0.45637	1	0.40142	1	0.22403	1	0.27411	1
Exosc8	17.9504	0.0011639	7.3571	0.0048644	6.3164	0.0034231	7.6299	0.0042792	8.0253	0.0038852	3.4612	0.0025899	2.6323	0.06416	2.2319	0.009635	3.0992	0.00052944	2.7336	0.025529	2.19	0.0016509	2.3721	0.0091668
Pygb	23.538	0.00013514	18.7039	0.043968	14.1409	0.0080989	21.272	0.0021922	28.4113	0.0089938	20.6875	0.0053908	10.1952	0.019296	5.5393	0.018116	3.4571	0.037009	2.3107	0.091104	1.7866	0.080529	2.2299	0.02859
Hat1	22.7697	0.0016779	7.1248	0.0061672	9.0047	0.0020194	9.905	0.017491	11.7504	0.0085886	5.5801	0.01078	4.9384	0.0064745	2.7456	0.020355	3.394	0.0074598	2.6089	0.0057184	1.4859	0.0099299	1.8285	0.0011053
Gnb1	40.238	0.00067996	27.2975	0.00090312	29.2617	0.0042606	31.0039	0.0026126	35.6194	0.002445	22.7379	0.0037196	16.75	0.004982	14.3035	0.0036905	11.6421	0.002064	10.437	0.010578	10.1094	0.0012314	12.3861	0.00054765
Cdk2ap1	62.5477	0.0021209	41.0057	0.0062629	36.7332	5.6475e-05	38.7516	0.00090874	39.6784	0.0028512	21.9698	3.9662e-05	19.4466	0.00064573	15.9761	0.0045182	20.4134	0.0067565	22.9973	0.007953	17.0542	0.0074307	18.0993	0.0014683
Habp2	30.8337	0.001064	48.0751	0.0034553	36.6404	0.0027684	63.1776	0.0011206	77.6146	0.0031515	110.791	0.0027678	95.3388	0.0027395	90.9096	0.0034191	86.4037	0.00052027	74.4449	0.007846	67.6668	0.0010759	60.0527	0.0014185
Plagl1	12.832	0.014734	6.9391	0.003067	8.4909	0.023607	6.4151	0.0017077	5.8005	0.016105	3.1701	0.027157	1.0987	1	0.60303	1	0.25318	1	0.19357	1	0.10653	1	0.21294	1
Ranbp1	39.7148	0.00084576	14.065	0.0010251	18.3422	0.0041925	16.6881	0.0034922	21.4665	0.0070229	10.9628	0.0090699	7.6922	0.0024171	7.2195	0.021494	7.7841	0.0064659	8.458	0.040272	5.0168	0.0048062	5.7472	0.0078488
Sgce	7.0738	0.000403	6.5188	0.0064008	8.1266	0.0027689	10.0171	0.0014088	11.1265	0.0034688	7.7688	0.0038659	4.5524	0.012476	3.0518	0.012158	1.5527	0.010364	1.1666	0.0014489	0.90621	1	1.2873	0.052425
Idh3g	74.7615	0.0024758	63.8394	0.0075522	48.7555	0.0021215	50.8264	0.00090153	45.3108	0.0044231	31.2378	0.0020504	25.6541	0.0025306	30.861	0.0032439	27.918	0.00093251	22.4668	0.0046024	21.3558	0.003052	21.9482	0.0023752
Srsf3	30.3834	0.00095881	11.9466	0.0052897	13.6145	0.002376	15.4824	0.00042044	15.9756	0.0025246	7.2124	0.0077384	7.8479	0.0065131	5.3221	0.025561	4.9943	0.011237	5.3372	0.066965	4.5261	0.0081587	5.1997	0.0017209
Cela3b	0.062919	1	198.306	0.57681	45.5541	0.13769	73.735	0.043657	73.1302	0.23063	44.7758	0.60096	208.388	0.75851	244.114	1	0.042085	1	1.651	1	124.797	1	508.966	1
C2	6.3205	0.0013445	12.6847	0.0039357	14.123	0.0023956	22.3191	0.0018309	26.7023	0.0035634	37.8164	0.0034258	38.3505	0.0013492	47.5402	0.0046991	34.313	0.0095187	37.1119	0.016843	44.8194	0.0015248	44.881	0.0014525
Hnrnpc	47.83	0.0008913	22.5054	0.0043069	18.5478	0.0019819	27.2212	0.00013252	27.5957	0.0018876	15.8787	0.0033394	13.6788	0.0034516	11.7366	0.0026917	12.2261	0.012483	11.5067	0.026189	12.1012	0.0062932	12.6529	0.00019785
Arpc1a	36.4722	0.0019917	26.8612	0.003111	26.4068	0.00115	28.3652	0.00063562	26.48	0.00053057	18.8559	0.00039303	16.2463	0.001936	15.1203	0.0014987	12.3411	0.0016526	13.3403	0.0017295	11.1078	0.00088894	12.6621	0.0021145
Prc1	18.2935	0.0060969	4.4824	0.010012	5.2365	0.00847	7.8161	0.05619	7.4311	0.011286	2.3241	0.034645	1.543	0.077186	0.69058	1	1.1548	0.72595	0.6656	1	0.13941	1	0.09249	1
Gpd1	29.0659	3.5235e-05	56.8657	0.014016	129.33	0.0027787	147.726	0.00256	168.018	0.0025348	130.606	0.0034738	127.328	0.0011585	109.971	0.0005825	137.482	0.0048271	110.823	0.044822	120.78	0.0022492	151.314	0.0026726
Rps25	60.907	0.0002637	37.4053	0.0061881	44.8644	0.0045127	38.633	0.0009323	30.3527	0.0029374	19.5165	0.0087875	16.5224	0.0020453	15.3934	0.0042576	17.3046	0.021339	19.6939	0.011024	13.4883	0.011331	17.2208	0.00067076
Dcaf11	34.6455	0.00077439	33.4079	0.0096333	44.6789	0.0020118	49.719	0.0034882	63.5897	0.0093707	68.0052	0.0047628	96.8584	0.0031322	99.9674	0.0024498	106.361	0.0027472	93.5954	0.023039	108.793	0.0038089	113.813	0.0018344
Pip4k2c	20.0788	0.00066393	8.636	0.00028327	7.9888	0.0053939	9.8906	0.00070518	7.2024	0.0022606	4.1415	0.00699	3.2888	0.0052339	3.1888	0.0026766	3.5598	0.0030831	3.4359	0.077016	3.9578	0.0073313	4.816	0.00078418
Cpb1	0.0213	1	73.2874	0.51206	21.8889	0.16071	40.6031	0.032692	45.9617	0.23991	30.4925	0.6997	151.195	0.6847	171.087	1	0.02513	1	0.93143	1	94.1349	1	430.124	1
Slpi	9.7824	0.023251	16.3645	0.010949	12.5619	0.0077572	8.549	0.0028648	5.6567	0.0014187	2.5324	0.028261	1.1534	1	1.2254	0.45406	1.0314	1	1.2046	0.078915	0.86852	1	0.90292	1
Rbmxrt	23.8365	0.0002857	7.9964	0.02129	12.2869	0.0019289	12.4719	0.0031354	9.1804	0.0047827	5.8628	0.037305	4.3162	0.052372	3.4784	0.0024929	3.0427	0.0039669	2.4783	0.044091	1.8388	0.075004	2.3355	0.034355
Dok3	3.6995	0.035516	7.2708	0.0031428	6.8622	0.0042726	4.7329	0.0028885	3.4762	0.0007822	2.2163	0.037345	0.75474	1	0.59987	1	0.42234	1	0.53761	1	0.31849	1	0.39528	1
Gins1	16.0826	0.0020274	5.8436	0.0019231	6.4508	0.00052147	7.5937	0.0024569	8.3264	0.0040562	3.4687	0.0047235	4.4202	0.00059189	2.4884	0.029437	2.9614	0.029383	2.5246	0.038992	1.2788	0.11936	1.2666	0.21903
BC030867	6.9151	0.00088479	3.5328	0.040156	2.3	0.0077593	3.6126	0.0003773	3.1949	0.002376	0.91221	1	0.57505	1	0.20325	1	0.63218	1	0.26002	1	0.05942	1	0.036198	1
Vrk1	11.3473	0.0049453	3.6172	0.0085074	3.9326	0.00098101	4.3508	0.022105	3.4193	0.0075182	1.2999	0.0025951	1.0537	0.68331	0.72497	1	0.69904	1	0.57794	1	0.48831	1	0.60519	1
Gm12839	5.1812	0.028621	7.5791	0.0063314	1.5668	0.091783	2.4123	0.012151	1.5268	0.13076	0.31951	1	0.067766	1	0.10217	1	0.12961	1	0.12213	1	0.057931	1	0.0093455	1
Morc4	14.5927	0.015036	10.1679	0.033328	5.6232	0.016588	9.882	0.0011579	9.8772	0.0049955	7.712	0.0047195	3.3698	0.024459	1.2378	0.21755	0.79426	1	0.30732	1	0.18809	1	0.24783	1
Sh3bp1	5.6425	0.0019033	4.308	0.0031244	4.5946	0.010182	4.7002	0.00051532	4.1985	0.00086421	2.1733	0.0057167	1.0839	1	0.86029	1	0.52003	1	0.43175	1	0.30744	1	0.25488	1
Nans	41.5306	0.002368	25.7867	0.0075229	15.4364	0.0029469	27.4351	0.0014274	29.2187	0.0029086	17.7713	0.0030179	12.8751	0.0033857	9.3719	0.0014131	12.8314	0.0023287	12.2461	0.0038163	9.4332	0.013017	8.336	0.00027655
Eif1	141.411	0.0027071	100.944	0.011385	94.0224	0.0022825	96.1253	0.00084094	80.3319	0.0016108	54.9334	0.0023844	44.5925	0.0014828	45.4369	0.010899	51.486	0.014705	49.3957	0.001037	45.2344	0.0084695	53.1217	0.0052238
Lonp2	12.7675	0.0012006	11.3742	0.012794	27.2524	0.0028493	27.7295	0.00035342	36.5811	0.0021345	37.2147	0.0077594	44.7266	0.0018663	41.0299	0.001669	59.6083	0.0053585	53.5018	0.0099249	53.3867	0.0089919	63.006	0.0018352
Hmgcl	38.4133	0.0040689	71.2717	0.0019506	167.45	0.0021146	135.586	0.0010015	128.844	0.0053788	120.429	3.9662e-05	101.448	0.00031003	102.652	0.0030708	120.574	0.0074555	118.738	0.002556	93.8175	0.0026529	91.9521	0.0023228
Map1lc3b	57.1773	0.0019922	86.4624	0.00094788	66.4903	0.0012339	71.5767	0.0024354	53.5044	0.003434	40.648	0.0020159	33.887	0.00023032	37.7254	0.004478	29.8562	0.0041378	35.11	0.0035443	30.5076	0.001142	35.4249	0.0020562
Glud1	203.517	0.0011752	162.254	0.0094676	162.442	0.0082916	321.562	0.00049446	353.64	0.0019294	292.853	0.0059672	269.88	0.002067	202.552	0.0010551	168.907	0.021318	150.255	0.031311	145.739	0.009882	188.864	0.002914
Aspdh	7.2956	0.0074793	15.8259	0.019434	17.8053	0.0034231	39.6293	0.010475	43.1152	0.0051935	54.5603	0.0040745	60.8053	0.013721	75.5914	0.0074299	68.9492	0.01586	62.7213	0.0077478	62.0509	0.0077703	63.9811	0.0039081
Rarres1	0.56087	1	1.2829	1	2.1285	0.012306	3.3932	0.0027205	4.2188	0.0013074	6.0656	0.0033595	8.4925	0.0016822	8.9077	0.019517	12.2201	0.0027173	29.2198	0.0087273	24.7487	0.0028658	20.3266	0.13349
P2rx1	4.5267	0.0026636	5.7602	0.0028023	5.1588	0.00092124	3.3767	0.0012972	2.5074	0.0081536	0.8242	1	0.33086	1	0.24713	1	0.0554	1	0.065627	1	0.079032	1	0.20838	1
Lass2	43.3099	0.00089568	38.7866	0.0050782	60.9903	0.003855	63.0284	0.0017857	86.708	0.0028253	82.0446	0.0051404	98.2814	0.0049054	103.875	0.001152	133.484	0.0062002	111.224	0.015191	119.873	0.0034409	124.235	0.0010668
Ppp1r8	13.8384	0.0010356	8.8717	0.0036822	7.9604	0.00047753	8.8347	0.00020005	9.1799	0.0026052	5.1855	0.0010739	4.5214	0.0014006	3.3367	0.0075975	3.2626	0.0043394	2.9232	0.019094	2.2005	0.0071231	2.6655	0.011878
0610011F06Rik	30.4904	0.0022479	29.2039	0.0026035	28.7046	0.005698	75.5595	0.0022245	81.0643	0.00321	79.1674	0.0024721	79.7765	0.0033678	75.1838	0.0048568	88.1426	0.019974	111.124	0.018598	110.178	0.0075809	106.939	0.00069166
Slc22a4	7.8137	0.0037454	2.3858	0.062802	1.9895	0.0049614	2.6873	0.010189	1.3268	0.33482	0.19048	1	0.12148	1	0.21446	1	0.26921	1	0.31069	1	0.42042	1	0.49529	1
2700029M09Rik	20.556	0.0008637	5.4957	0.017609	6.2338	0.0017177	8.3605	0.023428	8.4286	0.0092018	3.493	0.025878	2.8755	0.0098446	2.0291	0.016806	2.4184	0.005862	2.1186	0.02764	1.5078	0.022531	1.766	0.0010823
Sdcbp	68.1846	0.0071212	25.9431	0.0054496	28.6428	0.0045335	34.3028	0.0044213	32.832	0.0082547	16.6781	0.012553	14.5327	0.019982	12.4243	0.005792	9.6179	0.039772	11.3555	0.028444	10.2029	0.019361	14.5853	0.0021444
Pbk	10.124	0.00098516	3.2255	0.0066723	3.839	0.011073	4.9389	0.012682	6.2718	0.005004	1.961	0.0063176	1.4915	0.0070041	0.61759	1	1.14	0.82148	0.83587	1	0.13341	1	0.069332	1
2210010C04Rik	0.037583	1	44.0279	0.67456	21.3745	0.2033	43.3542	0.048301	34.7718	0.23017	25.7461	0.73458	103.743	0.71781	100.728	1	0.046249	1	0.66292	1	97.936	1	411.543	1
Ppp4c	56.2212	0.0062242	35.8296	0.0062517	31.8205	0.000558	34.0493	0.0017987	34.0743	0.0042926	21.2216	0.0033342	13.8986	0.00029444	13.7657	0.001531	12.5447	0.0038897	17.5471	0.016189	13.64	0.0043844	12.1055	0.0039052
Sds	0.55293	1	34.4712	0.80027	9.7556	0.047865	4.6479	0.0213	11.4337	0.028516	24.1878	0.0026444	96.4092	0.047831	85.216	0.0023553	58.7732	0.020023	56.1945	0.0064411	54.9349	0.0039131	91.2312	0.10761
Troap	4.7106	0.0023091	2.2537	0.019771	1.6768	0.03358	2.5368	0.00081889	2.2014	0.0020937	0.84014	1	0.31263	1	0.17528	1	0.41274	1	0.21414	1	0.041491	1	0.019074	1
Cyp2d22	9.5216	0.0014959	19.923	0.028633	40.6587	0.0040591	52.6404	0.0010077	46.2922	0.0052894	51.2182	0.0076554	62.486	0.001848	82.6956	0.0019208	69.7762	0.01422	63.5938	0.021335	86.5307	0.013664	86.6167	0.0010031
Efhd2	27.4831	0.0021169	27.8458	0.0058159	23.7776	0.00098101	27.5855	0.0026353	25.7833	0.0018644	15.9601	0.00043599	11.5016	0.00012034	11.324	0.0030185	8.0253	0.0027173	8.8331	0.0026867	9.2144	0.002794	9.607	0.0025392
Hmgb2	14.0499	0.0044313	3.6906	0.022423	5.1031	0.0037655	5.46	0.11892	3.3933	0.026449	1.4091	0.32465	0.60904	1	0.27714	1	0.26681	1	0.20978	1	0.066828	1	0.082858	1
Cdkn1a	4.203	0.0011794	39.8583	0.0091478	12.8789	0.0052131	12.2158	0.012535	11.7471	0.0048039	7.3051	0.047285	10.9464	0.0021289	4.5284	0.058088	10.1891	0.031474	4.3905	0.032155	2.9795	0.42654	1.2401	0.35985
Dscc1	5.2057	0.0018008	1.6362	0.034846	1.3277	0.03608	2.2459	0.011973	2.0216	0.037418	0.5559	1	0.30123	1	0.099937	1	0.20097	1	0.067032	1	0.02455	1	0.013017	1
Trfr2	29.4211	0.00077358	58.6388	0.0077546	97.0135	0.0031908	133.141	5.1943e-05	121.937	0.0027767	130.069	0.0023967	110.341	0.00033044	121.714	0.0039628	125.404	0.0070371	110.449	0.019314	129.741	0.0018684	131.029	0.00058166
Idh1	15.0996	0.0020279	9.3714	0.024585	16.8599	0.005859	15.344	0.019135	18.9928	0.011298	21.8132	0.034851	26.6016	0.016277	31.0547	0.0074736	55.2992	0.00068788	49.2057	0.043686	53.3025	0.0041914	72.1513	0.0038414
Tmpo	39.5582	0.0053609	11.6132	0.0088212	15.9685	0.0048826	17.5658	0.028779	14.8966	0.014373	6.4394	0.018321	5.6352	0.019736	3.9513	0.091159	4.1317	0.062247	3.6847	0.11844	2.7257	0.037904	3.9426	0.004744
Pitrm1	29.6807	0.0059699	9.0299	0.016203	7.6118	0.0099802	9.978	0.019266	7.4233	0.016702	4.0128	0.023948	3.4613	0.021498	3.14	0.0018438	2.5548	0.11165	1.8954	0.20441	2.1567	0.10425	2.224	0.0018983
E130306D19Rik	8.7958	0.0020612	3.9371	0.010112	2.8525	0.019065	3.9734	0.0012779	3.896	0.015261	0.93612	1	0.57277	1	0.29562	1	0.8255	1	0.76593	1	0.14908	1	0.047922	1
Shmt1	21.4132	0.00065944	21.093	0.0046652	55.2037	0.00083681	43.1617	0.00164	49.8217	0.003035	51.7265	0.0018718	61.9953	0.0021688	76.4447	0.00096205	57.2253	0.0012533	45.0729	0.0012947	47.3998	0.0043278	42.7172	0.00018884
Sdc1	13.6469	0.00084457	14.3334	0.002694	57.6801	0.00054105	43.9242	0.0030792	85.947	0.0046514	81.3976	0.0065553	95.0838	0.0014935	66.5165	0.0042546	90.0455	0.009587	63.1077	0.022442	84.9878	0.0062932	105.331	0.04459
Mcart1	20.6281	0.0016639	9.6025	0.0016444	7.2617	0.0043769	9.3603	0.012609	6.7959	0.0038342	3.7437	0.01261	3.627	0.012663	3.1047	0.01397	2.3773	0.030292	1.8129	0.038183	2.2879	0.050019	3.2137	0.0053454
Serpina12	0.071864	1	0.44849	1	0.046821	1	0.10945	1	0.14008	1	0.082489	1	0.10529	1	0.12851	1	1.1981	0.066807	12.2319	0.021069	7.5722	0.0049272	8.5064	0.2228
Fignl1	19.4708	0.014433	3.482	0.042955	4.0742	0.0064733	5.9531	0.097049	5.1602	0.056774	1.3863	0.3887	1.0044	1	0.46214	1	0.42689	1	0.23019	1	0.055489	1	0.04615	1
Fbxl19	7.0212	0.00059019	3.7983	0.0078678	2.8802	0.0084497	3.5773	0.00068463	2.5633	0.0033233	1.2936	0.097717	0.73086	1	0.62329	1	0.65694	1	0.69002	1	0.54433	1	0.59864	1
Mad1l1	11.4594	0.00069023	14.5048	0.008671	6.7116	0.00090511	9.1379	0.0002023	9.0445	0.00091923	4.7267	0.0026511	3.4402	0.0059215	3.0847	0.0059017	2.4696	0.001792	2.5386	0.07634	2.3498	0.016595	2.092	0.00093536
Lsm4	83.1087	0.012499	50.2096	0.0012906	46.2029	0.0054845	46.4215	0.00083946	41.3722	0.0034787	23.269	0.01238	18.6459	0.0015953	18.1124	0.0023719	20.6345	0.031849	23.0558	0.021478	14.8227	0.029167	15.6285	0.013061
Gins4	29.8359	0.0020375	16.535	0.00050984	13.9733	0.0017668	17.011	0.00013128	17.0014	0.0065201	9.1161	0.0058258	7.6231	0.0039734	5.8333	0.0030229	7.3896	0.010462	7.2076	0.00091996	5.7439	0.0047615	6.7173	0.0021444
Txnl4a	46.7935	0.0024514	36.7495	0.0032486	31.707	0.00079675	34.8531	0.00087706	30.2395	0.0020933	19.7796	0.0010694	16.831	0.00082275	16.7105	0.0016363	17.3474	0.0019842	20.9842	0.0002951	17.2451	0.001205	17.4685	0.00049408
Sertad3	15.1118	0.0083107	7.4967	0.0075324	4.7749	0.0028865	6.45	0.0012	4.1858	0.0033302	2.1292	0.016906	1.3037	0.0065941	1.1642	0.37759	1.2778	0.11481	2.0052	0.027629	1.2605	0.026504	1.7662	0.11626
Fam55b	31.724	0.012098	6.353	0.0034244	6.1864	0.0096423	11.2936	0.058056	6.8605	0.025739	3.2358	0.049305	2.8662	0.018162	3.6811	0.0095368	1.8706	0.12088	1.4051	0.77409	1.2698	0.51976	1.5751	0.68451
Zbtb45	9.4914	0.0012397	5.5615	0.020162	5.1011	0.0031629	7.1032	0.00076134	5.9788	0.0018734	4.4793	0.0021237	2.4558	0.0062557	1.45	0.1342	1.3185	0.047612	0.7593	1	0.63854	1	0.82992	1
Lgmn	36.0617	0.00069369	32.1203	0.010305	71.2726	0.00060602	46.3666	0.00060155	56.5444	0.0021804	41.8346	0.0016316	30.2037	0.009499	30.7575	0.0030673	21.5988	0.014174	25.1472	0.0028354	18.0095	0.00052271	19.5113	0.00152
Sc5d	16.0617	0.0019412	11.2184	0.020697	20.2288	0.0083987	17.8507	0.014237	28.3997	0.0029869	32.8539	0.013866	30.388	0.009268	31.5614	0.0022743	80.5426	0.016115	44.0748	0.028196	53.0988	0.0096815	67.5854	0.0013817
Uba2	26.4693	0.00044839	15.8966	0.0030537	16.7007	0.0038065	17.9169	0.0011215	18.7647	0.0055368	9.5115	0.0051461	8.1547	0.0046755	6.2301	0.0088619	4.9734	0.031253	5.1021	0.042425	3.9376	0.013902	4.9597	0.00082094
Vpreb1	6.33	0.017088	7.1737	0.011504	4.3824	0.014924	1.5254	0.10271	1.3065	0.084771	1.8736	0.046864	0.38796	1	0.12298	1	0.067047	1	0.073213	1	0.088892	1	0.13896	1
Hkdc1	4.7195	0.0010644	2.0087	0.24234	0.18699	1	0.097536	1	0.13768	1	0.042722	1	0.023241	1	0.030601	1	0.043869	1	0.031242	1	0.039914	1	0.047172	1
Mst1	12.533	0.0045162	46.1736	0.0033616	49.4017	0.0024142	53.0927	0.0011566	43.8287	0.0022111	70.7266	0.00078589	81.4455	0.0021036	86.2092	0.005094	71.1771	0.0043535	58.1356	0.0028742	54.7564	0.00358	50.2444	0.0034851
Dpy30	40.9465	0.0019441	18.1472	0.00014946	18.2761	0.0012334	22.4308	0.0015255	24.0751	0.0012274	15.0945	0.0025549	13.6393	0.00091104	11.0528	0.00051242	10.9396	0.0026124	13.6579	0.02201	9.4399	0.0005828	10.4502	0.0013978
Txnrd2	41.1087	0.0028742	23.6101	0.0091561	10.9873	0.0017297	22.4751	0.0012713	15.4626	0.0010877	11.4263	0.0032621	9.9851	0.0013961	11.2742	0.0075255	10.1058	0.0072249	8.5492	0.0065278	9.0516	0.0020725	10.1506	0.001866
Nrf1	11.6678	0.00082653	6.214	0.0054544	5.1821	0.0040113	6.846	0.0011299	5.5834	0.0031526	2.4394	0.011097	1.9961	0.0050026	1.6016	0.081599	1.5858	0.14563	1.2181	0.80436	1.229	0.10612	1.6521	0.0072806
Bfsp2	1.6411	0.022542	2.6681	0.0021723	1.5262	0.014886	0.84947	1	0.54699	1	0.5686	1	0.067916	1	0.029133	1	0.0043597	1	0.015588	1	0.0070747	1	0.0071128	1
Fundc2	11.264	0.0011246	6.3326	0.0056529	6.2456	0.0028784	6.8569	0.0011338	5.5024	0.0052112	2.6143	0.0029727	1.9165	0.0010273	1.7618	0.00077784	1.2499	0.22993	1.5434	0.28153	1.2754	0.10784	1.4339	0.17642
Pgam1	121.429	0.0020014	147.987	0.00564	60.6416	0.00016877	48.779	0.00077013	71.2336	0.0093002	41.1201	0.0019379	54.1907	0.010632	62.0047	0.0010743	96.2841	0.0041202	89.3906	0.0083186	77.7511	0.0040528	88.362	0.0024426
Gck	0.36957	1	4.8742	0.016642	0.39872	1	1.1057	1	1.0423	1	0.93949	1	7.8583	0.30665	18.6833	0.023952	19.7504	0.026687	21.4916	0.017138	15.3627	0.0033929	13.4344	0.016804
Gins2	18.4509	0.016176	7.054	0.010576	6.5509	0.0047266	8.4078	0.0027662	10.9331	0.007773	4.774	0.0059177	2.6369	0.0018449	1.2394	0.82736	1.9461	0.074243	1.4364	0.16448	0.31701	1	0.30227	1
Smg5	18.1413	0.00064756	8.1245	0.0047743	6.8851	0.005261	8.8424	0.0010783	8.6029	0.0042778	3.871	0.017467	3.5966	0.0019267	2.7427	0.013415	2.5748	0.014469	2.3975	0.084928	2.2786	0.014392	3.6859	0.0035277
Tmem120a	14.375	0.0071582	20.4781	0.011092	97.8132	0.0034429	46.3078	0.006331	68.0405	0.0058615	37.6707	0.0014354	32.03	0.0014828	27.0777	0.0029958	46.8549	0.016175	44.1219	0.0059132	45.8958	0.0029845	51.775	0.008264
Fn3k	41.676	0.0070057	9.7039	0.020308	8.3621	0.0078292	19.4329	0.00071377	9.0959	0.0020169	2.3023	0.057202	5.5027	0.048746	9.0961	0.0089831	7.8753	0.048342	8.3341	0.017619	9.562	0.0020013	9.3343	0.0012683
Cfp	26.1508	0.0041755	20.0557	0.0059041	48.4276	0.00072409	43.8379	0.0013512	48.3073	0.0015116	34.9464	0.0033546	21.8417	0.0039236	23.037	0.0032159	16.5636	0.0095581	21.5123	0.0063712	12.8911	0.018914	11.6721	0.0041457
Adprh	26.9228	0.0037545	21.461	0.0064677	15.1213	0.0032719	17.3922	0.0015215	18.0695	0.0037803	11.4692	0.0044111	5.9702	0.0026842	4.7308	0.0024041	7.2074	0.0028941	6.9421	0.0031026	5.3283	0.029348	4.2058	0.0077583
Lss	41.5908	0.0018459	27.1421	0.041275	8.2955	0.0070418	11.2066	0.0016677	12.6978	0.0021164	5.4204	0.013856	1.8963	0.0021289	2.8189	0.056353	21.7738	0.013924	8.0903	0.10383	11.4611	0.011203	12.4904	0.0058911
Aimp2	35.9283	0.0019696	21.4367	0.0043245	17.1291	0.0016157	20.1027	0.0016351	22.1799	0.0017392	11.9019	0.0022582	9.8978	0.0058887	8.1183	0.0036341	10.9744	0.0099178	10.1998	0.0069953	8.1973	0.0091481	6.4954	0.003469
Gabarapl1	17.5299	0.00047809	27.1874	0.0045753	34.5471	0.006459	49.065	0.00084433	35.3752	0.002334	48.5125	0.0030652	57.7766	0.0015874	96.4696	0.012472	59.2034	0.010084	65.2206	0.046664	74.993	0.0014877	104.571	0.0028277
C1qtnf6	4.182	0.0011336	6.0332	0.0037457	5.3837	0.0095429	8.8578	0.00041895	11.7545	0.0014218	7.7456	0.0023225	5.6051	0.01076	3.6116	0.012571	2.2883	0.011668	1.6011	0.20954	0.80476	1	0.51249	1
Eif3i	167.137	0.0057597	134.858	0.0032918	117.466	0.0031732	130.018	0.0022898	114.846	0.0048489	74.975	0.0056697	64.4205	0.0038213	59.9031	0.0025334	73.1898	0.0091095	72.4583	0.0064263	59.4317	0.0040092	64.1139	0.003749
Car5a	1.1465	0.59631	2.3708	0.089662	1.0426	0.046901	1.4326	0.025615	2.9127	0.002742	6.6122	0.0050995	7.8357	0.01686	10.941	0.0085117	13.5773	0.0085403	10.9826	0.0061572	12.6517	0.0045181	10.7851	4.8353e-05
Srr	1.572	0.016702	1.2201	0.0099746	3.0433	0.020397	3.9338	0.003311	4.9388	0.0011554	6.3491	0.014718	9.2464	0.0012258	11.9666	0.0051292	16.3765	0.0095681	14.8882	0.069729	18.5833	0.010413	24.042	0.00060704
Cenpt	8.5641	0.0078958	5.1534	0.0039371	3.5921	0.003776	4.6129	0.00061411	4.4152	0.0077694	1.8393	0.0062438	1.0896	0.62912	0.5899	1	0.91589	1	0.71441	1	0.43544	1	0.31758	1
Zg16	0.12853	1	32.4905	0.51127	10.1247	0.15997	14.32	0.030061	10.6297	0.26719	6.4742	0.79548	78.2896	0.71995	134.145	1	0.020851	1	0.83707	1	64.0573	1	287.601	1
6530401D17Rik	3.4888	0.0078696	1.7066	0.014102	3.3613	0.0091378	1.6978	0.0026195	1.6217	0.024196	0.51518	1	0.27908	1	0.098898	1	0.016514	1	0.012949	1	0.0022284	1	0.023086	1
Abhd14b	28.2045	0.00044579	44.0752	0.0036859	47.4702	0.0079822	93.8224	0.0046112	77.3261	0.0020836	95.0551	0.0022038	91.993	0.0017545	112.606	0.0013806	101.806	0.0061805	86.2538	0.0044191	97.5979	0.00036512	108.095	0.0063428
Sfpq	42.6734	0.0097486	15.1472	0.01938	21.7881	0.003041	20.9713	0.0093544	18.806	0.011026	11.0969	0.01031	9.7426	0.010494	7.3882	0.016249	4.3863	0.062506	5.1933	0.081562	2.696	0.04118	4.1984	0.0099057
2810417H13Rik	11.8577	0.01115	2.8579	0.003248	3.5565	0.0001348	4.3467	0.056354	4.2003	0.030857	1.4108	0.21313	0.83042	1	0.26419	1	0.29747	1	0.18406	1	0.025202	1	0.03813	1
Cebpe	9.9066	0.020909	13.1598	0.015638	9.337	0.0064253	6.969	0.0049882	6.4264	0.0013183	1.9067	0.27326	0.22594	1	0.23123	1	0.69569	1	0.90855	1	1.4742	0.22518	2.0673	0.0073227
Nr1d1	1.0596	0.032442	2.4218	0.40303	5.0701	0.0034126	3.2504	0.011196	3.2313	0.021453	4.4384	0.020564	4.4645	0.0057002	7.5461	0.050095	1.9219	0.2389	5.0791	0.046275	12.8752	0.031791	28.3386	0.000583
Dap	44.1795	0.0005219	44.9952	0.0035915	42.8852	0.0025777	60.2708	0.002611	73.3335	0.0006025	83.8582	0.002886	97.7374	0.0039322	99.1861	0.0022764	124.705	0.008554	113.81	0.0028353	103.618	0.0061381	99.0551	0.0038824
Prkar2b	15.0714	0.02072	2.954	0.0052722	4.9646	0.022999	4.9609	0.16118	2.877	0.1226	0.54533	1	0.15181	1	0.086896	1	0.053577	1	0.035534	1	0.031984	1	0.033237	1
D11Wsu99e	20.2223	0.0023341	10.4493	0.0013631	8.1203	0.0036234	10.6904	0.00048606	9.0553	0.0076618	4.9789	0.0025119	4.0419	0.0070568	3.7603	0.0047893	3.689	0.0028616	3.2841	0.02847	3.023	0.0029802	4.0615	0.0071459
Twf2	12.5571	0.012034	12.364	0.0045318	10.0784	0.0085893	10.0307	0.0036516	8.8927	0.0025567	4.4913	0.0038377	1.8563	0.037365	1.7781	0.0042557	1.7457	0.10794	1.746	0.015286	1.3908	0.14214	1.3687	0.25245
Cyp2d12	0.56874	1	4.6425	0.2675	13.2919	0.010289	8.9323	0.036779	5.38	0.0047831	5.3046	0.0075393	10.0181	0.089	15.1097	0.082238	20.4437	0.0033203	36.5994	0.0086908	40.2537	0.0027246	30.4878	0.038958
Hspa8	53.299	0.0011032	47.279	8.6328e-05	57.9917	0.0010964	57.5712	0.0014183	51.5807	0.0013914	34.4983	0.0019626	33.2619	0.0029712	37.6267	0.0018122	19.0581	0.011808	22.7283	0.010204	19.7922	0.0079465	25.8449	0.0033673
Rdh11	26.9484	0.00085967	41.9433	0.004889	11.2311	0.0077964	17.7139	0.0018599	18.1079	0.0031964	11.6681	0.0058111	5.529	0.00089104	5.5316	0.01668	48.1942	0.015272	27.1353	0.034533	32.753	0.020197	39.5702	0.007626
Fntb	8.1089	0.00038992	5.3573	0.004901	3.7518	0.0051112	6.0184	0.00046628	4.9149	0.0025539	2.2075	0.0095633	1.3466	0.039643	0.8843	1	1.4343	0.033236	1.1929	0.89813	1.0551	0.40298	0.94591	1
Sh3yl1	11.9852	0.00055276	2.3056	0.054286	3.7762	0.015923	4.5432	0.0024963	3.6423	0.00080623	3.0031	0.0023225	2.2692	0.017148	2.1267	0.00066777	1.5252	0.003999	1.1889	0.1578	1.0498	0.11962	1.4344	0.0088056
Btk	4.5699	0.0012819	3.2183	0.0070456	3.1455	0.0058774	3.155	0.00093558	2.2782	0.019835	1.0067	1	0.36855	1	0.3567	1	0.1811	1	0.17874	1	0.14213	1	0.18353	1
Sf3b2	47.5767	0.00080475	35.92	0.0021599	33.438	0.0030443	35.6812	0.00010315	34.2731	0.00065877	25.2244	0.0019622	22.5911	0.00054141	21.9184	0.0018438	17.2803	0.002792	16.1831	0.013488	15.9017	0.0015982	18.2165	0.00027655
Ung	6.4848	0.00095228	2.6628	0.0034764	4.6326	0.00115	4.6952	0.001096	6.9473	0.0013296	4.1985	0.0058542	4.4592	0.00040302	2.8595	0.0018093	1.433	0.052788	1.0591	0.55807	0.81815	1	0.71732	1
Plcg2	8.0185	0.001851	9.823	0.013889	7.2453	0.014989	7.9218	0.0022598	6.1282	0.0015948	2.9805	0.022165	1.1916	0.61153	1.0969	1	0.6756	1	0.62217	1	0.49358	1	0.50636	1
Haus1	13.5226	0.0016597	7.3926	0.0084658	7.5107	0.00087338	7.5213	0.00074735	9.0096	0.0031354	4.2194	0.0045311	3.8528	0.0041417	2.3476	0.0056513	2.6864	0.012773	2.8877	0.024805	1.6334	0.021319	1.5568	0.00064984
Chtf18	8.3925	0.00013206	4.2727	0.030515	2.3396	0.0081477	4.2551	0.0013219	3.988	0.015493	1.1369	0.77524	0.81786	1	0.34384	1	0.60824	1	0.28915	1	0.088618	1	0.054202	1
Smarcb1	34.1953	0.0022302	19.0343	0.010927	17.7675	0.00093373	23.7177	0.00051532	25.3272	0.0011897	17.5458	0.0028163	11.6468	0.0032155	9.8534	0.0039086	9.9471	0.0013958	9.3776	0.011998	7.5448	0.0067891	6.3662	0.0035396
Hprt	68.0065	0.0024504	35.6778	0.015015	56.6105	0.00028115	39.4886	0.0022751	42.4825	0.005929	21.6263	0.0013797	21.7142	0.0041957	17.5387	0.0033648	17.6512	0.021008	20.6686	0.0023906	19.1495	0.0087301	24.5749	0.00094014
Nap1l4	24.125	0.00175	14.9391	0.0040545	19.3554	0.0016046	21.1955	0.00013204	17.7553	0.0014609	10.7922	0.0032698	9.2627	0.0026292	8.1521	0.001472	6.9566	0.0086029	6.6707	0.025434	5.8504	0.0063244	6.3998	0.0012615
Rplp2	82.3499	0.061205	63.4067	0.013136	33.9971	0.0021755	34.002	0.0024572	31.9988	0.033141	17.8073	0.0035664	10.7147	0.010247	10.5379	0.0051809	11.4643	0.008416	15.779	0.18201	10.054	0.01035	11.5493	0.033345
Pou2af1	2.4212	0.015791	6.5828	0.010122	6.3653	0.020603	5.512	0.00079657	2.7515	0.013902	2.6374	0.032787	0.80098	1	0.3059	1	0.11038	1	0.11662	1	0.11128	1	0.14766	1
2310014H01Rik	8.0529	0.0030559	10.869	0.0057328	9.0966	0.0034001	9.4987	0.0037014	8.9506	0.0027992	5.2817	0.0033792	2.8409	0.0071405	2.3907	0.015018	1.8212	0.052942	1.5	0.12569	1.202	0.060424	1.4284	0.038501
Gstt2	18.8285	0.0039195	23.0983	0.0076699	76.0462	0.0025407	46.6466	0.0075081	40.0536	0.0077653	24.0399	0.0025013	14.6615	0.0021036	17.2814	0.011547	37.0893	0.0076027	24.1086	0.011507	22.6729	0.0020411	22.5914	0.00086189
Mknk1	9.1838	0.0011768	10.5103	0.0037609	13.5676	0.0046058	14.3567	0.00026219	8.2026	0.0011549	4.5476	0.0043194	3.8524	0.0021006	3.5407	0.0044015	2.6266	0.0099017	2.5161	0.17133	2.7132	0.006926	3.2813	0.0024192
Gstt1	149.972	0.0025364	162.568	0.0036017	46.2324	0.0047529	111.927	0.0041705	133.995	0.0085269	146.083	0.0027485	133.091	0.0059998	203.65	0.0035154	258.389	0.025077	153.501	0.0080387	194.435	0.0028415	185.83	0.0016477
Serpinb6a	20.6955	0.0019917	21.5695	0.014961	32.6271	0.00087338	27.0026	0.00093495	38.3833	0.0025349	24.1871	0.0025506	17.0318	0.026779	14.6781	0.0020681	8.9645	0.0073332	9.0686	0.006843	6.2114	0.001205	7.0322	0.00055943
BC026782	1.8667	0.2165	5.7356	0.023944	15.9518	0.028524	13.4057	0.095639	11.6664	0.002567	22.6647	0.055084	34.4494	0.050161	43.2654	0.043308	39.7647	0.0085749	47.0526	0.17979	56.0235	0.0020411	84.6526	0.015203
Ear6	10.8098	0.0052556	10.4028	0.047842	4.6206	0.22852	15.1734	0.0093959	14.0327	0.029708	12.7719	0.047347	1.0434	1	0.1689	1	0.0068671	1	0.0056751	1	0	1	0	1
Klhdc2	29.0069	0.00020038	14.2241	0.0035784	18.4605	0.0016295	18.4731	9.0549e-05	15.1871	0.0074804	8.8336	0.0017094	8.1259	0.00032369	6.9829	0.0032115	7.0613	0.010755	6.6145	0.022977	5.7741	0.0093051	7.9872	0.0040889
Ctps	7.9897	0.0039641	3.7408	0.0051945	4.236	0.00048636	3.4224	0.0013967	3.462	0.0044231	1.1085	0.75234	1.2219	0.0031131	0.5792	1	0.61132	1	0.76953	1	0.36364	1	0.45318	1
Hao1	2.278	0.0014011	24.107	0.0080386	26.807	0.014771	54.1853	0.0024373	62.4123	0.00062587	68.1105	0.0094248	59.7016	0.0050409	51.8213	0.0027309	50.4006	0.016411	65.9873	0.025003	53.7876	0.0082312	62.6243	0.0023651
Anp32e	24.8555	0.0050211	8.9129	0.02137	11.1341	0.005586	10.6409	0.032111	8.2832	0.036059	3.0821	0.024523	2.256	0.10166	1.545	0.054738	1.7608	0.042342	1.6757	0.4745	1.6834	0.002794	2.1631	0.017861
Cuedc2	36.9363	0.0056912	30.1886	0.0031275	23.8987	0.0024938	25.5515	0.0023773	24.9303	0.0049756	16.0453	0.0036334	11.926	0.0038481	9.9043	0.0021921	8.5884	0.023933	8.7233	0.003408	7.7827	0.0085305	7.2849	0.010605
2610524H06Rik	6.5251	0.00020995	4.4498	0.0013506	4.5728	0.012522	5.4983	0.0022347	5.3954	0.0050447	2.6448	0.022225	1.2255	0.43884	0.66958	1	0.53281	1	0.58562	1	0.29278	1	0.27497	1
Ap1m1	39.5629	0.0016088	31.4018	0.0070892	29.1355	0.0015459	34.7598	0.0013424	35.0882	0.0020473	23.5068	0.0034075	17.3451	0.0013099	15.9401	0.0031851	16.1988	0.0011928	11.1625	0.017929	11.6861	0.0010212	11.247	0.0014707
AW112010	1.1039	0.002078	3.861	0.014982	4.4286	0.0026154	11.4756	0.0049086	15.1367	0.0026067	17.7421	0.0039582	23.172	0.0025281	36.4619	0.11441	34.6484	0.0079504	36.3317	0.014202	34.3179	0.00047782	29.3142	0.0018369
Ppa1	59.7491	0.00095228	32.5291	0.002694	131.061	0.0059031	82.0723	0.0014559	121.162	0.0032132	91.7681	0.0011625	110.601	0.0025769	90.5207	0.002326	136.754	0.0013297	108.76	0.0019403	103.437	0.0019004	112.585	0.0071879
Mns1	13.7981	0.028231	2.2178	0.020919	2.2672	0.022646	2.9777	0.23445	1.7722	0.38373	0.3418	1	0.10122	1	0.052403	1	0.057144	1	0.03321	1	0.026267	1	0.015902	1
Selplg	6.7795	0.00058358	10.1345	0.00932	7.1646	0.0042089	8.0836	0.0038641	6.9545	0.0014381	3.8837	0.0012658	1.7761	0.093485	1.8242	0.15905	1.2403	0.15852	0.95522	1	0.88554	1	0.90153	1
Hsf4	0.0084028	1	0.027693	1	0.031871	1	0.021321	1	0.085529	1	0.13156	1	0.63152	1	1.0325	0.77956	1.6057	0.024884	1.8233	0.0077939	2.0516	0.0070397	1.8211	0.0039575
Pmp22	9.6758	0.0023945	19.1086	0.010049	6.1995	0.01674	6.5715	0.0010144	7.517	0.001237	5.8688	0.0019072	3.8046	0.030867	3.128	0.0015595	2.1365	0.023261	1.8123	0.054369	1.6004	0.028732	1.5816	0.0023748
Arhgap1	16.4148	0.0011223	14.0091	0.0082152	12.3351	0.0080374	13.2975	0.00072875	13.0064	0.00062912	8.0128	0.0063559	4.9491	0.0077853	4.1647	0.0085119	3.4353	0.014366	2.6171	0.033307	2.6407	0.014216	3.1149	0.00021682
Lrrc33	7.1587	0.001403	8.5795	0.011444	7.2173	0.005732	7.5453	0.00083946	6.7289	0.00086421	3.7261	0.0027999	2.0071	0.0038994	1.8359	0.017851	1.4067	0.30369	0.97254	1	0.80344	1	1.0319	1
Poc1a	13.5163	0.0039313	8.0629	0.0076146	7.175	0.001395	7.6001	0.00074129	8.0595	0.0025593	3.1562	0.018659	2.7553	0.0059687	1.822	0.045146	3.0397	0.0082318	2.4188	0.017659	1.086	1	0.76578	1
Golm1	10.3772	0.0026618	3.202	0.010114	2.8304	0.025617	4.4809	0.011196	3.9747	0.0069337	1.6149	0.07592	0.99342	1	0.72788	1	0.58353	1	0.39851	1	0.32233	1	0.54283	1
Dedd2	27.7887	0.002126	18.8984	0.0059476	12.3471	0.0011657	15.1883	0.00087598	10.3922	0.0044075	5.4602	0.0073831	4.6466	0.0066621	5.7948	0.020275	6.9077	0.0066493	7.334	0.0034821	6.8402	0.007203	6.7689	0.0023512
Rnase1	0.12568	1	41.769	0.51418	13.5467	0.18582	32.1367	0.045706	36.0786	0.2585	17.64	0.70402	84.6948	0.69938	106.574	1	0.050976	1	0.63465	1	74.3273	1	342.252	1
Map2k3	69.1998	0.0015999	33.8515	0.011184	26.7524	0.0010426	37.2815	0.00052828	36.7523	0.0027617	24.2095	0.00051111	22.1631	0.002068	23.9479	0.00025977	23.2102	0.0028657	25.0951	0.0023806	20.9637	0.0019481	20.1126	0.0012038
Fes	6.671	0.0060259	8.9502	0.0069854	6.5727	0.0028504	6.8658	0.0039212	6.5619	0.00063552	3.2729	0.0061392	1.4286	0.17709	1.4629	0.099276	1.2273	0.077211	1.0998	0.38582	0.8466	1	0.91653	1
Mtvr2	29.8535	0.0026636	17.7676	0.0030537	19.7084	0.0020691	20.8259	0.00083687	18.1989	0.00092559	10.8669	0.0026167	8.2188	0.0025064	9.6805	0.0013309	7.9068	0.021185	7.4021	0.01049	7.1456	0.0057679	7.6796	0.0012633
Psmc3ip	5.867	0.0036881	2.0429	0.007942	2.1779	0.010409	2.6579	0.003658	2.8572	0.0045672	1.0542	1	0.67342	1	0.28126	1	0.40847	1	0.35251	1	0.097654	1	0.087007	1
Cyth3	11.7449	0.00096638	6.0075	0.0064313	5.7786	0.011234	6.0312	0.0027945	4.3977	0.0019746	2.7337	0.011812	2.0147	0.080382	1.4655	0.022742	0.98369	1	0.89157	1	0.91199	1	1.1101	0.0038666
Tmem164	11.8816	0.0012216	5.5715	0.013304	5.6257	0.0084394	6.2224	0.00019395	5.014	0.0025389	2.6564	0.013622	1.7446	0.060684	1.6611	0.0026787	1.2601	0.20677	1.221	0.69921	0.88337	1	1.2742	0.16661
Pram1	3.2939	0.015099	5.8408	0.0057977	3.8064	0.003495	2.6909	0.0080368	2.3901	0.0025514	1.091	0.64099	0.32551	1	0.33514	1	0.28919	1	0.24161	1	0.22843	1	0.16731	1
Elovl5	7.311	0.010373	14.8573	0.025243	44.9039	0.0031335	36.7163	0.00073877	60.4976	0.004404	76.59	0.028415	78.979	0.015471	39.9599	0.0061297	88.5853	0.0076185	67.3216	0.038375	66.0356	0.022267	108.218	0.026447
Mrap	12.2438	0.0074887	6.2983	0.019996	26.529	0.017819	10.995	0.011444	23.9224	0.0063285	23.4068	0.00059865	31.3764	0.0055507	25.9987	0.0034458	53.6468	0.0093527	49.7654	0.00196	39.5173	0.0066113	36.1488	0.0030642
Csf1r	31.6057	0.0004214	43.1933	0.0021599	51.6402	0.005789	56.3808	0.0005291	57.6919	0.0027929	45.5299	0.0038352	25.1586	0.0088827	23.2302	0.0028065	20.2854	0.035262	19.0356	0.027092	15.6996	0.0047897	15.2307	0.00038039
2810405K02Rik	4.005	0.0035704	3.2027	0.0040022	2.6074	0.023864	4.1588	0.0067666	4.2882	0.0041911	3.5631	0.002799	4.0298	0.046768	5.5255	0.03275	23.3566	0.036872	20.1529	0.014515	19.1643	0.0079465	16.2476	0.0039678
Ska1	4.606	0.0037259	1.4441	0.20025	1.4763	0.010493	2.2406	0.0057482	1.7855	0.016702	0.41134	1	0.31887	1	0.13052	1	0.19624	1	0.14764	1	0.017279	1	0.0094996	1
Fkbp10	5.2542	0.00076437	7.137	0.010991	13.7558	0.009895	7.9161	0.0016443	9.1404	0.0073582	6.6902	0.0032445	3.5159	0.030571	2.2408	0.022573	1.4414	0.019179	0.92784	1	0.64836	1	0.69535	1
2510012J08Rik	11.4972	0.00030586	6.0684	0.0067954	4.9846	0.00074752	6.4213	0.00070518	5.3845	0.00091988	3.2165	0.0011151	2.5892	0.0013782	2.2813	0.002319	2.7588	0.022282	1.8392	0.067483	1.8928	0.0093239	2.2094	0.0018411
Slc16a5	0.041073	1	1.6262	1	7.4053	0.0091692	4.0656	0.0042369	9.9948	0.022849	13.4808	0.0056697	19.2416	0.0035378	11.1905	0.00080508	6.7579	0.0063131	2.0325	0.20112	2.412	0.003082	1.7851	0.50814
Pold3	11.4342	0.00036025	4.1064	0.016139	4.6558	0.002694	6.0841	0.0028841	5.5916	0.0036688	2.7465	0.02231	1.9829	0.043269	1.3627	0.30685	1.2334	0.19656	0.98947	1	0.74178	1	1.0799	0.519
Hmha1	7.6446	0.0047717	10.1988	0.0085629	8.3115	0.0049614	8.4589	0.00096849	6.7515	0.0017166	3.9204	0.0028328	2.1284	0.035231	2.0104	0.014458	1.3062	0.069794	1.2857	0.49668	1.2665	0.0091138	1.2317	0.075074
Pip5k1b	5.0663	0.0031496	1.6223	0.0083093	1.3433	0.012844	2.2385	0.1085	1.3747	0.41684	0.17205	1	0.029523	1	0.024692	1	0.010554	1	0.0022692	1	0.010517	1	0.013752	1
Krt23	0.6201	1	5.0487	0.015827	8.5016	0.006799	13.8961	0.0028919	8.3191	0.0021465	11.1979	0.01507	5.6318	0.062258	4.0449	0.033211	0.94332	1	0.74911	1	0.55077	1	0.86151	1
Farsb	38.6727	0.00045809	18.0485	0.0020373	15.4667	0.0016642	19.0091	0.00031784	20.4767	0.001389	12.1331	0.0012258	11.1642	0.0033719	10.0961	0.0079508	15.2972	0.0043573	12.3349	0.00095663	13.0466	0.0039909	13.4695	0.00089043
2410076I21Rik	9.0683	0.0010345	6.4853	0.013369	5.7244	0.0049306	4.7946	0.00057585	2.3582	0.01139	0.76267	1	0.26524	1	0.34975	1	0.58275	1	0.7444	1	0.47256	1	0.58538	1
Rbm3	7.8011	0.00086746	3.895	0.050669	9.1321	0.0028705	5.231	0.015121	5.1706	0.0020268	2.1327	0.0097615	2.0853	0.065268	1.3296	0.24955	0.5563	1	0.45008	1	0.23592	1	0.40841	1
Rcsd1	7.1435	0.0019045	10.1046	0.0010251	9.0032	0.011317	7.9823	0.0011192	7.6883	0.00062326	4.7887	0.0037401	2.9935	0.0085907	2.5948	0.0021794	1.5629	0.098668	1.3124	0.71875	1.1097	0.02795	1.2465	0.047747
Slc6a12	3.3548	0.0016769	13.9409	0.019631	29.8648	0.002	28.8705	0.0041232	32.9222	0.0053542	44.7656	0.016942	64.8548	0.0061902	64.6224	0.0019188	46.1591	0.0071266	30.0265	0.041709	34.1577	0.0064627	36.1175	0.0050677
Lgals9	140.963	0.001022	336.186	0.0036017	288.249	0.00099506	350.324	0.0031571	379.395	0.0042577	307.879	0.0031102	316.643	0.0029445	294.806	0.00089813	402.534	0.00057575	308.492	0.0028558	344.226	0.0019712	328.299	0.0019541
Car14	5.7335	0.0016042	5.015	0.015546	6.8783	0.0063282	6.783	0.0043551	10.2756	0.013888	11.6569	0.0029392	22.4701	0.054309	22.3002	0.00066777	34.8988	0.0026307	24.378	0.0048164	26.2779	0.00078834	26.3749	0.0020774
Sec13	48.9492	0.0018951	30.9072	0.0032163	39.8836	0.0009736	43.5876	0.00050948	44.1884	0.0025062	29.1353	0.002716	23.3551	0.0010241	19.2347	0.00059629	22.1011	0.0056016	17.7173	0.0031907	16.5126	0.015673	16.3658	0.0014965
Clec4g	5.7252	0.0041223	16.5602	0.0088751	20.0271	0.0012834	40.3129	0.0022187	46.2978	0.0048952	43.3038	0.0041934	38.7116	0.0021341	42.4481	0.0016127	43.1597	0.0047619	43.6181	0.0029943	41.4196	0.0035026	36.2781	0.0024454
Sirpa	14.428	0.0013656	11.8881	0.021859	17.3223	0.0045619	20.0297	0.0013731	20.8716	0.0018859	16.0689	0.0029206	8.6132	0.051515	6.7122	0.0006079	3.6248	0.04641	3.4897	0.045759	2.1072	0.0063291	2.383	0.015359
Amacr	7.8333	0.00114	12.598	0.012381	32.4296	0.00088709	31.0518	0.00046013	42.7728	0.0028548	44.2239	0.0010865	41.9205	0.0017281	38.3915	0.0031454	28.1458	0.0042332	32.8382	0.008161	30.7302	0.0022721	34.9008	0.00027655
C1s	8.3181	0.013073	16.8644	0.0097015	23.7534	0.0029044	28.5157	0.013505	37.0885	0.0030963	54.6792	0.02151	66.6708	0.0031412	72.3852	0.00047199	56.0547	0.03389	55.5867	0.025641	72.0295	0.020979	81.1556	0.00509
D030056L22Rik	13.959	0.0010923	6.8112	0.00564	5.5727	0.0037431	7.8693	0.00025131	7.7226	0.0088567	3.2729	0.0028163	2.4809	0.017849	1.833	0.0045163	2.1103	0.10252	2.0219	0.021913	1.5229	0.037995	2.1483	0.021562
1810010H24Rik	6.2239	0.0037998	13.2151	0.0073879	5.647	0.0040065	3.8379	0.0035517	2.6773	0.0084157	1.8976	0.0032715	1.6383	0.050177	1.7736	0.056522	1.644	0.099809	1.2445	0.0052041	1.1875	0.59061	1.5441	0.0035959
Nde1	16.134	0.002276	8.2132	0.00043758	7.2828	0.0025331	9.7825	0.0019779	9.5519	0.0025002	5.5248	0.0028848	4.6118	0.012604	3.3679	0.0055335	2.8155	0.011266	2.643	0.02863	2.5064	0.0058644	2.4037	0.012596
Capns1	149.119	0.0026766	113.833	0.0026497	104.219	0.0017844	115.237	0.0014623	116.504	0.0018188	76.8338	0.0019058	57.1721	0.0017043	63.1854	0.0022622	64.9135	0.0071285	73.6012	0.0041219	73.4451	0.0059369	73.387	0.0013088
Treml2	3.6832	0.0082959	2.9916	0.0086859	2.1977	0.01426	1.8053	0.0091051	1.2612	0.34167	0.401	1	0.11857	1	0.088808	1	0.043706	1	0.044688	1	0.032546	1	0.03668	1
Cmtm3	8.8007	0.00062558	8.5339	0.00067398	12.1303	0.0044269	12.8502	0.0015515	15.1858	0.0018303	9.8067	0.0014141	5.8531	0.022729	5.2254	0.0031137	3.0978	0.015445	2.8667	0.0066904	2.2766	0.0027246	2.7135	0.00599
Ripk3	6.8419	0.001458	5.4355	0.0052939	4.885	0.0050866	4.2581	0.0077677	4.7407	0.0026568	1.8716	0.010478	0.88321	1	0.85172	1	0.71375	1	0.50384	1	0.37722	1	0.39979	1
Gjb2	8.2297	0.0083001	11.6951	0.10855	50.8221	0.0053736	47.173	0.00051532	36.9288	0.0017166	36.0425	0.0042465	42.2901	0.0004362	46.2838	0.00041947	47.0582	0.012981	46.0493	0.010607	60.2179	0.005432	70.6135	0.0030432
Lat	3.562	0.053174	5.0691	0.0037052	3.883	0.0041265	2.2805	0.0036107	1.5101	0.034219	0.46409	1	0.11349	1	0.15643	1	0.097103	1	0.1012	1	0.046954	1	0.031113	1
Ampd2	23.353	0.0020936	12.2877	0.005932	7.8952	0.0035859	8.8168	0.0011341	6.9745	0.0024005	6.1249	0.011059	4.8275	0.0023145	4.9635	0.0060203	4.0485	0.0097163	4.2978	0.034847	3.7333	0.0071147	3.4925	0.0011064
Col18a1	39.7441	0.00052838	83.2643	0.0044998	95.4164	0.0030061	139.753	0.0003399	129.004	0.0079005	175.648	0.0058037	174.908	0.0011401	182.957	0.0062362	108.582	0.0073182	93.3107	0.058639	113.927	0.0057227	108.085	0.00020278
F13a1	4.8614	0.0068617	3.3577	0.015852	3.6793	0.026932	2.0492	0.0090528	1.5206	0.29023	0.30153	1	0.082615	1	0.059573	1	0.028523	1	0.03272	1	0.027773	1	0.038766	1
Dlgap5	8.7146	0.0045929	2.5986	0.038017	3.1559	0.0032719	3.8771	0.059795	3.2464	0.030795	0.74163	1	0.41265	1	0.20608	1	0.32101	1	0.16466	1	0.033256	1	0.019941	1
2010011I20Rik	90.4094	0.00049889	59.0497	0.0056213	34.8472	0.0049105	60.1195	0.002016	49.8414	0.0025348	47.3253	0.0169	37.4913	0.0028377	25.8729	0.00032618	24.2901	0.0098432	21.4217	0.057862	24.7121	0.0040022	29.2063	0.0015937
Gpc3	22.3223	0.16094	22.5836	0.027474	49.7184	0.0054342	23.6977	0.20651	15.9957	0.061984	20.7904	0.050761	11.6436	0.03042	9.6576	0.0017149	1.1403	1	0.19698	1	0.069987	1	0.08485	1
Itm2b	155.256	0.00028676	192.699	0.0018161	226.982	0.0036057	287.34	0.00058431	258.659	0.0010051	251.734	0.0033546	280.601	0.00015927	329.412	0.0008999	284.294	0.0053956	283.911	0.0086473	334.983	0.0046878	360.578	0.00161
2610318N02Rik	3.2106	0.0027462	1.7143	0.031742	0.51666	1	0.79669	1	0.5447	1	0.11572	1	0.027999	1	0.015143	1	0.0085223	1	0.0092293	1	0.0031314	1	0	1
Grap2	5.2387	0.016724	2.6839	0.056632	2.548	0.023817	4.3203	0.0044405	2.0005	0.0061927	0.47053	1	0.12165	1	0.11061	1	0.0643	1	0.043246	1	0.04407	1	0.035255	1
Hsd17b4	12.4229	0.00064878	15.0431	0.0032163	62.6885	0.0017827	36.636	0.001138	40.7518	0.0030841	38.4446	0.0050481	42.5924	0.0012807	42.1632	0.00091368	50.9991	0.0046371	50.9619	0.018576	59.2671	0.0068653	70.2421	0.0048282
Slc38a4	24.0898	0.0059475	53.8342	0.004901	131.346	0.009412	105.966	0.0011	99.9329	0.0020717	100.139	0.0063221	103.673	0.0038023	99.2494	0.0011573	121.712	0.020254	94.1279	0.04168	149.544	0.026063	184.185	0.001088
Dapp1	2.8569	0.0016612	1.8538	0.0060284	1.6923	0.012202	1.4784	0.028962	1.1368	0.17619	0.42328	1	0.19699	1	0.12348	1	0.080446	1	0.081418	1	0.053256	1	0.092958	1
Apol7a	1.0083	1	4.0054	0.10489	5.0051	0.0016938	7.1858	0.00032495	10.7501	0.005667	14.8915	0.0036534	15.5693	0.0015786	19.7521	0.013228	16.6299	0.0074555	18.3505	0.0042571	22.2219	0.0027283	19.6975	0.0013912
Ttyh3	14.6119	0.002353	12.0896	0.0091657	11.96	0.0101	14.0092	0.00022876	11.1462	0.0018008	8.3146	0.0064309	5.212	0.019695	4.1563	0.010013	2.4254	0.040241	1.8656	0.2477	1.5164	0.0038371	1.8724	0.0021892
Pafah2	3.9547	0.0010283	7.5006	0.005109	9.5523	0.0061982	7.8083	0.001138	11.9613	0.0085058	8.2567	0.0075146	20.597	0.014508	26.4747	0.00065661	31.4696	0.0098067	28.7982	0.053376	32.6454	0.011228	35.4122	0.00055754
Atxn10	46.4135	0.00045578	42.433	0.0028755	46.1993	0.0026769	47.8933	0.0024109	48.3504	0.0020337	33.7639	0.0040592	26.8496	0.0034929	21.4679	0.0018587	17.8889	0.0069436	18.9209	0.0070132	18.8216	0.0032283	20.5823	0.00048163
Impdh2	16.1234	0.017466	12.8482	0.0027524	6.8355	0.0012337	8.5725	0.0006952	7.5678	0.0058912	3.7393	0.0051686	2.856	0.0039104	2.3421	0.012492	2.6342	0.0035896	2.0704	0.0031026	1.6945	0.00088894	2.1351	0.0027268
Eif4e2	32.9219	0.00082653	27.051	0.0029232	28.3582	0.00018502	32.15	0.0014866	37.9573	0.00285	22.2305	0.0013163	17.9431	0.0011122	15.2434	0.00051763	17.0836	0.0035493	14.4969	0.013969	11.4658	0.0030776	11.6495	0.00038274
Ebi3	5.3828	0.0079651	6.8696	0.002498	5.9451	0.0023486	5.5378	0.0037411	5.3722	0.0019768	2.5657	0.01656	1.0042	1	0.96408	1	0.70938	1	0.58557	1	0.38088	1	0.34982	1
Slc37a4	30.6676	0.0017086	143.09	0.0059324	119.619	0.0010241	81.2303	0.0051804	72.9908	0.012736	46.8078	0.0035153	75.8221	0.0055019	100.664	0.011259	76.9093	0.0010803	60.7533	0.0066971	65.0028	0.0032108	50.8844	0.0081137
Nono	43.6496	0.0011244	27.7241	0.00072672	30.2171	0.0038065	33.2673	0.00099227	35.8677	0.00057752	21.4175	0.0010858	18.4092	0.0014516	15.9768	0.0031959	15.9276	0.016223	12.2799	0.016424	12.9566	0.0051906	14.4661	0.00052561
Sparc	48.1452	0.00024037	63.4748	0.025008	119.031	0.005055	94.8562	0.00022806	107.549	0.0029432	96.8022	0.0061941	69.3411	0.020063	61.0408	7.3582e-05	43.4907	0.0016164	36.5635	0.062436	35.9219	0.001533	32.5133	0.0076361
Arhgap23	17.1951	0.0027794	10.9172	0.010804	8.2511	0.002485	10.9173	0.00074939	8.8644	0.0018271	5.3364	0.0046538	3.8436	0.0075554	3.3116	0.01041	2.3971	0.033021	2.2768	0.14406	2.4247	0.0079465	2.744	0.0029664
Rpl22	44.8426	0.0014945	25.0658	0.0025704	32.3609	0.0011657	30.3768	0.00084433	26.1625	0.00086421	18.9477	0.0047299	17.9052	0.0089531	18.5063	0.0030856	12.3405	0.0077938	12.2544	0.0070359	11.0436	0.0046256	14.459	0.0022158
1700017B05Rik	10.848	0.0014367	10.998	0.0090896	7.8254	0.0023639	9.8939	0.0024296	7.0121	0.0010592	3.3682	0.01771	2.1548	0.010268	1.9129	0.010602	2.8994	0.027868	2.0954	0.013652	1.7443	0.0020065	2.8172	0.00018326
Psmc3	107.02	0.001022	67.7664	0.0013353	70.563	0.0010644	78.3787	0.00031784	82.3268	0.0028232	50.4534	0.0023844	44.1464	0.0014503	41.9379	0.00094781	54.9494	0.0047931	52.2066	0.0047159	47.3732	0.0040957	51.4092	0.00055739
Cd302	30.7249	0.0017139	52.5986	0.019121	100.159	0.0013433	91.3832	0.00033362	104.318	0.0010845	96.3261	0.0036832	123.196	0.0050109	125.249	0.0011088	114.883	0.0046341	113.381	0.0071929	104.601	0.0027564	104.701	0.00088595
Slc25a5	217.431	0.0010283	162.792	0.0025968	313.108	0.0015399	184.293	0.0011222	227.037	0.0030902	134.933	0.0019457	183.42	0.0024789	208.061	0.0009186	230.272	0.0027472	192.787	0.0030824	167.002	0.003082	171.158	3.6845e-05
Smn1	12.372	0.0010216	7.8191	0.011702	7.911	0.00048063	7.1828	3.1021e-05	7.0628	0.0018783	3.8228	0.0003992	3.0762	0.0021821	2.6206	0.0058488	3.1711	0.0056374	2.2944	0.011714	2.0644	0.0025209	2.3794	0.0097798
Agxt2l1	0.091035	1	4.7524	0.17704	14.4334	0.011131	10.6348	0.005053	13.9949	0.0075052	9.193	0.04745	10.6311	0.0058148	12.264	0.0045924	18.6398	0.0093593	14.7846	0.062704	25.985	0.0090881	43.4621	0.0041201
LOC100042049	56.1429	0.00077358	56.2795	0.012211	51.0572	0.0042893	43.8084	0.00034165	37.5133	0.0070025	18.2869	0.023755	15.567	0.0091458	17.0071	0.011299	23.9157	0.0037028	26.6359	0.023294	14.0332	0.01271	15.747	0.00087196
Fus	30.5311	0.0010923	24.8827	0.033826	29.6232	0.0017982	21.6772	0.00092969	21.5329	0.004192	12.9281	0.0011518	10.9833	0.002554	8.0477	0.0090923	9.1333	0.0074923	5.5784	0.0033387	6.1373	0.00046357	6.8369	0.00063594
Gm6548	92.7725	0.0011026	64.047	0.0058631	92.2011	0.00058558	91.9743	0.00046787	63.9553	0.0023985	46.1316	0.001664	48.0261	0.0015953	52.9658	0.0009393	37.2942	0.009252	38.8029	0.023915	36.9299	0.0041844	51.9563	0.0030432
Spib	0.9522	1	5.613	0.037607	6.9492	0.017082	6.3487	0.0011464	2.9659	0.0034114	2.2968	0.029549	0.92568	1	0.38693	1	0.1501	1	0.15758	1	0.15374	1	0.17907	1
Igf2bp1	1.9105	0.0093878	0.36563	1	0.59747	1	0.27616	1	0.14723	1	0.021735	1	0.0029994	1	0.0034292	1	0.002273	1	0.00073694	1	0.00078866	1	0.0015214	1
Dynlt1a	13.2729	0.0077501	6.5873	0.0030117	6.3545	0.0016541	6.8749	0.0011616	7.232	0.0054551	3.1326	0.01575	1.8695	0.073624	1.3623	0.074416	1.8854	0.076297	1.5652	0.025003	0.89645	1	0.93996	1
Gpsm3	9.1283	0.012357	13.7364	0.007942	11.1058	0.0034404	10.381	0.0048784	10.0949	0.0004478	6.016	0.0090026	2.6941	0.013875	2.4824	0.010848	2.006	0.018283	2.2085	0.025587	1.4424	0.065447	1.5166	0.068365
Nkg7	7.0581	0.0052495	9.9612	0.0084937	4.5121	0.011633	9.3476	0.0068787	9.4032	0.0035606	3.9613	0.012798	1.3318	0.14936	1.7194	0.45075	1.111	1	0.91319	1	0.51103	1	0.44871	1
Frat2	3.5033	0.00067996	2.1917	0.0061172	2.3511	5.6475e-05	1.2996	0.022575	0.82219	1	0.44144	1	0.42005	1	0.59514	1	0.31432	1	0.3925	1	0.39988	1	0.51982	1
Ppp2cb	25.9352	0.00034677	18.76	0.0067611	27.1046	0.0010464	21.7044	0.00033362	21.5181	0.0017348	13.1911	0.0017946	11.6506	0.001553	10.6744	0.00122	8.7078	0.0035377	10.265	0.010578	7.9062	0.0027804	11.724	0.0015848
Ube2m	95.3093	0.002078	65.5754	0.0053919	67.7368	0.0025158	62.6252	0.0022681	69.0537	0.0027767	43.1595	0.0027	33.4267	0.0041002	31.125	0.001216	35.7615	0.011638	38.3295	0.012656	30.8173	0.0081144	32.9031	0.0016651
Eef1e1	19.5925	0.0025837	8.5397	0.018154	9.2343	0.0006416	9.732	0.0013841	8.483	0.010921	3.7518	0.0027485	3.4185	0.0020761	3.2424	0.001787	3.0906	0.030958	3.1722	0.00556	2.1706	0.021817	3.1867	0.0030432
Uba1	137.109	0.0032318	113.685	0.0073638	73.3905	0.0056086	98.1871	0.00051955	94.905	0.0014187	68.4055	0.01212	59.1545	0.0018351	50.704	0.0048092	55.3194	0.0070129	41.0796	0.039904	47.7239	0.003052	51.3036	0.00034815
Arhgef19	0.94261	1	2.0563	0.01809	4.3882	0.0030012	5.4374	0.019396	10.5211	0.0055507	14.5652	0.0027104	17.2219	0.0025306	16.4244	0.0009186	11.7145	0.0007631	12.3046	0.025	13.539	0.0024636	10.8662	0.0043284
Hbq1	9.4502	0.0071033	3.8017	0.031435	2.2778	0.10591	2.639	0.0068269	1.6524	0.092785	0.80079	1	0.1753	1	0.3178	1	0.1914	1	0.36574	1	0.068649	1	0.054524	1
Cad	14.6591	0.0030712	9.0545	0.013149	4.7103	0.008513	6.6573	0.00015097	5.5869	0.0014286	2.5271	0.031397	1.6715	0.010635	1.465	0.37609	2.3151	0.0071269	1.4236	0.55457	1.8407	0.0032878	1.7735	0.021617
Taf12	19.6344	0.00097527	7.3256	0.0034211	7.9384	0.00058596	10.7425	9.1314e-05	9.7772	0.0041236	5.9493	0.002012	5.4867	0.001174	4.9896	0.0033916	5.5256	0.0032633	5.8833	0.0028937	4.8432	0.00034993	5.1408	0.0017202
Gtpbp2	14.919	0.006345	13.2447	0.005368	10.4554	0.0040705	14.0705	0.0015911	8.4671	0.0011897	4.7062	0.006641	3.5736	0.02409	3.227	0.0081702	2.8325	0.022884	2.522	0.13477	2.252	0.0052043	2.6464	0.0071851
Slc25a39	426.695	0.0002857	383.013	0.0043473	361.519	0.0019781	320.975	0.0015766	290.997	0.0027258	217.182	0.004248	201.787	0.0033358	215.773	0.00094761	302.859	0.0090541	305.223	0.0047116	285.426	0.0024426	295.37	0.0021446
Gyg	13.5294	0.0010313	12.6269	0.0024898	12.0141	0.0025921	11.2213	0.00057744	11.5762	0.0010987	6.9599	0.0075223	4.8358	0.0024789	4.3789	0.0085437	4.1258	0.0023398	3.8085	0.042122	2.7366	0.0014137	2.9244	0.0074378
Ugt1a1	0.042175	1	38.7798	0.059784	84.2672	0.026059	137.358	0.00025929	106.977	0.0039256	128.597	0.072499	133.819	0.0011098	163.591	0.014396	108.205	0.12872	56.2567	0.16292	94.4391	0.10895	112.238	0.0051061
Dhcr7	59.1669	0.001266	56.511	0.059127	12.0607	0.015759	28.2218	0.0010807	34.5363	0.0057447	22.5929	0.013208	7.4714	0.00835	10.1411	0.0032567	72.0611	0.011062	34.2735	0.066511	49.0878	0.013266	49.4008	0.0037346
Col1a1	27.6467	0.0028043	43.6049	0.018726	38.7221	0.034037	29.0374	0.0015421	33.332	0.052511	44.4381	0.0090026	25.2976	0.01531	15.4124	0.010864	8.6989	0.051401	5.1717	0.060488	3.7918	0.054172	2.6403	0.035376
Gsto1	72.1585	0.00089148	70.7506	0.0043532	116.445	0.00032511	88.8715	0.0036894	63.9953	0.001018	46.2111	0.00043534	61.5354	0.0018464	94.4078	0.0030384	117.374	0.0014126	92.8388	0.0047159	114.718	0.00092396	113.38	0.0019733
Lipc	18.7522	0.0023379	41.1459	0.012308	70.2634	0.0022538	72.7164	0.00022876	83.6751	0.0043347	93.4536	0.0014318	80.8011	0.0026556	89.1498	0.004278	63.4514	0.0041857	56.5864	0.0042899	59.6606	0.0022064	50.4531	0.0020321
Cct6a	80.3262	0.00119	38.0408	0.009563	65.4024	0.0019908	47.7063	0.00079933	55.5723	0.0017348	29.8652	0.0066064	29.1529	0.011127	26.5179	0.0029958	24.7476	0.0076307	27.8426	0.015399	25.7859	0.0058584	34.0316	0.0017784
9530008L14Rik	0.70866	1	6.1596	0.0085088	20.3876	0.0017982	19.8893	0.0010509	24.2468	0.0042224	26.6708	0.0032715	25.6294	0.0017253	22.1066	0.00047944	23.8515	0.0093593	25.3677	0.0093662	25.2704	0.0070685	29.7359	0.0059798
Top2a	23.6052	0.027196	4.843	0.0023823	6.7661	0.0080195	7.9141	0.17171	7.3592	0.047332	2.3657	0.066506	1.617	0.21671	0.65352	1	0.83724	1	0.43593	1	0.083176	1	0.069547	1
Arhgef1	16.5141	0.0009661	15.5108	0.0043532	13.5953	0.0031629	14.5455	0.00030131	12.9947	0.00048117	9.0905	0.0013568	6.329	0.0067797	6.068	0.0078489	4.7418	0.0020933	4.5574	0.018868	4.4509	0.0011511	4.6169	0.001499
Gckr	8.4254	0.0047964	22.0882	0.024005	16.4961	0.01852	45.3416	0.0065638	50.8137	0.010511	54.4059	0.0038877	48.2784	0.0024789	39.4796	0.0015373	24.4081	0.0016164	19.1862	0.0040839	17.2892	0.0027393	19.3418	0.0088568
Hip1r	11.2688	2.7257e-05	11.7607	0.0061729	12.8304	0.0034429	15.9856	0.0030225	17.6009	0.0026909	10.9258	0.0056599	5.4481	0.012461	3.4473	0.016243	3.346	0.0093139	3.6982	0.056694	3.0958	0.0013564	3.1967	0.0031778
Prom1	8.4946	0.0019604	2.4788	0.11265	3.5094	0.018543	4.4004	0.00043126	9.7241	0.00063267	13.7974	0.0077265	12.6881	0.014376	3.0988	0.17477	3.2795	0.14992	0.33808	1	0.20558	1	0.56388	1
Psrc1	4.4703	0.0026618	2.3737	0.0044998	1.8258	0.039854	2.7168	0.0004144	2.3022	0.003011	1.1292	0.14684	0.32229	1	0.18328	1	0.39152	1	0.19287	1	0.048931	1	0.036869	1
Odf2	13.7604	0.0073827	6.3414	0.020386	6.3668	0.0087394	7.1252	0.0059994	5.3273	0.020365	2.0477	0.036058	1.3992	0.15218	1.3536	0.063364	1.0057	1	0.74485	1	0.72015	1	0.8724	1
Smoc2	1.9587	0.0082679	7.3507	0.00179	11.0244	0.0027666	8.5629	0.0012813	9.877	0.0032235	7.4827	0.0020499	6.638	0.0055324	6.9644	0.0027235	4.186	0.009993	1.9764	0.10853	1.0244	1	1.354	0.20181
Mfap2	8.1638	0.0039381	11.1125	0.012587	11.9918	0.054949	9.3237	0.0057217	9.122	0.0066225	9.0388	0.0042465	4.5376	0.0069774	1.8653	0.0022438	0.79496	1	0.36929	1	0.18125	1	0.1463	1
Vav1	6.494	0.00091389	7.3819	0.0089106	6.2931	0.0063894	6.1057	0.00060779	5.5127	0.00083672	2.6015	0.00699	1.3734	0.33099	1.2285	1	0.80843	1	0.75249	1	0.58047	1	0.60234	1
Ppap2a	19.1671	0.00098045	18.3623	0.024449	21.3119	0.0045134	36.5	0.0015635	36.2198	0.0050382	26.3888	0.0029889	20.5172	0.0018241	16.0352	0.00095512	10.5607	0.014275	8.9766	0.0048518	6.9102	0.002457	6.593	0.0018213
Dck	21.8557	0.0078134	5.0424	0.04168	6.2192	0.0060115	9.0584	0.070077	6.3443	0.033308	2.2765	0.17331	1.6077	0.24153	1.096	1	1.1905	1	0.78446	1	0.64255	1	0.76481	1
Kifc5b	5.2219	0.0026805	2.1665	0.01249	1.9594	0.052056	3.3637	0.003719	2.111	0.033483	0.65529	1	0.35226	1	0.16408	1	0.32786	1	0.24335	1	0.074462	1	0.067988	1
Pcyt1b	8.5595	0.029121	2.7058	0.007072	1.9483	0.053366	3.114	0.020531	1.63	0.41929	0.2481	1	0.078351	1	0.062699	1	0.036899	1	0.020003	1	0.029684	1	0.034173	1
Nsmce4a	38.7065	0.0002857	24.1394	0.0023823	21.7411	0.0003143	23.6591	0.00021025	23.2317	0.0029773	12.808	0.0026832	12.995	0.0013705	12.475	0.0019178	12.0995	0.014873	12.7598	0.0025222	11.73	0.0034118	15.1114	0.0023944
Cyp39a1	4.2956	0.026312	19.7095	0.063991	50.1702	0.0071997	29.6951	0.0017477	16.3967	0.014195	10.7201	0.0029727	22.1358	0.015765	33.9768	0.0010339	17.814	0.013924	9.4039	0.010035	9.9854	0.023452	6.8066	0.0063952
Gchfr	43.97	0.011037	72.8914	0.0033532	109.978	0.0038276	137.028	0.0040182	118.917	0.0069979	164.511	0.0054596	186.32	0.0057418	200.091	0.0033181	221.203	0.057206	207.481	0.0054341	181.373	0.018848	167.238	0.010123
Arhgap9	8.8351	0.014532	9.8006	0.012147	8.0316	0.0016315	7.3587	0.0043663	7.2899	0.0046923	3.4841	0.012406	1.5027	0.11854	1.5943	0.0064608	1.0039	1	1.1913	0.050109	0.68087	1	0.71564	1
Mocos	4.4398	0.0032033	6.3145	0.053531	5.256	0.0033463	5.7921	0.010782	7.1827	0.019222	5.4225	0.011507	7.4645	0.0081084	10.4526	0.011236	23.4121	0.0070401	20.7981	0.025726	25.9165	0.0079254	24.9977	0.00041843
Tusc3	16.479	0.00016673	8.7883	0.0057328	8.3035	0.0041647	10.6669	0.0011121	10.3684	0.0024231	6.6937	0.001011	4.7954	0.0074651	3.4972	0.0060472	2.9061	0.016852	2.8982	0.031699	2.7064	0.014118	3.2122	0.023922
Creld2	19.8354	0.0017043	11.2271	0.0074582	14.852	0.006537	17.8965	0.0022223	20.688	0.0060278	12.7999	0.0037472	9.9046	0.0068775	10.8935	0.010882	16.155	0.0026483	55.2334	0.013484	34.9777	0.000516	24.9083	0.02086
Emd	26.637	0.0019438	21.3013	0.0033886	18.4046	0.0016055	19.3328	0.00087706	19.6147	0.0024231	11.9337	0.0018283	9.8216	0.0013623	8.932	0.0010311	9.5184	0.0028551	8.3741	0.0097451	8.1412	0.00069665	8.8694	0.0014701
Supt4h1	42.01	0.011476	29.911	0.0037462	18.2528	0.0031634	23.1878	0.0027513	16.5869	0.0061325	10.0979	0.012394	8.2755	0.0012039	7.9617	0.0033758	8.6829	0.038082	10.3241	0.0034688	8.4648	0.011409	8.7232	0.0024028
Trpm4	0.44289	1	2.6505	0.10034	8.9017	0.0030986	6.2593	0.00028749	4.5004	0.014419	4.1297	0.011294	2.6279	0.052285	2.586	0.098927	0.32729	1	0.26847	1	0.17951	1	0.15037	1
Fpr2	5.0253	0.0067072	10.247	0.0070403	5.8684	0.005939	4.9614	0.0015421	4.9451	0.0025246	2.1649	0.01118	0.74824	1	0.9018	1	0.92942	1	1.0016	1	0.57193	1	0.46227	1
E2f8	13.6907	0.013425	3.8472	0.015568	4.5086	0.026846	7.4051	0.015548	4.6285	0.022358	1.3035	0.45694	0.80923	1	0.48996	1	1.0238	1	0.48245	1	0.51113	1	0.58969	1
Cul7	8.5508	0.0014475	7.3134	0.0080823	7.7025	0.0035144	8.6549	0.0018332	8.135	0.004612	6.4704	0.0078534	3.3692	0.028672	2.4244	0.014672	1.1074	0.19719	0.92896	1	0.99502	1	1.2762	0.01475
Vdac2	39.6249	0.0020112	33.3849	0.0025221	43.4596	0.0009583	33.2355	0.0014638	39.4828	0.0025754	24.6052	0.0034536	25.1334	0.00030091	24.386	0.00094761	18.7473	0.0029787	17.1527	0.0037121	14.1599	0.0011799	17.0247	0.00061894
Hagh	66.2256	0.0025542	72.4117	0.0012561	74.8051	0.0012617	103.36	0.00078565	105.766	0.0071473	103.993	0.00043292	103.859	0.0047086	90.5396	0.00013297	138.8	0.0028979	133.602	0.0027321	155.207	0.0022492	147.774	0.0008604
Txnip	17.6814	0.0018184	50.8847	0.0020413	38.0246	0.01004	30.8226	0.0056086	25.6545	0.0029367	21.3398	0.0024235	17.1625	0.020582	16.223	0.0020758	8.5296	0.025445	10.2057	0.027092	10.9277	0.012612	12.7771	0.0044963
Get4	36.7561	0.0036412	25.5269	0.0064325	25.9436	0.0028784	26.8715	0.0025015	26.316	0.0097696	13.1166	0.0033849	10.3094	0.00345	9.7208	0.00071069	10.2579	0.014	9.4372	0.0057198	7.5434	0.0091756	8.5724	0.0055883
Cyp2c40	29.3978	0.0066339	108.296	0.0043245	59.4184	0.0037609	89.2016	0.0012779	91.5337	0.0026435	62.0639	0.0020107	62.8744	0.0012224	62.5169	0.0020738	114.798	0.0039915	129.258	0.035061	89.4292	0.0018585	52.8343	0.0014629
Acot3	1.7174	0.0089926	0.99372	1	15.215	0.00072409	5.2197	0.00010315	7.4644	0.0026992	11.4064	0.0017983	4.8036	0.29349	3.0253	0.035488	2.1576	0.15077	0.25113	1	0.68398	1	0.85103	1
F830002L21Rik	5.6521	0.015701	2.7753	0.045915	1.0371	1	2.1803	0.0089516	1.1545	0.6983	0.19522	1	0.016652	1	0.044523	1	0.027729	1	0.016142	1	0.0021336	1	0.0020781	1
Renbp	7.6368	0.005916	8.6214	0.0048292	9.6953	0.0065004	15.6193	0.0066775	14.3013	0.0032054	6.9709	0.0018677	3.3163	0.0048942	3.669	0.014095	2.1824	0.003959	2.0995	0.034835	1.4918	0.45653	1.9997	0.09684
Taf9	36.4383	0.00044043	19.7095	0.028014	31.062	0.00080323	23.4514	0.00077288	26.7759	0.0038097	14.4404	0.0017218	13.0258	0.0025792	10.9263	0.0061829	10.1918	0.0048171	11.2947	0.0020626	8.3829	0.00088449	9.9401	0.00026841
Eif1b	29.3155	0.0023874	13.7966	0.0024655	16.539	0.0013359	15.2711	0.00058286	14.9929	0.0017473	9.6203	0.0019622	9.3761	0.0012082	7.3829	0.0015241	8.2623	0.0045354	9.0061	0.0088476	7.6392	0.0028352	9.5497	0.00086189
Nr1i3	0.53045	1	8.43	0.027239	18.4501	0.0013999	31.8053	0.0012162	26.1181	0.0037737	26.871	0.0025013	19.6293	0.012286	28.5473	0.0076153	21.8469	0.0019957	17.7228	0.0023906	17.3715	0.0017018	13.6776	0.010871
Xrcc1	19.1645	0.0018061	11.4298	0.015767	7.4876	0.0034231	10.3886	0.00053374	8.9763	0.002429	5.4016	0.0068486	3.4672	0.0064793	3.21	0.0032288	3.4689	0.0029787	3.6091	0.0022106	3.6108	0.0020078	3.9331	0.0048257
Mad2l1bp	17.9567	0.00080233	10.8076	0.0040022	7.596	0.0033764	9.7158	0.00074518	7.622	0.0044922	3.9925	0.0056114	2.8576	0.0041677	3.2957	0.0094394	4.795	0.0086486	3.4151	0.0076104	3.1507	0.044093	4.2364	0.01221
Mxd1	8.6584	0.0018796	3.0935	0.017528	2.7918	0.0048788	3.15	0.16702	1.8578	0.049118	0.63148	1	0.27485	1	0.30967	1	0.12684	1	0.18063	1	0.18241	1	0.19917	1
Maged1	30.4724	0.00058123	38.3205	0.005078	43.3344	0.0055337	50.6773	0.00035154	51.8739	0.0105	48.3026	0.0034837	28.361	0.0032469	18.832	0.0022682	15.3247	0.012145	15.4736	0.010853	16.4112	0.0039395	19.1717	0.00072463
Zmynd19	10.5899	0.0033988	6.0367	0.0034368	6.0105	0.0011187	6.0947	0.0012397	6.1846	0.0041236	3.174	0.0026308	2.7101	0.0026143	1.8654	0.010688	1.8597	0.047448	1.803	0.052653	1.2201	0.00072248	1.6356	0.0070502
Fbxo5	11.449	0.0011646	2.0444	0.15849	3.3388	0.0041175	4.4807	0.15934	3.1603	0.11454	0.902	1	0.40318	1	0.15797	1	0.20147	1	0.08963	1	0.048224	1	0.043858	1
Pm20d1	2.475	0.013728	4.7316	0.0038971	3.5269	0.026205	6.2586	0.00076112	8.1165	0.0014294	12.4019	0.008836	16.6691	0.0022611	20.1955	0.0021634	23.6493	0.022361	20.411	0.063539	27.4841	0.023866	32.5509	0.0028299
Clta	90.3344	0.0011979	69.8346	0.0039221	89.6814	0.0013169	81.2546	0.0003417	83.4643	0.00063552	57.2407	0.0058037	44.4041	0.0013887	49.8164	0.0042815	41.2675	0.01216	45.0571	0.010145	34.4657	0.009081	37.6475	0.0021929
Ccdc72	44.0065	0.00024452	20.4873	0.0022833	22.1895	0.0017982	25.3761	0.00058286	28.8036	0.0031699	19.8108	0.0051425	15.5144	0.00076915	11.7248	0.001472	14.9675	0.0081854	18.0257	0.0046824	11.806	0.0058476	13.4235	0.0013793
Cap1	48.5599	0.0013883	56.8339	0.0057977	53.5729	0.006219	63.6566	0.00078565	62.7361	0.00192	40.872	0.0027175	28.4695	0.0016487	26.8698	0.0080275	26.0984	0.012729	19.3398	0.02847	21.2663	0.0062485	24.7351	0.00078591
Fkbp11	81.8847	0.0036622	50.1345	0.095615	21.9661	0.0098569	48.552	0.011577	57.0849	0.016835	31.5515	0.01445	20.1619	0.012827	12.8803	0.0096797	18.3067	0.0016021	20.9676	0.021592	12.8065	0.013592	11.6321	0.0082259
Pcolce2	3.6098	0.0027582	4.3782	0.094492	7.6741	0.0025298	9.362	0.0042586	12.9833	0.020613	2.6649	0.045619	1.1593	0.16763	0.96864	1	0.81446	1	0.78439	1	0.60562	1	0.71152	1
Asb6	13.7717	0.0042389	8.3445	0.0069507	6.2078	0.0044389	8.1297	0.00017397	5.7777	0.0047576	3.3008	0.00152	2.5567	0.00023032	2.2007	0.010418	2.5472	0.032215	2.1364	0.0047159	2.1226	0.016921	2.007	0.0064182
Cdkn2aipnl	26.0248	0.0011097	15.9622	0.005696	15.5476	0.0015685	19.0853	0.0019432	18.2198	0.0068154	10.8705	0.0021528	9.1794	0.0019557	7.7984	0.001669	6.7468	0.010407	6.8232	0.022382	4.6817	0.0017438	5.2638	0.0011919
Th1l	24.0224	0.0020717	15.7074	0.003696	11.8126	0.0013585	13.6255	0.00026203	14.1071	0.0014381	8.6827	0.0014141	7.62	0.0017545	6.5088	0.0031672	7.6659	0.0071077	6.5786	0.0065278	5.5819	0.009843	5.4872	0.0026903
Capn3	2.1552	0.0033077	3.5445	0.011031	2.3267	0.032977	6.9793	0.0026452	6.3894	0.0054334	3.0867	0.0082423	2.0151	0.013181	1.5447	0.033359	0.41056	1	0.37398	1	0.30861	1	0.37711	1
Nme1	79.5265	0.002201	48.3413	0.0033316	37.0745	0.0007477	48.7849	0.0007259	46.9445	0.0017166	25.702	0.0044046	23.05	0.0019889	21.407	0.0014433	43.4075	0.0059908	46.3694	0.0084117	36.2465	0.0052043	35.3424	0.0008399
Abhd2	6.1018	0.027479	8.6254	0.014622	25.183	0.066758	27.3908	0.010922	62.3428	0.0078906	66.0647	0.071034	54.0814	0.10877	15.7106	0.17749	14.6469	0.20573	5.7672	0.28205	6.4308	0.22247	7.9639	0.01576
Crtap	10.508	0.00085003	9.9335	0.0056534	11.335	0.0055337	11.8493	0.0016649	13.1345	0.0016481	10.4065	0.00091742	5.859	0.0076175	5.174	0.0011644	3.3103	0.004127	2.9687	0.009083	2.3808	0.011262	2.5708	0.014385
Trip13	5.5946	0.0045477	1.9664	0.002694	2.0981	0.0030762	2.118	0.0117	2.8439	0.0061779	0.95421	1	0.69525	1	0.34388	1	0.46023	1	0.35393	1	0.14262	1	0.18432	1
Dok4	6.755	0.0025132	2.6392	0.0032486	2.6325	0.042289	3.622	0.0012289	2.8891	0.0032145	1.5426	0.0073332	0.95182	1	0.68487	1	0.60734	1	0.43527	1	0.35862	1	0.48158	1
Vangl1	14.0063	0.0031085	7.075	0.0073325	4.8146	0.007873	8.1107	0.0011757	6.4947	0.0035128	3.0206	0.0075508	2.3714	0.013047	2.0752	0.030375	2.2396	0.022726	1.7535	0.21349	1.691	0.03522	1.6757	0.010151
Acta2	20.9151	0.0041211	41.349	0.0094442	18.5929	0.13376	27.5486	0.0023639	39.1351	0.014207	17.906	0.00029221	14.3004	0.056263	6.4116	0.0018873	7.0936	0.011278	3.3938	0.039657	2.606	0.22329	4.9578	0.33192
Npc2	32.0323	0.00046126	43.6396	0.00056644	39.2361	0.0014074	34.1268	0.0014598	31.456	0.00062223	19.7002	0.001635	15.3443	0.0035378	16.6249	0.0010743	18.9864	0.0016236	17.3511	0.011865	16.9546	0.0017014	19.6949	0.0093231
Pkmyt1	10.3296	0.0031699	5.2168	0.0067329	4.5661	0.0058259	5.8881	0.002075	6.2658	0.0070156	2.6974	0.0032003	1.814	0.11556	0.8572	1	1.8173	0.018723	1.3939	0.051296	0.4496	1	0.3937	1
Cyfip2	4.7456	0.0088873	6.853	0.011263	5.62	0.026998	5.5643	0.0011338	4.2767	0.015297	1.9454	0.085484	0.63141	1	0.40097	1	0.20122	1	0.12127	1	0.16709	1	0.28887	1
Isy1	17.3171	0.0012819	9.22	0.00226	8.3465	0.0001348	9.0477	0.00081523	9.5412	0.0028118	5.3187	0.0039774	4.9507	0.001604	4.3265	0.0011319	5.0505	0.0018706	5.7527	0.00017861	4.3031	0.00079976	4.9281	0.0034947
Mpzl1	9.2224	0.00079526	9.4801	0.009195	15.1054	0.0048776	15.0838	0.0008045	16.1912	0.002705	10.4107	0.0023022	7.6149	0.01383	5.8759	0.0021267	4.0147	0.006689	2.2616	0.033268	2.3661	0.0036191	2.581	0.1219
Sdr9c7	0.002726	1	0.0086217	1	0.0076776	1	0.026423	1	0.070469	1	0.24499	1	0.849	1	1.2814	0.026085	4.63	0.061874	6.9326	0.071138	7.058	0.039056	8.8806	0.052856
Dnaja4	11.4896	0.0010092	4.6706	0.06061	1.8433	0.024657	5.5541	0.0048222	2.6385	0.014448	0.76797	1	0.63954	1	0.76186	1	0.80831	1	1.2237	0.72013	1.3675	0.1854	1.423	0.15869
Prss34	0.89323	1	2.3055	0.52465	5.0403	0.0050303	6.226	0.0007154	3.1407	0.0024651	1.2581	0.4553	0.17999	1	0.1134	1	0.020319	1	0.014153	1	0.014242	1	0	1
4632428N05Rik	6.8983	0.00097527	9.1965	0.015742	7.0778	0.0037655	8.6309	0.00067389	7.1502	0.00089127	3.437	0.002698	1.9629	0.030716	1.8234	0.0026485	1.2468	0.5426	1.42	0.18199	1.3682	0.094361	1.4728	0.0056579
Stk24	24.6907	0.0038554	15.5216	0.003007	14.6761	0.0040371	16.287	0.00093687	13.0445	0.0049943	6.3528	0.0039306	4.6595	0.014088	4.7106	0.0065095	4.0872	0.065741	4.1377	0.10147	4.5192	0.021564	6.5011	0.0012703
Atp6v1b2	39.8631	0.00016369	32.8686	0.0073752	28.7345	0.0040206	32.2184	0.00028749	30.9778	0.0020646	19.3866	0.0037705	15.6051	0.0015204	14.3778	0.0014745	12.79	0.017379	10.8532	0.016044	11.891	0.0073144	13.5622	0.0022461
Ak2	48.4648	0.00013206	35.4926	0.0050487	133.316	0.0024433	92.1002	0.0012678	116.883	0.0029086	101.441	0.0037766	84.2916	0.0041745	69.0591	0.002088	86.2187	0.010728	92.8399	0.0017828	69.447	0.0085372	72.5573	0.0021113
Csrp3	0.057404	1	1.9341	1	0.33604	1	0.88813	1	0.61933	1	0.97046	1	1.099	1	1.9725	0.27299	11.6664	0.013581	10.7109	0.0068556	8.8771	0.0025794	7.7575	0.0047029
Il10rb	12.9196	0.00057294	10.463	0.0069626	10.501	0.0013115	11.837	0.00038392	12.0465	0.001007	7.4497	0.0025062	4.6393	0.01468	4.4048	0.0024113	3.2065	0.021176	3.1735	0.014913	2.7799	0.01187	3.4249	0.0069247
Fam78a	6.0222	0.0054137	1.6184	0.016423	2.275	0.0053914	2.8141	0.01	2.019	0.050794	0.83657	1	0.42167	1	0.32853	1	0.23616	1	0.19471	1	0.13474	1	0.19345	1
Pacs1	10.2246	0.0019917	9.629	0.0183	5.2828	0.023347	7.1092	0.00037604	5.7654	0.0014843	3.1022	0.014501	2.0118	0.052147	1.6772	0.039973	1.0086	1	0.67066	1	0.68991	1	0.89128	1
P4hb	475.868	0.00067996	562.457	0.015951	470.767	0.0020833	858.569	0.0013162	927.286	0.0044675	731.231	0.0052848	587.658	0.0033723	533.996	0.00073982	722.31	0.012161	631.312	0.033372	595.213	0.0015982	624.479	0.00061456
Dnajc8	23.3252	0.0023744	9.7252	0.01274	11.0573	0.00082787	12.0654	0.0016233	11.1481	0.0079112	6.4484	0.01222	5.2539	0.0020179	5.108	0.0013933	4.3614	0.008244	4.1725	0.01027	3.5062	0.0026502	3.8442	0.0022992
Cenpm	16.3168	0.0018	8.4538	0.0052722	8.7735	0.0049522	10.8429	0.001448	16.3861	0.0028272	11.7621	0.0091676	9.1885	0.013519	6.0781	0.0024386	7.1861	0.014971	4.0837	0.0056479	1.243	0.94665	0.52575	1
2010317E24Rik	3.7252	0.0029935	1.5591	0.038683	0.97311	1	1.5082	0.0052253	1.4045	0.13278	0.4189	1	0.17802	1	0.071648	1	0.14015	1	0.1074	1	0.015983	1	0.0041996	1
Cdc37	66.7534	0.00014245	50.0776	0.004948	40.0851	0.0026687	51.5267	0.00092857	47.7469	0.002376	29.9586	0.0021301	26.8994	0.0019184	24.462	0.00067412	27.0089	0.00010718	25.9123	0.020047	24.6344	0.0020933	29.4414	0.0011231
Mybbp1a	37.7142	0.0025354	33.7723	0.0088031	29.5186	0.0022461	25.037	0.00035953	23.6116	0.0015032	14.6709	0.014795	13.2056	0.0013659	11.4135	0.025058	10.8173	0.030985	7.9447	0.065782	7.7818	0.011741	7.6408	0.00039149
Pdzk1	14.1661	0.00074256	17.1317	0.0053027	28.011	0.011035	40.576	0.00045728	42.5932	0.0039479	29.9791	0.0032715	17.4362	0.00031003	14.3734	0.0015689	15.1103	0.0033481	12.4049	0.010004	14.1558	0.0027627	16.1609	0.00064789
Rab5c	97.9852	0.0014582	64.7568	0.0032407	52.7626	0.0023833	66.9111	0.00076709	60.2747	0.0021804	38.3705	0.0015781	35.15	0.00082658	40.3132	0.0008832	47.5856	0.0027472	49.8159	0.0045193	46.9481	0.0014774	51.2214	0.00080467
Inpp5d	7.3761	0.0026525	8.431	0.0091847	6.3639	0.010075	7.3763	0.00046327	6.1115	0.00082641	3.566	0.012005	1.6312	0.14001	1.5666	0.26327	0.91247	1	0.75415	1	0.73009	1	0.77257	1
Cd209f	0.46676	1	2.4065	0.15371	1.3688	0.29158	4.0692	0.036185	10.1781	0.0063045	14.2306	0.0095972	6.8821	0.012945	4.9149	0.017736	1.9333	0.13487	1.9977	0.019122	0.93395	1	0.46442	1
Rrp1	50.3043	0.0013752	37.306	0.0069527	41.9868	0.00048552	34.1187	0.00075758	36.9374	0.0016407	27.0118	0.0019457	24.3082	0.001498	22.3374	0.00077413	20.828	0.006334	17.9967	0.0071057	16.6932	0.0029185	17.0709	7.241e-05
Slc17a4	0.085497	1	0.44982	1	0.61991	1	3.9183	0.0021827	8.6392	0.011956	14.7336	0.01295	16.5101	0.0010854	11.1611	0.0035302	11.8661	0.022833	8.9089	0.060372	10.1388	0.028552	9.4561	0.0027333
Sri	23.7388	0.0014157	12.4936	0.0027302	11.7429	0.0053712	14.1407	0.00078565	12.3163	0.0027352	8.098	0.0021301	7.0879	0.00023032	6.1814	0.0019384	5.3717	0.0025229	5.4481	0.033592	5.0128	0.0044244	6.2995	0.00073431
Fam125b	6.3262	0.0054371	5.0576	0.0079661	4.4297	0.01348	5.2867	0.000958	3.9444	0.0021858	2.1565	0.0076352	1.1592	1	0.83293	1	0.46871	1	0.37567	1	0.35623	1	0.37331	1
Apbb1ip	9.8817	0.0072725	5.4547	0.0050453	6.6805	0.0095595	6.1599	0.0016233	5.2666	0.021317	2.2994	0.0050025	1.1726	1	1.1446	0.75109	0.59336	1	0.60397	1	0.44035	1	0.5511	1
Rfc3	17.8585	0.0039641	8.8148	0.0027302	9.3075	0.0022996	12.9081	0.00065559	15.5975	0.009255	9.1806	0.0032698	5.2365	0.0050645	2.9558	0.10146	4.5098	0.023849	2.5968	0.011822	2.4675	0.010015	2.7207	0.0060575
Igsf5	1.5059	0.0095434	2.5267	0.0013543	12.353	0.00074651	9.1861	0.00051715	11.4045	0.0010326	9.3029	0.0012747	8.8155	0.0031412	7.9639	0.0016999	7.8856	0.0039672	9.2891	0.0014932	7.3474	0.0042044	8.0742	0.0010941
Cyp2c55	0.0059896	1	0.0039376	1	0.012746	1	0.039493	1	0.24632	1	0.89953	1	7.2919	0.00084658	8.4246	0.14487	8.0368	0.027937	5.86	0.002556	2.8186	0.0072153	3.3597	0.0038874
Ap1b1	47.0896	0.0013516	33.9269	0.007346	30.644	0.0019493	42.2866	0.00077861	41.3551	0.0013327	31.2195	0.0062501	22.7704	0.0012281	19.8409	0.0039814	17.8222	0.0058973	13.6883	0.02153	15.1131	0.0025793	15.7375	0.0005858
Eif3g	123.217	0.0042984	94.8403	0.0050988	82.2826	0.0025307	81.1344	0.0043799	81.6042	0.0033562	48.0208	0.0020686	41.8707	0.0046547	42.2943	0.00096486	48.1021	0.0075468	59.2191	0.024009	43.3676	0.0037025	46.1744	0.0011552
Prdx1	77.9774	0.00078227	88.4292	0.00072672	112.802	0.0017844	151.066	0.00097408	183.69	0.00086301	152.171	0.0029275	125.696	0.0019155	136.211	0.0010783	139.839	0.0017754	152.05	0.0049941	121.441	0.0016299	137.911	0.0010659
Bcas1	2.8903	0.0020208	0.37555	1	0.21365	1	0.33734	1	0.37647	1	0.04126	1	0.0078705	1	0.0034452	1	0.0082429	1	0.0019826	1	0.0077036	1	0.011932	1
Acin1	19.6225	0.0017515	10.3411	0.0026784	11.0878	0.0023749	13.1383	0.0010978	10.7737	0.0036274	7.3328	0.0061142	5.8073	0.0046116	5.343	0.0025047	5.2641	0.0053817	4.4668	0.0012248	3.95	0.0047954	4.3219	0.0017796
Snrpd2	93.0247	0.014649	62.8012	0.0015687	44.7582	0.004205	53.2914	0.001941	51.4796	0.0033213	33.6922	0.0069978	26.4712	0.006192	21.5043	0.0021613	27.9518	0.021318	32.2023	0.014235	22.7004	0.011852	23.2492	0.0083684
C1qb	53.0768	0.0073546	67.2097	0.013606	115.56	0.0030037	87.6501	0.00076983	89.7634	0.0018843	68.6109	0.0062537	44.0419	0.016317	49.1921	0.012052	39.2705	0.016135	45.1714	0.00965	30.0723	0.028531	27.3145	0.0030991
Taf5l	14.4756	0.00042927	8.3795	0.0013518	7.9178	0.0028295	9.0762	0.00096019	8.0357	0.004119	4.5116	0.0070313	3.706	0.0052149	2.8271	0.0094418	2.6837	0.031849	2.0562	0.1807	2.0818	0.059413	2.8563	0.0065233
Bckdk	19.8622	0.00091389	14.2356	0.023705	9.6317	0.0083987	13.7391	0.0014061	11.0593	0.0023703	5.9116	0.0066071	4.4916	0.0067341	3.6993	0.0033426	3.0985	0.025012	3.0355	0.061307	3.1644	0.0044741	3.0614	0.0068809
Dgat2	93.6856	0.00078866	112.271	0.008859	129.771	0.0012449	166.922	0.0046888	183.254	0.010237	191.891	0.0018718	239.918	0.0047628	265.407	0.0031345	164.812	0.0025991	149.786	0.0057833	209.278	0.0044573	180.244	0.001499
Gm15772	71.9091	0.011676	66.0859	0.0014245	52.7389	0.015105	48.1258	0.0022185	40.5818	0.0053606	25.4031	0.026678	17.3792	0.0082206	17.3805	0.0092796	20.0257	0.027435	27.8722	0.040787	15.7899	0.016747	19.4078	0.0053439
Ces2d-ps	0.048067	1	0.1699	1	0.3052	1	0.92787	1	0.70148	1	0.34317	1	0.2206	1	0.32648	1	3.1375	0.050632	5.9921	0.0017194	8.0869	0.0066736	6.2828	0.11597
Ptpn7	4.0582	0.0018202	1.9987	0.049404	2.3548	0.010216	2.5101	0.00093558	2.0596	0.11243	0.56917	1	0.19424	1	0.14992	1	0.069126	1	0.063433	1	0.038464	1	0.045459	1
Bdh2	0.3723	1	0.25795	1	1.064	1	0.30288	1	0.80829	1	0.95101	1	1.0788	1	2.0324	0.017041	4.7079	0.015715	7.1029	0.017756	7.8302	0.0010617	10.9765	0.0019311
Trim58	7.391	0.031214	2.996	0.020932	1.9054	0.11971	3.6759	0.047475	1.7847	0.092772	0.26009	1	0.014342	1	0.036495	1	0.003375	1	0.0059863	1	0.0035944	1	0	1
Plagl2	15.4598	0.038788	3.7376	0.0027149	4.2218	0.029553	4.9031	0.022605	3.2183	0.044149	1.1232	1	0.68241	1	0.52414	1	0.31921	1	0.29819	1	0.28438	1	0.30727	1
Bcmo1	2.4807	0.012858	1.6391	0.029756	5.0527	0.0045841	7.3571	0.0018833	8.3815	0.0045314	5.1035	0.0065087	3.5518	0.0063279	2.8631	0.0011895	1.5159	0.016374	1.1089	1	0.60883	1	0.69867	1
Acsl5	60.0025	0.0010631	102.915	0.0010251	161.818	0.0024372	111.583	0.00042044	113.604	0.0033146	86.8318	0.0031136	57.6769	0.0014869	45.8257	0.0035973	121.997	0.0084821	85.8646	0.027184	93.5111	0.012364	115.344	0.0023541
Dcaf15	8.8632	0.0026965	6.978	0.0054544	5.8189	0.0031318	6.4336	0.0010788	6.1147	0.0072864	3.2432	0.0030381	2.0495	0.015174	1.5999	0.017467	2.021	0.011712	1.5884	0.0046824	1.3947	0.0028328	1.1486	0.006681
Tprkb	3.6438	0.00071378	3.6959	0.0031316	4.3268	0.0030668	4.8215	0.0065775	4.6972	0.00055522	6.2099	0.0042465	10.1813	0.0037509	16.1897	0.0039628	12.2092	0.0053956	12.9836	0.022751	13.0792	0.00071518	19.6455	0.0022461
Fkbp1a	45.7329	0.00024342	38.324	0.0010251	47.5732	0.0010638	45.2488	0.00057177	51.974	0.00037049	34.2741	0.0012177	29.7061	0.0015674	26.217	0.0012425	30.3574	0.00077812	28.2004	0.0029098	25.8873	0.0011799	25.8567	0.002192
Bhmt2	24.074	0.0014784	55.2835	0.0091046	77.1476	0.0019525	89.6062	0.0018259	117.294	0.0029399	84.5462	0.0014773	78.8167	0.0012039	74.3507	0.00045254	90.5866	0.0007631	76.0032	0.012589	82.4015	0.001722	76.2095	0.0012093
Snx5	34.4441	0.00053703	20.6416	0.016156	27.9636	0.0038055	24.3373	0.0015957	26.5348	0.0029163	15.5182	0.0058547	11.2685	0.018856	10.5177	0.0029082	7.6249	0.011348	8.8417	0.018429	7.2738	0.0039438	9.4211	0.00084875
Rad21	42.7243	0.013386	13.8117	0.023514	17.223	0.006537	19.455	0.020243	19.3294	0.026597	9.3099	0.02157	6.9096	0.032785	5.6832	0.0089762	4.6049	0.078423	4.0377	0.099363	3.4366	0.026407	5.1449	0.0076969
Hist1h2ag	10.4965	0.028478	4.8772	0.005482	2.8106	0.00038431	3.3509	0.0039444	1.8118	0.10138	0.7398	1	0.37885	1	0.46726	1	0.26445	1	0.42339	1	0.33755	1	0.27009	1
Pdk2	7.5587	0.0010586	17.7069	0.0085933	15.1399	0.0052365	14.4853	0.0021374	15.4404	0.0021147	21.2859	0.002716	32.4019	0.0079287	42.9202	0.0090241	37.5062	0.0027472	26.4129	0.023581	40.0685	0.0038358	43.3302	0.0013648
Fkbp1b	2.2671	0.017115	4.2082	0.0020123	1.8301	0.023857	1.2675	0.041038	1.0713	1	0.42874	1	0.20365	1	0.10845	1	0.066885	1	0.078292	1	0.058888	1	0.11381	1
Npb	4.101	0.021244	1.8304	0.024229	2.3533	0.11345	7.8824	0.0022993	6.943	0.0047868	3.4748	0.054937	0.63749	1	0.27365	1	0.31084	1	0.32558	1	0.29553	1	0.29731	1
Nek2	10.0965	0.00071107	4.4533	0.0037539	4.4061	0.0053448	5.6429	0.0063438	7.9687	0.0028907	2.8407	0.0010385	2.0803	0.01019	1.0349	1	2.2101	0.036671	1.842	0.02199	0.78568	1	0.95278	1
Fcgrt	26.9114	0.0015854	67.0956	0.0046725	124.865	0.0020066	107.552	0.002584	113.881	0.0025254	114.154	0.0020194	90.0993	0.001427	91.2322	0.0045748	80.375	0.011525	92.0879	0.0036023	80.1318	0.0057126	80.957	0.0004766
Aadat	5.2587	0.0023341	6.757	0.012094	32.4219	0.0013282	18.1212	0.0010241	26.3333	0.0004478	29.8275	0.0048769	39.4596	0.00091651	37.9369	0.00087458	27.0519	0.010875	25.8836	0.023915	27.363	0.0046004	31.5715	0.0076798
Aldoart1	12.4399	0.0092152	17.3373	0.006369	7.7172	0.0016938	7.4339	0.0039872	8.1571	0.0062074	3.792	0.0077658	3.1984	0.019057	2.8898	0.0021949	2.4694	0.0061055	2.7344	0.018223	2.7232	0.0057282	3.0236	0.0013531
Xrcc6	21.3085	0.0011374	9.9861	0.011126	9.9798	0.0017009	11.7449	0.00063069	12.3298	0.0013905	7.5867	0.0010168	6.8771	0.0012375	5.3482	0.0016999	6.2386	0.0044439	5.139	0.0055433	4.9726	0.00067575	5.4195	0.0016691
B230208H17Rik	13.9889	0.00092828	7.9843	0.0017265	7.5875	0.0045656	9.0905	0.0016312	8.4417	0.0029485	5.6684	0.001217	4.1015	0.0016617	3.2795	0.0014161	2.851	0.001792	2.5566	0.14032	2.2731	0.0020708	2.6237	0.0079634
Narf	28.4171	0.0014315	9.2813	0.012447	8.4768	0.0077107	12.2824	0.0085901	9.2935	0.020762	5.8073	0.010347	6.165	0.004132	5.8077	0.0051383	3.7712	0.019625	3.2967	0.20537	3.0017	0.0091718	3.4067	0.0012796
Myo1f	7.1736	0.0053842	8.584	0.036861	5.3229	0.0073292	6.7213	0.0030788	6.1196	0.0016108	2.4532	0.012978	0.82822	1	0.77879	1	0.61818	1	0.66362	1	0.49008	1	0.448	1
Rbp1	33.9612	0.0010631	35.8234	0.0020224	32.2312	0.0010866	42.4767	0.0018217	43.6154	0.0069337	48.9051	0.0015121	34.9711	0.0011094	23.6458	0.0029504	22.7635	0.0030831	18.5174	0.0014489	8.0943	0.042481	7.6322	0.34662
Clec12a	5.3779	0.0010222	3.8915	0.0027302	4.4203	0.0015975	3.9848	0.00070026	4.3622	0.0064608	1.5868	0.0053865	0.73803	1	0.75304	1	0.54944	1	0.81053	1	0.53166	1	0.79709	1
Trak2	27.2205	0.030829	7.4324	0.068892	8.8906	0.019254	11.3544	0.067679	7.0181	0.06711	1.8741	0.11269	1.7462	0.17706	1.5614	0.030187	1.0756	1	0.96489	1	0.83744	1	1.2933	0.19566
Snrpa	28.3679	0.0014091	17.6563	0.0026784	14.5875	0.0028657	16.2363	0.00057483	16.6557	0.00078741	10.979	0.0018718	7.9591	0.0090372	7.8433	0.0032499	8.9638	0.0053978	8.5005	0.0085471	8.0768	0.0083108	6.8302	0.00042506
Trem1	0.95862	1	1.6839	0.011258	1.1047	0.022794	0.69058	1	0.62322	1	0.15982	1	0.030814	1	0.015614	1	0.0078507	1	0.0021809	1	0.0024252	1	0.00136	1
Tmed4	18.3168	0.001849	25.6016	0.0027236	53.5443	0.00054105	38.3825	0.001255	38.6576	0.0019511	24.3757	0.0020985	22.1185	0.00064745	20.6975	0.00085756	23.1847	0.0033388	24.1123	0.0064655	23.1172	0.0026988	27.4319	0.00046473
Mki67	31.053	0.13692	4.9154	0.014055	4.5087	0.053611	7.1563	0.30966	4.2266	0.078261	1.2785	0.91776	0.66576	1	0.23038	1	0.38145	1	0.17443	1	0.037863	1	0.028467	1
Prssl1	2.8486	0.0087975	2.886	0.027965	1.4548	0.042475	1.7986	0.053994	1.6058	0.021873	0.31713	1	0.03983	1	0.041229	1	0.013265	1	0.011915	1	0.010661	1	0.0090479	1
Dhrs1	21.2439	0.0013021	23.8157	0.0016074	55.0531	0.0050585	72.7568	0.0030163	87.6952	0.008164	74.6772	0.0019457	62.7481	0.004421	53.9496	0.00060684	71.9043	0.0077078	72.5441	0.010278	80.2313	0.0004451	78.4633	0.0018924
Txndc15	10.0827	0.0070794	10.3788	0.00050984	14.24	0.0033909	17.1086	0.0022896	18.2569	0.0037187	16.0613	0.0010982	17.2668	0.0025542	18.0399	0.0028327	22.3667	0.0077895	29.5385	0.013107	32.6034	0.0013564	43.7582	0.00084646
Iyd	6.7237	0.0033386	6.7327	0.023723	12.1325	0.0016749	17.3618	0.0015246	28.8124	0.0010845	28.6489	0.0054225	34.8203	0.0045364	34.3652	0.0021954	25.5104	0.0045322	23.8443	0.016568	23.7982	0.0027582	28.4918	0.0018761
Gclm	106.343	0.000947	48.7111	0.0097894	49.3202	0.0035131	60.5821	0.00092992	49.3724	0.0018356	42.5863	0.0024139	36.3217	0.0043971	34.0444	0.00089282	34.2234	0.011963	33.7706	0.0093967	32.4505	0.0066608	43.7711	0.0058511
Dapk2	11.5117	0.00059692	5.8982	0.012446	5.8297	0.0032332	10.6336	0.00021724	9.198	0.00086421	5.2414	0.001517	3.2092	0.011453	2.9685	0.014947	2.2828	0.0079354	2.6882	0.016992	2.1557	0.0065173	2.3629	0.054602
Ccdc80	3.4815	0.0026602	7.7408	0.037379	11.3409	0.0077015	12.5338	0.00089802	17.3639	0.0051596	19.4058	0.0017722	12.7864	0.0021036	9.1385	0.0003555	5.2813	0.024663	3.514	0.084179	2.4743	0.0020866	2.5782	0.0017518
Hvcn1	2.7941	0.0014091	5.2573	0.0040162	4.6882	0.014591	4.3584	0.0033819	3.9776	0.00075949	2.0257	0.0077546	0.9794	1	0.73271	1	0.52523	1	0.52801	1	0.46486	1	0.54141	1
Ddx27	14.628	0.00077563	7.48	0.0021599	7.7275	0.0019257	8.3235	0.0024359	6.4553	0.0032304	3.5274	0.0048769	3.634	0.0016596	3.3703	0.010609	2.3714	0.021217	2.695	0.10448	2.3674	0.012318	2.8906	0.0019878
Tjp3	0.57068	1	0.77026	1	1.7252	0.091492	2.7115	0.025159	6.5265	0.010316	6.7247	0.0067023	7.176	0.0053063	7.8874	0.0017714	9.4962	0.01291	11.1484	0.016087	12.5451	0.0010355	9.2113	0.0002888
Syt3	0.012636	1	0.029094	1	0.04733	1	0.04182	1	0.043598	1	0.053613	1	0.089087	1	0.29033	1	0.43233	1	0.75373	1	1.7272	0.001722	2.1531	0.0028547
Spcs1	63.4688	0.0011329	57.669	0.0066576	60.8464	0.00071646	63.5476	0.0011173	70.4365	0.0006025	49.6367	0.0034535	38.6164	0.0020761	30.4855	0.0011399	35.5613	0.00092913	40.1754	0.0061787	30.2083	0.0013531	30.7431	0.00042415
Gm9992	0.26166	1	1.1714	0.24133	4.2266	0.00087338	5.6443	9.1314e-05	4.6523	0.0048218	5.4508	0.014737	2.6852	0.11808	1.6179	0.0070529	0.33591	1	0.26261	1	0.29456	1	0.63944	1
Tnfaip2	32.6747	0.00016673	18.9336	0.011444	17.4044	0.0041926	25.9016	0.00026808	19.3264	0.0012703	13.5382	0.0049271	8.6414	0.0035563	6.3384	0.041948	6.0051	0.036073	8.3918	0.05844	6.7897	0.028539	5.4698	0.054883
Mcoln2	4.2112	0.00085967	1.1849	0.29141	1.8361	0.029257	1.8532	0.01555	2.2664	0.011555	0.76486	1	0.32437	1	0.22583	1	0.11712	1	0.07348	1	0.044578	1	0.068731	1
Ubash3a	3.7971	0.0023334	2.4499	0.097102	1.4813	0.038264	1.6061	0.0023271	1.0098	1	0.27534	1	0.076165	1	0.051017	1	0.031279	1	0.01472	1	0.017719	1	0.019364	1
Nudt5	26.7783	0.0024758	16.4594	0.019154	9.5211	0.0036136	16.0978	0.0012918	17.5332	0.0084311	8.9424	0.006523	6.268	0.0020103	3.9499	0.0076247	6.221	0.030779	5.2717	0.0064335	4.33	0.0074878	4.6608	0.0031652
Ninj1	37.2405	0.0051547	70.3791	0.007948	80.2652	0.0024619	97.7039	0.0087597	113.125	0.008887	136.027	0.0037227	162.384	0.0064731	145.996	0.0015595	146.154	0.01761	150.8	0.0067607	138.132	0.006886	119.271	0.001797
Ddost	105.679	0.00089568	107.558	0.0037686	67.7617	0.0014805	107.829	0.00087868	112.424	0.001541	87.6559	0.0044518	60.5333	0.0033531	54.2753	0.0033761	73.0625	0.0018703	60.2198	0.013969	57.4909	0.0024696	51.8982	0.0006551
Cel	0.030449	1	108.928	0.54544	27.2537	0.14745	55.1678	0.03161	65.267	0.25259	51.073	0.72827	185.478	0.7081	166.713	1	0.049098	1	0.87052	1	76.2017	1	312.5	1
Adm2	1.4922	0.052775	4.5727	0.0092094	0.67185	1	1.8689	0.0021816	0.82904	1	0.10907	1	0.036352	1	0.019712	1	0.011553	1	0.0077175	1	0.0079469	1	0.02549	1
Hmgn1	52.6307	0.00016088	28.2132	0.0060052	49.9953	0.00054105	43.5356	0.000657	55.0547	0.00071395	42.6644	0.0036235	36.6981	0.0031412	27.5976	0.0030856	24.831	0.0053956	26.8141	0.0075014	18.4083	0.0040267	22.6618	0.0028319
Cldn2	0.57469	1	2.3981	0.061222	7.3151	0.13297	23.4294	0.0011379	30.8076	0.001312	25.4573	0.0077177	20.4204	0.00043053	16.9251	0.00095034	25.6944	0.018085	26.2653	0.070772	23.4468	0.0027009	21.6075	0.0014195
2310022A10Rik	9.2884	0.0006028	5.5404	0.0098768	4.2967	0.0061982	5.3317	0.00052018	4.4022	0.0022111	2.4462	0.006057	1.9218	0.0012557	1.6356	0.012678	1.5592	0.0054478	1.3912	0.30957	1.3014	0.0020103	1.4863	0.028273
Agpat2	37.8692	0.0018237	76.1248	0.0073144	129.325	0.0019613	126.978	0.0066496	167.473	0.0038903	124.4	0.0030648	143.87	0.0021821	104.653	0.00054901	143.902	0.0038005	129.163	0.043676	159.431	0.00042161	151.359	0.0012781
Pla2g16	9.2317	0.00034324	4.163	0.0034368	3.3399	0.0077013	5.5529	0.0007983	4.396	0.0022534	2.4674	0.002696	2.5495	0.0014702	2.2604	0.008336	2.475	0.031202	1.8269	0.033031	1.1132	0.20429	0.98265	1
Acy3	5.1506	0.0010586	4.5726	0.011977	9.3974	0.0030081	12.1976	0.0012278	18.0429	0.0065754	25.1997	0.0035169	29.0833	0.011942	30.0719	0.0029506	27.8499	0.016235	25.6631	0.0056479	25.9443	0.0030783	23.9101	0.0015563
Nhp2	57.9407	0.0044312	37.7903	0.0024332	39.6598	0.0043558	30.4878	0.00084084	32.4387	0.0070852	14.5766	0.0025119	15.0454	0.004896	12.4883	0.0015693	22.5087	0.013121	22.2186	0.0087273	16.1098	0.02132	17.3255	0.0069969
Slc6a13	42.5033	0.00096099	81.8202	0.0040214	74.0285	0.01513	159.079	0.01088	139.74	0.014371	99.2509	0.0062821	107.947	0.01977	123.416	0.0055144	196.457	0.0027472	129.301	0.0081058	146.873	0.0028264	145.524	0.00046078
Aaas	23.4974	0.0013292	13.9733	0.012381	8.4173	0.0019547	11.5699	0.0012888	13.3657	0.0077713	6.4623	0.0059021	5.5099	0.008664	3.8746	0.022481	6.7261	0.0081025	5.1338	0.012121	3.8317	0.0042156	3.3149	0.0020657
Mylpf	6.7725	0.0065074	89.3036	0.88732	2.9579	0.051469	2.6924	0.0054963	1.4084	0.024338	6.8312	0.79584	0.30601	1	0.25297	1	0.38558	1	0.45614	1	0.32192	1	0.3472	1
Gnas	290.158	0.00091548	215.574	0.015634	268.276	0.0031716	268.103	0.0014421	253.955	0.0013567	213.645	0.0020985	170.623	0.0022904	159.049	0.00029991	151.915	0.0030219	151.791	0.0041578	167.73	0.0014137	190.186	0.0013803
4930420K17Rik	1.5587	0.0088729	1.6952	0.19543	8.7358	0.015411	5.9346	0.018782	9.0259	0.0074733	7.9363	0.013569	8.2875	0.01988	11.0475	0.0076544	12.0644	0.027632	18.244	0.013962	19.8491	0.01095	28.4909	0.0023193
Psmd9	16.1689	0.00085967	20.508	0.010586	26.6611	0.0027014	20.072	0.00083393	18.4206	0.0021899	9.9083	0.0010694	9.8929	0.0013952	8.9693	0.0020378	8.3177	0.0029787	8.0276	0.0018115	7.0984	0.00069974	7.7749	0.0023541
Ndfip1	30.7098	0.00056127	34.1867	0.0032218	62.5037	0.00052147	56.0035	0.00046193	60.0341	0.0014339	56.2603	0.0017218	59.4346	0.0021143	71.3106	0.002326	64.3962	0.0033086	74.3095	0.0040839	76.5738	0.0011799	90.3197	0.0022389
Slc44a3	12.3063	0.00241	14.4362	0.0030158	11.2341	0.022146	18.3674	0.0029512	19.2375	0.00047546	18.7139	0.0097719	12.4443	0.014245	6.6524	0.0033723	3.5144	0.034976	3.2702	0.16647	2.3423	0.011331	2.3827	0.0069949
Psmc2	58.1102	0.0012587	33.3065	0.0029031	41.457	0.0010293	43.3344	0.00026609	47.0234	0.0004478	28.022	0.0014889	26.8744	0.00063821	25.7141	0.0009387	30.9222	0.0012932	32.8713	0.0020248	29.4847	0.00069974	31.612	0.00090903
Siva1	32.3974	0.010087	13.5008	0.0035913	11.6199	0.0061719	13.7403	0.0025011	12.519	0.012933	6.0643	0.021655	5.4972	0.008204	4.7034	0.005792	5.3269	0.082726	4.203	0.016087	3.3939	0.069531	3.7528	0.066965
Sec14l1	12.701	0.00020886	6.8658	0.0040162	6.865	0.02543	7.5709	0.00013997	7.0858	0.0021913	4.3788	0.0018069	2.9554	0.016835	2.4301	0.0005825	2.111	0.0098928	1.9617	0.041302	1.566	0.0020065	1.9406	0.007123
Nolc1	12.806	0.0025001	5.4284	0.014313	6.452	0.000558	5.0708	0.010751	5.1366	0.0096274	2.4252	0.016955	2.7227	0.002666	1.938	0.024763	1.6083	0.012247	1.5191	0.29046	0.95122	1	1.1799	0.12876
Wdr1	23.4476	0.0012052	15.9737	0.0062443	22.4165	0.0054777	20.4581	0.0019565	20.5764	0.0024505	11.9956	0.0075651	8.8142	0.020838	7.9708	0.0044061	6.6764	0.014335	5.1473	0.016131	5.0877	0.0043252	6.2414	0.00067076
Hspb8	4.4889	0.0016951	19.2298	0.13484	27.1363	0.0020659	22.6503	0.011148	23.4814	0.0044579	20.8335	0.0028721	40.9823	0.014222	50.7893	0.0039958	52.4097	0.0053012	42.4713	0.0097757	50.7339	0.0019979	57.0021	0.0047518
Sh3gl1	15.3943	0.0037808	13.6509	0.0027715	16.4057	0.002694	17.4105	0.0013967	19.7847	0.0040314	14.371	0.001696	9.0253	0.0016857	7.2519	0.0020815	7.0763	0.0053978	5.4732	0.0030564	4.8308	0.0032672	4.4336	0.0016108
Ip6k1	31.234	0.00075886	24.7701	0.0076447	19.1683	0.0081643	27.0054	0.0010892	22.8566	0.0029766	16.0098	0.0054958	14.3233	0.001828	12.629	0.0017623	8.174	0.0073822	6.6696	0.066985	6.4762	0.011432	8.0011	0.001545
Ugt1a5	0.22984	1	0.019256	1	0.024883	1	0.024362	1	0.04089	1	0.15802	1	0.12633	1	0.26604	1	11.1699	0.12937	3.8019	0.40359	8.5801	0.1663	9.9267	0.0018818
Nmral1	20.8454	0.004844	15.4832	0.0088496	10.3096	0.0030635	15.0955	0.0010663	13.3517	0.0074557	6.5154	0.0010168	7.3969	0.0031651	6.7969	0.0015693	5.9277	0.0097378	5.0504	0.0044003	3.0389	0.0060748	2.5859	0.0017453
A2ld1	6.701	0.00030408	10.4127	0.0028183	30.1902	0.0025973	28.3762	0.0017496	31.6856	0.0038567	38.2155	0.0013458	33.6761	0.0062792	28.6121	0.00032618	21.4527	0.0029423	23.8404	0.0025415	25.418	0.0021348	27.037	0.00069636
C1qc	41.5239	0.008373	47.4058	0.014145	94.2906	0.003868	67.3248	0.0013731	69.1085	0.0012313	54.4419	0.012556	31.2785	0.013645	38.7467	0.0062609	30.4372	0.017187	35.2797	0.0062034	21.4695	0.027958	21.3986	0.0027015
Pbx2	15.1406	0.00017005	10.7795	0.008671	12.3263	0.0046591	12.7447	0.00075363	10.9026	0.00098301	7.3452	0.0021237	4.5848	0.005923	4.2698	0.0023046	3.2414	0.0061874	3.4825	0.045474	3.5928	0.0039395	4.2668	0.0062232
Plaur	2.137	0.080536	3.8847	0.0013056	3.0186	0.0019356	2.0809	0.026769	1.9282	0.0038915	0.83478	1	0.27098	1	0.2298	1	0.14683	1	0.1374	1	0.094134	1	0.15244	1
Phb2	195.967	0.0015402	170.928	0.0052155	239.242	0.0038214	186.469	0.0034595	200.17	0.005337	140.106	0.0028323	123.8	0.0031232	122.502	0.0010743	135.87	0.0079692	111.173	0.0032609	100.691	0.0036067	107.08	0.0049764
Fam64a	8.0405	0.011078	3.9247	0.0035784	2.9674	0.047491	3.3465	0.0050836	3.9087	0.011289	2.1934	0.035054	0.67937	1	0.38519	1	0.80109	1	0.24626	1	0.077519	1	0.077177	1
Tgif2	2.3775	0.0014561	2.1202	0.0070892	2.9688	0.0040854	2.9735	0.004107	2.8556	0.00672	1.5589	0.010292	0.56564	1	0.31589	1	0.24237	1	0.15677	1	0.12042	1	0.15797	1
Rgl3	0.075207	1	0.23632	1	0.28128	1	0.28143	1	0.28755	1	0.65684	1	2.0193	0.09823	4.2518	0.0025388	3.155	0.010857	3.8712	0.017027	4.0745	0.0022443	3.7557	0.00074129
Cpn2	13.2566	0.0010253	36.7279	0.0026132	46.8166	0.0054361	50.3208	0.00090112	51.4873	0.0027767	56.8521	0.0068856	74.8745	0.0033719	87.2427	0.0019305	76.9855	0.015445	72.0065	0.051949	87.5975	0.0079998	96.5219	0.00090517
Psmb2	96.4249	0.00097491	65.2653	0.0020348	72.0645	0.00021004	70.5817	0.0011173	79.7882	0.00072053	51.7934	0.0021983	48.6354	0.0019787	46.6114	0.0020415	54.3526	0.0022106	50.7631	0.0078004	44.0623	0.0013141	44.0329	0.00010578
Agmat	14.3235	0.0073806	31.9649	0.005368	57.6041	0.0010572	82.0277	0.0072026	90.3943	0.015	95.2484	0.0047096	81.5692	0.0032742	85.6172	0.0026423	89.2277	0.017343	84.0776	0.0023649	74.3456	0.0060336	63.27	0.0019509
Abhd6	2.4466	0.0011051	2.0393	0.0087405	11.8574	0.0015459	6.3598	0.0023569	10.2954	0.0020717	7.5624	0.0049814	8.8842	0.0069935	8.4939	0.0020738	18.6794	0.00031238	13.2624	0.020054	14.8583	0.00078249	14.0452	0.00346
Nsmce1	37.8123	0.0047294	24.9797	0.0075977	16.47	0.007258	22.0875	0.0014061	25.3632	0.015797	12.2846	0.0049729	10.4232	0.0019708	7.7827	0.0022743	8.2662	0.022846	9.5591	0.023871	5.7178	0.011407	6.4783	0.021763
S100a6	8.8125	0.038807	22.9299	0.0032918	22.4751	0.014795	14.1252	0.0050921	14.732	0.0075932	9.9514	0.016296	4.9872	0.029968	3.836	0.00379	3.974	0.03525	3.8744	0.026905	2.4201	0.072665	2.8206	0.037066
Ap1s1	57.3851	0.0021342	42.8489	0.001701	34.5735	0.0012605	44.3168	0.0017922	51.3734	0.0029829	32.1039	0.0044424	23.682	0.0015313	18.7921	0.0023719	23.9549	0.020222	23.2324	0.0022687	18.6449	0.013063	18.1605	0.0029507
Saa4	7.7023	0.015426	3.0622	0.12478	2.0052	0.066812	7.6807	0.00034123	6.8308	0.00077987	14.5619	0.01605	21.0569	0.0017544	24.2673	0.0065353	14.3956	0.012074	18.5641	0.027476	24.3644	0.0027088	21.3697	0.0075984
Mcm4	20.7384	0.015081	4.681	0.021095	6.2142	0.0042582	7.9874	0.10355	7.8983	0.034087	3.2943	0.028194	2.5373	0.046329	1.2177	1	1.2785	0.669	0.61633	1	0.37077	1	0.42389	1
Plscr3	11.9508	0.0010586	9.9281	0.012381	8.5174	0.0065136	9.313	0.0030788	8.3001	0.0013841	5.4296	0.0063764	3.4047	0.0097867	2.7584	0.0092573	2.1297	0.036534	1.7446	0.15702	1.572	0.011432	1.6884	0.014368
Cdca2	6.7984	0.0061885	2.251	0.0058668	2.2435	0.02829	3.0004	0.0043142	3.3777	0.0018697	1.096	0.19106	0.78033	1	0.31473	1	0.83844	1	0.40727	1	0.065343	1	0.046693	1
Nxf1	20.0551	0.002338	10.9529	0.0016931	10.3825	0.0041198	12.4364	0.001483	10.7344	0.0003694	7.3509	0.0070313	5.7964	0.016317	4.4091	0.01706	3.5568	0.028821	3.9249	0.0055429	3.8049	0.006741	3.6791	0.0063585
Prmt5	20.865	0.0011242	15.5231	0.0053128	12.2081	0.0046048	12.9915	0.0019164	11.8146	0.0040334	6.9347	0.0090341	6.2297	0.0014935	4.9888	0.012543	4.8517	0.013236	3.9941	0.096122	3.6948	0.0023571	3.3841	0.0034621
Rab34	6.6459	0.00069261	9.2501	0.0057625	12.5705	0.0037794	12.678	0.0041463	16.494	0.004889	9.6699	0.0021237	5.7772	0.0090016	4.9832	0.0014659	2.9707	0.006696	3.2746	0.039797	2.4126	0.0065345	2.7703	0.00047119
G3bp1	21.5055	0.000457	9.5336	0.013122	11.2954	0.001895	12.1546	0.00164	14.4891	0.001023	8.3866	0.0025931	7.9296	0.0030713	6.0042	0.0041921	5.1425	0.0067672	5.1243	0.034739	3.6639	0.0053082	4.4531	0.0017061
Acadvl	45.983	0.0014288	97.4104	0.0061118	159.251	0.0019141	148.821	0.0018227	141.387	0.0047602	135.575	0.0020985	134.805	0.0020103	126.464	0.0027427	124.294	0.001665	115.939	0.002097	109.954	0.00061756	113.77	0.00098136
Abca7	7.9219	0.0027555	5.0112	0.025166	3.3258	0.0077112	4.4806	0.001107	2.9612	0.0026435	1.3091	0.08429	0.75712	1	0.80417	1	0.87126	1	0.76441	1	0.89332	1	1.0457	0.63447
Txndc12	13.1407	0.00038768	14.314	0.0037686	21.5856	0.0010644	22.1672	0.00164	29.8667	0.0004478	31.0916	0.00043599	24.8815	0.00064573	19.1584	0.00089112	18.1132	0.0018703	18.6268	0.0014932	13.8968	0.00076952	14.3264	0.00048281
Dhcr24	120.231	0.00088479	113.2	0.031038	141.358	0.003528	224.024	0.000958	241.652	0.00081321	214.18	0.0032322	131.295	0.0016139	176.72	0.0023487	277.963	0.0032633	141.006	0.049509	159.312	0.0040848	156.365	0.0030415
1600014C10Rik	8.8614	0.00053081	35.0021	0.025561	22.7305	0.016355	58.8974	0.0016649	54.352	0.0014843	65.4456	0.0046607	44.1436	0.023927	30.3107	0.0061829	22.3272	0.0062179	20.8435	0.038778	23.8545	0.0034035	28.1966	0.00048826
Ly6d	1.2263	0.59909	5.9023	0.0072446	9.3672	0.0041257	11.404	0.0080275	7.4291	0.026092	3.5945	0.004389	2.0517	0.18346	1.257	0.30401	1.0541	1	1.1155	1	0.66362	1	0.9241	1
Srsf6	32.7473	0.00087976	17.3776	0.005109	18.2164	0.0038572	22.4733	0.0033094	19.2782	0.0019178	12.1179	0.027875	12.0236	0.0052665	7.2784	0.023764	6.0281	0.062061	6.4634	0.033703	4.8135	0.024001	6.5389	0.0013363
Mapkapk3	6.784	0.0019412	7.0928	0.0099516	5.4282	0.0078392	5.196	0.0023978	3.8487	0.0018401	1.3963	0.16606	0.67819	1	0.82887	1	1.4997	0.035287	0.78794	1	1.3165	0.073421	1.3289	0.099186
Cops5	58.3156	0.00064313	34.2757	0.0046902	47.9647	0.0001348	46.6537	0.00030131	51.1521	0.0024062	33.0719	0.0010694	30.9407	0.00029764	27.8717	0.00040994	27.633	0.0053197	28.8813	0.0025551	24.0699	0.0030517	28.9496	0.00074802
Tmem165	13.2321	0.0011912	7.3829	0.011863	9.4928	0.0040757	9.3285	0.0012243	10.4315	0.0014848	6.8103	0.0023626	4.7448	0.0070165	3.7412	0.0036792	2.6802	0.02885	2.6797	0.02283	2.0906	0.014527	2.4537	0.00030369
Slc40a1	51.2794	0.0029022	37.3271	0.01461	77.1051	0.01106	81.7303	0.00030529	85.9458	0.0012234	57.0109	0.01196	44.3824	0.026218	32.3968	0.048686	23.7025	0.047068	21.8911	0.096669	14.8526	0.032862	32.4059	0.0055328
Fitm1	0.22768	1	1.7319	1	1.735	0.1661	1.7152	0.0053005	3.2484	0.040542	7.3212	0.0015671	7.993	0.0041282	4.8257	0.006486	8.4246	0.016616	9.3331	0.008681	14.4372	0.0010212	18.6131	0.0065842
Col1a2	26.525	0.0047666	35.1561	0.013461	36.7453	0.042713	31.1309	0.00060142	34.2836	0.021814	44.9036	0.007787	31.1038	0.0082382	17.216	0.0029429	10.5168	0.078847	6.6669	0.084572	5.2396	0.054009	4.2674	0.0023588
Pafah1b3	14.8375	0.0071704	15.0959	0.0088751	11.5184	0.0089666	11.6728	0.0076047	11.9035	0.0050382	8.3749	0.012555	3.1339	0.027089	2.3056	0.0017571	2.2005	0.066491	2.2354	0.11826	2.0088	0.2026	2.2207	0.039715
Acat1	20.0897	0.00064313	32.7556	0.011563	41.2391	0.0061809	58.7877	0.0021532	55.1915	0.0012998	70.2729	0.019	61.3813	0.016278	33.5623	0.0014838	23.449	0.0073322	18.7209	0.025599	19.5773	0.0044858	21.8141	0.0030196
Cpb2	67.8626	0.0024514	176.495	0.0088751	147.44	0.0001348	156.015	0.00106	130.779	0.00090086	129.604	0.00092089	137.318	0.0007831	165.086	0.00071883	178.802	0.0059453	195.094	0.0018779	168.144	0.0024575	169.676	0.00046651
Cdc42ep3	8.2334	0.0027462	1.8273	0.086583	2.7936	0.0015438	3.5233	0.072344	1.9875	0.0394	0.9192	1	0.55486	1	0.49929	1	0.33236	1	0.23964	1	0.26671	1	0.4094	1
Alas1	11.4909	0.00096638	14.3172	0.02286	27.7752	0.0067757	14.483	0.0010989	16.3594	0.0048489	21.2594	0.013647	53.9821	0.0046228	65.606	0.0039335	43.6667	0.0095618	13.1782	0.034857	10.9632	0.0023268	58.4232	0.18184
Sar1b	26.3084	0.0013167	37.7775	0.0023877	81.7603	0.00080323	54.9157	0.00096019	66.5657	0.0014302	53.4962	0.0014763	55.6453	0.0034797	61.2817	0.00073743	81.2977	0.0032598	79.0896	0.0016312	72.8581	0.0089045	78.1802	0.0020141
Ppapdc1b	15.1222	0.00013514	11.775	0.0065526	18.4456	0.0023639	21.9967	0.00076709	20.784	0.0016997	14.5367	0.003958	8.3624	0.011661	5.3157	0.0073394	8.6145	0.010201	5.1069	0.013563	4.9712	0.0061921	6.2234	0.027364
Lpl	13.1608	0.013235	14.6611	0.0070892	20.6182	0.0083812	15.5746	0.036758	13.1477	0.010365	26.5237	0.034998	37.392	0.03262	26.5167	0.0095237	7.7986	0.057081	3.6934	0.33061	1.1023	0.17518	1.3169	0.22064
Sf3a3	16.1578	0.0010885	9.1661	0.014404	10.4769	0.0012628	10.4665	0.0011973	10.2456	0.0018303	6.4651	0.003024	5.0609	0.0018663	4.2932	0.00431	4.1162	0.0010711	4.174	0.016578	2.9436	0.0032395	3.0947	0.00091439
Abcc3	7.17	0.0011894	5.536	0.012427	8.5999	0.0038167	9.4805	0.00090112	10.445	0.0080789	9.418	0.0092769	11.8311	0.0013437	21.154	0.04655	25.3252	0.01596	25.726	0.055622	37.7939	0.021894	42.2547	0.0032271
Wdhd1	7.7456	0.0094025	2.2657	0.01668	2.3458	0.014381	3.3661	0.069089	2.4391	0.01219	0.82108	1	0.58804	1	0.24243	1	0.25926	1	0.18429	1	0.091853	1	0.086535	1
Polr2g	26.3851	0.0018008	17.53	0.0059984	17.6934	0.0001348	18.37	0.00083555	19.4597	0.0043563	12.3061	0.00096215	9.0418	0.0030985	8.1134	0.00089219	8.3774	0.0087695	7.8579	0.011024	6.8494	0.010385	5.9657	0.0050699
Fads1	64.3376	0.0015275	93.9086	0.011385	87.7903	0.0078595	141.191	0.0015421	178.812	0.00097119	192.044	0.0093594	133.085	0.0055751	88.7196	0.0073187	223.782	0.008702	152.824	0.044959	148.653	0.010137	189.45	0.016992
Kpna2	18.5795	0.0003258	9.1441	0.013103	10.7305	0.0027869	10.8639	0.0025375	14.4758	0.002376	5.833	0.00094104	6.2089	0.0053601	3.7933	0.047902	4.2956	0.012061	4.8786	0.013045	2.487	0.0010959	3.1244	0.0489
Puf60	53.1914	0.0011646	40.3816	0.0012235	34.5581	0.0009235	44.4799	0.00037086	40.1145	0.0021457	29.6598	0.0012976	26.2093	0.0017989	25.6995	0.0022023	25.1203	0.0035377	23.2952	0.0032596	21.6959	0.0034708	21.5124	0.0013195
Armcx2	9.1928	0.0012893	5.7969	0.010937	3.9192	0.059853	5.4193	0.0027109	5.9299	0.0023722	3.0122	0.0065446	1.5323	0.05473	0.96056	1	0.86199	1	0.71869	1	0.50169	1	0.68152	1
Prelid2	5.5185	0.0010834	3.2576	0.016194	1.4784	0.026281	1.2285	0.0049936	1.5732	0.2316	0.50306	1	0.31004	1	0.19338	1	0.25271	1	0.20324	1	0.098053	1	0.33829	1
Dctd	3.0193	0.0056864	1.0911	0.23086	1.0768	0.026795	1.0479	0.0013011	0.93023	1	0.3093	1	0.1977	1	0.10187	1	0.097845	1	0.074167	1	0.03254	1	0.035889	1
Vkorc1	79.3471	0.0030504	217.915	0.0047303	210.832	0.0028865	302.892	0.0036751	239.304	0.008427	258.936	0.0021901	239.422	0.0046955	194.991	0.0031803	178.715	0.0027173	212.462	0.023195	182.733	0.0060389	186.326	0.00041843
Fam54a	4.4192	0.0037454	1.9632	0.0061346	1.8745	0.01325	2.4272	0.0029679	2.1237	0.029451	0.56119	1	0.34867	1	0.16884	1	0.30107	1	0.16059	1	0.031692	1	0.019436	1
Fxyd5	8.1567	0.0044212	11.7674	0.0055312	10.4459	0.0015332	9.8201	0.0013899	11.0481	0.004087	5.7874	0.0048594	3.0359	0.013123	2.8311	0.061245	2.7225	0.026808	2.4159	0.060074	1.8011	0.13828	1.7736	0.012601
Sell	4.3142	0.0008347	5.0078	0.017868	3.3383	0.0089531	3.404	0.00071379	2.6221	0.0069979	1.2351	0.045262	0.47436	1	0.40398	1	0.22645	1	0.31415	1	0.23612	1	0.32961	1
Cxcl12	19.4525	0.0003841	16.877	0.019236	56.7064	0.0053422	48.0826	0.0006403	72.7022	0.0014825	90.1645	0.010724	72.0893	0.013675	65.1382	0.0017255	39.3552	0.013547	45.8429	0.019235	51.4835	0.0052375	55.4637	0.0035396
Erp29	59.7237	0.0027917	45.2913	0.00029973	43.0136	0.0021864	49.8063	0.0010809	49.5233	0.0014302	30.3391	0.0052487	23.4518	0.00064573	20.8635	0.0023068	25.6271	0.0068196	27.9306	0.0025272	25.846	0.0081763	26.6162	0.00067963
Nelf	2.5758	0.0015273	6.7108	0.019055	11.5131	0.0032399	15.6589	0.0030911	17.4618	0.0068464	17.0002	0.0054587	22.5231	0.0016902	21.2459	0.0030558	27.1231	0.00093251	27.8788	0.030141	26.9131	0.0022845	29.2168	0.0008301
Gale	19.1636	0.006419	34.6905	0.01428	30.6682	0.0018367	35.6914	0.0061058	39.4526	0.0091719	17.8354	0.0023967	6.4489	0.0082073	4.1156	0.040816	31.3548	0.0056895	17.4403	0.0065748	19.2997	0.015845	14.4722	0.0038628
Tnfrsf14	15.3189	0.0059954	4.9173	0.027172	2.2989	0.17844	5.4445	0.15543	2.5726	0.042145	0.98106	1	0.36485	1	0.80569	1	0.67666	1	0.4002	1	0.52465	1	0.4745	1
Rpl13	39.2141	0.0098876	23.5931	0.0008376	23.7327	0.017609	18.7612	0.0025124	17.094	0.01179	7.8681	0.05415	5.5724	0.0054212	5.8334	0.014697	7.8917	0.06665	9.0804	0.050951	5.3538	0.055452	6.238	0.018949
Hadhb	6.5893	0.0027088	9.6559	0.011442	20.5955	0.0013336	17.5288	0.0014862	15.5289	0.0018474	12.1841	0.00278	8.1217	0.0080911	6.9981	0.0016654	6.0968	0.0026483	6.271	0.010578	5.0417	0.0020078	5.3815	0.00067076
Rpl11	75.6892	0.027236	46.2906	0.023769	51.76	0.006815	42.9319	0.00028749	36.7118	0.010131	23.3265	0.0069739	20.0091	0.0025991	16.5598	0.002722	16.7713	0.01452	19.846	0.032092	13.5538	0.020588	17.6457	0.0076822
Rhoa	78.3078	0.00042927	46.7517	0.0047423	53.74	0.0015332	53.59	0.00083339	54.6111	0.00076249	39.5468	0.0016676	34.9813	0.0021289	34.5717	0.00096907	30.8615	0.0043257	30.9843	0.018084	30.6449	0.0024315	35.6921	0.00030188
Serpinh1	38.034	0.0024758	38.3187	0.0020203	24.547	0.067728	36.8577	0.0027662	43.9948	0.0051242	35.9637	0.00053479	18.9507	0.0033448	15.4624	0.0029801	17.9058	0.0047931	10.5492	0.016235	10.9052	0.0045758	8.6324	0.0080052
Amy1	2.3008	0.0045723	47.7489	0.082498	60.2521	0.0032014	37.1958	0.0036963	33.3757	0.015039	49.9167	0.023357	109.113	0.034925	152.719	0.35667	59.8282	0.0042538	53.2383	0.028005	97.4461	0.13975	256.731	0.73515
Ctsz	66.9286	0.00091064	84.6875	0.0035913	119.547	0.0018992	157.473	0.0029804	148.744	0.0020762	94.729	0.0012035	79.0993	0.0019128	106.271	0.0010311	145.814	0.0047931	144.853	0.0044379	121.319	0.0029198	123.648	0.003171
Rpl27	55.8059	0.012133	42.2006	0.002737	34.0882	0.0062588	30.0886	0.0025259	30.6131	0.012995	16.9831	0.0089383	14.9449	0.002155	12.9909	0.0022988	16.1894	0.0065418	18.1886	0.025133	12.3582	0.0071113	13.7532	0.0020028
Rpl35a	43.1532	0.0053399	28.5292	0.003248	28.0756	0.0016123	27.5313	0.0018768	26.4783	0.0075354	15.6367	0.0040237	13.4204	0.0066732	10.6777	0.0019429	10.9311	0.0074923	14.2077	0.029469	10.0834	0.0029979	12.7017	0.0021462
Tk1	36.7797	0.0096657	21.1157	0.0028183	19.876	0.0061295	26.4828	0.0010978	28.8158	0.010258	15.3043	0.0069247	13.2189	0.0050766	9.8073	0.0026235	10.2008	0.032781	8.0003	0.0061207	5.6723	0.036347	5.5623	0.028582
Iah1	40.621	0.0038189	45.6948	0.00564	39.2793	0.0068204	76.7664	0.002565	70.3735	0.0031354	82.6397	0.0017983	94.7551	0.0035092	90.0314	0.0021322	104.275	0.0026483	111.795	0.013495	101.742	0.0023323	111.13	0.012033
Ivd	17.3745	0.0014801	15.9526	0.0029797	18.2434	0.0059298	17.2763	0.0013168	14.6667	0.0017192	23.2374	0.0021237	28.5947	0.0015953	44.404	0.00084038	35.4983	0.00096731	29.9665	0.013991	33.6927	0.00069974	35.0659	0.0017057
Minpp1	19.7054	0.00091064	9.2468	0.0091847	17.4421	0.00072409	15.5506	0.0044678	12.8916	0.0087879	6.9771	0.0061656	5.8379	0.011006	5.847	0.00025977	4.5343	0.0085284	4.575	0.019587	4.2652	0.0051863	5.2096	0.0022168
2900062L11Rik	3.4488	0.0087122	1.8226	0.072621	4.3064	0.0096192	1.8364	0.0069226	1.8889	0.045911	0.7923	1	0.50757	1	0.23989	1	0.060343	1	0.046413	1	0.043596	1	0.036729	1
Cenph	7.1119	0.004579	1.6293	0.18408	2.0442	0.025645	2.3646	0.1537	1.9767	0.042938	0.58971	1	0.47459	1	0.16786	1	0.2486	1	0.17115	1	0.017787	1	0.011169	1
Tcp11l2	23.1649	0.0011105	9.8595	0.0033364	7.0775	0.013271	7.9619	0.0074583	4.8534	0.0026922	2.8997	0.0019147	2.2333	0.017558	4.1312	0.051834	4.814	0.026815	4.361	0.034207	5.6955	0.010008	6.7132	0.0098218
Nasp	17.012	0.0021144	5.2201	0.042688	7.0217	0.0020049	7.4414	0.031076	7.5344	0.019722	3.2697	0.064258	3.1305	0.029138	2.3033	0.087791	1.5025	0.043158	1.1391	0.92922	0.86166	1	1.0417	0.48154
Cenpl	11.1316	0.00074077	5.2225	0.005409	4.1722	0.0054636	6.6677	0.00051987	5.3364	0.0048421	2.3058	0.0018508	2.3359	0.0038213	2.1096	0.1077	2.013	0.05238	2.0909	0.046311	1.4942	0.018988	1.5997	0.0012615
Prpf38a	11.8655	0.00082782	5.669	0.0059532	5.5912	0.0012671	6.3567	0.0012	7.7987	0.0022111	3.6795	0.0098031	3.3429	0.0015853	2.6884	0.010236	2.8533	0.0085466	2.7631	0.013013	2.1911	0.018448	2.0497	0.0064683
Ndrg3	18.9567	0.00051673	8.117	0.019118	5.3537	0.0093724	6.7296	0.00097202	5.813	0.0038937	3.9053	0.012543	3.2559	0.019127	2.872	0.00071867	2.9025	0.012851	2.9081	0.10305	3.2265	0.0039215	3.4533	0.0039834
Sp2	7.8194	0.0031855	3.5979	0.0028023	2.976	0.011303	4.2717	0.0072513	2.8425	0.011988	1.5894	0.011083	1.0354	1	1.0187	1	0.7019	1	0.65919	1	0.63874	1	0.73165	1
Cep76	13.2292	0.021569	2.7107	0.016216	2.7125	0.01973	3.9297	0.13252	2.6668	0.11119	0.58357	1	0.52534	1	0.35001	1	0.349	1	0.46351	1	0.28609	1	0.42277	1
1200009I06Rik	8.1394	0.0039229	5.6693	0.083867	5.1936	0.0091455	6.01	0.014144	5.7727	0.0082459	3.5116	0.0034672	1.0174	1	0.52594	1	0.54781	1	0.26976	1	0.19067	1	0.17054	1
Cox7a2l	54.5713	0.0017618	62.0405	0.0039201	99.8619	0.0021045	75.8252	0.0011338	59.6247	0.0018016	47.8496	0.0031885	48.5138	0.0028969	54.295	0.002977	30.7998	0.0092196	43.5478	0.006536	37.6115	0.001797	45.2184	0.0019311
Kmo	10.7059	0.0037109	9.6262	0.0040214	24.4262	0.0061188	25.5935	0.0011755	34.4279	0.0016677	32.5459	0.0048607	51.1541	0.0039044	50.095	0.00080508	46.1323	0.01384	43.5569	0.070173	49.3987	0.011477	65.79	0.0067943
Asb1	8.9156	0.011899	5.1993	0.073043	2.8523	0.020531	7.0737	0.0022558	4.0169	0.010344	1.2107	0.29227	0.85916	1	0.69597	1	0.54725	1	0.43558	1	0.39736	1	0.49659	1
Rbm22	14.6333	0.00074276	11.4525	0.0094814	11.5313	0.0016828	11.6507	0.00020291	10.7182	0.00066314	7.2618	0.0021148	6.3199	0.002411	5.5661	0.0011169	4.2434	0.0066482	3.9733	0.0078772	3.4255	0.0087301	4.2233	0.0016053
Dcaf4	8.0197	0.00088147	9.8041	0.0275	3.4259	0.0018398	3.8313	0.0017596	3.4821	0.0022278	2.6205	0.0025931	1.6099	0.056124	1.3623	0.0099049	1.3178	0.042915	0.83573	1	0.90391	1	0.81093	1
Ino80e	17.8592	0.002873	11.8506	0.0051334	10.1068	0.0069667	10.9921	0.0022027	9.683	0.0012274	6.0434	0.0038388	4.1383	0.0098229	3.8254	0.0066197	4.7258	0.011544	3.8672	0.02011	3.3044	0.0030657	3.4884	0.0010449
Fam195b	34.6037	0.0056164	38.765	0.0036822	53.278	0.0022718	48.2451	0.0061533	44.0152	0.0052743	36.6046	0.0030347	26.6484	0.0015694	22.5528	0.0012285	18.7931	0.014797	19.0249	0.0094579	14.4404	0.0076601	13.8932	0.0037606
Nit2	18.125	0.0070926	21.933	0.0034118	23.9355	0.011534	41.4679	0.00589	51.038	0.0068067	58.9507	0.0038698	56.5741	0.0032092	62.3279	0.0025775	62.1106	0.0027472	62.265	0.0056479	57.1529	0.0024538	59.9176	0.0032156
Rfc2	50.5272	0.0043408	27.3877	0.012446	19.4653	0.0037566	31.266	0.00085682	37.4023	0.0074281	20.0346	0.0035169	18.2193	0.0067202	12.2641	0.0020815	15.7816	0.011616	15.4202	0.00093353	11.2162	0.0086671	12.1591	0.0069271
Emilin1	12.7498	0.00062558	12.297	0.0013353	12.5108	0.0092971	16.2129	0.00093601	16.8613	0.0011243	12.6132	0.00023426	7.1663	0.0035149	6.8262	0.0025664	5.6382	0.0091095	4.4424	0.035507	4.2355	0.0039233	3.8502	0.0039081
Dynlt1b	16.1123	0.0018008	10.4312	0.0049939	10.1691	0.0025921	9.4661	0.0048054	9.4708	0.0015132	4.7926	0.013236	3.6219	0.026692	3.1569	0.0049671	3.9039	0.015317	3.1698	0.025138	2.2027	0.020138	2.7556	0.063926
Rsad2	4.4483	0.011442	18.1835	0.0071819	9.2057	0.0020079	11.142	0.016592	8.2566	0.068628	2.3698	0.042175	1.3842	0.68176	1.9731	0.03787	2.2924	0.082484	1.817	0.70515	1.7797	0.054347	1.0458	0.69492
Mta1	22.9875	0.00067254	17.3805	0.0058159	15.931	0.0035131	18.6253	0.00040846	17.0786	0.0011369	11.733	0.0013369	8.8353	0.0050472	9.757	0.0020815	6.8398	0.0033147	6.2609	0.035191	6.2404	0.0015466	7.4174	0.0014068
Manf	34.0926	0.00097922	20.7171	0.0010251	24.233	0.0068288	27.8085	0.0028454	32.1239	0.0013914	18.5602	0.0019951	18.3773	0.012071	22.7254	0.0051886	30.7928	0.0076257	67.832	0.0078189	43.5782	0.00069974	29.386	0.0048465
Ranbp3	20.0624	0.0014097	12.4289	0.0020976	11.5123	0.0032678	13.3741	0.00028794	12.2298	0.0021729	7.8759	0.00065819	7.2293	0.001524	6.1994	0.0016697	6.1596	0.003959	5.7432	0.022233	5.3068	0.0028676	5.7196	0.0013339
Steap3	47.2925	0.0016101	31.915	0.014088	22.019	0.0040206	32.5259	0.00058287	28.2936	0.0023247	17.5542	0.0069978	17.2046	0.0026805	12.8557	0.0032943	13.4382	0.011294	10.7623	0.042788	12.6939	0.010769	13.4848	0.0022661
Esyt1	14.3034	0.0011197	16.3867	0.010398	11.2738	0.0083607	14.5068	0.0011844	13.0786	0.0017909	8.1221	0.0057958	4.595	0.0064731	4.6886	0.0049845	3.9832	0.0090418	3.4461	0.066515	3.6977	0.0011763	3.76	0.00013999
Reep4	17.3127	0.0024758	9.265	0.0090104	9.4758	0.0031222	10.2793	0.0017477	14.2103	0.0010128	6.8676	0.0041913	4.6495	0.0050459	3.4553	0.004314	6.3827	0.01002	4.153	0.018836	3.2629	0.011615	3.6426	0.0030107
Ttc39a	7.0328	0.0026636	1.681	0.0071167	2.2085	0.0016828	2.506	0.00502	2.404	0.0023605	1.2101	0.020142	1.2298	0.054699	0.97956	1	1.2743	0.10971	0.75297	1	0.37636	1	0.2559	1
Pak1	7.1182	0.00029691	5.6649	0.0074294	6.1425	0.0072958	8.2274	0.0025989	9.1012	0.00053959	4.3933	0.0019626	2.4474	0.024241	2.2939	0.13976	1.9525	0.11966	1.2551	0.35499	0.83996	1	0.86261	1
Wwp2	20.8336	0.0010792	19.4963	0.010194	15.4801	0.0024825	18.6846	0.0009769	16.4756	0.0020157	10.4283	0.0058909	8.8682	0.00022003	7.2292	0.0082997	6.8195	0.0045354	5.5643	0.02514	5.5016	0.0027396	5.5522	0.0016154
[truncated: 5,315 more rows]
