# Supplementary material for: Deciphering the Developmental Dynamics of the Mouse Liver Transcriptome
Source: PLoS One. 2015 Oct 23;10(10):e0141220. doi: 10.1371/journal.pone.0141220 (PMC4619800; doi:10.1371/journal.pone.0141220)
Supplement: S3 Table — (XLSX) [file pone.0141220.s009.xlsx]

## Sheet: Sheet1
Distribution of genes according to molecular type
	All		Expressed		Diff. Expressed
Value	Count	Percent	Count	Percent	Count	Percent
other	11747	0.5367	5145	0.5173	3648	0.5005
enzyme	2847	0.1301	2023	0.2034	1583	0.2172
G-protein coupled receptor	1661	0.0759	87	0.0087	71	0.0097
transcription regulator	1436	0.0656	728	0.0732	517	0.0709
transporter	1017	0.0465	646	0.065	480	0.0659
kinase	711	0.0325	442	0.0444	309	0.0424
peptidase	560	0.0256	300	0.0302	243	0.0333
microRNA	558	0.0255	3	0.0003	3	0.0004
ion channel	318	0.0145	66	0.0066	49	0.0067
transmembrane receptor	315	0.0144	149	0.015	126	0.0173
phosphatase	253	0.0116	162	0.0163	110	0.0151
cytokine	183	0.0084	45	0.0045	35	0.0048
growth factor	137	0.0063	40	0.004	33	0.0045
translation regulator	99	0.0045	84	0.0084	63	0.0086
ligand-dependent nuclear receptor	47	0.0021	25	0.0025	19	0.0026
