# Supplementary material for: Deciphering the Developmental Dynamics of the Mouse Liver Transcriptome
Source: PLoS One. 2015 Oct 23;10(10):e0141220. doi: 10.1371/journal.pone.0141220 (PMC4619800; doi:10.1371/journal.pone.0141220)
Supplement: S4 Table — (XLSX) [file pone.0141220.s010.xlsx]

## Sheet: Sheet1
Distribution of molecular type of the significantly differentially expressed genes (7289) across the 12 time-points
Day	-2		0		1		3		5		10		15		20		25		30		45		60
	Count	Percent	Count	Percent	Count	Percent	Count	Percent	Count	Percent	Count	Percent	Count	Percent	Count	Percent	Count	Percent	Count	Percent	Count	Percent	Count	Percent
G-protein coupled receptor	47	0.74	49	0.85	51	0.82	57	0.88	58	0.9	38	0.68	32	0.63	31	0.61	25	0.55	13	0.37	27	0.58	30	0.6
cytokine	25	0.39	23	0.4	30	0.48	32	0.49	31	0.48	29	0.52	23	0.45	20	0.4	20	0.44	13	0.37	20	0.43	18	0.36
enzyme	1386	21.88	1291	22.44	1395	22.52	1439	22.19	1454	22.61	1311	23.38	1264	24.77	1245	24.59	1188	26.18	948	26.64	1185	25.62	1234	24.64
growth factor	20	0.32	21	0.37	22	0.36	26	0.4	26	0.4	23	0.41	21	0.41	18	0.36	15	0.33	13	0.37	16	0.35	16	0.32
ion channel	39	0.62	39	0.68	39	0.63	42	0.65	41	0.64	35	0.62	28	0.55	29	0.57	29	0.64	16	0.45	23	0.5	30	0.6
kinase	284	4.48	246	4.28	265	4.28	264	4.07	262	4.07	227	4.05	205	4.02	201	3.97	166	3.66	124	3.49	167	3.61	193	3.85
ligand-dependent nuclear receptor	14	0.22	16	0.28	18	0.29	18	0.28	18	0.28	18	0.32	18	0.35	18	0.36	17	0.37	13	0.37	18	0.39	18	0.36
microRNA	2	0.03	1	0.02	1	0.02	3	0.05	2	0.03	0	0	1	0.02	1	0.02	0	0	1	0.03	0	0	1	0.02
other	3173	50.09	2826	49.12	3043	49.12	3207	49.46	3159	49.13	2726	48.62	2405	47.14	2377	46.95	2111	46.53	1704	47.89	2164	46.79	2356	47.04
peptidase	196	3.09	188	3.27	204	3.29	224	3.45	213	3.31	181	3.23	168	3.29	174	3.44	158	3.48	124	3.49	158	3.42	170	3.39
phosphatase	103	1.63	95	1.65	102	1.65	103	1.59	105	1.63	91	1.62	92	1.8	93	1.84	82	1.81	58	1.63	83	1.79	90	1.8
transcription regulator	473	7.47	428	7.44	451	7.28	460	7.09	468	7.28	393	7.01	353	6.92	348	6.87	281	6.19	197	5.54	289	6.25	353	7.05
translation regulator	59	0.93	54	0.94	60	0.97	57	0.88	57	0.89	56	1	51	1	57	1.13	55	1.21	44	1.24	56	1.21	57	1.14
transmembrane receptor	95	1.5	90	1.56	99	1.6	117	1.8	114	1.77	92	1.64	73	1.43	79	1.56	65	1.43	49	1.38	72	1.56	74	1.48
transporter	419	6.61	386	6.71	415	6.7	435	6.71	422	6.56	387	6.9	368	7.21	372	7.35	325	7.16	241	6.77	347	7.5	368	7.35
Chi-square test of independence
χ2	174.5
d.f	154
p-value	0.1237
