# Supplementary material for: Deciphering the Developmental Dynamics of the Mouse Liver Transcriptome
Source: PLoS One. 2015 Oct 23;10(10):e0141220. doi: 10.1371/journal.pone.0141220 (PMC4619800; doi:10.1371/journal.pone.0141220)
Supplement: S5 Table — (XLSX) [file pone.0141220.s011.xlsx]

## Sheet: Sheet1
Mean cumulative expression of molecular types
		Mean FPKM
	Day -2	Day 0	Day 1	Day 3	Day 5	Day 10	Day 15	Day 20	Day 25	Day 30	Day 45	Day 60
G-protein coupled receptor	6.0692	6.2664	7.2501	8.3238	8.1251	6.7402	5.5231	5.5653	6.4013	5.3328	5.8792	5.9436
cytokine	18.698	20.9211	21.8446	18.7384	19.574	14.1369	10.8743	10.3496	10.294	10.9339	9.8644	10.8304
enzyme	38.0318	37.5801	43.1531	44.8609	45.3658	41.1443	45.7363	51.7465	55.3344	54.3815	55.5825	59.2011
growth factor	22.9808	26.5176	38.2118	58.2714	56.6061	64.3577	49.7283	42.2215	30.2117	24.9094	24.926	23.4519
ion channel	22.3329	18.642	17.8294	18.999	19.1304	14.511	13.0265	12.6027	14.0406	13.3796	13.5131	13.2822
kinase	16.0768	12.9631	12.9975	14.261	14.7927	11.0513	10.4716	10.7354	9.8523	9.6459	9.1907	10.4223
peptidase	25.6944	46.7654	47.9702	52.0826	52.4349	53.0987	61.0128	65.497	48.9982	46.8717	52.0693	74.1485
phosphatase	25.6559	24.3813	25.8762	28.5312	31.6542	23.8228	21.008	17.9641	19.0314	17.6282	16.8672	17.8028
transcription regulator	19.0832	13.9288	14.6735	16.2155	15.3839	10.8653	9.5646	9.2535	10.1985	9.8784	9.393	10.3315
translation regulator	127.466	88.4028	102.787	95.6043	80.5442	51.3628	47.5512	48.4159	43.6719	44.3617	38.3391	45.901
transmembrane receptor	13.222	17.9958	24.1468	26.3511	30.1006	30.9751	29.4139	33.4545	39.6322	44.3557	44.4064	46.8062
transporter	422.296	362.623	265.764	296.591	266.396	297.302	297.569	272.746	252.865	264.516	248.987	235.603
