# Supplementary material for: Deciphering the Developmental Dynamics of the Mouse Liver Transcriptome
Source: PLoS One. 2015 Oct 23;10(10):e0141220. doi: 10.1371/journal.pone.0141220 (PMC4619800; doi:10.1371/journal.pone.0141220)
Supplement: S6 Table — (XLSX) [file pone.0141220.s012.xlsx]

## Sheet: tabledata
Transcript level gene expression
	mean FPKM = Average transcript level gene expression from three biological replicate samples.
	FDR-BH = Poisson log linear model fit p-value for measuring how significantly different the observed expression is from the background (no expression) adjusted for multiple hypothesis testing using the Benjamini-Hochberg procedure.
			Gene: Num	Gene: Num	Trancript: Expressed	One of multiple significantly	mean FPKM												FDR-BH
Original Order	Trancript ID	Gene ID	transcripts	expressed transcripts	in atleast one day	differentially expressed transcripts	D-2	D0	D1	D3	D5	D10	D15	D20	D25	D30	D45	D60	D-2	D0	D1	D3	D5	D10	D15	D20	D25	D30	D45	D60
1	NM_001001130	Zfp85-rs1	1	0	No	No	0.0922315	0.0271633	0.0917531	0.0547681	0.0624307	0.0805998	0.0919957	0.0840654	0.0553066	0.0599872	0.0592062	0.0887849	1	1	1	1	1	1	1	1	1	1	1	1
2	NM_001001144	Scap	2	1	Yes	No	19.3795	34.9973	38.0019	41.152	38.7728	40.6548	32.8944	36.5733	32.2747	26.4117	30.7094	34.9652	0.00147809	0.0284278	0.00655034	0.00354936	0.00417345	0.00959565	0.00215152	0.0240326	0.00256081	0.216137	0.00557427	0.00975315
3	NM_001001152	Zfp458	1	0	No	No	0.0280329	0.0131131	0.0178031	0.0277566	0.0134077	0.0214048	0.0181768	0.0116109	0.0126187	0.00489917	0.00556673	0.00889269	1	1	1	1	1	1	1	1	1	1	1	1
4	NM_001001160	Fbxo41	1	0	No	No	0.00199309	0.00199107	0.0018695	0.00312817	0.00201338	0.00126689	0	0	0.00048139	0.0004002	0.000632893	0.00134445	1	1	1	1	1	1	1	1	1	1	1	1
5	NM_001001176	Taf9b	2	0	No	No	0.532546	0.218008	0.233882	0.270228	0.29839	0.186618	0.17624	0.169846	0.10247	0.0794533	0.070072	0.0919183	1	1	1	1	1	1	1	1	1	1	1	1
6	NM_001001177	BC051142	2	0	No	No	0.00804585	0.0106575	0.00479921	0.00482913	0.00284625	0.000895897	0.00285119	0	0.00185187	0	0	0.00238779	1	1	1	1	1	1	1	1	1	1	1	1
7	NM_001001178	Ccdc148	1	0	No	No	0.133268	0.0335486	0.151572	0.0692437	0.070494	0.060069	0.0768665	0.0645482	0.0205643	0.0262927	0.0201704	0.0378988	1	1	1	1	1	1	1	1	1	1	1	1
8	NM_001001179	BC048546	1	1	Yes	No	3.05391	3.7121	1.60976	2.89397	3.13017	2.70547	2.16604	1.16408	1.47222	1.73769	1.39187	1.64246	0.0119621	0.0152886	0.0359583	0.00227143	0.0347108	0.00521857	0.0152443	0.165892	0.107727	0.04598	0.0860396	0.528133
9	NM_001001180	Zfp941	1	0	No	No	0.0294861	0.0110113	0.0275519	0.0132684	0.0144855	0.00737402	0.00942097	0.0143519	0.0358793	0.0200706	0.0242671	0.0146079	1	1	1	1	1	1	1	1	1	1	1	1
10	NM_001001181	BC031181	1	1	Yes	No	30.9602	24.903	27.9962	30.1515	36.5494	28.5888	33.6395	30.9469	38.8698	44.044	40.4727	42.2294	0.00118862	0.00601056	0.000615247	0.0017694	0.00401872	0.00230329	0.00432481	0.00134428	0.00130515	0.00432963	0.000931639	0.000549842
11	NM_001001182	Baz2b	1	0	No	No	0.498345	0.196034	0.332278	0.261771	0.207534	0.241531	0.210463	0.128541	0.103546	0.0892414	0.0951949	0.144919	1	1	1	1	1	1	1	1	1	1	1	1
12	NM_001001183	Tmem204	1	1	Yes	No	2.68814	5.3026	5.55704	6.19156	6.6772	5.79203	5.30341	5.39444	4.04395	3.56721	3.87719	4.51681	0.00236032	0.0107529	0.00831128	0.00683195	0.00567783	0.00181625	0.00752937	0.00674985	0.00275959	0.0282861	0.00382159	0.00365504
13	NM_001001184	Ccdc111	1	0	No	No	1.38606	0.337266	0.361412	0.518104	0.656489	0.407524	0.265704	0.170566	0.248639	0.215247	0.209747	0.261755	0.149011	1	1	1	1	1	1	1	1	1	1	1
14	NM_001001185	BC048507	1	0	No	No	0.00948767	0.0365532	0.00783493	0.00808349	0.0089579	0.0154402	0.000403272	0.00737665	0.000208809	4.48843e-05	0.00805819	0.00808408	1	1	1	1	1	1	1	1	1	1	1	1
15	NM_001001186	Zfp456	1	0	No	No	0.0956414	0.0526572	0.105953	0.0838369	0.0703064	0.0835969	0.0705102	0.0838522	0.0476907	0.0538178	0.0550638	0.0763353	1	1	1	1	1	1	1	1	1	1	1	1
16	NM_001001187	Zfp738	1	0	No	No	0.141445	0.0641606	0.12173	0.12357	0.0894074	0.0997222	0.107252	0.0658037	0.0660915	0.0488283	0.0516222	0.103121	1	1	1	1	1	1	1	1	1	1	1	1
17	NM_001001295	Dis3l	3	1	Yes	No	4.99532	2.69109	2.96573	4.24532	4.68974	3.39591	2.88979	3.02554	2.99195	2.91081	3.68002	4.15015	0.00640396	0.0390392	0.0629327	0.00351857	0.00921517	0.0342025	0.0375718	0.0136805	0.2065	0.637798	0.05909	0.00330174
18	NM_001001297	Thnsl1	2	0	No	No	0.0477177	0.0331654	0.0950179	0.0873274	0.057483	0.0734118	0.0235023	0.0356094	0.0591096	0.0348935	0.0646512	0.0431094	1	1	1	1	1	1	1	1	1	1	1	1
19	NM_001001309	Itga8	1	0	No	No	0.393294	0.201461	0.569737	0.427359	0.703044	0.875848	0.710449	0.513818	0.259534	0.220791	0.181362	0.339982	1	1	1	1	1	1	1	1	1	1	1	1
20	NM_001001319	Pramel4	1	0	No	No	0	0	0	0	0	0	0	0	0	0	0	0	1	1	1	1	1	1	1	1	1	1	1	1
21	NM_001001320	Tbx10	2	0	No	No	0.0308841	0.00388462	0.0259846	0.0033673	0.00118333	0	0.00110898	0.00132771	0.00103848	0	0	0.00105394	1	1	1	1	1	1	1	1	1	1	1	1
22	NM_001001321	Slc35d2	1	1	Yes	No	3.3498	2.05639	4.51127	5.32673	8.07593	7.0108	5.51823	5.52558	8.95789	8.94925	8.21211	9.68346	0.000694481	0.0124532	0.0118019	0.00273873	0.00526568	0.00357908	0.0116117	0.00513052	0.0228156	0.0398556	0.0142539	0.00091058
23	NM_001001322	Adamts13	1	0	No	No	0.475884	0.648803	0.688017	0.485591	0.532842	0.674612	0.588162	0.580601	0.31038	0.208755	0.276241	0.297408	1	1	1	1	1	1	1	1	1	1	1	1
24	NM_001001326	St5	3	2	Yes	No	2.88728	2.81966	3.89513	4.95064	4.48229	4.74828	3.01293	2.46597	2.96683	2.3492	2.39133	3.3201	0.0146303	0.0264618	0.00286532	0.00416786	0.025021	0.0245283	0.0245927	0.0054686	0.294049	0.660986	0.0380085	0.0700113
25	NM_001001327	Vkorc1l1	2	1	Yes	No	3.06198	1.70624	2.07371	1.90662	2.01465	1.34792	1.02378	1.11346	1.44278	1.53262	1.31134	1.82999	0.00771886	0.0552562	0.00910799	0.0015778	0.0132543	0.612872	1	1	0.645854	0.680402	0.719795	0.00844294
26	NM_001001332	BC117090	1	0	No	No	0.91406	0.804336	0.539771	0.58681	0.6072	0.0444242	0.0212158	0	0.000759673	0	0	0	1	1	1	1	1	1	1	1	1	1	1	1
27	NM_001001333	Hexdc	2	2	Yes	No	1.32951	1.02877	1.46339	1.57308	1.47477	1.42532	0.833603	0.630564	0.550263	0.469378	0.385301	0.382433	0.145947	1	0.0362475	0.0294365	0.0803173	0.0179079	1	1	1	1	1	1
28	NM_001001334	BC061194	1	0	No	No	0	0	0.00241296	0	0	0	0	0.0023103	0	0	0	0.00248752	1	1	1	1	1	1	1	1	1	1	1	1
29	NM_001001335	Plekha8	2	1	No	No	0.0493799	0.0358485	0.0372827	0.033579	0.0321572	0.0372006	0.0306418	0.0270523	0.0216786	0.0231002	0.0228874	0.0248961	1	1	1	1	1	1	1	1	1	1	1	1
30	NM_001001444	Defb29	1	0	No	No	0	0	0.181565	0	0	0	0	0	0	0	0	0	1	1	1	1	1	1	1	1	1	1	1	1
31	NM_001001445	Trpv1	1	0	No	No	0.0845553	0.0606569	0.0102531	0.00439707	0.00449299	0.00148839	0.00594471	0.00140181	0.00142165	0.00289985	0.00444367	0.00305856	1	1	1	1	1	1	1	1	1	1	1	1
32	NM_001001446	Cyp2c44	2	1	Yes	No	26.8373	48.4236	70.1757	117.284	127.914	127.016	65.6493	42.2116	102.624	135.44	180.918	182.066	0.00140974	0.00557168	0.0140604	0.000729736	0.00357234	0.0078719	0.0335702	0.0075704	0.0272786	0.027772	0.00757577	0.000766438
33	NM_001001447	Zscan22	1	1	Yes	No	2.2128	1.94579	2.05627	2.59376	2.36585	1.74208	1.32302	1.21244	1.41847	0.595849	0.638204	1.17445	0.0310791	0.0273979	0.0576888	0.00305827	0.00535138	0.0862655	0.0222841	0.100604	0.216408	1	1	0.0617797
34	NM_001001449	AF067063	1	0	No	No	0	0	0	0	0	0	0	0	0	0	0	0	1	1	1	1	1	1	1	1	1	1	1	1
35	NM_001001450	Ssxb2	2	0	No	No	0	0	0	0	0	0	0	0	0	0	0	0	1	1	1	1	1	1	1	1	1	1	1	1
36	NM_001001451	Tas2r138	1	0	No	No	0	0	0.0178683	0	0	0.00462653	0.0047398	0	0.0075674	0	0.0046165	0.0142985	1	1	1	1	1	1	1	1	1	1	1	1
37	NM_001001452	Tas2r143	1	0	No	No	0	0	0	0	0	0.00581793	0	0	0	0	0	0	1	1	1	1	1	1	1	1	1	1	1	1
38	NM_001001453	Tas2r144	1	0	No	No	0	0	0	0	0	0	0	0	0	0	0	0	1	1	1	1	1	1	1	1	1	1	1	1
39	NM_001001454	Ttyh1	3	0	No	No	0.0119896	0.0234847	0.0218293	0.0262159	0.0314411	0.0226678	0.0268092	0.0182583	0.0252017	0.0195627	0.0162032	0.0230605	1	1	1	1	1	1	1	1	1	1	1	1
40	NM_001001488	Atp8b1	1	0	No	No	0.378573	0.286082	0.708663	0.675577	0.581563	1.014	0.973184	0.595527	0.589981	0.489977	0.43683	0.596629	1	1	1	1	1	1	1	1	1	1	1	1
41	NM_001001489	BC021785	3	0	No	No	0.108895	0.00817437	0.0225139	0.0240991	0.0109202	0.0285612	0.0111193	0.0147476	0.0571344	0	0.0501915	0.00175013	1	1	1	1	1	1	1	1	1	1	1	1
42	NM_001001490	Oxgr1	1	0	No	No	0	0.00112529	0.0640378	0	0	0	0	0	0	0	0	0	1	1	1	1	1	1	1	1	1	1	1	1
43	NM_001001491	Tpm4	1	1	Yes	No	17.1842	11.7469	19.3255	15.7865	17.8361	10.4565	6.68765	5.25882	5.01807	3.42813	2.86541	3.50988	0.000384841	0.0291987	0.00352472	0.00597583	0.00291037	0.0215412	0.0520431	0.00858005	0.00118868	0.0849006	0.00280984	0.00377822
44	NM_001001492	Lca5l	1	0	No	No	0.0206876	0.0283393	0.0352216	0.0218487	0.0322987	0.0163342	0.00880868	0.00889036	0.00884432	0.0128756	0.00750894	0.00676114	1	1	1	1	1	1	1	1	1	1	1	1
45	NM_001001493	BC056474	1	1	Yes	No	23.1684	19.5137	18.4509	18.5437	18.4156	14.762	14.1963	14.9798	20.8287	22.4415	17.2036	16.9761	0.00309506	0.00563996	0.00431798	0.00308641	0.00189491	0.00682432	0.0032477	0.00134428	0.0304078	0.0534562	0.00580295	0.00183997
46	NM_001001495	Tnip3	1	0	No	No	0.00474677	0.000974287	0.00103102	0.00108689	0.00298416	0.00589296	0.00204747	0.00399276	0.00249287	0.00377487	0.00315723	0.00311585	1	1	1	1	1	1	1	1	1	1	1	1
47	NM_001001496	Gja6	1	0	No	No	0.132998	0.0491274	0.0151818	0.0231928	0.0253128	0.00947455	0.00209231	0	0.00367206	0.00826927	0.00607134	0.0172179	1	1	1	1	1	1	1	1	1	1	1	1
48	NM_001001559	Dub2a	1	0	No	No	0	0	0	0	0	0	0	0	0	0	0	0	1	1	1	1	1	1	1	1	1	1	1	1
49	NM_001001565	Chpf	2	1	No	No	0.144557	0.068689	0.104012	0.10614	0.117833	0.0540515	0.114098	0.0517371	0.0551948	0.0466561	0.0657068	0.0627727	1	1	1	1	1	1	1	1	1	1	1	1
50	NM_001001566	Chpf	2	1	Yes	No	2.75095	2.83231	3.14809	3.01806	2.62168	2.01214	0.985943	1.02704	0.590953	0.473477	0.695741	0.956915	0.00147809	0.00845319	0.0125485	0.00123061	0.00698698	0.00313751	1	1	1	1	1	1
51	NM_001001602	Dab2ip	3	1	No	No	0.511116	0.457868	0.632346	1.12215	1.21138	1.03126	0.978583	1.03289	0.693681	0.555736	0.769905	0.713728	1	1	1	1	0.230597	1	1	1	1	1	1	1
52	NM_001001650	Prss48	1	0	No	No	0	0.00485493	0	0.00464513	0	0.00478813	0	0	0	0	0.009318	0.00984467	1	1	1	1	1	1	1	1	1	1	1	1
53	NM_001001714	Sohlh1	1	0	No	No	0	0.00348517	0.00631867	0	0	0	0	0	0	0	0	0	1	1	1	1	1	1	1	1	1	1	1	1
54	NM_001001735	Whsc1l1	2	1	Yes	No	2.89128	1.29811	2.36607	2.22123	2.26997	1.59392	1.7831	1.61404	1.58967	1.59561	1.55327	2.18643	0.0254955	0.0998713	0.0877486	0.188891	0.113934	0.162388	0.0537791	0.127769	0.00776448	0.809566	0.0906229	0.0267335
55	NM_001001738	Itprip	1	1	Yes	No	2.02173	2.685	1.47254	1.63857	1.27332	0.649511	0.469723	0.438034	0.260125	0.190615	0.170806	0.18306	0.00345048	0.120341	0.0272761	0.0164667	0.128781	1	1	1	1	1	1	1
56	NM_001001792	Zfp239	2	0	No	No	0.404214	0.118413	0.17271	0.116669	0.136769	0.0240795	0.0245332	0.0092653	0.0125841	0.00779203	0.0100548	0.00925515	1	1	1	1	1	1	1	1	1	1	1	1
57	NM_001001796	Prrxl1	1	0	No	No	0	0	0	0	0	0	0	0	0	0	0	0	1	1	1	1	1	1	1	1	1	1	1	1
58	NM_001001798	Atp11c	2	0	No	No	0.490995	0.0806929	0.203185	0.288614	0.251926	0.504472	0.725341	0.295475	0.724144	0.262539	0.673627	0.642349	1	1	1	1	1	1	1	1	1	1	1	1
59	NM_001001803	Spink7	1	0	No	No	0	0	0	0	0	0	0	0	0	0	0	0	1	1	1	1	1	1	1	1	1	1	1	1
60	NM_001001804	Ephx4	1	0	No	No	0.0073021	0.0257925	0.0171953	0.0140296	0.0103875	0.0203848	0.0249997	0.016904	0.0169473	0.0186459	0.0141447	0.0221328	1	1	1	1	1	1	1	1	1	1	1	1
61	NM_001001805	Olfr576	1	0	No	No	0	0	0	0	0	0	0	0	0	0	0	0	1	1	1	1	1	1	1	1	1	1	1	1
62	NM_001001806	Zfp36l2	1	1	Yes	No	15.0669	9.68467	11.7986	10.5684	10.4425	6.79679	6.04515	6.50042	2.96708	5.69151	4.94125	5.38992	0.00350025	0.00411882	0.0126894	0.000762655	0.00298769	0.00598728	0.0099582	0.00123003	0.17991	0.114081	0.0658452	0.0126341
63	NM_001001807	Olfr279	1	0	No	No	0	0	0	0	0	0	0	0	0	0	0	0	1	1	1	1	1	1	1	1	1	1	1	1
64	NM_001001808	Olfr221	1	0	No	No	0	0	0	0	0	0	0	0	0	0	0	0	1	1	1	1	1	1	1	1	1	1	1	1
65	NM_001001809	Olfr218	1	0	No	No	0	0	0	0	0	0	0	0	0	0	0	0	1	1	1	1	1	1	1	1	1	1	1	1
66	NM_001001810	Olfr1206	1	0	No	No	0	0	0	0	0	0	0	0	0	0	0	0	1	1	1	1	1	1	1	1	1	1	1	1
67	NM_001001880	Mpzl1	2	2	Yes	No	4.01548	4.25373	7.4985	5.48089	6.61707	3.00416	2.60614	1.85375	1.12681	0.556665	0.588852	0.916711	0.0014904	0.045491	0.00785752	0.000660708	0.00232714	0.00231622	0.0334019	0.0158681	1	1	1	1
68	NM_001001881	2510009E07Rik	1	0	No	No	0.942005	0.442594	1.07384	1.07431	1.51576	1.29439	1.16457	0.901307	0.495693	0.510233	0.494212	0.721359	1	1	1	1	0.501086	0.870785	1	1	1	1	1	1
69	NM_001001882	Rtel1	6	1	Yes	No	2.60842	1.0743	0.891832	1.45407	1.67534	0.787311	0.91718	0.736757	0.596568	0.360919	0.310066	0.282827	0.0319022	1	1	0.0144412	0.00526185	1	1	1	1	1	1	1
70	NM_001001883	Hecw2	2	0	No	No	0.113093	0.10405	0.197877	0.15815	0.192106	0.139121	0.124878	0.10073	0.0700785	0.0602973	0.0505169	0.0805666	1	1	1	1	1	1	1	1	1	1	1	1
71	NM_001001884	Nckap5l	1	1	Yes	No	1.076	1.32396	1.28656	1.29052	1.21082	1.09012	0.58989	0.459278	0.283243	0.215788	0.173363	0.206491	0.0276323	0.146542	0.493344	0.116485	0.0997446	0.738338	1	1	1	1	1	1
72	NM_001001885	Tmem151a	1	0	No	No	0.220899	0.473675	0.293751	0.414375	0.181648	0.23223	0.120125	0.117782	0.105237	0.069382	0.0718215	0.0904979	1	1	1	1	1	1	1	1	1	1	1	1
73	NM_001001892	H2-K1	1	1	Yes	No	22.2811	41.7625	56.8886	50.037	53.232	66.2433	78.624	185.976	349.356	400.622	433.428	454.935	0.0259991	0.00530633	0.00458848	0.00181423	0.00473352	0.0205359	0.00526945	0.0160404	0.0295518	0.00752272	0.0042658	0.00413206
74	NM_001001932	Eea1	1	0	No	No	0.503936	0.21927	0.36722	0.334571	0.268326	0.384715	0.350068	0.224179	0.291361	0.180185	0.231095	0.326447	1	1	1	1	1	1	1	1	1	1	1	1
75	NM_001001979	Megf10	1	0	No	No	0.00427301	0.00739206	0.00838537	0.00278235	0.00393157	0.00570673	0.00230133	0.00205388	0	0.000872802	0.00116499	0	1	1	1	1	1	1	1	1	1	1	1	1
76	NM_001001980	Limch1	2	0	No	No	0.158094	0.154728	0.318552	0.17058	0.204056	0.152373	0.14126	0.0949513	0.0448176	0.0362608	0.042364	0.0598471	1	1	1	1	1	1	1	1	1	1	1	1
77	NM_001001981	Utp14b	2	0	No	No	0.585541	0.334997	0.401523	0.480401	0.507887	0.405572	0.449762	0.344167	0.532984	0.377704	0.384095	0.371981	1	1	1	1	1	1	1	1	1	1	1	1
78	NM_001001982	A430105I19Rik	1	0	No	No	0.186106	0.264899	0.338325	0.419007	0.460444	0.348646	0.277833	0.209645	0.203658	0.1917	0.194245	0.215774	1	1	1	1	1	1	1	1	1	1	1	1
79	NM_001001983	Pi4ka	1	1	Yes	No	7.62335	5.2134	5.32428	4.97299	4.50144	3.22783	2.7471	3.27253	2.86138	2.06302	3.2074	3.9121	0.0114897	0.0113808	0.00739101	0.000689994	0.000871105	0.0188458	0.00532204	0.00711335	0.0408625	0.363456	0.0365824	0.000842194
80	NM_001001984	Kdm2a	1	1	Yes	No	4.51525	1.92856	3.31374	3.25558	3.29628	2.82834	2.9512	2.42206	2.10702	1.87631	2.19956	3.09485	0.0442954	0.00942329	0.0698202	0.0672448	0.0237073	0.167398	0.0432526	0.0570505	0.339851	0.685142	0.231683	0.0173674
81	NM_001001985	Nat8l	1	0	No	No	0.406555	0.396938	0.275725	0.346458	0.261531	0.132382	0.0527486	0.0301582	0.0142149	0.0091451	0.0105016	0.00989023	1	1	1	1	1	1	1	1	1	1	1	1
82	NM_001001986	8430427H17Rik	2	0	No	No	0.857606	0.546857	0.711395	0.775134	0.664472	0.459534	0.228758	0.193003	0.108627	0.0921312	0.064551	0.104596	1	1	1	1	1	1	1	1	1	1	1	1
83	NM_001001999	Gp1bb	2	1	No	No	0.471812	0.839914	1.24282	0.463387	0.394305	0.192767	0.129728	0.10178	0.377628	0.239532	0.0510408	0.416275	1	1	0.421065	1	1	1	1	1	1	1	1	1
84	NM_001002004	2610507B11Rik	1	1	Yes	No	21.4372	14.2673	15.111	20.4585	23.5506	16.389	19.4261	17.6439	17.0694	15.7281	15.5765	19.1571	0.0156284	0.0243226	0.0230654	0.0031266	0.00627224	0.018665	0.0019464	0.0168171	0.0603995	0.146015	0.042963	0.000392091
85	NM_001002005	Panx2	1	0	No	No	0.0041765	0.00286747	0	0.00766419	0.00253586	0.00128796	0.00271993	0.00259182	0.00316499	0	0	0.0027046	1	1	1	1	1	1	1	1	1	1	1	1
86	NM_001002008	Zfp948	1	0	No	No	0.380812	0.129203	0.252993	0.192031	0.204715	0.269978	0.237842	0.109221	0.11003	0.0509691	0.0486377	0.0809108	1	1	1	1	1	1	1	1	1	1	1	1
87	NM_001002011	Lmna	3	2	Yes	No	8.35209	4.67928	5.2706	7.79165	7.26038	5.23066	4.30684	4.78452	3.63301	4.12325	3.91966	3.87576	0.00156847	0.013816	0.013617	0.00330023	0.00445655	0.00793367	0.00312078	0.00620476	0.000327909	0.0554772	0.0114147	0.00139069
88	NM_001002012	Hspa2	2	0	No	No	0.125444	0.0667282	0.09381	0.0698269	0.105287	0.11695	0.0664239	0.0792397	0.0497046	0.0743214	0.0413074	0.0375952	1	1	1	1	1	1	1	1	1	1	1	1
89	NM_001002238	Tdrd1	4	0	No	No	0.00583826	0.000878095	0.000604679	0.000386137	0.00133835	0	0	0	0	0	0	0	1	1	1	1	1	1	1	1	1	1	1	1
90	NM_001002239	Rpl17	1	1	Yes	No	3.97177	2.69139	2.57858	1.92168	1.79693	0.998482	0.695216	0.570274	0.760376	0.798015	0.450128	0.595509	0.0128516	0.00381481	0.00101787	0.00231444	0.000928514	1	1	1	1	1	1	1
91	NM_001002240	Tdrd1	4	0	No	No	0.00518479	0.000881037	0.000587453	0.000384549	0.00139845	0	0	0	0	0	0	0	1	1	1	1	1	1	1	1	1	1	1	1
92	NM_001002241	Tdrd1	4	0	No	No	0.00354678	0.000551397	0.000520717	0.000362696	0.000843268	0	0	0	0	0	0	0	1	1	1	1	1	1	1	1	1	1	1	1
93	NM_001002267	Tmem158	1	1	Yes	No	1.37941	1.15554	2.23572	1.3244	1.3497	1.03865	0.633709	0.43744	0.243464	0.294658	0.203058	0.195743	0.103918	0.799678	0.0147935	0.00481195	0.0798578	0.224194	1	1	1	1	1	1
94	NM_001002268	Gpr126	1	0	No	No	0.2549	0.148706	0.245234	0.270132	0.298897	0.208831	0.126671	0.107233	0.0724546	0.0825685	0.0619894	0.107014	1	1	1	1	1	1	1	1	1	1	1	1
95	NM_001002272	Tro	2	0	No	No	0.228041	0.161612	0.177176	0.116684	0.118012	0.0583919	0.0379387	0.0104968	0.00863918	0.00269278	0.00286669	0.00502854	1	1	1	1	1	1	1	1	1	1	1	1
96	NM_001002764	Smg6	1	1	Yes	No	2.99936	1.90008	3.42637	3.24207	2.3924	2.28728	2.07242	1.83778	1.2459	1.08311	1.27317	1.71831	0.0139782	0.0160036	0.0146133	0.0129491	0.0024037	0.0295535	0.0666725	0.00404345	0.0870131	1	0.0818682	0.0187954
97	NM_001002786	Rab44	1	1	Yes	No	1.48139	1.43676	1.01832	1.00358	0.803608	0.217811	0.0279136	0.012731	0.00642395	0.00259108	0.00413117	0.00184038	0.385834	0.0493982	1	1	1	1	1	1	1	1	1	1
98	NM_001002787	Ccin	1	0	No	No	0	0.00241803	0	0	0	0.0020915	0	0	0	0	0	0	1	1	1	1	1	1	1	1	1	1	1	1
99	NM_001002791	Defb22	1	0	No	No	0	0	0	0	0	0	0	0	0	0	0	0	1	1	1	1	1	1	1	1	1	1	1	1
100	NM_001002842	Pram1	2	1	Yes	No	3.07319	5.51722	3.28207	2.44215	2.22766	0.986637	0.275428	0.276947	0.222668	0.190122	0.186832	0.109486	0.0248192	0.00843375	0.0118011	0.0204423	0.00100275	1	1	1	1	1	1	1
101	NM_001002846	Fbxl12	2	1	No	No	0.144948	0.681798	0.203788	0.22188	0.478152	0.466841	0.397284	0.325505	0.48137	0.187484	0.415301	0.354328	1	1	1	1	1	1	1	1	1	1	1	1
102	NM_001002894	Nlrp14	1	0	No	No	0	0	0	0	0	0	0	0	0	0	0	0	1	1	1	1	1	1	1	1	1	1	1	1
103	NM_001002895	AI413582	1	1	Yes	No	4.47928	3.84821	3.69523	3.62868	3.23043	1.71862	1.30651	1.53629	1.82103	1.35538	1.46063	1.47397	0.0136217	0.0350337	0.00322008	0.0145089	0.00457228	0.0385257	0.602722	0.19779	0.217144	0.163849	0.252254	0.366221
104	NM_001002896	Bfsp2	1	1	Yes	No	1.64107	2.6681	1.52625	0.849467	0.546994	0.568597	0.0679163	0.0291334	0.00435973	0.0155879	0.0070747	0.00711283	0.0277462	0.00278769	0.0185869	1	1	1	1	1	1	1	1	1
105	NM_001002897	Atg9b	1	0	No	No	0.420239	0.86348	0.117665	0.0997034	0.0535846	0.0400275	0.0223921	0.0272536	0.0360208	0.0444131	0.0343523	0.0622324	1	1	1	1	1	1	1	1	1	1	1	1
106	NM_001002898	Sirpb1a	1	0	No	No	0.0267896	0.0540551	0.104073	0.124367	0.10168	0.0809045	0.0435606	0.0461297	0.0487994	0.0164509	0.0290373	0.0330676	1	1	1	1	1	1	1	1	1	1	1	1
107	NM_001002900	Higd1c	1	0	No	No	0.0262004	0.00872173	0	0.0319325	0.0362483	0.0735651	0.0263554	0.0118151	0.0087768	0.0197908	0.0283349	0.0151938	1	1	1	1	1	1	1	1	1	1	1	1
108	NM_001002927	Penk	1	0	No	No	0.27323	1.2032	3.63135	0.427786	0.355287	0.28742	0.253296	0.168755	0.00770839	0.00539661	0.0569456	0.157414	1	1	1	1	1	1	1	1	1	1	1	1
109	NM_001002929	Nup85	1	1	Yes	No	29.774	16.8119	10.8193	15.2206	14.4577	7.1026	6.15457	4.84055	5.6518	4.39461	3.80736	3.91836	0.0053045	0.0115143	0.000521065	0.000786612	0.00461442	0.00386659	0.00290657	0.0104464	0.00101944	0.00437653	0.00206116	0.00375844
110	NM_001003393	Igfl3	1	0	No	No	0	0	0	0	0	0	0	0	0	0	0	0	1	1	1	1	1	1	1	1	1	1	1	1
111	NM_001003405	Try5	1	0	No	No	0.0323088	159.067	76.9391	126.434	74.5938	23.794	77.7786	86.9081	0.0362733	0.571596	141.543	677.539	1	0.734546	0.16713	0.0608236	0.305024	0.73517	0.797308	1	1	1	1	1
112	NM_001003664	Gm5409	1	0	No	No	0	8.15383	4.91391	7.29242	4.81522	1.77091	12.8701	19.8519	0	0.0736839	13.7062	50.6297	1	0.748467	0.411997	0.0681579	0.574568	1	1	1	1	1	1	1
113	NM_001003666	Zfp457	1	0	No	No	0	0.00178053	0.00166336	0	0.00016652	0.00308939	0.0016438	0	0.0051962	0	0	0.00172514	1	1	1	1	1	1	1	1	1	1	1	1
114	NM_001003667	Krt77	1	0	No	No	0.00238918	0	0	0	0	0	0	0	0	0	0	0	1	1	1	1	1	1	1	1	1	1	1	1
115	NM_001003668	Krt83	1	0	No	No	0.00503713	0.00222185	0.00224179	0.00210193	0.00629177	0	0	0	0	0	0	0	1	1	1	1	1	1	1	1	1	1	1	1
116	NM_001003670	Gm5414	1	0	No	No	0.00440913	0	0.00195963	0	0	0	0	0	0	0	0	0	1	1	1	1	1	1	1	1	1	1	1	1
117	NM_001003671	Pcdhac1	1	0	No	No	1.11741e-06	4.04181e-08	3.05554e-07	9.24766e-07	2.01768e-07	8.51427e-07	1.18887e-06	3.97445e-05	5.15806e-06	2.91347e-06	5.72408e-07	0.000118227	1	1	1	1	1	1	1	1	1	1	1	1
118	NM_001003672	Pcdhac2	1	0	No	No	0.0164794	0.00289042	0.0106963	0.00771963	0.00682122	0.0133985	0.00804681	0.00346461	0.00131814	0.00383364	0.00499181	0.00159087	1	1	1	1	1	1	1	1	1	1	1	1
119	NM_001003685	Ghrhr	1	0	No	No	0.0261905	0.0198739	0.0313549	0.0760352	0.118798	0.105689	0.0698257	0.0296621	0.052691	0.00521498	0.0186227	0.00551527	1	1	1	1	1	1	1	1	1	1	1	1
120	NM_001003717	Osbpl8	2	0	No	No	0.631805	0.0860156	0.135351	0.24797	0.195099	0.202267	0.117954	0.167729	0.104162	0.142862	0.228715	0.224309	1	1	1	1	1	1	1	1	1	1	1	1
121	NM_001003719	Ralgapa1	3	0	No	No	0.251719	0.0705119	0.0980965	0.0728797	0.0589795	0.0559664	0.048242	0.0310425	0.0287082	0.0396578	0.0274451	0.0188894	1	1	1	1	1	1	1	1	1	1	1	1
122	NM_001003815	Epb4.1l1	3	0	No	No	0.837095	0.456897	0.841724	0.677258	0.413298	0.25352	0.14702	0.10735	0.100444	0.0613656	0.0697885	0.142503	1	1	1	1	1	1	1	1	1	1	1	1
123	NM_001003817	Erbb2	1	1	Yes	No	1.10461	1.13338	1.32983	1.11652	1.03846	0.774581	0.518549	0.402365	0.210694	0.129535	0.147834	0.194729	0.0307829	0.0175086	0.90853	0.0200361	1	1	1	1	1	1	1	1
124	NM_001003824	Kcnq2	12	0	No	No	0.021127	0.0011152	0.000277028	0.00129067	0.00080438	0	0	0.000260061	0	0.000119818	0	0	1	1	1	1	1	1	1	1	1	1	1	1
125	NM_001003825	Kcnq2	12	0	No	No	0.00460227	0.000630496	0.00027928	0.00130712	0.000825274	0	0	0.000267274	0	0.000125482	0	0	1	1	1	1	1	1	1	1	1	1	1	1
126	NM_001003829	Jph4	1	0	No	No	0.0177629	0.00126631	0.00224578	0.00391315	0.00170601	0.00152422	0	0.00057617	0.000600527	0	0	0.00205478	1	1	1	1	1	1	1	1	1	1	1	1
127	NM_001003893	Masp2	2	2	Yes	Yes	2.63206	12.2376	14.7518	23.487	24.6023	36.6982	34.1021	36.3417	27.7887	25.0908	28.7598	26.3811	0.0150129	0.00301945	0.012102	0.000592769	0.00220401	0.011258	0.000222299	0.00275151	0.0278786	0.0803303	0.0149655	0.00125021
128	NM_001003898	Tardbp	6	1	No	No	0.0937867	0.0534206	0.0383545	0.436559	0.0601515	0.0462826	0.35252	0.401356	0.0389404	0.0992446	0.0299581	0.284012	1	1	1	1	1	1	1	1	1	1	1	1
129	NM_001003899	Tardbp	6	1	No	No	0.203531	0.240418	0.225554	0.111289	0.227365	0.0984564	0.36633	0.340434	0.223	0.0874365	0.17043	0.185856	1	1	1	1	1	1	1	1	1	1	1	1
130	NM_001003908	Cltc	1	1	Yes	No	39.8678	12.2814	23.599	23.6665	27.5741	17.5014	15.769	12.9821	11.4445	10.0407	9.65336	15.0244	0.0286811	0.0102932	0.0144085	0.0229455	0.0237192	0.0315929	0.0300454	0.0164488	0.0414369	0.138538	0.021342	0.00716561
131	NM_001003909	Ankib1	1	0	No	No	1.51778	0.638102	1.71068	1.49205	2.04891	1.40844	1.62668	1.27881	0.772014	0.937825	0.719226	1.15266	0.446177	1	0.187168	0.414306	0.268972	0.894291	0.372092	0.580077	1	1	1	0.872316
132	NM_001003910	BC030307	3	0	No	No	0.056485	0.0287382	0.0643751	0.0603505	0.0430344	0.0741003	0.0444641	0.0223001	0.0372089	0.0441203	0.045977	0.0482854	1	1	1	1	1	1	1	1	1	1	1	1
133	NM_001003911	Adamts7	1	1	Yes	No	0.317806	0.517412	0.854395	2.37455	2.79934	4.21413	3.47499	2.59707	0.825557	0.609904	0.371251	0.375879	1	1	1	0.00389808	0.00957932	0.0129401	0.00830554	0.0080064	1	1	1	1
134	NM_001003912	Arhgef11	1	1	Yes	No	1.72072	1.38671	2.07803	2.50702	2.68615	2.66712	2.1597	2.19277	1.78215	1.51508	1.98681	2.34079	0.00209701	0.0846163	0.086438	0.0026901	0.00097334	0.0214493	0.114749	0.00594954	0.0884297	0.845079	0.039694	0.00739265
135	NM_001003913	Mars	2	2	Yes	Yes	52.2941	39.7187	24.412	35.355	35.0683	22.0459	19.6316	18.9778	23.2601	18.783	20.4647	20.9732	0.000372066	0.0184145	0.00430417	0.0031266	0.00753288	0.0158727	0.00891449	0.00692878	0.0181611	0.0533736	0.00433651	0.000697294
136	NM_001003915	Slc5a12	2	0	No	No	0.000390173	0	0.0131094	0	0	0	0	0	0	0	0	0	1	1	1	1	1	1	1	1	1	1	1	1
137	NM_001003916	Zc4h2	1	0	No	No	0.372326	0.28371	0.420269	0.351568	0.391797	0.292825	0.208625	0.191437	0.270329	0.259538	0.382422	0.351241	1	1	1	1	1	1	1	1	1	1	1	1
138	NM_001003917	Atg9a	1	1	Yes	No	19.8826	20.5522	16.1566	18.0448	15.4498	13.6628	14.8009	14.5872	18.383	15.3102	19.2985	18.3863	0.00137909	0.015862	0.00596437	0.00213152	0.003925	0.0106327	0.0134305	0.006022	0.00617688	0.0576502	0.00409491	0.000587814
139	NM_001003918	Usp7	1	1	Yes	No	24.8716	6.1517	9.25936	10.0679	8.18002	4.58706	4.74819	4.18711	2.65289	2.80341	2.6185	3.7514	0.0435551	0.0264914	0.013371	0.0790995	0.0402315	0.0453015	0.0378879	0.0293311	0.0591881	0.122154	0.027079	0.0037877
140	NM_001003919	Ddx11	1	1	Yes	No	2.44435	1.24158	1.13698	1.99029	2.39535	1.47033	1.12314	0.754655	0.766059	0.635614	0.521199	0.589386	0.00482608	0.955998	0.573215	0.00129523	0.00648949	0.109613	0.733656	1	1	1	1	1
141	NM_001003920	Brsk1	2	0	No	No	0.0765008	0.138046	0.21817	0.153781	0.147649	0.117954	0.0811525	0.0397387	0.0249668	0.0144559	0.0263713	0.0224858	1	1	1	1	1	1	1	1	1	1	1	1
142	NM_001003933	Rtn3	5	1	No	No	0.224584	0.039128	0.113236	0.0662193	0.0113198	0.0100203	0.031231	0.0740834	0.0112309	2.39181	0.227531	0.156989	1	1	1	1	1	1	1	1	1	1	1	1
143	NM_001003934	Rtn3	5	1	No	No	0.216567	0.0396142	0.116071	0.0660884	0.00920251	0.00775032	0.0987716	0.0641463	0.00823763	0.52432	0.204132	0.031944	1	1	1	1	1	1	1	1	1	1	1	1
144	NM_001003939	BC030307	3	0	No	No	0.037867	0.0241368	0.0222911	0.0513081	0.0693987	0.0434068	0.0491458	0.0331988	0.0444638	0.0545872	0.0378027	0.0643776	1	1	1	1	1	1	1	1	1	1	1	1
145	NM_001003947	Cyp4x1	1	0	No	No	0.0106167	0.0127175	0.0139631	0.0166616	0.0049075	0	0	0.00257486	0	0	0	0	1	1	1	1	1	1	1	1	1	1	1	1
146	NM_001003948	Pid1	1	1	Yes	No	4.54115	3.47109	5.21818	8.47395	12.3753	12.1592	11.9603	12.0871	10.7785	12.0815	12.8333	11.6552	0.0157622	0.0114185	0.00909111	0.00161966	0.0157914	0.0206936	0.00588405	0.00207508	0.0291204	0.0261552	0.0192547	0.00651903
147	NM_001003949	ORF61	1	1	Yes	No	31.1931	29.5981	43.2048	35.9429	34.9603	28.2563	25.7804	30.3421	33.3413	35.3951	30.3441	33.1601	0.00159764	0.0118717	0.00166108	0.00295818	0.00291924	0.00160132	0.00411138	0.00460286	0.0153248	0.00102378	0.00781332	0.00290606
148	NM_001003950	Rab3ip	1	1	Yes	No	4.17613	4.2126	6.35472	5.12181	5.72053	4.70162	4.35985	4.79917	4.15635	3.90039	3.54079	4.41782	0.00157903	0.0120341	0.0120581	0.000636169	0.00132212	0.00275775	0.00200636	0.00415634	0.00203527	0.039642	0.00235932	0.00101126
149	NM_001003951	Ces5a	1	0	No	No	0	0	0.00322468	0	0	0	0	0.0031808	0	0.00304347	0	0	1	1	1	1	1	1	1	1	1	1	1	1
150	NM_001003952	Sval3	1	0	No	No	0	0	0	0	0	0	0	0	0	0	0	0	1	1	1	1	1	1	1	1	1	1	1	1
151	NM_001003953	Kdm2b	3	1	No	No	0.799716	0.641918	0.634042	0.504788	0.6781	0.544057	0.453301	0.391372	0.222559	0.273418	0.233944	0.350138	1	1	1	1	1	1	1	1	1	1	1	1
152	NM_001003955	Rab11fip5	2	1	No	No	0.264312	0.362176	0.480712	0.39092	0.344457	0.285852	0.142251	0.0957691	0.086625	0.0689793	0.0513431	0.0515281	1	1	1	1	1	1	1	1	1	1	1	1
153	NM_001003960	Dnmt3b	9	0	No	No	0.0336787	0.0397494	0.0321175	0.051424	0.0428643	0.0411462	0.0613811	0.0242713	0.0284703	0.0458486	0.0569924	0.0497745	1	1	1	1	1	1	1	1	1	1	1	1
154	NM_001003961	Dnmt3b	9	0	No	No	0.0332375	0.0328951	0.0276018	0.0552304	0.0368195	0.0450892	0.0357532	0.0303968	0.0231236	0.0522445	0.0839908	0.0489518	1	1	1	1	1	1	1	1	1	1	1	1
155	NM_001003963	Dnmt3b	9	0	No	No	0.263726	0.447389	0.446927	1.13147	0.871692	1.15273	0.824535	0.366827	0.294632	0.334987	0.0694884	0.0548456	1	1	1	0.655958	1	1	1	1	1	1	1	1
156	NM_001003971	Senp7	4	0	No	No	0.751559	0.0994636	0.37076	0.37116	0.30541	0.267586	0.241095	0.146944	0.072719	0.0553792	0.0416237	0.0883687	1	1	1	1	1	1	1	1	1	1	1	1
157	NM_001003972	Senp7	4	0	No	No	0.934645	0.278794	0.410412	0.525944	0.409073	0.271686	0.270502	0.172352	0.0523321	0.139203	0.173077	0.0803393	1	1	1	1	1	1	1	1	1	1	1	1
158	NM_001003973	Senp7	4	0	No	No	0.323278	0.0712019	0.153302	0.187047	0.148382	0.109665	0.183593	0.0938354	0.0371377	0.102148	0.13972	0.0483368	1	1	1	1	1	1	1	1	1	1	1	1
159	NM_001004025	Ppp3r2	1	0	No	No	0	0	0.000974597	0	0.00119659	0	0	0	0	0	0	0	1	1	1	1	1	1	1	1	1	1	1	1
160	NM_001004061	Fam170a	1	0	No	No	0	0	0	0	0	0	0	0	0	0	0	0	1	1	1	1	1	1	1	1	1	1	1	1
161	NM_001004062	Crtc1	1	1	Yes	No	2.03172	2.05747	1.81659	2.18247	1.88868	1.68056	1.27877	1.07954	0.94328	0.751032	0.828532	0.946885	0.00678565	0.02771	0.0492769	0.00257116	0.00117098	0.0685013	0.115327	0.449551	1	1	1	1
162	NM_001004066	Zfp386	2	0	No	No	0.140201	0.0572733	0.0562349	0.0677729	0.0392699	0.137382	0.0667784	0.0926197	0.0690406	0.0654096	0.0851402	0.0544919	1	1	1	1	1	1	1	1	1	1	1	1
163	NM_001004139	Zfp619	1	0	No	No	0.0523074	0.0176521	0.0540263	0.0661721	0.0413342	0.0600257	0.047831	0.0324176	0.0230535	0.0170102	0.0274638	0.0436696	1	1	1	1	1	1	1	1	1	1	1	1
164	NM_001004140	Ckap2	1	1	Yes	No	4.37171	0.867549	1.42204	1.52031	1.85811	0.775049	0.549972	0.25523	0.524151	0.326364	0.070671	0.0467527	0.0581061	1	0.0313832	1	0.239268	1	1	1	1	1	1	1
165	NM_001004141	Cyp2j11-ps	1	0	No	No	0	0	0.0892932	0	0	0	0	0	0	0.00118935	0	0	1	1	1	1	1	1	1	1	1	1	1	1
166	NM_001004142	Nlrp1a	1	0	No	No	0.154924	0.110803	0.0961775	0.160394	0.141033	0.0518895	0.0275645	0.0158916	0.0211719	0.0279243	0.0204539	0.0239139	1	1	1	1	1	1	1	1	1	1	1	1
167	NM_001004143	Usp22	1	1	Yes	No	5.02086	3.2785	4.55061	4.07654	4.49622	3.56334	2.58231	2.54734	1.97058	1.68003	1.94012	2.28263	0.0288814	0.00416897	0.0225792	0.00323251	0.00853697	0.0496566	0.0713899	0.00548918	0.111379	0.332777	0.0648286	0.000930505
168	NM_001004144	Git1	1	1	Yes	No	7.86622	8.74421	10.2421	8.81642	9.1718	6.43559	4.32592	3.61284	2.85028	2.26905	2.34382	2.63838	0.0007515	0.0093532	0.00773383	0.00323282	0.00392994	0.00400385	0.0128942	0.00777262	0.0243922	0.13679	0.00822227	0.00079288
169	NM_001004145	Nlrp4g	1	0	No	No	0	0	0	0	0	0	0	0	0	0	0	0	1	1	1	1	1	1	1	1	1	1	1	1
170	NM_001004147	Fbll1	1	0	No	No	0	0	0	0	0	0.00403863	0	0	0	0	0	0	1	1	1	1	1	1	1	1	1	1	1	1
171	NM_001004148	Slc13a5	1	0	No	No	0	0.00385165	0.0047181	0.00851183	0.00743884	0.00497531	0.0284449	0.0602938	0.104857	0.118332	0.100205	0.232512	1	1	1	1	1	1	1	1	1	1	1	1
172	NM_001004149	Zfp366	1	0	No	No	0.184259	0.102067	0.254035	0.291304	0.243215	0.261015	0.221009	0.157506	0.0795946	0.0548693	0.0631975	0.128329	1	1	1	1	1	1	1	1	1	1	1	1
173	NM_001004150	A4galt	2	0	No	No	0.00806687	0.00600164	0.0410284	0.0222217	0.0221617	0.0251947	0.0187336	0.00832181	0.00173157	0.0127082	0.0116718	0.0174686	1	1	1	1	1	1	1	1	1	1	1	1
174	NM_001004151	Rtp1	1	0	No	No	0.00140584	0	0	0	0.00142796	0.00367183	0.00141554	0.0013605	0.0014292	0.00414304	0.00287787	0.00139502	1	1	1	1	1	1	1	1	1	1	1	1
175	NM_001004152	Psg22	1	0	No	No	0.0522725	0.106358	0.0772865	0.019846	0.0277916	0.0040065	0.010367	0.00328335	0.00951267	0.00211764	0.00203796	0.00640963	1	1	1	1	1	1	1	1	1	1	1	1
176	NM_001004153	AU018091	1	0	No	No	0	0	0.00128083	0	0.0024292	0	0	0	0	0	0	0	1	1	1	1	1	1	1	1	1	1	1	1
177	NM_001004154	Rragb	1	0	No	No	0.222539	0.160264	0.238352	0.225603	0.188754	0.13308	0.086771	0.0931335	0.0499737	0.0116233	0.0208448	0.0261632	1	1	1	1	1	1	1	1	1	1	1	1
178	NM_001004155	9930012K11Rik	2	0	No	No	0.262947	0.214436	0.181582	0.232875	0.236846	0.208531	0.0976657	0.0786806	0.0520647	0.0573586	0.031634	0.0616251	1	1	1	1	1	1	1	1	1	1	1	1
179	NM_001004156	Plekhg5	1	1	Yes	No	2.1388	1.30972	1.4352	1.54998	1.48054	1.19603	0.947837	0.920385	0.668227	0.630904	0.76347	0.649424	0.00173675	0.063604	0.204724	0.000449097	0.00445655	0.0865829	1	1	1	1	1	1
180	NM_001004157	Scarf1	1	1	Yes	No	1.48236	1.93812	2.27587	2.53787	2.86049	2.38618	1.94265	1.86311	1.40133	1.2611	1.1801	1.27137	0.029601	0.00713468	0.0193595	0.000914589	0.0130508	0.00322541	0.0650094	0.0149473	0.058365	0.00318247	0.00846844	0.150134
181	NM_001004158	Gm5142	1	0	No	No	0	0	0	0	0	0	0	0	0	0	0	0	1	1	1	1	1	1	1	1	1	1	1	1
182	NM_001004159	Clec4b2	1	0	No	No	0.0701528	0.0609734	0.0765536	0.0695057	0.0518633	0.00319714	0	0.00359007	0	0	0	0	1	1	1	1	1	1	1	1	1	1	1	1
183	NM_001004164	Gnptab	1	0	No	No	1.71749	0.787051	1.27552	1.25758	1.26538	0.981501	1.09189	1.03123	0.866565	0.791354	0.942536	1.27004	0.141878	1	0.481761	0.257928	0.367638	1	1	1	1	1	1	0.0522482
184	NM_001004173	Sgpp2	1	0	No	No	0.154033	0.507342	0.309452	0.154253	0.134049	0.0439503	0.0593629	0.0500002	0.0396414	0.0315897	0.0379154	0.0567681	1	1	1	1	1	1	1	1	1	1	1	1
185	NM_001004174	AA467197	1	1	Yes	No	1.20322	1.90416	1.02625	0.500322	0.704415	0.189626	0.0622768	0.0356873	0	0.0198232	0.0205662	0.0781246	0.0182257	0.00837412	1	1	1	1	1	1	1	1	1	1
186	NM_001004176	Maml3	1	0	No	No	0.459893	0.238946	0.40529	0.353697	0.3509	0.288919	0.248702	0.225579	0.0962421	0.0787961	0.0764993	0.123872	1	1	1	1	1	1	1	1	1	1	1	1
187	NM_001004177	Celsr2	2	0	No	No	0.0199535	0.0225545	0.0474343	0.0307246	0.032367	0.0252411	0.0321699	0.0287773	0.00943926	0.00839924	0.00476913	0.0107215	1	1	1	1	1	1	1	1	1	1	1	1
188	NM_001004178	AA415398	1	0	No	No	0.172692	0.305254	0.460992	0.519218	0.447923	0.609121	0.625218	0.73453	0.528382	0.509613	0.532472	0.506838	1	1	1	1	1	1	1	1	1	1	1	1
189	NM_001004180	BC057022	1	1	Yes	No	0.838416	1.30717	1.24216	1.46836	2.05636	1.65396	1.34773	1.01961	0.735001	1.49126	1.09452	0.756598	1	0.570235	0.086028	0.0692152	0.0346961	0.0121404	0.0157219	1	1	0.784749	1	1
190	NM_001004182	Gm5567	1	0	No	No	0	0.00397497	0	0	0.00129437	0	0	0	0	0	0	0	1	1	1	1	1	1	1	1	1	1	1	1
191	NM_001004184	Slc28a1	1	0	No	No	0.67078	0.231844	0.150896	0.250955	0.316988	0.115717	0.0255708	0.0430895	0.0392082	0.027722	0.0413613	0.0573459	1	1	1	1	1	1	1	1	1	1	1	1
192	NM_001004185	Whamm	1	1	Yes	No	3.87284	3.98553	4.25205	5.20975	5.10163	4.88015	5.2245	5.32395	4.50986	4.75157	5.79318	7.83061	0.00372499	0.0116567	0.0181905	0.00181999	0.000829799	0.00347996	0.002502	0.00172164	0.00845216	0.0737278	0.000601664	0.00297655
193	NM_001004187	2610020H08Rik	2	0	No	No	0.336975	0.163482	0.165724	0.187847	0.248744	0.13819	0.108832	0.0797467	0.0739014	0.072114	0.105612	0.0894064	1	1	1	1	1	1	1	1	1	1	1	1
194	NM_001004190	Zfp560	1	0	No	No	0.144357	0.0907888	0.144357	0.137066	0.128519	0.124107	0.143366	0.0848076	0.101986	0.0702434	0.0869995	0.146474	1	1	1	1	1	1	1	1	1	1	1	1
195	NM_001004191	Gm5617	1	1	Yes	No	6.67888	9.33643	17.8285	19.8369	22.293	24.4522	20.0487	19.0098	17.4566	18.732	14.1299	11.8175	0.0616834	0.00520739	0.0144035	0.00948757	0.00753288	0.017045	0.015616	0.0221134	0.1397	0.0385889	0.0649001	0.0339226
196	NM_001004192	BC048562	1	0	No	No	0	0	0	0	0	0	0	0	0	0	0	0	1	1	1	1	1	1	1	1	1	1	1	1
197	NM_001004193	Rhox8	1	0	No	No	0	0	0	0	0	0	0	0	0	0	0	0	1	1	1	1	1	1	1	1	1	1	1	1
198	NM_001004194	Nlrp4e	1	0	No	No	0	0	0	0	0	0	0	0	0	0	0	0	1	1	1	1	1	1	1	1	1	1	1	1
199	NM_001004293	Amigo1	2	0	No	No	0.154003	0.415267	0.3214	0.435766	0.203801	0.21868	0.351044	0.350715	0.348798	0.377013	0.273506	0.430873	1	1	1	1	1	1	1	1	1	1	1	1
200	NM_001004357	Cntnap2	2	0	No	No	0.00441229	0.00126063	0.00336738	0.00302451	0.00339321	0.000920244	0.000576691	0.000858703	0	0	0.000371767	0.00128064	1	1	1	1	1	1	1	1	1	1	1	1
201	NM_001004359	Gprasp1	3	0	No	No	0.446098	0.169014	0.118343	0.102515	0.0842191	0.102454	0.127734	0.0921516	0.0650662	0.0541899	0.0736157	0.0562893	1	1	1	1	1	1	1	1	1	1	1	1
202	NM_001004361	5730494M16Rik	3	1	Yes	No	1.49275	0.780575	0.565091	1.03485	0.996803	0.628911	0.463196	0.470116	0.663604	0.623594	0.767727	1.03002	0.0126718	1	1	0.403878	1	1	1	1	1	1	1	1
203	NM_001004362	2610008E11Rik	1	0	No	No	0.251334	0.126721	0.203731	0.200545	0.159523	0.221395	0.221191	0.123608	0.105939	0.113243	0.124931	0.109436	1	1	1	1	1	1	1	1	1	1	1	1
204	NM_001004363	Nuak1	1	0	No	No	0.276221	0.30363	0.609183	0.673252	0.703175	0.634882	0.49484	0.341785	0.261183	0.29472	0.28209	0.296003	1	1	1	1	1	1	1	1	1	1	1	1
205	NM_001004364	Asap2	3	1	Yes	No	1.36579	1.57486	1.44197	1.84097	1.7648	1.45033	1.38773	1.19964	1.8812	1.0677	1.88647	2.09039	0.0407958	0.0416717	0.313552	0.0016064	0.00041593	0.119883	0.0539021	0.174839	0.155479	1	0.267093	0.0274514
206	NM_001004365	Actr3b	1	0	No	No	0.124346	0.189048	0.180456	0.22864	0.212827	0.128497	0.0842536	0.0718473	0.0584435	0.0339752	0.0134212	0.0533294	1	1	1	1	1	1	1	1	1	1	1	1
207	NM_001004366	Scube3	1	0	No	No	0.147108	0.09267	0.277977	0.0633113	0.0739239	0.04562	0.0360558	0.0302434	0.022111	0.0166323	0.0147623	0.0178508	1	1	1	1	1	1	1	1	1	1	1	1
208	NM_001004367	Cxxc4	1	0	No	No	0.0222675	0.0143299	0.0173151	0.0202316	0.0152673	0.0186479	0.0158478	0.00890111	0.00577622	0.00428624	0.00779208	0.00468454	1	1	1	1	1	1	1	1	1	1	1	1
209	NM_001004435	Pik3r6	2	0	No	No	0.094793	0.267025	0.212678	0.206737	0.129931	0.138021	0.103636	0.0914669	0.092796	0.0375586	0.0578713	0.0577161	1	1	1	1	1	1	1	1	1	1	1	1
210	NM_001004436	Wapal	1	1	Yes	No	5.3593	1.60533	2.65972	2.40112	1.9275	1.497	1.46778	1.15112	1.18131	1.33529	1.10423	1.77052	0.0370988	0.0177995	0.152041	0.508894	0.198643	1	0.917928	1	1	1	1	0.190542
211	NM_001004455	Cys1	3	0	No	No	0.23889	0.0870931	0.19516	0.0824277	0.0862754	0.194357	0.0672288	0.111	0.265435	0.280163	0.18833	0.398113	1	1	1	1	1	1	1	1	1	1	1	1
212	NM_001004468	Tacc2	3	1	No	No	0.0979863	0.333419	0.27825	0.643846	0.635297	0.525555	0.309412	0.275168	0.249121	0.131767	0.205305	0.243058	1	1	1	1	1	1	1	1	1	1	1	1
213	NM_001004721	Pigu	1	1	Yes	No	10.2706	5.97079	8.28456	8.49708	10.0751	9.14758	7.31356	6.44333	6.35129	5.93098	5.43685	5.96665	0.00177465	0.0104157	0.00101787	0.00126854	0.00361399	0.00587315	0.0053815	0.00156211	0.00306452	0.0124916	0.00241006	0.000526838
214	NM_001004761	Gpr158	1	0	No	No	0	0	0	0.000514517	0	0	0.00054754	0.000483693	0	0	0	0.000538157	1	1	1	1	1	1	1	1	1	1	1	1
215	NM_001004762	Pla2g4c	2	0	No	No	0.124123	0.107821	0.127818	0.0930631	0.0466288	0.0258377	0.00826607	0.00388981	0.00213857	0.00279688	0.00103801	0.00233497	1	1	1	1	1	1	1	1	1	1	1	1
216	NM_001005223	Znhit3	1	1	Yes	No	10.5664	5.67476	6.0622	6.00273	7.3862	4.06556	3.35537	2.5577	3.67381	3.95858	3.12572	3.14356	0.012642	0.0113318	0.00905088	0.00524848	0.0131663	0.00218885	0.0092536	0.00344657	0.0244277	0.0163485	0.00691984	0.00999646
217	NM_001005225	Olfr1197	1	0	No	No	0	0	0	0	0	0	0	0	0	0	0	0	1	1	1	1	1	1	1	1	1	1	1	1
218	NM_001005227	Olfr1200	1	0	No	No	0	0	0	0	0	0	0	0	0	0	0	0	1	1	1	1	1	1	1	1	1	1	1	1
219	NM_001005230	Olfr1024	1	0	No	No	0	0	0	0	0	0	0	0	0	0	0	0	1	1	1	1	1	1	1	1	1	1	1	1
220	NM_001005232	Dbx1	1	0	No	No	0.00230856	0	0	0	0	0	0	0	0	0	0	0	1	1	1	1	1	1	1	1	1	1	1	1
221	NM_001005247	Hps5	3	0	No	No	0.945102	0.549723	0.829876	0.955744	1.28158	1.02569	0.8381	0.634659	0.488317	0.378809	0.423134	0.438811	1	1	1	1	0.0865517	1	1	1	1	1	1	1
222	NM_001005248	Hps5	3	0	No	No	0.299078	0.236775	0.388808	0.458805	0.446802	0.458315	0.313384	0.37682	0.126591	0.201413	0.209124	0.263331	1	1	1	1	1	1	1	1	1	1	1	1
223	NM_001005331	Eif4g1	2	1	Yes	No	63.2375	36.3618	52.9364	55.429	59.7066	46.8436	45.6876	42.436	45.5073	39.738	43.1238	48.4456	0.00738161	0.00114076	0.00539526	0.000925725	9.77503e-05	0.0119899	0.00233564	0.00557021	0.0164066	0.0754943	0.00964907	0.00174817
224	NM_001005341	Ypel2	1	0	No	No	0.204977	0.206147	0.334017	0.377886	0.371984	0.541163	0.354235	0.449814	0.684608	0.729203	0.773937	0.598496	1	1	1	1	1	1	1	1	1	1	1	1
225	NM_001005342	Ypel4	1	1	Yes	No	10.8694	2.54216	1.8388	3.78696	1.71039	0.216428	0.0496269	0.0240544	0.00617763	0.0059862	0.0119073	0.0063222	0.0203499	0.0381064	0.00585132	0.0925377	0.0249347	1	1	1	1	1	1	1
226	NM_001005343	Sp9	1	0	No	No	0	0.00167548	0	0	0	0	0	0	0	0	0	0	1	1	1	1	1	1	1	1	1	1	1	1
227	NM_001005358	Zfp960	2	0	No	No	0.026006	0.0149491	0.0274669	0.0195246	0.0128473	0.0476402	0.0354206	0.0241979	0.032361	0.0148636	0.0203934	0.0357142	1	1	1	1	1	1	1	1	1	1	1	1
228	NM_001005370	Spin2	1	0	No	No	0.216722	0.157566	0.295248	0.433671	0.512585	0.521554	0.41049	0.207485	0.238124	0.126452	0.0648609	0.0700562	1	1	1	1	1	1	1	1	1	1	1	1
229	NM_001005371	Gm13084	1	0	No	No	0	0	0	0	0	0	0	0	0	0	0	0	1	1	1	1	1	1	1	1	1	1	1	1
230	NM_001005385	Gprasp1	3	0	No	No	0.30188	0.098499	0.415149	0.34552	0.349215	0.270223	0.160369	0.0987269	0.109754	0.0665922	0.0678098	0.142513	1	1	1	1	1	1	1	1	1	1	1	1
231	NM_001005419	Ado	1	1	Yes	No	2.14668	1.55417	2.58962	2.09461	2.60845	2.15423	2.05368	1.89605	1.67167	1.88399	1.5507	1.66095	0.00128328	0.141639	0.00521475	0.0392525	0.0303205	0.0136392	0.00881682	0.00219645	0.00310478	0.0329161	0.00860537	0.000536353
232	NM_001005420	Gm347	1	0	No	No	0.06483	0.0628986	0.101325	0.120859	0.10686	0.0854294	0.0349114	0.0291102	0.0147298	0.0115476	0.0123485	0.01956	1	1	1	1	1	1	1	1	1	1	1	1
233	NM_001005421	Amica1	1	0	No	No	0.0678389	0.175859	0.164725	0.204921	0.256758	0.137424	0.0602662	0.0768667	0.065261	0.0653634	0.0614479	0.091897	1	1	1	1	1	1	1	1	1	1	1	1
234	NM_001005422	Gm1574	1	0	No	No	0	0.00273091	0.0151974	0	0.00772294	0.00497877	0.0101835	0.00499683	0.00232033	0.00202229	0.00752625	0	1	1	1	1	1	1	1	1	1	1	1	1
235	NM_001005423	Mreg	1	1	Yes	No	1.19486	0.43597	1.47993	1.1213	1.45744	2.06833	3.28888	3.77099	3.00541	2.80293	3.42684	4.18658	0.074058	1	0.364516	1	0.349115	0.499232	0.120524	0.0256893	0.0465907	0.0961002	0.0146248	0.016635
236	NM_001005424	Gm996	1	0	No	No	0.0392164	0.0218115	0.0202974	0.0290477	0.0255426	0.0116155	0.0121144	0.00969427	0.00456487	0.00482948	0.00302284	0.00629522	1	1	1	1	1	1	1	1	1	1	1	1
237	NM_001005425	Zfp663	1	0	No	No	0.00728033	0.00102778	0.00583172	0.00291122	0.00386532	0.00195037	0	0	0	0	0	0	1	1	1	1	1	1	1	1	1	1	1	1
238	NM_001005426	Zcwpw1	1	1	Yes	No	1.1126	0.562893	0.766918	1.23958	2.88637	3.04647	2.77568	1.59089	1.10425	0.757869	0.698099	0.771089	0.108544	1	1	0.00246582	0.00192121	0.00418175	0.00499161	0.0851008	0.264657	1	1	1
239	NM_001005475	Iqsec2	2	1	Yes	No	0.700731	0.846851	1.02151	1.26444	1.45616	1.48676	1.02397	0.941998	0.766242	0.632152	0.687539	0.714072	1	1	1	0.123898	0.00411207	0.226039	1	1	1	1	1	1
240	NM_001005477	Barhl2	1	0	No	No	0	0	0	0	0	0	0	0	0	0	0	0	1	1	1	1	1	1	1	1	1	1	1	1
241	NM_001005481	Olfr132	1	0	No	No	0	0	0	0	0	0	0	0	0	0	0	0	1	1	1	1	1	1	1	1	1	1	1	1
242	NM_001005485	Olfr111	1	0	No	No	0.00554127	0.00260603	0	0.00465027	0	0	0	0	0	0	0	0	1	1	1	1	1	1	1	1	1	1	1	1
243	NM_001005488	Olfr467	1	0	No	No	0	0	0	0	0	0	0	0	0	0	0	0	1	1	1	1	1	1	1	1	1	1	1	1
244	NM_001005506	Txlna	2	2	Yes	No	4.24224	1.8017	4.23681	2.04672	3.09005	3.22443	2.03997	1.86988	1.27084	2.41027	1.05673	0.776263	0.124156	0.284797	0.0222388	0.0151873	0.0559645	0.0331361	0.0599731	0.0505061	1	0.449946	1	1
245	NM_001005507	Smg7	3	0	No	No	0.603418	0.256789	0.478406	0.248858	0.303991	0.32317	0.246998	0.213667	0.182673	0.0783251	0.0723728	0.149743	1	1	1	1	1	1	1	1	1	1	1	1
246	NM_001005508	Arhgap30	1	1	Yes	No	2.15075	1.94817	3.16448	2.54245	2.18155	1.29862	0.678726	0.562135	0.358017	0.303371	0.229499	0.35876	0.00524378	0.0394309	0.0315572	0.00425293	0.012457	0.145109	1	1	1	1	1	1
247	NM_001005509	Eif2a	1	1	Yes	No	15.8965	7.96728	13.6348	10.3971	9.97385	6.87537	8.15869	8.54906	5.18504	5.28851	4.03053	5.83104	0.00961577	0.0561096	0.0024152	0.00651493	0.00940776	0.0265605	0.0272222	0.00377389	0.0265749	0.0614073	0.0250005	0.00275047
248	NM_001005510	Syne2	1	0	No	No	0.248401	0.205996	0.291184	0.343351	0.382415	0.329573	0.288146	0.242464	0.233679	0.194365	0.196112	0.290662	1	1	1	1	1	1	1	1	1	1	1	1
249	NM_001005511	Lmtk3	1	0	No	No	0.0370546	0.0456424	0.0492149	0.0590382	0.0313683	0.0327245	0.0207281	0.0154677	0.0112586	0.0160326	0.00984654	0.00673214	1	1	1	1	1	1	1	1	1	1	1	1
250	NM_001005520	Olfr231	1	0	No	No	0	0	0.0051455	0	0	0	0	0	0	0	0	0	1	1	1	1	1	1	1	1	1	1	1	1
251	NM_001005523	Rsrc2	3	0	No	No	0.171388	0.0893245	0.137105	0.169172	0.0923879	0.138212	0.132495	0.0677604	0.0829837	0.0255917	0.0399075	0.0605716	1	1	1	1	1	1	1	1	1	1	1	1
252	NM_001005524	Olfr194	1	0	No	No	0	0	0	0	0	0	0	0	0	0	0	0	1	1	1	1	1	1	1	1	1	1	1	1
253	NM_001005525	Rsrc2	3	0	No	No	2.32379	0.877824	1.5151	1.27585	1.06853	1.10736	0.98903	0.745059	0.791882	0.62793	0.680569	0.738067	0.327326	1	0.431741	1	1	1	1	1	1	1	1	1
254	NM_001005568	Olfr1281	1	0	No	No	0	0	0	0	0	0	0	0	0	0	0	0	1	1	1	1	1	1	1	1	1	1	1	1
255	NM_001005569	Olfr366	1	0	No	No	0	0	0	0	0	0	0	0	0	0	0	0	1	1	1	1	1	1	1	1	1	1	1	1
256	NM_001005570	Olfr707	1	0	No	No	0	0	0	0	0	0	0	0	0	0	0	0	1	1	1	1	1	1	1	1	1	1	1	1
257	NM_001005605	Aebp2	3	0	No	No	1.05615	0.474735	0.935971	0.764305	0.598677	0.516907	0.412403	0.293978	0.30388	0.257299	0.253998	0.40177	0.93924	1	1	1	1	1	1	1	1	1	1	1
258	NM_001005608	Itgb4	2	0	No	No	0.0828755	0.135723	0.0882011	0.163413	0.130566	0.158683	0.13742	0.0673575	0.0637991	0.0216397	0.1872	0.120743	1	1	1	1	1	1	1	1	1	1	1	1
259	NM_001005740	Phactr1	3	0	No	No	0.0320976	0.0509627	0.105672	0.0795084	0.126612	0.104427	0.0917381	0.0797506	0.0406168	0.0391398	0.0367777	0.0446106	1	1	1	1	1	1	1	1	1	1	1	1
260	NM_001005748	Phactr1	3	0	No	No	0.0169977	0.0253405	0.0754565	0.0387915	0.0318516	0.0397611	0.0255341	0.0198645	0.00960005	0.0110969	0.00728194	0.0098917	1	1	1	1	1	1	1	1	1	1	1	1
261	NM_001005767	Parl	1	1	Yes	No	13.6159	11.9254	13.7733	13.2937	15.2919	11.5655	11.5411	11.0479	10.3503	9.70191	8.64471	9.62371	0.0014605	0.00593518	0.000811114	0.00262662	0.0037242	0.00429735	0.00188967	0.00239444	0.00598413	0.00829285	0.00654261	0.00309695
262	NM_001005784	Inadl	4	1	No	No	0.132555	0.185624	0.295363	0.261768	0.204871	0.245281	0.111373	0.0856844	0.129174	0.0469517	0.0363915	0.0382503	1	1	1	1	1	1	1	1	1	1	1	1
263	NM_001005787	Inadl	4	1	No	No	0.0332499	0.033704	0.0567042	0.0378638	0.0907472	0.0655743	0.0634956	0.0764454	0.0587654	0.0491197	0.0373124	0.0414927	1	1	1	1	1	1	1	1	1	1	1	1
264	NM_001005788	Zfp69	1	0	No	No	0.210641	0.148982	0.240981	0.198766	0.236871	0.235389	0.160993	0.102659	0.0687136	0.0483263	0.0922172	0.0772184	1	1	1	1	1	1	1	1	1	1	1	1
265	NM_001005846	Mcoln2	2	1	No	No	1.2508	0.413294	0.639594	0.718483	1.05579	0.316253	0.13619	0.0868769	0.0376526	0.0369182	0.0258514	0.032031	0.138837	1	1	1	0.380744	1	1	1	1	1	1	1
266	NM_001005847	Aga	2	1	Yes	No	5.33281	5.06497	6.57202	8.04625	9.05771	8.13224	7.33788	7.07688	6.16277	6.43289	5.88824	5.72315	0.00153824	0.0104454	0.00194243	0.00129339	0.00100275	0.00232819	0.00173581	0.00227329	0.007913	0.00414191	0.00240959	0.00694336
267	NM_001005854	Gm609	1	0	No	No	0.0082577	0.0248037	0.0469163	0.0627819	0.069402	0.143224	0.0646226	0.08356	0.0386673	0.0102529	0.00416289	0.0210904	1	1	1	1	1	1	1	1	1	1	1	1
268	NM_001005858	I830012O16Rik	1	0	No	No	0.125199	1.1492	0.920097	0.910786	0.595388	0.493355	0.415328	0.717838	1.2377	0.842094	0.855279	0.46093	1	0.360371	1	1	1	1	1	1	0.112216	1	1	1
269	NM_001005859	Rpl34	2	1	No	No	2.08469	1.64031	1.22258	1.10767	0.696124	0.455057	0.217634	0.263721	0.378613	0.421163	0.260261	0.557503	1	0.147424	0.825082	1	1	1	1	1	1	1	1	1
270	NM_001005860	Clec4a4	1	0	No	No	0.0425536	0.0479072	0.0694345	0.064843	0.0351674	0.0345161	0.0100358	0.0143808	0	0.00538473	0	0.0150944	1	1	1	1	1	1	1	1	1	1	1	1
271	NM_001005863	Mtus1	3	2	Yes	Yes	0.388183	0.769103	2.65839	2.72887	3.30042	3.81955	4.52139	4.00526	4.14407	3.88724	4.46964	7.70915	1	1	0.0946579	0.235843	0.107574	0.169453	0.15036	0.0609809	0.0612193	0.253664	0.036159	0.0263151
272	NM_001005864	Mtus1	3	2	No	Yes	0.0643772	0.057956	0.0518996	0.0649696	0.0549204	0.036194	0.107306	0.0543838	0.0889589	0.115241	0.189497	0.102605	1	1	1	1	1	1	1	1	1	1	1	1
273	NM_001005865	Mtus1	3	2	Yes	Yes	3.11702	2.40812	3.81269	3.52497	3.9418	2.93168	2.64081	2.39692	1.36857	1.30259	1.44471	1.90117	0.0152636	0.014427	0.0393657	0.0116091	0.0508387	0.0616806	0.0722809	0.0170151	1	1	0.704504	0.0555443
274	NM_001005866	Kdm2b	3	1	No	No	0.59752	0.587475	0.418485	0.485061	0.571842	0.304248	0.165111	0.200778	0.149565	0.102934	0.10615	0.0995267	1	1	1	1	1	1	1	1	1	1	1	1
275	NM_001005867	Zmiz2	2	2	Yes	No	4.11036	4.09588	3.07643	3.76432	2.94805	2.27893	2.16592	2.17822	1.60671	1.37253	1.43121	1.28751	0.0610735	0.0256977	0.08333	0.00575954	0.0024037	0.0303343	0.00544721	0.0433422	0.493047	1	1	0.509594
276	NM_001005868	Erbb2ip	2	0	No	No	0.955004	0.342045	0.998408	0.699588	0.539961	0.557824	0.612138	0.501772	0.408559	0.329044	0.393055	0.725051	1	1	1	1	1	1	1	1	1	1	1	1
277	NM_001005916	Zbtb9	1	1	Yes	No	3.71403	3.04056	3.47441	4.10763	3.9684	2.85593	2.25443	2.01791	2.34342	1.70618	1.96359	2.51166	0.00175598	0.00770073	0.0137516	0.00144054	0.00786486	0.0207995	0.00380978	0.00179229	0.0816489	0.506071	0.0640935	0.00663651
278	NM_001006664	Epb4.1l1	3	0	No	No	0.388398	0.195558	0.613878	0.484791	0.357349	0.162485	0.0987305	0.103638	0.0403187	0.0297912	0.056822	0.117912	1	1	1	1	1	1	1	1	1	1	1	1
279	NM_001006668	Kcnq2	12	0	No	No	0.00459899	0.00115127	0.000285966	0.00127535	0.000793188	0	0	0.000262824	0	0.000124528	0	0	1	1	1	1	1	1	1	1	1	1	1	1
280	NM_001006669	Kcnq2	12	0	No	No	0.0119579	0.00112921	0.00108624	0.00133544	0.000782092	0	0	0.000269698	0	0.000128393	0	0	1	1	1	1	1	1	1	1	1	1	1	1
281	NM_001006674	Kcnq2	12	0	No	No	0.00425716	0.00136263	0.00032276	0.000503763	0.000945087	0	0	0.00031637	0	0.000144159	0	0	1	1	1	1	1	1	1	1	1	1	1	1
282	NM_001006675	Kcnq2	12	0	No	No	0.00124738	0.00161796	0	0.00430767	0.00224598	0	0	0.000232127	0	0.000113599	0	0	1	1	1	1	1	1	1	1	1	1	1	1
283	NM_001006676	Kcnq2	12	0	No	No	0.00702317	0.00081741	0	0.000657843	0.000386187	0	0	0.00041537	0	0.000188082	0	0	1	1	1	1	1	1	1	1	1	1	1	1
284	NM_001006677	Kcnq2	12	0	No	No	0.00597973	0.000638447	0	0.000573003	0.00034189	0	0	0.00039776	0	0.000178889	0	0	1	1	1	1	1	1	1	1	1	1	1	1
285	NM_001006678	Kcnq2	12	0	No	No	1.08974e-05	0.00110398	0	0.000828363	0.000525617	0	0	0.000268384	0	0.000269391	0	0	1	1	1	1	1	1	1	1	1	1	1	1
286	NM_001006679	Kcnq2	12	0	No	No	0.00781023	0.000855697	0	0.000687447	0.000405097	0	0	0.00043993	0	0.000195089	0	0	1	1	1	1	1	1	1	1	1	1	1	1
287	NM_001006680	Kcnq2	12	0	No	No	0.00930087	0.00059347	0	0.00051318	0.000311445	0	0	0.000335307	0	0.000148845	0	0	1	1	1	1	1	1	1	1	1	1	1	1
288	NM_001007077	Gm13023	1	0	No	No	0	0	0	0	0	0	0	0	0	0	0	0	1	1	1	1	1	1	1	1	1	1	1	1
289	NM_001007154	Phactr3	5	0	No	No	0.000422264	0.000498383	0.000633198	0.000148165	0.000575607	0.000162489	0	0.000142413	0	0	0.000272565	0.000162512	1	1	1	1	1	1	1	1	1	1	1	1
290	NM_001007220	Adam22	3	0	No	No	0	0.0104537	0.0131188	0.0145519	0.0114848	0.00894939	0.00864144	0.00416007	0.00211656	0	0	0.00129567	1	1	1	1	1	1	1	1	1	1	1	1
291	NM_001007221	Adam22	3	0	No	No	0	0.0114673	0.0140665	0.0138286	0.0140351	0.00990652	0.00979383	0.00398037	0.00198465	0	0	0.00134891	1	1	1	1	1	1	1	1	1	1	1	1
292	NM_001007222	Tdpoz2	1	0	No	No	0	0	0	0	0	0	0	0	0	0	0	0	1	1	1	1	1	1	1	1	1	1	1	1
293	NM_001007223	Clec3a	1	0	No	No	0	0	0	0	0	0	0	0	0	0	0	0	1	1	1	1	1	1	1	1	1	1	1	1
294	NM_001007266	Taar2	1	0	No	No	0	0	0.00442697	0	0	0	0	0	0	0	0	0	1	1	1	1	1	1	1	1	1	1	1	1
295	NM_001007268	Dusp13	2	0	No	No	0	0.0213373	0.00836569	0.00267493	0.00461694	0.00593008	0.0048684	0.00962217	0.00416316	0.00291592	0.00811501	0.00480364	1	1	1	1	1	1	1	1	1	1	1	1
296	NM_001007460	Zdhhc23	1	0	No	No	0.069235	0.105023	0.177521	0.171129	0.128575	0.0629891	0.0329567	0.0265597	0.0189171	0.0100295	0.0035359	0.0139023	1	1	1	1	1	1	1	1	1	1	1	1
297	NM_001007461	Gsdma3	1	0	No	No	0	0	0	0	0	0	0	0	0	0	0	0	1	1	1	1	1	1	1	1	1	1	1	1
298	NM_001007462	Pabpn1l	1	0	No	No	0	0	0	0	0	0	0	0.00369497	0	0.00349363	0	0	1	1	1	1	1	1	1	1	1	1	1	1
299	NM_001007463	Spag8	1	0	No	No	0.0275181	0.0210981	0.0155516	0.0154592	0.00311406	0.0188039	0.0187508	0.00971599	0.0320043	0.0236748	0.0184591	0.0197276	1	1	1	1	1	1	1	1	1	1	1	1
300	NM_001007465	Rffl	5	1	Yes	No	3.90933	1.7144	1.23025	2.20894	1.50562	1.18057	1.0933	0.898761	0.897582	1.12384	1.10821	1.64757	0.0522959	0.309505	1	0.00114504	0.353943	1	1	1	1	1	1	0.294435
301	NM_001007472	Noto	1	0	No	No	0	0	0	0	0	0	0	0	0	0	0	0	1	1	1	1	1	1	1	1	1	1	1	1
302	NM_001007567	Slc7a6os	1	1	Yes	No	5.12171	4.11014	5.37336	4.95383	5.00852	4.12719	3.88577	3.45054	3.59968	4.04444	3.32643	3.78064	0.0027418	0.00770397	0.00291158	0.00042119	0.00482854	0.00294542	0.00294076	0.00397571	0.00372052	0.00221273	0.000201891	0.00424406
303	NM_001007568	Zfp251	1	0	No	No	1.63913	0.598936	0.998169	0.836604	0.783227	0.554382	0.380313	0.265665	0.164304	0.167702	0.123169	0.162396	0.10532	1	1	1	1	1	1	1	1	1	1	1
304	NM_001007569	Pnmal1	1	0	No	No	0.0157369	0.00882907	0.0189541	0.0142946	0.00827997	0	0.00629991	0	0	0	0.00213895	0	1	1	1	1	1	1	1	1	1	1	1	1
305	NM_001007570	Slc25a42	1	1	Yes	No	2.59897	3.44694	8.87658	8.63298	8.3628	9.89875	7.06864	6.04083	5.72299	4.37474	6.84021	7.53079	0.00487339	0.00495774	0.031288	0.00533022	0.00357934	0.0291765	0.0623032	0.0268868	0.00476468	0.0509435	0.00964907	0.00544485
306	NM_001007571	D8Ertd738e	1	1	Yes	No	104.533	63.1522	66.1708	71.1876	69.3084	51.7662	47.7141	44.5455	61.2755	72.6521	53.7657	49.6859	0.00228463	0.00227097	0.00477049	0.00066487	0.00247113	0.010505	0.00159749	0.00513179	0.0404202	0.018427	0.0454729	0.00379374
307	NM_001007572	Trpv5	1	0	No	No	0.0112623	0.00633378	0.123632	0.0121241	0.00447245	0	0	0	0	0	0	0	1	1	1	1	1	1	1	1	1	1	1	1
308	NM_001007573	Maneal	1	0	No	No	0.0072588	0.00273078	0.00752147	0.00393327	0.0163896	0.0115858	0.00438917	0.00644404	0.00469497	0.00488117	0.00256215	0	1	1	1	1	1	1	1	1	1	1	1	1
309	NM_001007574	A830010M20Rik	2	0	No	No	0.0821669	0.0244969	0.0616595	0.075549	0.0624783	0.0956601	0.0588368	0.033364	0.0466818	0.0391557	0.0467769	0.0700585	1	1	1	1	1	1	1	1	1	1	1	1
310	NM_001007575	Zfp58	1	0	No	No	0.329424	0.205307	0.402533	0.271623	0.325801	0.317801	0.364816	0.263698	0.297491	0.231593	0.309399	0.34003	1	1	1	1	1	1	1	1	1	1	1	1
311	NM_001007576	Gucy2f	1	0	No	No	0	0	0	0	0	0	0	0.000426793	0	0	0	0	1	1	1	1	1	1	1	1	1	1	1	1
312	NM_001007577	Tceanc	1	0	No	No	0.174273	0.102923	0.161415	0.120145	0.0614788	0.0881262	0.0581652	0.0512403	0.0437981	0.0515851	0.0400422	0.042118	1	1	1	1	1	1	1	1	1	1	1	1
313	NM_001007578	Armcx6	1	1	Yes	No	2.45531	1.7773	1.79028	1.69347	1.70418	1.04242	0.611288	0.350679	0.393621	0.347394	0.199153	0.244131	0.0143419	0.0055756	0.0359968	0.0044793	0.0278594	0.00301627	1	1	1	1	1	1
314	NM_001007579	BC080695	1	0	No	No	0	0	0	0	0	0	0	0	0	0	0	0	1	1	1	1	1	1	1	1	1	1	1	1
315	NM_001007580	Fndc3c1	1	0	No	No	0.0102393	0.00979815	0.00803193	0.00145777	0.00138762	0.00441269	0.00149607	0.00070799	0	0	0	0.00079874	1	1	1	1	1	1	1	1	1	1	1	1
316	NM_001007581	2810408M09Rik	1	1	Yes	No	4.3758	3.68448	4.14844	4.10839	4.77563	3.73912	3.27916	2.45095	1.96923	1.65586	1.6996	1.75726	0.00322199	0.0197385	0.00235137	0.000582019	0.00744628	0.000769255	0.0015045	0.0116456	0.00779226	0.114081	0.00441951	0.0436418
317	NM_001007582	AY761184	1	0	No	No	0.0724647	0.106181	0	0.00818783	0.00829377	0	0	0	0	0	0	0	1	1	1	1	1	1	1	1	1	1	1	1
318	NM_001007583	Best3	1	0	No	No	0	0.00435027	0.00968579	0.00275378	0.00289601	0.00278479	0.00134156	0	0	0.00142448	0	0	1	1	1	1	1	1	1	1	1	1	1	1
319	NM_001007584	Gm11541	1	0	No	No	0	0	0.00664697	0	0	0.00197202	0	0	0	0	0	0	1	1	1	1	1	1	1	1	1	1	1	1
320	NM_001007589	Akirin2	1	1	Yes	No	20.7952	9.87975	11.561	12.3579	11.6937	7.32833	6.30685	5.59469	5.31859	5.58164	4.69225	6.49208	0.0010568	0.0297577	0.00400067	0.0016048	0.00162782	0.00370782	0.0012103	0.00158588	0.0174341	0.0153506	0.0077787	0.000930038
321	NM_001007591	BB014433	1	0	No	No	0	0.0025654	0	0	0	0.00222593	0	0	0	0	0	0	1	1	1	1	1	1	1	1	1	1	1	1
322	NM_001007596	Rtn1	2	0	No	No	0.264648	0.110463	0.122968	0.146256	0.192148	0.172439	0.152899	0.0726337	0.11995	0.0737613	0.0989359	0.113437	1	1	1	1	1	1	1	1	1	1	1	1
323	NM_001008230	Rtp2	1	0	No	No	0	0	0	0	0	0	0	0	0	0	0	0	1	1	1	1	1	1	1	1	1	1	1	1
324	NM_001008231	Daam2	1	1	Yes	No	0.640685	1.1981	1.38823	1.38261	1.23389	1.16539	0.944632	0.827208	0.591359	0.386591	0.399865	0.519377	1	0.0394861	0.352205	0.0142713	0.00343811	0.356341	1	1	1	1	1	1
325	NM_001008232	Asap3	1	1	Yes	No	1.19197	2.70635	2.71261	3.51656	2.84026	2.6257	1.54492	1.01633	0.741218	0.653428	0.864005	1.07678	0.00690334	0.034199	0.0208786	0.00250769	0.013155	0.0286234	0.149148	1	1	1	1	0.00367031
326	NM_001008233	Plekhn1	1	0	No	No	0.0965802	0.0685974	0.0652206	0.0837503	0.0618415	0.0601505	0.018782	0.0203861	0.00329496	0.00660292	0.00875227	0.00545076	1	1	1	1	1	1	1	1	1	1	1	1
327	NM_001008238	Bnip2	2	2	Yes	No	4.93819	2.50488	3.20992	3.84599	3.65947	2.41135	2.53561	2.57182	1.29079	1.66646	1.47371	1.94349	0.00760965	0.00396761	0.064243	0.0111863	0.0160786	0.122618	0.180479	0.0449776	1	0.311732	0.196285	0.0339153
328	NM_001008419	Aox3l1	1	0	No	No	0.000867157	0.00166549	0.00299126	0.00154599	0	0.000716137	0	0.000758163	0	0.000725357	0.000767877	0.00404282	1	1	1	1	1	1	1	1	1	1	1	1
329	NM_001008420	Cdh12	1	0	No	No	0.00078248	0	0	0	0	0	0	0	0	0	0	0	1	1	1	1	1	1	1	1	1	1	1	1
330	NM_001008421	Nol10	1	1	Yes	No	2.45772	0.957514	1.69732	1.21981	1.32316	0.709439	0.818543	0.573114	0.444985	0.365924	0.261066	0.380017	0.0256158	1	0.00951314	0.389806	0.426922	1	1	1	1	1	1	1
331	NM_001008422	Scaf1	1	1	Yes	No	15.5649	12.4141	10.9346	13.6209	11.4748	8.62518	6.49306	6.04323	5.66961	4.90415	5.29314	5.56397	0.000857335	0.00778355	0.0100273	0.00217621	0.00250138	0.0045905	0.00477433	0.0118707	0.00563536	0.0750694	0.00286442	0.000854678
332	NM_001008423	Gm1568	1	0	No	No	0	0.00355812	0.00629077	0.00660682	0.0070053	0.0054668	0.00235004	0.0022	0.00110587	0.00211268	0.00110983	0	1	1	1	1	1	1	1	1	1	1	1	1
333	NM_001008424	Cdsn	1	0	No	No	0.00717996	0.0141047	0.00628565	0.0082217	0.00513063	0.00482366	0.00516308	0.0016248	0.00124517	0.00171487	0	0.00534517	1	1	1	1	1	1	1	1	1	1	1	1
334	NM_001008425	Thoc6	1	1	Yes	No	13.0003	8.67824	4.97726	6.78144	7.26988	3.66247	2.63526	2.30901	3.68466	3.32707	2.93521	2.8283	0.00735314	0.0201031	0.00753017	0.00204861	0.0172829	0.00396943	0.0158847	0.00110243	0.0182589	0.0090765	0.0464523	0.0331119
335	NM_001008426	Gm5531	1	0	No	No	0	0	0.00168838	0	0	0.00135792	0.0106166	0.00825989	0.00565546	0.00307887	0.00479567	0	1	1	1	1	1	1	1	1	1	1	1	1
336	NM_001008427	Gm5595	1	0	No	No	0.147584	0.0598525	0.0979665	0.0707714	0.0557521	0.10098	0.0838957	0.0510151	0.0552758	0.0422049	0.079234	0.0732205	1	1	1	1	1	1	1	1	1	1	1	1
337	NM_001008428	Fbxw20	1	0	No	No	0.0113367	0.0138447	0.00767613	0.00260064	0.00273226	0.0027153	0	0	0	0	0	0	1	1	1	1	1	1	1	1	1	1	1	1
338	NM_001008429	Taar3	1	0	No	No	0	0	0	0	0	0	0	0	0	0	0	0	1	1	1	1	1	1	1	1	1	1	1	1
339	NM_001008497	P2ry14	2	1	No	No	0.582367	0.687106	0.845385	0.819246	1.30596	1.10535	1.13415	1.2512	0.381888	0.137145	0.118843	0.140418	1	1	1	1	0.0520075	1	1	0.29832	1	1	1	1
340	NM_001008498	Wdr34	1	1	Yes	No	4.81739	5.00792	6.64721	5.62557	5.0478	3.61089	2.57308	2.33392	1.75222	1.81151	1.73968	1.7814	0.016249	0.00968615	0.00441349	0.00311125	0.011022	0.0116525	0.0116712	0.00266584	0.0458445	0.0811413	0.046517	0.183283
341	NM_001008499	Taar4	1	0	No	No	0	0	0	0	0	0	0	0	0	0	0	0	1	1	1	1	1	1	1	1	1	1	1	1
342	NM_001008501	Zfp760	1	0	No	No	0.331339	0.117086	0.154564	0.173601	0.086875	0.16539	0.116922	0.0539332	0.0785486	0.0514883	0.0564072	0.0528049	1	1	1	1	1	1	1	1	1	1	1	1
343	NM_001008502	Bbs12	2	0	No	No	0.578965	0.183581	0.280824	0.268686	0.172271	0.13023	0.0893376	0.0859554	0.0633784	0.0287301	0.0263402	0.0183517	1	1	1	1	1	1	1	1	1	1	1	1
344	NM_001008506	Zc3h14	5	2	Yes	No	2.30583	0.843664	1.73704	1.84316	2.37826	1.73842	1.7778	1.72908	1.21457	1.95927	1.34461	2.57887	0.0129635	1	0.154699	0.0423466	0.0441756	0.0523689	0.0549767	0.0648823	1	0.343519	0.5642	0.00620203
345	NM_001008533	Adora1	2	1	Yes	No	0.601132	3.94581	4.07273	4.6165	4.55504	4.29369	7.35199	6.61353	2.42356	1.94585	1.66904	2.03325	1	0.0562136	0.00425987	0.000447568	0.00478712	0.0252442	0.00750817	0.024986	0.0175205	0.185183	0.0819557	0.0066134
346	NM_001008542	Mxi1	3	2	Yes	No	3.54235	1.8335	1.93684	2.12033	1.25518	0.539029	0.333902	0.399738	0.274771	0.232793	0.308263	0.264944	0.0025931	0.0716398	0.019719	0.128416	0.911751	1	1	1	1	1	1	1
347	NM_001008543	Mxi1	3	2	No	No	0.0635542	0.0392578	0.0311208	0.0361179	0.0619457	0.041214	0.0440625	0.030695	0.0314843	0.0330412	0.0624762	0.0424288	1	1	1	1	1	1	1	1	1	1	1	1
348	NM_001008545	Tardbp	6	1	No	No	0.0786828	0.0218453	0.0424971	0.0868593	0.0818883	0.0567725	0.436427	0.0442097	0.045585	0.111923	0.0498152	0.0939217	1	1	1	1	1	1	1	1	1	1	1	1
349	NM_001008546	Tardbp	6	1	No	No	0.0977569	0.056643	0.0242612	0.0255321	0.0337302	0.0288427	0.0360225	0.246813	0.016857	0.0398639	0.0198024	0.0269477	1	1	1	1	1	1	1	1	1	1	1	1
350	NM_001008547	1700001J03Rik	1	0	No	No	0	0.00581903	0.00567723	0.0055589	0	0	0.00543713	0	0.00525513	0	0	0	1	1	1	1	1	1	1	1	1	1	1	1
351	NM_001008548	Pde2a	5	3	No	No	0.133005	0.125361	0.130198	0.0830594	0.100398	0.10246	0.082655	0.0948269	0.168775	0.223266	0.180132	0.0823941	1	1	1	1	1	1	1	1	1	1	1	1
352	NM_001008549	Zfp658	1	0	No	No	0.128605	0.0739076	0.200329	0.199022	0.180759	0.138046	0.116852	0.105231	0.0617834	0.0709876	0.065296	0.0855933	1	1	1	1	1	1	1	1	1	1	1	1
353	NM_001008550	Zfyve26	1	1	Yes	No	3.21763	3.46887	2.22941	3.90192	2.66972	1.73419	1.06695	0.932341	2.08999	1.30833	1.9657	2.4097	0.0401607	0.175356	0.124932	0.0107688	0.00418917	0.115112	0.883199	1	0.197163	1	0.229561	0.000994582
354	NM_001008551	BC085271	2	0	No	No	0	0	0	0	0	0	0	0	0	0	0	0	1	1	1	1	1	1	1	1	1	1	1	1
355	NM_001008551_1	BC085271	2	0	No	No	0	0	0	0	0	0	0	0	0	0	0	0	1	1	1	1	1	1	1	1	1	1	1	1
356	NM_001008700	Il4ra	1	1	Yes	No	2.91408	7.48666	5.87839	9.05351	9.67899	9.02269	6.41217	5.99986	5.41599	4.86552	5.29347	4.63645	0.00214406	0.0173048	0.00448574	0.00207537	0.00700018	0.00533316	0.00216813	0.00417203	0.0140779	0.0939239	0.00573349	0.00270226
357	NM_001008702	Dab2	4	2	No	No	0.131396	0.160514	0.745588	0.0899401	0.103371	0.36673	0.183718	0.21094	0.254128	0.185456	0.173487	0.130768	1	1	1	1	1	1	1	1	1	1	1	1
358	NM_001008705	Bud31	1	1	Yes	No	38.0855	21.944	21.1376	26.6417	26.2896	16.6401	13.4952	12.2136	15.766	19.5504	13.2888	14.1047	0.0183017	0.00372456	0.00508447	0.000592769	0.00767902	0.0031192	0.00512659	0.001669	0.0371258	0.0141133	0.028344	0.00351044
359	NM_001008706	Calm5	1	0	No	No	0	0	0	0	0.00657757	0.00644617	0	0	0	0	0	0	1	1	1	1	1	1	1	1	1	1	1	1
360	NM_001008785	Kbtbd8	2	0	No	No	0.322065	0.0468345	0.112072	0.0717589	0.122277	0.0788335	0.101625	0.0513913	0.0441206	0.0149716	0.0137855	0.0561619	1	1	1	1	1	1	1	1	1	1	1	1
361	NM_001008791	Whrn	10	0	No	No	0.0140884	0.0252664	0.0165894	0.0134557	0.0189612	0.0220278	0.02261	0.0135044	0.00816594	0.00673496	0.0152521	0.0184048	1	1	1	1	1	1	1	1	1	1	1	1
362	NM_001008792	Whrn	10	0	No	No	0.0317926	0.0401134	0.0715365	0.0536583	0.0494857	0.0274634	0.0150287	0.0101167	0.00970162	0.0104201	0.00550429	0.0160242	1	1	1	1	1	1	1	1	1	1	1	1
363	NM_001008793	Whrn	10	0	No	No	0.0438271	0.0614627	0.0616923	0.0804247	0.0755332	0.0346796	0.011148	0.00981923	0.00813364	0.011205	0.00864474	0.0200375	1	1	1	1	1	1	1	1	1	1	1	1
364	NM_001008794	Whrn	10	0	No	No	0.0162137	0.0189444	0.0149145	0.0126203	0.0105068	0.0176212	0.00985529	0.003038	0.00174749	0.00297548	0.00741252	0.0123611	1	1	1	1	1	1	1	1	1	1	1	1
365	NM_001008795	Whrn	10	0	No	No	0.0162606	0.0194705	0.0157699	0.0126267	0.0105341	0.017595	0.0103809	0.00379985	0.00144437	0.00272858	0.00740482	0.0125003	1	1	1	1	1	1	1	1	1	1	1	1
366	NM_001008796	Whrn	10	0	No	No	0.00224002	0.00251078	0.00403957	0.00265636	0.00290247	0.00356881	0.0010381	0.000454053	0.000765645	0.00162189	0.000261177	0.00109098	1	1	1	1	1	1	1	1	1	1	1	1
367	NM_001008797	Whrn	10	0	No	No	0.00680363	0.0036975	0.00333674	0.00297662	0.00329607	0.00444569	0.00489621	0.00401615	0.00167708	0.00115171	0.0020133	0.00208647	1	1	1	1	1	1	1	1	1	1	1	1
368	NM_001008798	Whrn	10	0	No	No	0.00666672	0.00366687	0.00295354	0.00246898	0.00271572	0.00357241	0.00393792	0.00268648	0.00164775	0.00104016	0.00196687	0.00198327	1	1	1	1	1	1	1	1	1	1	1	1
369	NM_001008973	Tmem232	1	0	No	No	0	0	0	0	0	0	0	0	0	0	0	0	1	1	1	1	1	1	1	1	1	1	1	1
370	NM_001009544	4921501E09Rik	1	0	No	No	0	0	0	0	0	0	0	0	0	0	0	0	1	1	1	1	1	1	1	1	1	1	1	1
371	NM_001009545	Adam6b	1	0	No	No	0	0.00186915	0.00508324	0	0	0	0	0	0	0	0	0	1	1	1	1	1	1	1	1	1	1	1	1
372	NM_001009546	Naaladl1	1	0	No	No	0.95379	0.318887	0.243619	0.0943486	0.0522731	0.0387407	0.00726597	0.0125151	0.0101264	0	0.00348203	0.00184144	1	1	1	1	1	1	1	1	1	1	1	1
373	NM_001009547	Adam26b	1	0	No	No	0	0	0	0	0	0	0	0	0	0	0	0	1	1	1	1	1	1	1	1	1	1	1	1
374	NM_001009548	4930529F22Rik	1	0	No	No	0	0	0	0	0	0	0	0	0	0	0	0	1	1	1	1	1	1	1	1	1	1	1	1
375	NM_001009549	Zfp36l3	1	0	No	No	0.00410103	0	0	0	0.00209239	0	0	0	0.00173759	0	0	0	1	1	1	1	1	1	1	1	1	1	1	1
376	NM_001009550	Mup21	1	1	Yes	No	0.0107074	0.0112646	0.0318958	0	0.023882	0.0263564	0.0500055	0.0829215	12.8329	117.954	265.149	370.567	1	1	1	1	1	1	1	1	0.0353864	0.0966312	0.0295013	0.0154952
377	NM_001009573	Unc13d	1	1	Yes	No	10.0125	6.22115	3.21563	3.7935	2.54392	0.882198	0.296989	0.253623	0.219177	0.210873	0.173212	0.144622	0.000508477	0.0321119	0.00626169	0.00237147	0.00439681	1	1	1	1	1	1	1
378	NM_001009574	Taar5	1	0	No	No	0	0	0	0	0	0	0	0	0	0	0	0	1	1	1	1	1	1	1	1	1	1	1	1
379	NM_001009575	Armcx5	1	0	No	No	0.548298	0.221693	0.586988	0.447656	0.456215	0.38899	0.426455	0.28772	0.209068	0.210404	0.213335	0.276049	1	1	1	1	1	1	1	1	1	1	1	1
380	NM_001009818	Sept11	1	1	Yes	No	3.41895	1.53807	2.68704	2.28455	3.24989	2.69194	1.9124	1.17842	0.949065	0.712694	0.653249	1.00897	0.0313159	0.0195805	0.0417303	0.230175	0.049842	0.134436	0.510048	0.121873	1	1	1	1
381	NM_001009819	A3galt2	1	0	No	No	0.0099581	0.00559587	0.0102672	0.00771739	0.00405911	0.0118274	0.00526193	0.00657082	0.00130958	0.00257612	0	0.00414057	1	1	1	1	1	1	1	1	1	1	1	1
382	NM_001009927	Smcr7	1	1	Yes	No	0.722694	1.09019	2.02353	1.96031	2.68895	3.01654	3.42668	3.81244	3.23548	4.28829	3.75909	3.70827	1	0.363821	0.00562809	0.0137822	0.0139687	0.00272176	0.00300839	0.0091697	0.00759166	0.0358124	0.0130615	0.00609488
383	NM_001009929	Brsk2	3	0	No	No	0.00270993	0.0070604	0.00057248	0.00160431	0.00172604	0.00315627	0.0058297	0.00285646	0	0	0.00255865	0.00161408	1	1	1	1	1	1	1	1	1	1	1	1
384	NM_001009930	Brsk2	3	0	No	No	0.00139978	0.00661137	0.00056511	0.00167227	0.0017149	0.00319313	0.00599089	0.0029927	0	0	0.00254745	0.00243457	1	1	1	1	1	1	1	1	1	1	1	1
385	NM_001009935	Txnip	2	1	Yes	No	14.9497	50.6576	37.8234	30.6552	25.5101	21.1684	15.688	13.8032	7.53838	7.24577	9.64508	11.2723	0.00767709	0.0026281	0.0126933	0.00714952	0.00381311	0.00321784	0.0689197	0.0247927	0.131104	0.243416	0.0848816	0.0275301
386	NM_001009940	Il19	1	0	No	No	0	0	0	0	0.00371763	0	0	0	0	0	0	0.00410217	1	1	1	1	1	1	1	1	1	1	1	1
387	NM_001009947	Dock11	1	0	No	No	0.358731	0.153826	0.27831	0.205092	0.258515	0.136838	0.0619891	0.0406766	0.0272424	0.0222688	0.0184396	0.0363716	1	1	1	1	1	1	1	1	1	1	1	1
388	NM_001009948	Nrsn2	1	0	No	No	0.00305083	0.00308012	0.00818747	0.00857434	0	0	0	0	0	0	0	0.00595973	1	1	1	1	1	1	1	1	1	1	1	1
389	NM_001009949	Mcart1	1	1	Yes	No	20.6281	9.60255	7.26169	9.36028	6.79588	3.74375	3.62699	3.10469	2.37734	1.81287	2.28785	3.21374	0.00217747	0.00217764	0.00551462	0.0154856	0.00491853	0.01593	0.0158796	0.0176596	0.0384586	0.0483894	0.0632362	0.00685098
390	NM_001009950	Slc38a8	1	0	No	No	0.00169546	0	0.00930467	0.0016655	0.00497416	0.00169375	0.00339928	0	0	0	0	0	1	1	1	1	1	1	1	1	1	1	1	1
391	NM_001009951	BC088983	1	1	Yes	No	3.31101	1.94038	1.95779	2.3844	2.04921	1.30912	1.09127	0.93146	0.90714	1.07338	1.06347	1.211	0.00956258	0.0194225	0.00617457	0.00541869	0.00396185	0.0150061	0.110942	1	1	0.186127	0.736437	0.0716053
392	NM_001009952	Abpd	1	0	No	No	0	0	0	0	0	0	0	0	0	0	0	0	1	1	1	1	1	1	1	1	1	1	1	1
393	NM_001009978	Pde1a	4	0	No	No	0.196773	0.130864	0.222464	0.248476	0.371043	0.441636	0.306669	0.249837	0.0950316	0.105217	0.0667871	0.0793729	1	1	1	1	1	1	1	1	1	1	1	1
394	NM_001009979	Pde1a	4	0	No	No	0.101042	0.0835757	0.127817	0.107115	0.186405	0.107149	0.0725305	0.0496536	0.0440453	0.0517161	0.0438347	0.0722663	1	1	1	1	1	1	1	1	1	1	1	1
395	NM_001010825	Ficd	1	1	Yes	No	1.11207	1.01289	1.7493	2.36352	2.13014	1.97404	1.78474	1.64466	1.74898	1.31715	1.22691	1.74983	0.0648298	1	0.00758162	0.00133755	0.000577096	0.0394371	0.00439112	0.000556252	0.100403	0.932636	0.582291	0.00372439
396	NM_001010826	Kctd14	3	1	No	No	0.372208	0.149203	0.0997383	0.192781	0.137151	0.0343565	0.0108097	0.00731591	0.00111345	0.00279174	0.00111574	0.00734345	1	1	1	1	1	1	1	1	1	1	1	1
397	NM_001010827	Taar7b	1	0	No	No	0	0	0	0	0	0	0	0	0	0	0	0	1	1	1	1	1	1	1	1	1	1	1	1
398	NM_001010828	Taar6	1	0	No	No	0	0	0	0	0	0	0	0	0	0	0	0	1	1	1	1	1	1	1	1	1	1	1	1
399	NM_001010829	Taar7a	1	0	No	No	0	0	0	0	0	0	0	0	0	0	0	0	1	1	1	1	1	1	1	1	1	1	1	1
400	NM_001010830	Taar8a	1	0	No	No	0	0	0.00404473	0	0	0	0	0	0.00155054	0.00056934	0.00412359	0.000637157	1	1	1	1	1	1	1	1	1	1	1	1
401	NM_001010831	Taar9	1	0	No	No	0	0	0	0	0	0	0	0	0	0	0	0	1	1	1	1	1	1	1	1	1	1	1	1
402	NM_001010833	Mdc1	1	1	Yes	No	6.79254	2.44545	2.53065	3.65483	3.5127	1.87986	1.52413	0.947729	0.973672	0.694505	0.53066	0.597983	0.0316477	0.00150297	0.065265	0.0235669	0.00223621	0.146069	0.0850338	1	1	1	1	1
403	NM_001010834	Slc10a5	1	0	No	No	0.300866	0.16033	0.53743	0.734655	0.829783	1.73205	2.54887	1.46035	1.46649	1.01844	1.11838	2.08746	1	1	1	1	1	1	0.353848	0.73876	1	1	1	0.0806913
404	NM_001010835	Taar7e	1	0	No	No	0	0	0	0	0	0	0	0	0	0	0	0	1	1	1	1	1	1	1	1	1	1	1	1
405	NM_001010836	Ppp1r13l	1	0	No	No	1.09711	0.909407	0.850366	0.939245	0.91994	0.791775	0.619018	0.693222	0.64548	0.579427	0.661352	0.723725	0.0718544	1	1	1	1	1	1	1	1	1	1	1
406	NM_001010837	Taar8b	1	0	No	No	0	0	0	0	0.00416893	0	0	0	0	0.000555273	0.00353337	0.00062606	1	1	1	1	1	1	1	1	1	1	1	1
407	NM_001010838	Taar7d	1	0	No	No	0	0	0	0	0	0	0	0	0	0	0	0	1	1	1	1	1	1	1	1	1	1	1	1
408	NM_001010839	Taar7f	1	0	No	No	0	0	0	0	0	0	0	0	0	0.00373007	0	0	1	1	1	1	1	1	1	1	1	1	1	1
409	NM_001010840	Taar8c	1	0	No	No	0	0	0	0	0	0.0040374	0.007991	0	0.0154183	0.01709	0.0177016	0.0307313	1	1	1	1	1	1	1	1	1	1	1	1
410	NM_001010930	Mrps33	2	1	No	No	0.0230856	0.0205235	0.0548386	0.0316437	0.0182314	0.0341001	0.026882	0.0209962	0.0232884	0.0247708	0.0213138	0.0215196	1	1	1	1	1	1	1	1	1	1	1	1
411	NM_001010937	Gjb6	2	0	No	No	0.00418455	0.00613277	0.0209806	0.00203747	0.00188347	0	0	0	0	0	0	0.00312845	1	1	1	1	1	1	1	1	1	1	1	1
412	NM_001010941	Gpr12	2	0	No	No	0.037093	0.0198825	0.0434764	0.0902162	0.0736205	0.0890013	0.046397	0.0237347	0.0522661	0.0416822	0.0282318	0.0314442	1	1	1	1	1	1	1	1	1	1	1	1
413	NM_001010973	Hrh2	2	0	No	No	0.0305499	0.0716782	0.078751	0.0724173	0.0483942	0.035175	0.0314344	0.0247742	0.0146173	0.0126093	0.00945331	0.00660417	1	1	1	1	1	1	1	1	1	1	1	1
414	NM_001011517	Olfr1193	1	0	No	No	0	0	0	0	0	0	0	0	0	0	0	0	1	1	1	1	1	1	1	1	1	1	1	1
415	NM_001011518	Olfr94	1	0	No	No	0	0	0	0	0	0	0	0	0	0	0	0	1	1	1	1	1	1	1	1	1	1	1	1
416	NM_001011519	Olfr1148	1	0	No	No	0	0	0	0	0	0	0	0	0	0	0	0	1	1	1	1	1	1	1	1	1	1	1	1
417	NM_001011520	Olfr310	1	0	No	No	0	0	0	0	0	0	0	0	0	0	0	0	1	1	1	1	1	1	1	1	1	1	1	1
418	NM_001011523	Olfr913	1	0	No	No	0	0	0	0	0	0	0	0	0	0	0	0	1	1	1	1	1	1	1	1	1	1	1	1
419	NM_001011524	Olfr1418	1	0	No	No	0	0	0	0	0	0	0.0012511	0.00244468	0	0	0	0	1	1	1	1	1	1	1	1	1	1	1	1
420	NM_001011525	Olfr1415	1	0	No	No	0	0	0	0	0	0	0	0	0	0	0	0	1	1	1	1	1	1	1	1	1	1	1	1
421	NM_001011527	Olfr503	1	0	No	No	0	0	0	0	0	0	0	0	0	0	0	0	1	1	1	1	1	1	1	1	1	1	1	1
422	NM_001011528	Olfr456	1	0	No	No	0	0	0	0	0	0	0	0	0	0	0	0	1	1	1	1	1	1	1	1	1	1	1	1
423	NM_001011529	Olfr1251	1	0	No	No	0	0	0	0	0	0	0	0	0	0	0	0	1	1	1	1	1	1	1	1	1	1	1	1
424	NM_001011530	Olfr723	1	0	No	No	0	0	0	0	0	0	0	0	0	0	0	0	1	1	1	1	1	1	1	1	1	1	1	1
425	NM_001011531	Olfr329-ps	1	0	No	No	0	0	0	0	0	0	0	0	0	0	0	0	1	1	1	1	1	1	1	1	1	1	1	1
426	NM_001011532	Olfr1037	1	0	No	No	0	0	0	0	0	0	0	0	0	0	0	0	1	1	1	1	1	1	1	1	1	1	1	1
427	NM_001011533	Olfr688	1	0	No	No	0	0	0	0	0	0	0	0	0	0	0	0	1	1	1	1	1	1	1	1	1	1	1	1
428	NM_001011534	Olfr988	1	0	No	No	0	0	0	0	0	0	0	0	0	0	0	0	1	1	1	1	1	1	1	1	1	1	1	1
429	NM_001011535	Olfr1182	1	0	No	No	0	0	0	0	0	0	0	0	0	0	0	0	1	1	1	1	1	1	1	1	1	1	1	1
430	NM_001011536	Olfr566	1	0	No	No	0	0.0051915	0	0.005458	0.0048947	0.0044344	0	0.0048271	0	0	0	0	1	1	1	1	1	1	1	1	1	1	1	1
431	NM_001011542	Olfr1532-ps1	1	0	No	No	0	0	0	0	0	0	0	0	0	0	0	0	1	1	1	1	1	1	1	1	1	1	1	1
432	NM_001011662	Olfr180	1	0	No	No	0	0	0	0	0	0	0	0	0	0	0	0	1	1	1	1	1	1	1	1	1	1	1	1
433	NM_001011684	Nms	1	0	No	No	0	0	0	0	0	0	0	0	0	0	0	0	1	1	1	1	1	1	1	1	1	1	1	1
434	NM_001011687	Rnase13	1	0	No	No	0	0	0	0.00655413	0.0068795	0.00663373	0.0137308	0.00620447	0.025581	0.0720308	0.115894	0.236655	1	1	1	1	1	1	1	1	1	1	1	1
435	NM_001011695	Olfr1000	1	0	No	No	0	0	0	0	0	0	0	0	0	0	0	0	1	1	1	1	1	1	1	1	1	1	1	1
436	NM_001011707	Cyp2c66	1	0	No	No	0.00667243	0.00224486	0.00215044	0	0.00451639	0	0.00212821	0.00236606	0	0	0.00648323	0.00903073	1	1	1	1	1	1	1	1	1	1	1	1
437	NM_001011721	Olfr102	1	0	No	No	0	0	0	0	0	0	0	0	0	0	0	0	1	1	1	1	1	1	1	1	1	1	1	1
438	NM_001011732	Xkr7	1	0	No	No	0.00775017	0.0116983	0.00350389	0.0034556	0.00599873	0.00693519	0.00175936	0	0	0.00166151	0	0	1	1	1	1	1	1	1	1	1	1	1	1
439	NM_001011733	Olfr288	1	0	No	No	0.00107098	0	0	0.000902637	0	0	0	0	0	0	0	0	1	1	1	1	1	1	1	1	1	1	1	1
440	NM_001011734	Olfr1116-ps	1	0	No	No	0	0	0	0	0	0	0	0	0	0	0	0	1	1	1	1	1	1	1	1	1	1	1	1
441	NM_001011735	Olfr1066	1	0	No	No	0	0	0	0	0	0	0	0	0	0	0	0	1	1	1	1	1	1	1	1	1	1	1	1
442	NM_001011736	Olfr205	1	0	No	No	0	0	0	0	0	0	0	0	0	0	0	0	1	1	1	1	1	1	1	1	1	1	1	1
443	NM_001011737	Olfr1357	1	0	No	No	0	0	0	0	0	0	0	0	0	0	0	0	1	1	1	1	1	1	1	1	1	1	1	1
444	NM_001011738	Olfr744	1	0	No	No	0	0	0	0	0	0	0	0	0	0	0	0	1	1	1	1	1	1	1	1	1	1	1	1
445	NM_001011739	Olfr885	1	0	No	No	0	0	0	0	0	0	0	0	0	0	0	0	1	1	1	1	1	1	1	1	1	1	1	1
446	NM_001011740	Olfr225	1	0	No	No	0	0	0	0	0	0	0	0	0	0	0	0	1	1	1	1	1	1	1	1	1	1	1	1
447	NM_001011741	Olfr1386	1	0	No	No	0	0	0	0	0	0	0	0	0	0	0	0	1	1	1	1	1	1	1	1	1	1	1	1
448	NM_001011742	Olfr479	1	0	No	No	0	0	0	0	0	0	0	0	0	0	0	0	1	1	1	1	1	1	1	1	1	1	1	1
449	NM_001011743	Olfr324	1	0	No	No	0	0	0	0	0	0	0	0	0	0	0	0	1	1	1	1	1	1	1	1	1	1	1	1
450	NM_001011744	Olfr105	1	0	No	No	0	0	0	0	0	0	0	0	0	0	0	0	1	1	1	1	1	1	1	1	1	1	1	1
451	NM_001011748	Olfr867	1	0	No	No	0	0	0	0	0	0	0	0	0	0	0	0	1	1	1	1	1	1	1	1	1	1	1	1
452	NM_001011749	Olfr704	1	0	No	No	0	0	0	0	0	0	0	0	0	0	0	0	1	1	1	1	1	1	1	1	1	1	1	1
453	NM_001011750	Olfr294	1	0	No	No	0	0	0	0	0	0	0	0	0	0	0	0	1	1	1	1	1	1	1	1	1	1	1	1
454	NM_001011751	Olfr298	1	0	No	No	0	0	0	0	0	0	0	0	0	0	0	0	1	1	1	1	1	1	1	1	1	1	1	1
455	NM_001011752	Olfr293	1	0	No	No	0	0	0	0	0	0	0	0	0	0	0	0	1	1	1	1	1	1	1	1	1	1	1	1
456	NM_001011753	Olfr115	1	0	No	No	0	0	0	0	0	0	0	0	0	0	0	0	1	1	1	1	1	1	1	1	1	1	1	1
457	NM_001011754	Olfr735	1	0	No	No	0	0	0	0.00429213	0	0	0	0	0	0	0	0	1	1	1	1	1	1	1	1	1	1	1	1
458	NM_001011755	Olfr671	1	0	No	No	0	0	0	0	0	0	0	0	0	0	0	0	1	1	1	1	1	1	1	1	1	1	1	1
459	NM_001011756	Olfr948	1	0	No	No	0	0	0	0	0	0	0	0	0	0	0	0	1	1	1	1	1	1	1	1	1	1	1	1
460	NM_001011757	Olfr663	1	0	No	No	0	0	0	0	0	0	0	0	0	0	0	0	1	1	1	1	1	1	1	1	1	1	1	1
461	NM_001011758	Olfr1016	1	0	No	No	0	0	0	0	0	0	0	0	0	0	0	0	1	1	1	1	1	1	1	1	1	1	1	1
462	NM_001011759	Olfr1031	1	0	No	No	0	0	0	0	0	0	0	0.00390877	0	0	0	0	1	1	1	1	1	1	1	1	1	1	1	1
463	NM_001011760	Olfr314	1	0	No	No	0	0	0	0	0	0	0	0	0	0	0	0	1	1	1	1	1	1	1	1	1	1	1	1
464	NM_001011761	Olfr1229	1	0	No	No	0	0	0	0	0	0	0	0	0	0	0	0	1	1	1	1	1	1	1	1	1	1	1	1
465	NM_001011764	Olfr106	1	0	No	No	0	0	0	0	0	0	0	0	0	0	0	0	1	1	1	1	1	1	1	1	1	1	1	1
466	NM_001011767	Olfr299	1	0	No	No	0	0	0	0	0	0	0	0	0	0	0	0	1	1	1	1	1	1	1	1	1	1	1	1
467	NM_001011769	Olfr317	1	0	No	No	0	0	0	0	0	0	0	0	0	0	0	0	1	1	1	1	1	1	1	1	1	1	1	1
468	NM_001011770	Olfr332	1	0	No	No	0	0	0	0	0	0	0	0	0	0	0	0	1	1	1	1	1	1	1	1	1	1	1	1
469	NM_001011771	Olfr1089	1	0	No	No	0	0	0	0	0	0	0	0	0	0	0	0	1	1	1	1	1	1	1	1	1	1	1	1
470	NM_001011773	Olfr1287	1	0	No	No	0	0	0	0	0	0	0	0	0	0	0	0	1	1	1	1	1	1	1	1	1	1	1	1
471	NM_001011774	Olfr1028	1	0	No	No	0	0	0	0	0	0	0	0	0	0	0	0	1	1	1	1	1	1	1	1	1	1	1	1
472	NM_001011775	Olfr1419	1	0	No	No	0	0	0	0	0	0	0	0	0	0	0	0	1	1	1	1	1	1	1	1	1	1	1	1
473	NM_001011776	Olfr527	1	0	No	No	0	0	0	0	0	0	0	0	0	0	0	0	1	1	1	1	1	1	1	1	1	1	1	1
474	NM_001011777	Olfr1042	1	0	No	No	0	0	0	0	0	0	0	0	0	0	0	0	1	1	1	1	1	1	1	1	1	1	1	1
475	NM_001011778	Olfr285	1	0	No	No	0	0	0	0	0	0	0	0	0	0	0	0	1	1	1	1	1	1	1	1	1	1	1	1
476	NM_001011779	Olfr286	1	0	No	No	0	0	0.00315929	0	0	0	0	0	0	0	0	0	1	1	1	1	1	1	1	1	1	1	1	1
477	NM_001011780	Olfr287	1	0	No	No	0.00149846	0	0	0.00129076	0	0	0	0	0	0	0	0	1	1	1	1	1	1	1	1	1	1	1	1
478	NM_001011782	Olfr543	1	0	No	No	0.0446181	0.0445287	0.0199525	0.0817686	0.0116687	0.0041568	0	0	0	0	0	0	1	1	1	1	1	1	1	1	1	1	1	1
479	NM_001011783	Olfr104	1	0	No	No	0	0	0	0	0	0	0	0	0	0	0	0	1	1	1	1	1	1	1	1	1	1	1	1
480	NM_001011784	Olfr1039	1	0	No	No	0	0	0	0	0	0	0	0	0	0	0	0	1	1	1	1	1	1	1	1	1	1	1	1
481	NM_001011785	Olfr987	1	0	No	No	0	0	0	0	0	0	0	0	0	0	0	0	1	1	1	1	1	1	1	1	1	1	1	1
482	NM_001011787	Olfr1307	1	0	No	No	0	0	0	0	0	0	0	0	0	0	0	0	1	1	1	1	1	1	1	1	1	1	1	1
483	NM_001011789	Olfr222	1	0	No	No	0	0	0.00544557	0.00537677	0	0	0	0	0	0	0	0	1	1	1	1	1	1	1	1	1	1	1	1
484	NM_001011790	Olfr1382	1	0	No	No	0	0	0	0	0	0	0	0	0	0	0	0	1	1	1	1	1	1	1	1	1	1	1	1
485	NM_001011791	Olfr193	1	0	No	No	0	0	0	0	0	0	0	0	0	0	0	0	1	1	1	1	1	1	1	1	1	1	1	1
486	NM_001011792	Olfr207	1	0	No	No	0	0	0	0	0	0	0	0	0	0	0	0	1	1	1	1	1	1	1	1	1	1	1	1
487	NM_001011793	Olfr598	1	0	No	No	0	0	0	0	0	0	0	0	0	0	0	0	1	1	1	1	1	1	1	1	1	1	1	1
488	NM_001011794	Olfr1322	1	0	No	No	0	0	0	0	0	0	0	0	0	0	0	0	1	1	1	1	1	1	1	1	1	1	1	1
489	NM_001011795	Olfr1275	1	0	No	No	0	0	0	0	0	0	0	0	0	0	0	0	1	1	1	1	1	1	1	1	1	1	1	1
490	NM_001011796	Olfr1249	1	0	No	No	0	0	0	0	0	0	0	0	0	0	0	0	1	1	1	1	1	1	1	1	1	1	1	1
491	NM_001011797	Olfr782	1	0	No	No	0	0	0	0	0	0	0	0	0	0	0	0	1	1	1	1	1	1	1	1	1	1	1	1
492	NM_001011798	Olfr884	1	0	No	No	0	0	0	0	0	0	0	0	0	0	0	0	1	1	1	1	1	1	1	1	1	1	1	1
493	NM_001011799	Olfr453	1	0	No	No	0	0	0	0	0	0	0	0	0	0	0	0	1	1	1	1	1	1	1	1	1	1	1	1
494	NM_001011800	Olfr212	1	0	No	No	0.00137416	0.00439247	0.0027092	0	0	0.00604933	0	0.00160352	0.00166752	0	0	0	1	1	1	1	1	1	1	1	1	1	1	1
495	NM_001011801	Olfr213	1	0	No	No	0	0	0	0	0	0	0	0	0	0	0	0	1	1	1	1	1	1	1	1	1	1	1	1
496	NM_001011802	Olfr1318	1	0	No	No	0	0	0	0	0	0	0	0	0	0	0	0	1	1	1	1	1	1	1	1	1	1	1	1
497	NM_001011803	Olfr1306	1	0	No	No	0	0	0	0	0	0	0	0	0	0	0	0	1	1	1	1	1	1	1	1	1	1	1	1
498	NM_001011804	Olfr1211	1	0	No	No	0	0	0	0	0	0	0	0	0	0	0	0	1	1	1	1	1	1	1	1	1	1	1	1
499	NM_001011805	Olfr1385	1	0	No	No	0	0	0	0	0	0	0	0	0	0	0	0	1	1	1	1	1	1	1	1	1	1	1	1
500	NM_001011806	Olfr901	1	0	No	No	0	0	0	0	0	0	0	0	0	0	0	0	1	1	1	1	1	1	1	1	1	1	1	1
501	NM_001011807	Olfr191	1	0	No	No	0	0	0	0	0	0	0	0	0	0	0	0	1	1	1	1	1	1	1	1	1	1	1	1
502	NM_001011808	Olfr198	1	0	No	No	0	0	0	0	0	0	0	0	0	0	0	0	1	1	1	1	1	1	1	1	1	1	1	1
503	NM_001011809	Olfr728	1	0	No	No	0	0	0	0	0	0	0	0	0	0	0	0	1	1	1	1	1	1	1	1	1	1	1	1
504	NM_001011810	Olfr485	1	0	No	No	0	0	0	0	0	0	0	0	0	0	0	0	1	1	1	1	1	1	1	1	1	1	1	1
505	NM_001011811	Olfr487	1	0	No	No	0	0	0	0	0	0	0	0	0	0	0	0	1	1	1	1	1	1	1	1	1	1	1	1
506	NM_001011812	Olfr951	1	0	No	No	0	0	0	0	0	0	0	0	0	0	0	0	1	1	1	1	1	1	1	1	1	1	1	1
507	NM_001011813	Olfr93	1	0	No	No	0	0	0	0	0	0	0	0	0	0	0	0	1	1	1	1	1	1	1	1	1	1	1	1
508	NM_001011814	Olfr524	1	0	No	No	0	0	0.00528593	0	0	0	0	0	0	0	0	0	1	1	1	1	1	1	1	1	1	1	1	1
509	NM_001011815	Olfr533	1	0	No	No	0	0	0	0	0	0	0	0	0	0	0	0	1	1	1	1	1	1	1	1	1	1	1	1
510	NM_001011816	Olfr1181	1	0	No	No	0	0	0	0	0	0	0	0	0	0	0	0	1	1	1	1	1	1	1	1	1	1	1	1
511	NM_001011818	Olfr316	1	0	No	No	0	0	0	0	0	0	0	0	0	0	0	0	1	1	1	1	1	1	1	1	1	1	1	1
512	NM_001011819	Olfr312	1	0	No	No	0	0	0	0	0	0	0	0	0	0	0	0	1	1	1	1	1	1	1	1	1	1	1	1
513	NM_001011820	Olfr1359	2	0	No	No	0	0	0	0	0	0	0	0	0	0	0	0	1	1	1	1	1	1	1	1	1	1	1	1
514	NM_001011820_1	Olfr1359	2	0	No	No	0	0	0	0	0	0	0	0	0	0	0	0	1	1	1	1	1	1	1	1	1	1	1	1
515	NM_001011821	Olfr804	1	0	No	No	0	0	0	0	0	0	0	0	0	0	0	0	1	1	1	1	1	1	1	1	1	1	1	1
516	NM_001011822	Olfr787	1	0	No	No	0	0	0	0	0	0	0	0	0	0	0	0	1	1	1	1	1	1	1	1	1	1	1	1
517	NM_001011823	Olfr834	1	0	No	No	0	0	0	0	0	0	0	0	0	0	0	0	1	1	1	1	1	1	1	1	1	1	1	1
518	NM_001011824	Olfr832	1	0	No	No	0	0	0	0	0	0	0	0	0	0	0	0	1	1	1	1	1	1	1	1	1	1	1	1
519	NM_001011825	Olfr1105	1	0	No	No	0	0	0	0	0	0	0	0	0	0	0	0	1	1	1	1	1	1	1	1	1	1	1	1
520	NM_001011826	Olfr967	1	0	No	No	0	0	0	0	0	0	0	0	0	0	0	0	1	1	1	1	1	1	1	1	1	1	1	1
521	NM_001011827	Olfr963	1	0	No	No	0	0	0	0	0	0	0	0	0	0	0	0	1	1	1	1	1	1	1	1	1	1	1	1
522	NM_001011828	Olfr304	1	0	No	No	0	0	0	0	0	0	0	0	0	0	0	0	1	1	1	1	1	1	1	1	1	1	1	1
523	NM_001011829	Olfr761	1	0	No	No	0	0	0	0	0	0	0	0	0	0	0	0	1	1	1	1	1	1	1	1	1	1	1	1
524	NM_001011830	Olfr119	1	0	No	No	0	0	0	0	0	0	0	0	0	0	0	0	1	1	1	1	1	1	1	1	1	1	1	1
525	NM_001011831	Olfr1500	1	0	No	No	0	0	0	0	0	0	0	0	0	0	0	0	1	1	1	1	1	1	1	1	1	1	1	1
526	NM_001011832	Olfr1490	1	0	No	No	0	0	0	0	0	0	0	0	0	0	0	0	1	1	1	1	1	1	1	1	1	1	1	1
527	NM_001011833	Olfr1137	1	0	No	No	0	0	0	0	0	0	0	0	0	0	0	0	1	1	1	1	1	1	1	1	1	1	1	1
528	NM_001011834	Olfr1152	1	0	No	No	0	0	0	0	0	0	0	0	0	0	0	0	1	1	1	1	1	1	1	1	1	1	1	1
529	NM_001011835	Olfr1162	1	0	No	No	0	0	0	0	0	0	0	0	0	0	0	0	1	1	1	1	1	1	1	1	1	1	1	1
530	NM_001011836	Olfr1129	1	0	No	No	0	0	0	0	0	0	0	0	0	0	0	0	1	1	1	1	1	1	1	1	1	1	1	1
531	NM_001011837	Olfr748	1	0	No	No	0	0	0	0	0	0	0	0	0	0	0	0	1	1	1	1	1	1	1	1	1	1	1	1
532	NM_001011839	Olfr1437	1	0	No	No	0	0	0	0	0	0	0	0	0	0	0	0	1	1	1	1	1	1	1	1	1	1	1	1
533	NM_001011840	Olfr1463	1	0	No	No	0	0	0	0	0	0	0	0	0	0	0	0	1	1	1	1	1	1	1	1	1	1	1	1
534	NM_001011841	Olfr1465	1	0	No	No	0	0	0	0	0	0	0	0	0	0	0	0	1	1	1	1	1	1	1	1	1	1	1	1
535	NM_001011842	Olfr1474	1	0	No	No	0	0	0	0	0	0	0	0	0	0	0	0	1	1	1	1	1	1	1	1	1	1	1	1
536	NM_001011845	Olfr597	1	0	No	No	0	0	0	0	0	0	0	0	0	0	0	0	1	1	1	1	1	1	1	1	1	1	1	1
537	NM_001011846	Olfr517	1	0	No	No	0	0	0	0	0	0	0	0	0	0	0	0	1	1	1	1	1	1	1	1	1	1	1	1
538	NM_001011847	Olfr591	1	0	No	No	0	0	0	0	0	0	0	0	0	0	0	0	1	1	1	1	1	1	1	1	1	1	1	1
539	NM_001011848	Olfr675	1	0	No	No	0	0	0	0	0	0	0	0	0	0	0	0	1	1	1	1	1	1	1	1	1	1	1	1
540	NM_001011849	Olfr792	1	0	No	No	0	0	0	0	0	0	0	0	0	0	0	0	1	1	1	1	1	1	1	1	1	1	1	1
541	NM_001011850	Olfr1505	1	0	No	No	0	0	0	0	0	0	0	0	0	0	0	0	1	1	1	1	1	1	1	1	1	1	1	1
542	NM_001011851	Olfr412	1	0	No	No	0	0	0	0	0	0	0	0	0	0	0	0	1	1	1	1	1	1	1	1	1	1	1	1
543	NM_001011852	Olfr1029	1	0	No	No	0	0	0	0	0	0	0	0	0	0.00377013	0	0.0083125	1	1	1	1	1	1	1	1	1	1	1	1
544	NM_001011853	Olfr1425	1	0	No	No	0	0	0	0	0	0	0	0	0	0	0	0	1	1	1	1	1	1	1	1	1	1	1	1
545	NM_001011854	Olfr605	1	0	No	No	0	0	0	0	0	0	0	0	0	0	0	0	1	1	1	1	1	1	1	1	1	1	1	1
546	NM_001011855	Olfr169	1	0	No	No	0	0	0	0	0	0	0	0	0	0	0	0	1	1	1	1	1	1	1	1	1	1	1	1
547	NM_001011856	Olfr1331	1	0	No	No	0	0	0	0	0	0	0	0	0	0	0	0	1	1	1	1	1	1	1	1	1	1	1	1
548	NM_001011857	Olfr685	1	0	No	No	0	0	0	0	0	0	0	0	0	0	0	0	1	1	1	1	1	1	1	1	1	1	1	1
549	NM_001011858	Olfr504	1	0	No	No	0	0	0	0	0	0	0	0	0	0	0	0	1	1	1	1	1	1	1	1	1	1	1	1
550	NM_001011859	Olfr965	1	0	No	No	0	0	0	0	0	0	0	0	0	0	0	0	1	1	1	1	1	1	1	1	1	1	1	1
551	NM_001011860	Olfr1222	1	0	No	No	0	0	0	0	0	0	0	0	0	0	0	0	1	1	1	1	1	1	1	1	1	1	1	1
552	NM_001011861	Olfr331	1	0	No	No	0	0	0	0	0	0	0	0	0	0	0	0	1	1	1	1	1	1	1	1	1	1	1	1
553	NM_001011862	Olfr699	1	0	No	No	0	0	0	0	0	0	0	0	0	0	0	0	1	1	1	1	1	1	1	1	1	1	1	1
554	NM_001011863	Olfr406-ps	1	0	No	No	0	0	0	0	0	0	0	0	0	0	0	0	1	1	1	1	1	1	1	1	1	1	1	1
555	NM_001011864	Olfr917	1	0	No	No	0	0	0	0	0	0	0	0	0	0	0	0	1	1	1	1	1	1	1	1	1	1	1	1
556	NM_001011865	Olfr624	1	0	No	No	0	0	0	0	0	0	0	0	0	0	0	0	1	1	1	1	1	1	1	1	1	1	1	1
557	NM_001011866	Olfr309	1	0	No	No	0	0	0	0	0	0	0	0	0	0	0	0	1	1	1	1	1	1	1	1	1	1	1	1
558	NM_001011867	Olfr538	1	0	No	No	0	0	0	0	0	0	0	0	0	0	0	0	1	1	1	1	1	1	1	1	1	1	1	1
559	NM_001011868	Olfr1178	1	0	No	No	0	0	0	0	0	0	0	0	0	0	0	0	1	1	1	1	1	1	1	1	1	1	1	1
560	NM_001011869	Olfr452	1	0	No	No	0	0	0	0	0	0	0	0	0	0	0	0	1	1	1	1	1	1	1	1	1	1	1	1
561	NM_001011870	Olfr1329	1	0	No	No	0	0	0	0	0	0	0	0	0	0	0	0	1	1	1	1	1	1	1	1	1	1	1	1
562	NM_001011871	Olfr506	1	0	No	No	0	0	0	0	0	0	0	0	0	0	0	0	1	1	1	1	1	1	1	1	1	1	1	1
563	NM_001011872	Olfr1034	1	0	No	No	0.0531348	0.0715918	0.065145	0.170286	0.0863133	0.143435	0.135327	0.0609326	0.0408911	0.0795937	0.0739893	0.0444625	1	1	1	1	1	1	1	1	1	1	1	1
564	NM_001011873	Xkr9	1	1	Yes	No	0.835824	0.576314	1.83859	1.2005	2.02708	1.22414	1.93586	2.0135	3.1903	3.41233	3.02646	5.2797	1	1	0.0496639	0.0533179	0.025712	0.499687	0.106664	0.115649	0.0834245	0.0223031	0.0741409	0.0135583
565	NM_001011874	Xkr4	1	0	No	No	0.00131391	0.00119842	0.00527278	0.00442857	0.00233654	0	0.00331662	0.00219666	0.00115166	0	0.0034986	0.00117805	1	1	1	1	1	1	1	1	1	1	1	1
566	NM_001011875	Rnase12	1	0	No	No	0.731631	0.439914	0.496798	0.463547	0.399336	0.264719	0.0684454	0.0298948	0.0286492	0	0.00994203	0.0102789	1	1	1	1	1	1	1	1	1	1	1	1
567	NM_001011876	Ang6	1	0	No	No	0.0278481	0	0	0	0	0	0	0	0	0	0	0	1	1	1	1	1	1	1	1	1	1	1	1
568	NM_001011877	Rnase11	1	0	No	No	0	0.00702193	0	0	0.0129612	0	0	0	0	0	0	0	1	1	1	1	1	1	1	1	1	1	1	1
569	NM_001012236	Trex1	2	2	Yes	No	2.65299	4.47572	5.49527	6.83362	2.00764	1.91066	1.9082	2.34804	1.33885	1.99253	2.23428	3.24964	0.223859	0.00568396	0.228826	0.0372446	0.0535164	0.587925	0.231791	0.509937	1	0.152881	0.0593968	0.00145786
570	NM_001012265	Olfr857	1	0	No	No	0.0054991	0	0	0	0	0	0	0	0	0	0	0	1	1	1	1	1	1	1	1	1	1	1	1
571	NM_001012266	Olfr835	1	0	No	No	0	0	0	0	0	0	0	0	0	0	0	0	1	1	1	1	1	1	1	1	1	1	1	1
572	NM_001012269	Olfr1513	1	0	No	No	0	0	0	0	0	0	0	0	0	0	0	0	1	1	1	1	1	1	1	1	1	1	1	1
573	NM_001012273	Birc5	2	1	No	No	0.709577	0.262332	0.243109	0.434197	0.152542	0.0757853	0.0553088	0.0262424	0.0247803	0.0158518	0.00958583	0.0188331	1	1	1	1	1	1	1	1	1	1	1	1
574	NM_001012305	Slc39a12	1	0	No	No	0.0172911	0.0116323	0.0177418	0.0323106	0.0522033	0.0155855	0.0240153	0.0135153	0.00330659	0.0060419	0.00896312	0.0116465	1	1	1	1	1	1	1	1	1	1	1	1
575	NM_001012306	Hsd3b3	5	4	No	No	0.378618	0.149204	0.55551	0.160947	0.22691	0.166619	1.51396	0.614909	0.786138	4.72613	2.14226	2.66409	1	1	1	1	1	1	1	1	1	0.58222	1	1
576	NM_001012307	Defa23	2	0	No	No	0	0	0	0	0	0	0	0	0	0	0	0	1	1	1	1	1	1	1	1	1	1	1	1
577	NM_001012307_1	Defa23	2	0	No	No	0.040304	0	0	0	0	0	0	0	0	0	0	0	1	1	1	1	1	1	1	1	1	1	1	1
578	NM_001012309	Ccdc55	1	0	No	No	0.673774	0.337024	0.527833	0.429751	0.352726	0.440286	0.331509	0.255685	0.250961	0.181017	0.194411	0.281865	1	1	1	1	1	1	1	1	1	1	1	1
579	NM_001012310	Slc25a47	1	1	Yes	No	9.38291	167.245	413.553	229.565	262.318	152.428	104.498	107.62	136.665	87.8927	99.8712	166.25	0.00938734	0.0236512	0.0147434	0.00339084	0.0304752	0.00181625	0.00368816	0.127769	0.0596449	0.0199529	0.0140711	0.0425424
580	NM_001012311	Pgbd1	3	0	No	No	0.0646242	0.0188583	0.0165066	0.0276351	0.0127582	0.0265126	0.0188122	0.0111792	0.00691431	0.00577374	0.0023307	0.001278	1	1	1	1	1	1	1	1	1	1	1	1
581	NM_001012322	Sctr	1	0	No	No	0.0127753	0.0334648	0.0571017	0.0469484	0.0391383	0.00712703	0.0171126	0.0046803	0.0200487	0.00226882	0.00474593	0.015141	1	1	1	1	1	1	1	1	1	1	1	1
582	NM_001012323	Mup20	1	1	Yes	No	0.144616	0.00871137	0.0327874	0.0390139	0.298076	0.101461	0.0690624	0.189523	13.4644	171.568	372.163	1795.1	1	1	1	1	1	1	1	1	0.0155009	0.0361019	0.0282728	0.087289
583	NM_001012324	Ecm2	1	0	No	No	0.105115	0.139969	0.277386	0.211927	0.343817	0.30815	0.308562	0.227118	0.128365	0.109348	0.0883201	0.107451	1	1	1	1	1	1	1	1	1	1	1	1
584	NM_001012325	Zfp708	3	0	No	No	0.045739	0.0114396	0.0326942	0.0302464	0.0315866	0.0453988	0.0456247	0.01703	0.0222511	0.0295922	0.028818	0.0263028	1	1	1	1	1	1	1	1	1	1	1	1
585	NM_001012330	Zfp238	2	0	No	No	1.06502	0.368641	1.01909	0.668059	0.745101	0.669761	0.745396	0.534903	0.424485	0.515518	0.549595	0.990725	1	1	1	1	1	1	1	1	1	1	1	1
586	NM_001012335	Mdk	3	1	No	No	0.172875	0.156494	0.23781	0.174296	0.222982	0.203098	0.218071	0.211436	0.196863	0.0992328	0.0766878	0.0671831	1	1	1	1	1	1	1	1	1	1	1	1
587	NM_001012336	Mdk	3	1	Yes	No	5.43555	3.41961	8.22764	4.51535	7.00558	7.51498	3.17367	1.29651	0.251923	0.238461	0.0981518	0.0663649	0.00685686	0.0515924	0.478702	0.0110207	0.0234165	0.023424	0.0312941	0.035847	1	1	1	1
588	NM_001012363	Slc2a9	4	2	Yes	No	1.41506	1.77735	4.58983	7.76764	7.04531	8.06188	10.069	9.70395	3.97408	3.8923	4.01777	5.78956	0.306027	0.68322	0.272582	0.0162314	0.0269579	0.0256246	0.004887	0.0177194	0.661194	0.551038	0.289532	0.0056257
589	NM_001012392	U46068	2	0	No	No	0.0579777	0.068155	0.11285	0.0408067	0.0166395	0.00641962	0	0.00101851	0	0	0	0	1	1	1	1	1	1	1	1	1	1	1	1
590	NM_001012396	Ptpla	2	1	Yes	No	7.43382	2.96775	6.91147	5.15522	5.7388	2.39839	2.62173	2.35699	4.34681	3.89324	2.31883	2.0345	0.00548114	0.422483	0.00081283	0.0010764	0.00418935	0.0998489	0.229262	0.0341166	0.0206612	0.0377317	0.0425512	0.0606603
591	NM_001012400	AU022252	1	1	Yes	No	3.06185	3.60602	5.7696	6.45697	6.80481	5.71431	7.28392	7.57116	8.24041	8.40859	8.24972	8.27817	0.00578996	0.0202676	0.00799278	0.00772836	0.00543035	0.00416601	0.00316094	0.0032647	0.00237376	0.0056656	0.00305436	0.00585328
592	NM_001012401	Hspb6	1	1	Yes	No	3.8503	4.10162	3.70946	4.09369	4.51212	3.8364	4.01339	4.99199	7.83462	6.76719	8.12892	9.27206	0.00377138	0.104375	0.00943334	0.000801588	0.00406935	0.00659332	0.0102377	0.00331916	0.000416852	0.0140275	0.00763925	0.0168713
593	NM_001012402	Hs3st6	1	0	No	No	0.162485	0.146379	0.485112	0.439389	0.555503	0.288951	0.279218	0.289482	0.702886	1.12214	0.836959	0.866398	1	1	1	1	1	1	1	1	1	0.804665	1	1
594	NM_001012434	Kctd14	3	1	No	No	0.583525	0.19519	0.256302	0.268997	0.186758	0.0247712	0.00703692	0.00799308	0.00106162	0.00171583	0.00112314	0.00625081	1	1	1	1	1	1	1	1	1	1	1	1
595	NM_001012448	Zfp708	3	0	No	No	0.0184236	0.00486343	0.0202544	0.0126583	0.0130969	0.0171439	0.0366598	0.0207109	0.0265941	0.0046252	0.0314041	0.0099049	1	1	1	1	1	1	1	1	1	1	1	1
596	NM_001012449	Zfp708	3	0	No	No	0.0467126	0.0128114	0.0383001	0.0262133	0.0313987	0.0535453	0.0327519	0.034351	0.0272031	0.0308239	0.0320502	0.0257209	1	1	1	1	1	1	1	1	1	1	1	1
597	NM_001012450	Ankrd6	3	0	No	No	0.0446137	0.0472759	0.050842	0.0328561	0.0408837	0.0343488	0.0188734	0.0118071	0.0073822	0.0064351	0.00304668	0.0104403	1	1	1	1	1	1	1	1	1	1	1	1
598	NM_001012451	Ankrd6	3	0	No	No	0.0725626	0.0473862	0.0460845	0.0777328	0.0371901	0.0366382	0.0178911	0.0094603	0.00832974	0.00461162	0.00268542	0.00873157	1	1	1	1	1	1	1	1	1	1	1	1
599	NM_001012477	Cxcl12	3	2	No	No	0.495978	0.420799	1.53675	1.31755	1.29815	2.24369	1.70277	1.10159	0.884656	0.557024	0.825546	1.09114	1	1	0.781302	0.96698	0.104235	0.753448	1	1	1	1	1	1
600	NM_001012517	Fut10	2	0	No	No	0.453662	0.381576	0.398146	0.375549	0.429757	0.262357	0.195335	0.171555	0.0951767	0.0850657	0.0865752	0.0782388	1	1	1	1	1	1	1	1	1	1	1	1
601	NM_001012518	Ehmt1	4	0	No	No	0.465773	0.233817	0.552463	0.315581	0.291501	0.350666	0.276322	0.256013	0.0704013	0.124753	0.109796	0.113619	1	1	1	1	1	1	1	1	1	1	1	1
602	NM_001012520	Klri1	1	0	No	No	0	0.00440057	0.0082322	0.0300959	0.0248968	0.0160019	0.00426217	0.0241185	0.0075149	0.0038028	0	0.00423173	1	1	1	1	1	1	1	1	1	1	1	1
603	NM_001012623	Rims1	6	0	No	No	0.000473277	0.000216714	0.00066359	0	0.000196927	0	0.000188446	0.00044814	0	0	0	0	1	1	1	1	1	1	1	1	1	1	1	1
604	NM_001012624	Rims1	6	0	No	No	0.000243706	0.00021291	0.000581887	0	0.000202422	0	0.000190764	0.00046923	0	0	0	0	1	1	1	1	1	1	1	1	1	1	1	1
605	NM_001012625	Rims1	6	0	No	No	0.000462883	0.000224503	0.000288166	0	0.00020321	0	0.000203036	0.00048639	0	0	0	0	1	1	1	1	1	1	1	1	1	1	1	1
606	NM_001012638	Acd	1	1	Yes	No	16.6004	14.7912	12.313	14.2392	14.3889	9.62422	6.82657	6.81247	6.47084	5.24478	5.12819	5.05288	0.00532045	0.0047005	0.00314104	0.00327072	0.00557991	0.00202606	0.00372999	0.0023293	0.00840641	0.0134318	0.00750972	0.00106761
607	NM_001012640	AY761185	1	0	No	No	0	0	0	0	0	0	0	0	0	0	0	0	1	1	1	1	1	1	1	1	1	1	1	1
608	NM_001012640_1	AY761185	1	0	No	No	0	0	0	0	0	0	0	0	0	0	0	0	1	1	1	1	1	1	1	1	1	1	1	1
609	NM_001012667	AI316807	2	1	No	No	2.79739	3.19059	0.0607038	1.0108	2.81031	0.272385	3.66451	0.0623675	1.55791	2.00984	2.23588	0.137885	0.513315	0.462365	1	1	0.641623	1	0.575312	1	1	1	1	1
610	NM_001012704	Wfdc13	1	0	No	No	0	0.0040684	0.0203001	0	0	0	0	0	0	0	0	0	1	1	1	1	1	1	1	1	1	1	1	1
611	NM_001012723	Wfdc16	1	0	No	No	0.00427057	0	0.0041298	0.0120724	0.00424203	0.0802175	0.230777	0.201557	0.0697685	0.0950354	0.0310676	0.0125435	1	1	1	1	1	1	1	1	1	1	1	1
612	NM_001012725	Wfdc6b	1	0	No	No	0	0.0156292	0.00935583	0.0286011	0.023836	0	0.00478513	0.0146445	0.0223948	0.0171755	0.0097285	0.0252848	1	1	1	1	1	1	1	1	1	1	1	1
613	NM_001012726	Aym1	1	0	No	No	0	0	0	0	0	0	0	0	0	0	0	0	1	1	1	1	1	1	1	1	1	1	1	1
614	NM_001012765	Adcy5	1	1	Yes	No	0.54012	0.793294	0.798296	1.19017	1.38354	0.972848	0.576896	0.419064	0.32485	0.281796	0.294351	0.308109	1	1	1	0.0770662	0.030944	1	1	1	1	1	1	1
615	NM_001012766	Ear12	1	0	No	No	0.0961311	0.139396	0.104312	0.114968	0.133375	0.101352	0.0999966	0.100903	0.0939167	0.125887	0.0681737	0.0665188	1	1	1	1	1	1	1	1	1	1	1	1
616	NM_001013012	Zfp787	1	1	Yes	No	5.52969	6.9136	8.63231	8.73521	8.67694	7.68457	7.04856	7.09126	6.25546	5.08462	4.90769	5.50405	0.00330396	0.0147253	0.00332226	0.00422785	0.0133277	0.00460014	0.00121973	0.00537261	0.0311856	0.011668	0.00809038	0.00739253
617	NM_001013013	Dhrs7c	1	0	No	No	0	0.839947	0.0172078	0.0171196	0.00364157	0.0595017	0.0105301	0.00653317	0.00317842	0	0	0	1	1	1	1	1	1	1	1	1	1	1	1
618	NM_001013019	Lrrn4cl	1	0	No	No	0.0551522	0.0517964	0.0967904	0.0649164	0.0311234	0.0483583	0.036128	0.0328545	0.00660935	0.00672882	0.0120167	0.0145359	1	1	1	1	1	1	1	1	1	1	1	1
619	NM_001013022	Odf3b	1	1	Yes	No	0.204664	0.346731	0.375554	1.67527	1.89363	1.93568	1.7429	2.33481	1.43844	1.58744	1.3853	1.69133	1	1	1	0.0243328	0.0953033	0.00672944	0.00233021	0.00231352	0.349306	0.397873	0.040084	0.0363204
620	NM_001013023	Mterf	2	0	No	No	0.156787	0.0449509	0.0907935	0.0925502	0.0745773	0.0419973	0.0556544	0.0368332	0.0297844	0.0411307	0.0309366	0.0325159	1	1	1	1	1	1	1	1	1	1	1	1
621	NM_001013024	Usp13	1	0	No	No	0.0186714	0.04967	0.0224867	0.0236443	0.0198126	0.0265901	0.0055004	0.00389699	0.00228164	0.000730423	0.000796257	0.00409531	1	1	1	1	1	1	1	1	1	1	1	1
622	NM_001013025	Tgfbrap1	1	1	Yes	No	2.40936	2.19398	3.25492	3.96787	3.93247	3.33286	3.73496	3.75909	3.50179	3.06983	3.66402	4.294	0.0148372	0.0230518	0.024399	0.00245863	0.0050657	0.0592594	0.00554269	0.00451407	0.0690744	0.281079	0.0202666	0.00144519
623	NM_001013026	Ttf2	1	1	Yes	No	3.50701	2.28292	2.02572	2.62584	3.14627	1.54981	1.21303	0.79587	0.767795	0.743808	0.574058	0.568738	0.0119499	0.00961247	0.0332196	0.00201627	0.00522748	0.127804	0.202119	1	1	1	1	1
624	NM_001013028	AI597468	1	1	Yes	No	1.38956	0.599055	1.80981	1.14516	1.10191	1.15637	0.728139	0.413686	0.429444	0.362127	0.290548	0.284467	0.0027324	1	0.052164	1	0.949812	1	1	1	1	1	1	1
625	NM_001013256	1500010J02Rik	3	2	Yes	No	4.66777	2.27761	1.94952	2.58802	2.5004	1.66365	1.09823	0.673022	0.953815	0.75845	0.632082	0.686034	0.00723507	0.253397	0.0878837	0.00383911	0.00307253	0.0798267	1	1	1	1	1	1
626	NM_001013360	Npcd	2	0	No	No	0.362272	0.687887	0.600439	0.636449	0.783742	0.438669	0.533248	0.475946	0.202534	0.231188	0.232873	0.28729	1	1	1	1	1	1	1	1	1	1	1	1
627	NM_001013362	Npcd	2	0	No	No	0.444425	0.517072	0.538815	0.581535	0.597882	0.569554	0.376868	0.258847	0.307228	0.234361	0.176654	0.200834	1	1	1	1	1	1	1	1	1	1	1	1
628	NM_001013365	Osm	1	0	No	No	0.251033	0.571792	0.30691	0.411196	0.361986	0.065431	0.00442803	0.00210472	0.0101414	0.00432635	0.00463897	0	1	1	1	1	1	1	1	1	1	1	1	1
629	NM_001013366	Wdr91	1	1	Yes	No	4.35607	3.02669	2.75601	3.56197	3.0551	2.69338	2.51048	2.57553	2.61261	3.30334	3.43956	2.80119	0.004212	0.0112709	0.0119462	0.00118148	0.00199587	0.00536624	0.0107272	0.0212196	0.0272806	0.0817947	0.0140296	0.0151172
630	NM_001013367	Prkaa1	1	1	Yes	No	4.23329	1.53325	2.16343	2.19705	1.97803	1.18071	1.1545	0.925906	0.767385	0.767663	0.703986	1.13197	0.0442303	0.0047005	0.0637644	0.214003	0.125534	1	1	1	1	1	1	0.512054
631	NM_001013368	E2f8	1	1	Yes	No	13.6907	3.84718	4.50857	7.40507	4.62848	1.30353	0.809229	0.489957	1.02383	0.482446	0.511129	0.589692	0.0167713	0.0196188	0.0332726	0.0190067	0.0274453	0.5491	1	1	1	1	1	1
632	NM_001013369	Pfdn4	3	0	No	No	1.32942	0.54396	0.78832	0.262623	0.890947	0.341803	0.182135	0.730896	0.903601	0.490735	0.323633	0.641991	1	1	1	1	1	1	1	1	1	1	1	1
633	NM_001013370	Sesn1	2	2	Yes	No	4.47862	4.16918	2.92506	4.90831	3.8083	2.08211	1.48454	1.3628	1.39293	1.21403	1.23985	1.28954	0.00200291	0.116614	0.124416	0.00330141	0.00477632	0.269688	0.235312	0.0266371	1	1	0.852003	0.0152351
634	NM_001013371	Dtx3l	1	0	No	No	0.962639	1.30689	4.18924	3.41577	3.18026	2.2755	2.31355	2.30078	2.01747	1.4124	1.63291	1.67645	1	0.065095	0.0764409	0.105403	0.0994023	0.296739	0.13132	0.174122	0.139051	1	0.081039	0.123169
635	NM_001013372	Nrp	1	0	No	No	1.32807	1.45258	1.18246	1.36342	1.18705	0.728578	0.382152	0.627288	0.608271	0.550578	0.339038	0.183974	0.713707	0.647848	0.637419	0.412855	0.430778	1	1	1	1	1	1	1
636	NM_001013373	Tmprss13	1	0	No	No	0.006137	0.00246501	0.00246243	0.00243927	0.00245727	0.00122635	0.0024708	0	0	0.00127191	0.00246802	0.00127383	1	1	1	1	1	1	1	1	1	1	1	1
637	NM_001013374	Lman2l	1	1	Yes	No	8.67333	7.24124	4.70434	9.11953	8.38767	6.8897	5.13181	4.50854	5.32439	6.36309	7.55304	7.15644	0.0010196	0.0652819	0.0103206	0.00145897	0.00531905	0.0100398	0.00384219	0.00295516	0.00821883	0.0140535	0.00344114	0.00148635
638	NM_001013375	Utp18	1	1	Yes	No	3.78015	1.28201	2.46738	1.74397	1.90399	1.05137	1.4261	1.20036	0.850718	1.19164	0.821601	1.07046	0.0082219	0.681118	0.00490952	0.13887	0.12598	1	0.350548	0.346805	1	1	1	1
639	NM_001013376	Rpp38	1	1	Yes	No	1.84491	0.777109	1.79131	1.07262	1.32068	0.880263	0.723706	0.993983	1.12269	0.496275	0.461057	0.645384	0.00630699	1	0.0600155	1	0.166273	1	1	1	0.618424	1	1	1
640	NM_001013377	E130306D19Rik	1	1	Yes	No	8.79583	3.9371	2.85248	3.97339	3.89598	0.936116	0.572774	0.295618	0.8255	0.765935	0.149084	0.0479221	0.00268986	0.0128806	0.0236809	0.00162784	0.0188663	1	1	1	1	1	1	1
641	NM_001013378	Uspl1	5	3	Yes	No	1.55332	1.02929	1.17023	1.44081	1.38665	0.938324	0.822334	0.588801	0.612985	0.419852	0.500463	0.514164	0.0428621	0.175356	0.0986779	0.0262195	0.00265132	1	1	1	1	1	1	1
642	NM_001013379	Zfp930	1	0	No	No	0.588587	0.190507	0.33502	0.208291	0.206773	0.216702	0.24326	0.148017	0.149625	0.140346	0.120705	0.247551	1	1	1	1	1	1	1	1	1	1	1	1
643	NM_001013380	Dync1li2	1	1	Yes	No	1.81705	1.03759	1.61683	1.65539	1.55535	1.26744	0.960249	0.726767	0.834179	0.6441	0.640943	0.97695	0.0262576	0.832887	0.191575	0.259761	0.0540234	1	1	1	1	1	1	1
644	NM_001013381	Rsad1	1	0	No	No	0.501328	0.531437	1.06159	0.74259	0.648094	0.550865	0.595682	0.465129	0.295278	0.197856	0.238593	0.294156	1	1	1	1	1	1	1	1	1	1	1	1
645	NM_001013382	Lrrc52	1	0	No	No	0.0439868	0.0254067	0.0199629	0.00991304	0.0101875	0.00667008	0.0032092	0	0	0	0	0	1	1	1	1	1	1	1	1	1	1	1	1
646	NM_001013384	Podnl1	1	0	No	No	0.00502433	0.00223586	0.0148044	0.0124932	0.0396574	0.0387742	0.0255969	0.016813	0.0223073	0.0163416	0.00834823	0.0177115	1	1	1	1	1	1	1	1	1	1	1	1
647	NM_001013385	Grm4	1	0	No	No	0	0.00513466	0.014361	0.00154753	0.00326931	0.00152712	0.0015472	0.00147037	0	0.00157378	0	0.00161639	1	1	1	1	1	1	1	1	1	1	1	1
648	NM_001013386	Rasl10b	1	0	No	No	0.0937742	0.106183	0.0753345	0.089641	0.240853	0.160503	0.0596571	0.0391818	0.0318547	0.0301639	0.0681584	0.102049	1	1	1	1	1	1	1	1	1	1	1	1
649	NM_001013387	Zfp182	2	0	No	No	0.0541432	0.0333258	0.0499228	0.0439169	0.0278184	0.0468951	0.0354912	0.024098	0.0298987	0.0154451	0.0232147	0.0270382	1	1	1	1	1	1	1	1	1	1	1	1
650	NM_001013389	Mrs2	1	1	Yes	No	3.37344	1.57424	1.7786	1.97917	2.10449	1.34157	1.59109	1.49359	1.50312	1.86794	1.59062	1.74792	0.00615442	0.0504393	0.0331242	0.00151732	0.0355568	0.189111	0.00227245	0.00108886	0.0208812	0.00256347	0.0457963	0.00607937
651	NM_001013390	Scn4b	1	0	No	No	0.083338	0.256531	0.325132	0.343999	0.418153	0.637133	0.698889	0.426237	0.068262	0.0218009	0.00334775	0.00486248	1	1	1	1	1	1	1	1	1	1	1	1
652	NM_001013391	Cpsf6	1	1	Yes	No	4.88862	2.36193	3.81619	3.26927	2.76767	1.7343	1.56489	1.10839	0.825954	0.730657	0.572354	0.818502	0.0188077	0.0199167	0.0268552	0.0281131	0.0233164	0.424466	0.182498	0.950368	1	1	1	1
653	NM_001013393	Gm11487	1	0	No	No	0	0	0	0	0	0	0	0	0	0	0	0	1	1	1	1	1	1	1	1	1	1	1	1
654	NM_001013405	D9Ertd402e	1	0	No	No	0.33272	0.169544	0.732753	0.518039	0.664031	0.829174	1.23611	0.965712	0.895993	1.2003	0.926028	1.54345	1	1	1	1	1	1	0.873775	1	1	1	1	0.0820508
655	NM_001013411	Nkain2	2	0	No	No	0.0144872	0.00099181	0.0106748	0.0218594	0.02516	0.0502015	0.0426223	0.0376105	0.0190532	0.00835637	0.00985171	0.0174485	1	1	1	1	1	1	1	1	1	1	1	1
656	NM_001013412	Ccl26	1	0	No	No	0	0	0	0	0	0	0	0	0	0	0	0	1	1	1	1	1	1	1	1	1	1	1	1
657	NM_001013414	Neurl4	1	1	Yes	No	3.49727	2.73424	2.40329	2.60044	2.18892	1.58636	1.25841	1.05116	1.08627	0.982468	1.0802	1.17193	0.00227978	0.0519913	0.0334976	0.00255761	0.00454214	0.0914679	0.291144	0.0677193	0.843518	1	1	0.00923507
658	NM_001013441	Ric8b	2	1	Yes	No	1.26931	0.747131	1.33161	1.28385	1.42525	1.04338	1.01373	0.860461	0.904362	0.806874	0.827939	1.40115	0.0446045	1	0.548956	0.00289357	0.059741	1	1	1	1	1	1	0.105097
659	NM_001013575	Olfr112	1	0	No	No	0	0	0	0	0	0	0	0	0	0	0	0	1	1	1	1	1	1	1	1	1	1	1	1
660	NM_001013577	1110054O05Rik	1	1	Yes	No	2.57446	1.2862	2.00874	1.90421	2.01121	1.00138	0.781954	0.560174	0.435043	0.366682	0.398255	0.420906	0.0142227	0.627336	0.0195278	0.0252289	0.00918294	1	1	1	1	1	1	1
661	NM_001013578	Thoc7	2	1	No	No	0.179137	0.0797782	0.126702	0.0740036	0.0988861	0.0580226	0.0425642	0.0813498	0.0757141	0.0790405	0.0679345	0.0838547	1	1	1	1	1	1	1	1	1	1	1	1
662	NM_001013580	Pard3	4	3	No	No	0.222935	0.205134	0.037134	0.0243782	0.0179507	0.023774	0.0181569	0.0179716	0.0219782	0.0703189	0.0147889	0.0190694	1	1	1	1	1	1	1	1	1	1	1	1
663	NM_001013581	Pard3	4	3	Yes	No	0.96094	1.60351	3.47575	3.96755	4.16825	3.85528	3.68545	3.30038	4.07004	4.22957	4.81367	5.35617	1	0.151567	0.00407538	0.000645934	0.0218172	0.00396145	0.00301981	0.0715853	0.00344424	0.0675445	0.00141076	0.00144519
664	NM_001013607	Vmo1	1	1	Yes	No	0.123579	0.144289	0.326249	0.373925	0.343707	0.290371	0.364093	0.526447	0.882558	1.53487	1.26246	1.50386	1	1	1	1	1	1	1	1	1	0.198898	1	0.0421934
665	NM_001013608	0610007P08Rik	2	0	No	No	0.996317	0.292295	0.563402	0.543306	0.567812	0.454131	0.500305	0.401419	0.224148	0.194143	0.212402	0.344417	1	1	1	1	1	1	1	1	1	1	1	1
666	NM_001013609	Tex24	1	0	No	No	0	0	0	0	0	0	0	0	0	0	0	0	1	1	1	1	1	1	1	1	1	1	1	1
667	NM_001013616	Trim6	1	0	No	No	0.047073	0.0538341	0.0621386	0.0313541	0.0290115	0.02096	0.013643	0.00990444	0.00844633	0.00380584	0.00765144	0.00752648	1	1	1	1	1	1	1	1	1	1	1	1
668	NM_001013741	Ddn	1	0	No	No	0.00655961	0.00642271	0.128253	0.00457745	0.00570713	0.00697793	0.00352893	0.00110634	0.00110328	0.00084729	0.00126566	0.00364327	1	1	1	1	1	1	1	1	1	1	1	1
669	NM_001013745	Zfp57	4	0	No	No	0.170572	0.153255	0.155195	0.156316	0.130225	0.0916933	0.0398337	0.0279975	0.0253073	0.0215312	0.0101747	0.017861	1	1	1	1	1	1	1	1	1	1	1	1
670	NM_001013749	Tmem151b	1	0	No	No	0.113247	0.122709	0.264992	0.202679	0.0872374	0.0468698	0.0104516	0.000925643	0.000936323	0.000531127	0.00164119	0.000998227	1	1	1	1	1	1	1	1	1	1	1	1
671	NM_001013750	Gm597	1	0	No	No	0	0	0	0	0	0	0	0	0	0	0	0	1	1	1	1	1	1	1	1	1	1	1	1
672	NM_001013751	Gm52	1	0	No	No	0.010779	0.0079026	0.0223408	0.00486107	0.00249067	0.00970867	0.0047507	0.00471169	0	0	0	0	1	1	1	1	1	1	1	1	1	1	1	1
673	NM_001013753	Pcdh17	1	0	No	No	0.185022	0.100313	0.167779	0.143755	0.162703	0.172929	0.111531	0.0766136	0.0351563	0.0272145	0.0157941	0.0455752	1	1	1	1	1	1	1	1	1	1	1	1
674	NM_001013755	5730409E04Rik	2	0	No	No	0.115234	0.0967454	0.0958098	0.133862	0.0916731	0.278876	0.1127	0.129196	0.204168	0.113915	0.12669	0.105221	1	1	1	1	1	1	1	1	1	1	1	1
675	NM_001013756	Grhl3	1	0	No	No	0.128167	0.277064	0.229616	0.184356	0.189017	0.0810038	0.0586993	0.0349738	0.0143203	0.0212023	0.0117058	0.0210727	1	1	1	1	1	1	1	1	1	1	1	1
676	NM_001013757	Vwde	1	0	No	No	0	0	0	0	0	0	0	0	0	0	0	0	1	1	1	1	1	1	1	1	1	1	1	1
677	NM_001013758	Lingo3	1	0	No	No	0.00289688	0.0308113	0.00751017	0.0181243	0.00280756	0.00265541	0.00265461	0.00128451	0	0	0.00104625	0	1	1	1	1	1	1	1	1	1	1	1	1
678	NM_001013759	Gas2l2	1	0	No	No	0.00762881	0.00454323	0.00285203	0.00422356	0.00142234	0	0.00284166	0.00137136	0	0	0	0	1	1	1	1	1	1	1	1	1	1	1	1
679	NM_001013760	Gm4937	1	0	No	No	0	0	0	0	0	0	0	0	0	0	0	0	1	1	1	1	1	1	1	1	1	1	1	1
680	NM_001013761	Gm606	1	0	No	No	0	0	0	0	0.000927823	0	0	0	0	0	0	0	1	1	1	1	1	1	1	1	1	1	1	1
681	NM_001013762	Gm4952	2	2	Yes	No	0.695304	7.57733	21.7016	13.972	10.8788	11.5345	9.67464	8.26854	5.99553	6.73358	6.03801	7.24215	1	0.0119138	0.00262585	0.00107479	0.00304945	0.00692119	0.0456709	0.00211973	0.0209124	0.0257214	0.0290107	0.036176
682	NM_001013764	Ces1a	1	0	No	No	0	0	0.00355292	0.00555294	0.00550083	0.0150195	0.0208384	0.0327759	0.0379775	0.0476325	0.0392861	0.0678712	1	1	1	1	1	1	1	1	1	1	1	1
683	NM_001013765	Zscan4c	1	0	No	No	0	0	0	0	0	0	0	0	0	0	0	0	1	1	1	1	1	1	1	1	1	1	1	1
684	NM_001013766	Samd3	2	0	No	No	0.00144808	0.00217528	0.00510295	0.00431874	0.00649256	0.00434225	0.00132115	0.0032204	0.00423532	0.00141588	0	0	1	1	1	1	1	1	1	1	1	1	1	1
685	NM_001013767	Capn11	1	0	No	No	0.0555214	0.0312065	0.033146	0.00893735	0.0698646	0.0164689	0.0727514	0.0408621	0.00842165	0.072185	0.112166	0.243229	1	1	1	1	1	1	1	1	1	1	1	1
686	NM_001013769	Rsl1	1	0	No	No	0.318399	0.190872	0.448109	0.312861	0.390043	0.322618	0.281354	0.309805	0.227431	0.192119	0.222639	0.371973	1	1	1	1	1	1	1	1	1	1	1	1
687	NM_001013770	Lipo1	1	0	No	No	0.62063	0.416239	0.713527	0.751537	1.03219	0.780003	0.657259	0.508115	0.290815	0.294369	0.29686	0.391782	1	1	1	1	1	1	1	1	1	1	1	1
688	NM_001013771	Gm973	1	0	No	No	0.00286165	0.00665367	0.00514325	0.000865303	0	0	0.000885093	0.000843933	0	0	0	0.00180629	1	1	1	1	1	1	1	1	1	1	1	1
689	NM_001013773	BC055004	1	0	No	No	0.109547	0.0863061	0.555547	0.216594	0.190213	0.0597888	0.019125	0.0220871	0.00815426	0.00835035	0.00344533	0.00539967	1	1	1	1	1	1	1	1	1	1	1	1
690	NM_001013774	Kpna7	1	0	No	No	0.0180445	0.0034837	0	0	0.00160332	0	0	0	0	0	0	0	1	1	1	1	1	1	1	1	1	1	1	1
691	NM_001013776	Fbxw24	1	0	No	No	0	0	0	0	0	0	0	0	0	0	0	0.00255681	1	1	1	1	1	1	1	1	1	1	1	1
692	NM_001013777	Zfp488	1	0	No	No	0.0010619	0	0.00091074	0.00277222	0.000958933	0	0	0	0	0.000489867	0.000943687	0	1	1	1	1	1	1	1	1	1	1	1	1
693	NM_001013778	Fam18a	1	0	No	No	0.213299	0.153298	0.125234	0.227539	0.258221	0.169161	0.124604	0.107896	0.0974945	0.0440611	0.0318225	0.0561614	1	1	1	1	1	1	1	1	1	1	1	1
694	NM_001013779	Aim2	1	0	No	No	0.674163	0.224539	0.554987	0.412355	0.364765	0.36747	0.267919	0.200697	0.11831	0.0974218	0.0754227	0.0741984	1	1	1	1	1	1	1	1	1	1	1	1
695	NM_001013780	Slc25a34	1	0	No	No	0.0360259	0.182326	0.4398	0.275577	0.517532	0.432524	0.513391	0.427204	0.34896	0.568299	0.564042	0.496407	1	1	1	1	1	1	1	1	1	1	1	1
696	NM_001013783	Fam71b	2	0	No	No	0.00548806	0.00542165	0.00512609	0.00664404	0.00328559	0.00328872	0	0	0	0	0	0	1	1	1	1	1	1	1	1	1	1	1	1
697	NM_001013784	E130309D14Rik	1	1	Yes	No	27.1571	9.51236	4.43397	8.86799	2.83191	0.40071	0.0476628	0.0385783	0.0207664	0.0197318	0.0234857	0.0165663	0.00241902	0.022905	0.00817027	0.00506737	0.00327948	1	1	1	1	1	1	1
698	NM_001013785	Akr1c19	1	1	Yes	No	19.5439	4.41752	11.7195	8.36871	10.385	7.57754	6.99735	15.9483	47.2117	43.1348	39.9977	45.6758	0.000904817	0.0698344	0.00652994	0.00825883	0.00775862	0.00945002	0.00515831	0.0117921	0.00201571	0.00975374	0.00194274	0.0018677
699	NM_001013786	Zfp187	1	0	No	No	1.47053	0.775939	2.25983	2.02812	1.67886	1.87276	1.72247	1.24267	1.16818	0.946116	1.21804	1.66435	0.482169	1	0.377812	0.695808	0.320301	0.873407	0.902584	0.759436	1	1	1	0.0652201
700	NM_001013787	Vmn1r209	1	0	No	No	0	0	0	0	0	0	0	0	0	0	0	0	1	1	1	1	1	1	1	1	1	1	1	1
701	NM_001013792	Fam105b	1	1	Yes	No	11.8998	8.69266	12.2835	11.2676	12.3514	9.71109	9.16383	8.78657	11.7443	15.122	11.2366	13.0056	0.00390434	0.00937279	0.00252973	0.00290466	0.00221031	0.00241365	0.000599488	0.00194074	0.00792504	0.00655944	0.00557652	0.00429537
702	NM_001013797	Spink6	1	0	No	No	0	0	0	0	0	0	0	0	0	0	0	0	1	1	1	1	1	1	1	1	1	1	1	1
703	NM_001013799	A530098C11Rik	1	0	No	No	0.00381473	0.0221448	0.003528	0	0	0	0	0	0	0	0	0	1	1	1	1	1	1	1	1	1	1	1	1
704	NM_001013802	Macrod2	2	0	No	No	0.0701407	0.0284702	0.032793	0.0334734	0.036393	0.0267826	0.0356406	0.0361368	0.0590081	0.0439578	0.0202774	0.0257806	1	1	1	1	1	1	1	1	1	1	1	1
705	NM_001013804	Flg2	1	0	No	No	0	0	0	0	0	0	0	0	0	0	0	0	1	1	1	1	1	1	1	1	1	1	1	1
706	NM_001013806	Ankrd13c	1	1	Yes	No	3.50014	1.41212	1.95093	2.2724	2.34999	1.76372	1.57974	1.4847	1.2869	1.4407	1.24216	1.71871	0.00507022	0.0146424	0.0347749	0.0500002	0.0215429	0.240629	0.0569271	0.00703292	0.710153	0.637219	1	0.00955745
707	NM_001013810	Gm5591	1	0	No	No	0	0	0	0.00101687	0	0	0	0	0	0	0	0	1	1	1	1	1	1	1	1	1	1	1	1
708	NM_001013811	Fam169b	1	1	Yes	No	0.255908	1.22955	2.18639	4.03463	4.85171	5.45507	4.63549	4.70374	3.31558	2.79621	2.90144	2.95263	1	1	0.0168486	0.00218802	0.0131834	0.0106885	0.00466204	0.00670357	0.0358892	0.106517	0.00793915	0.00203721
709	NM_001013813	Maml2	2	0	No	No	0.135336	0.074759	0.139446	0.132623	0.119423	0.13672	0.120469	0.0695312	0.0548789	0.0489513	0.033243	0.0457626	1	1	1	1	1	1	1	1	1	1	1	1
710	NM_001013814	Amt	1	1	Yes	No	4.66972	3.08019	3.76904	9.55185	16.4617	21.5538	18.3464	14.6618	12.5232	9.54002	11.6747	13.8624	0.00377452	0.0876597	0.0781443	0.00328339	0.00247434	0.00769176	0.00177341	0.00746042	0.0123697	0.0348763	0.0293262	0.00372141
711	NM_001013816	Gm5622	1	0	No	No	0.0195136	0.014063	0.0324146	0.0146445	0.0092118	0.0114909	0.0119342	0.0112998	0.00794795	0.0040988	0	0.00928317	1	1	1	1	1	1	1	1	1	1	1	1
712	NM_001013817	Sp140	1	1	Yes	No	1.16201	1.14126	1.21558	1.19621	1.20492	0.60162	0.51497	0.548183	0.407228	0.278157	0.191122	0.253662	0.00959272	0.177693	0.175794	0.00216419	0.114088	1	1	1	1	1	1	1
713	NM_001013820	Gm5631	1	1	Yes	No	0.00195884	0	0.0301108	0.00453374	0.0534665	0.0433	0.181682	0.141053	1.14692	5.98262	7.39124	9.32459	1	1	1	1	1	1	1	1	0.507618	0.0328583	0.00467127	0.00118679
714	NM_001013823	Krtap4-16	1	0	No	No	0	0	0	0	0.00533587	0.0337114	0	0	0	0	0	0	1	1	1	1	1	1	1	1	1	1	1	1
715	NM_001013824	Gm5662	1	0	No	No	0	0	0.00102234	0	0	0	0	0	0	0	0.00209407	0	1	1	1	1	1	1	1	1	1	1	1	1
716	NM_001013826	Dupd1	1	0	No	No	0.00842217	0.114112	0.00715483	0	0	0.0108415	0	0	0	0	0.00394543	0	1	1	1	1	1	1	1	1	1	1	1	1
717	NM_001013829	Shf	1	1	Yes	No	4.87224	3.27789	3.63029	5.47499	5.82572	4.88074	3.14807	3.84524	4.04352	3.58725	3.24694	3.83631	0.0118506	0.0565428	0.0117598	0.00272364	0.00753316	0.0325992	0.0260736	0.0546862	0.0715852	0.0210583	0.0451262	0.0294768
718	NM_001013832	Gpr31c	1	0	No	No	0.0295942	0.0574857	0.00436593	0.0173416	0.0088865	0.00444373	0.0087047	0.00439773	0.0040901	0.00417203	0	0.00454427	1	1	1	1	1	1	1	1	1	1	1	1
719	NM_001013833	Prkg1	2	0	No	No	0.0604036	0.0491207	0.044695	0.0422207	0.0355339	0.0448114	0.041969	0.025884	0.0109027	0.00398175	0.00415624	0.0114367	1	1	1	1	1	1	1	1	1	1	1	1
720	NM_001014288	Ptprd	2	0	No	No	0.254623	0.0951473	0.0954068	0.246671	0.142045	0.282171	0.42114	0.338973	0.192208	0.352619	0.182962	0.550775	1	1	1	1	1	1	1	1	1	1	1	1
721	NM_001014390	Dyrk2	1	1	Yes	No	1.78334	1.93811	4.20062	2.74767	2.30242	1.90486	1.76981	1.59224	1.91921	2.2969	2.3141	3.31622	0.300334	0.221661	0.0492254	0.023173	0.00967267	0.286214	0.291871	0.0525493	0.247789	0.215131	0.044291	0.0253039
722	NM_001014394	Gpr113	1	0	No	No	0.00148391	0	0.00781398	0.00393914	0.00129353	0.00133343	0	0.00133463	0	0	0	0	1	1	1	1	1	1	1	1	1	1	1	1
723	NM_001014395	Fbxw22	1	0	No	No	0	0	0	0	0	0	0	0	0	0	0	0	1	1	1	1	1	1	1	1	1	1	1	1
724	NM_001014397	Gm13154	1	0	No	No	0.0145096	0.00364134	0.00976124	0.00893072	0.00242059	0.00264584	0.0011947	0	0	0	0.004384	0.00493603	1	1	1	1	1	1	1	1	1	1	1	1
725	NM_001014398	Trcg1	1	0	No	No	0	0.0017199	0.00153098	0.00299712	0.00304916	0	0	0	0	0.00143682	0	0.00159636	1	1	1	1	1	1	1	1	1	1	1	1
726	NM_001014399	Abi3bp	5	0	No	No	0.00166601	0.0017409	0.0134707	0.0154393	0.0326964	0.0563122	0.0507414	0.0684247	0.0470996	0.0069392	0.0578632	0.0466015	1	1	1	1	1	1	1	1	1	1	1	1
727	NM_001014422	Abi3bp	5	0	No	No	0.014387	0.016086	0.0327306	0.027066	0.0254301	0.0507538	0.0898895	0.0418302	0.0260861	0.0521477	0.0213107	0.0502981	1	1	1	1	1	1	1	1	1	1	1	1
728	NM_001014423	Abi3bp	5	0	No	No	0.00299978	0.00812106	0.0138843	0.011398	0.0090521	0.0309074	0.0430404	0.0371552	0.0390673	0.00848534	0.0138276	0.0183407	1	1	1	1	1	1	1	1	1	1	1	1
729	NM_001014424	Abi3bp	5	0	No	No	0.00938181	0.0115691	0.0351463	0.0168623	0.0212581	0.0855335	0.0983408	0.0443955	0.0235573	0.0499324	0.0486163	0.0585641	1	1	1	1	1	1	1	1	1	1	1	1
730	NM_001014761	Scn2b	1	0	No	No	0.0488405	0.0394698	0.0306942	0.027411	0.0181725	0.0128285	0.00657592	0.00374224	0.00150367	0.00192853	0	0	1	1	1	1	1	1	1	1	1	1	1	1
731	NM_001014836	4930404N11Rik	1	1	Yes	No	1.80387	0.915729	0.956974	1.29759	0.856584	0.728522	0.565071	0.510154	0.803906	0.61598	0.468611	0.488766	0.111495	1	1	0.0366737	1	1	1	1	1	1	1	1
732	NM_001014900	Zmynd12	1	0	No	No	0.0422612	0.270924	0.721136	0.582268	0.324847	0.273833	0.168061	0.199813	0.0809176	0.0686112	0.0357982	0.0592244	1	1	1	1	1	1	1	1	1	1	1	1
733	NM_001014973	Snx13	1	0	No	No	0.503087	0.278405	0.657499	0.584828	0.592813	0.688855	0.764384	0.530371	0.476259	0.35408	0.38988	0.731104	1	1	1	1	1	1	1	1	1	1	1	1
734	NM_001014974	Ttll4	1	1	Yes	No	2.27874	1.39089	1.63294	1.80471	1.7	0.813395	0.85011	0.520624	0.674367	0.45927	0.39418	0.566271	0.151353	0.122024	0.231552	0.00443333	0.0226038	1	1	1	1	1	1	1
735	NM_001014976	Espl1	1	1	Yes	No	9.08682	4.65496	2.51108	4.56781	2.94624	0.824469	0.346062	0.155625	0.271027	0.149963	0.0300195	0.0218484	0.00651389	0.0210257	0.0151294	0.00356517	0.00377454	1	1	1	1	1	1	1
736	NM_001014981	Wdr7	1	0	No	No	2.91923	0.946826	1.3435	1.44683	1.66025	1.0522	1.03287	0.99732	1.00766	1.16171	1.33214	1.81797	0.231238	1	0.320005	0.352604	0.229736	1	1	1	1	1	0.839445	0.0865906
737	NM_001014995	Fam189b	1	0	No	No	1.08818	1.19147	0.840082	0.890272	0.84089	0.600201	0.34496	0.310065	0.184207	0.171348	0.251348	0.292669	0.0999554	0.488675	1	1	1	1	1	1	1	1	1	1
738	NM_001014996	Cenpj	1	0	No	No	0.337232	0.11599	0.186331	0.196338	0.186404	0.12531	0.120604	0.0983841	0.110903	0.0596231	0.0775034	0.0754222	1	1	1	1	1	1	1	1	1	1	1	1
739	NM_001014997	Gm156	1	0	No	No	0	0	0	0	0.0108639	0	0	0.005863	0	0	0	0	1	1	1	1	1	1	1	1	1	1	1	1
740	NM_001015039	Zfyve28	1	0	No	No	0.0137674	0.0169091	0.0140056	0.0181019	0.0120988	0.0142787	0.0068115	0.000953537	0.00431067	0.00373413	0.00275175	0.00305458	1	1	1	1	1	1	1	1	1	1	1	1
741	NM_001015046	Rap1gap2	1	0	No	No	0.587289	0.71905	0.752162	0.787958	0.715487	0.354756	0.327638	0.297676	0.142936	0.0687759	0.0601463	0.094138	1	1	1	1	1	1	1	1	1	1	1	1
742	NM_001015099	G2e3	3	0	No	No	0.959434	0.190584	0.255166	0.335737	0.320805	0.132952	0.10012	0.0553884	0.0448595	0.0479786	0.0254692	0.0360066	1	1	1	1	1	1	1	1	1	1	1	1
743	NM_001015507	Vprbp	1	1	Yes	No	3.36304	1.27028	1.98184	2.34721	1.95425	1.49798	1.40427	1.22847	1.05399	0.797402	0.973806	1.36224	0.101179	0.165021	0.146263	0.0522521	0.032461	0.544371	0.0667274	0.0684598	1	1	1	0.171577
744	NM_001015681	E130308A19Rik	2	1	Yes	No	1.62415	0.826167	1.29345	1.23415	1.27463	0.932818	0.68434	0.441582	0.361225	0.358232	0.378973	0.539952	0.0787927	1	0.149482	0.0232569	0.265221	1	1	1	1	1	1	1
745	NM_001015876	Tyw1	2	1	Yes	No	5.39854	4.93876	5.45201	5.66105	5.10129	4.06216	3.47602	3.78822	4.3748	4.89143	5.28136	5.43511	0.00111952	0.00508144	0.00850484	0.00209407	0.00414256	0.0067436	0.00654856	0.0126998	0.00773334	0.0210681	0.00355097	0.00285717
746	NM_001015889	Taf9	3	3	Yes	No	5.3806	3.08284	5.02946	2.94287	2.61063	1.33918	0.789866	0.695583	0.736878	0.832555	0.361498	0.566003	0.033683	0.290998	0.0456112	0.0214725	0.089709	0.592274	1	1	1	1	1	1
747	NM_001017362	Arid3c	2	0	No	No	0.00267154	0.005327	0	0.00228996	0.005194	0.00239475	0.00251991	0.00252694	0	0	0	0	1	1	1	1	1	1	1	1	1	1	1	1
748	NM_001017393	MGC107098	2	0	No	No	0	0	0	0	0	0	0	0	0	0	0	0	1	1	1	1	1	1	1	1	1	1	1	1
749	NM_001017393_1	MGC107098	2	0	No	No	0	0	0	0	0	0	0	0	0	0	0	0	1	1	1	1	1	1	1	1	1	1	1	1
750	NM_001017394	LOC100039753	1	0	No	No	0	0	0	0	0	0	0	0	0	0	0	0	1	1	1	1	1	1	1	1	1	1	1	1
751	NM_001017407	Tbata	6	0	No	No	0	0	0	0.00167832	0	0	0	0	0	0	0	0	1	1	1	1	1	1	1	1	1	1	1	1
752	NM_001017409	Tbata	6	0	No	No	0	0	0	0.00103506	0	0	0	0	0	0	0	0	1	1	1	1	1	1	1	1	1	1	1	1
753	NM_001017419	Tbata	6	0	No	No	0	0	0	0.00053829	0	0	0	0	0	0	0	0	1	1	1	1	1	1	1	1	1	1	1	1
754	NM_001017422	Ear4	1	0	No	No	0	0	0	0	0	0	0	0	0	0	0	0	1	1	1	1	1	1	1	1	1	1	1	1
755	NM_001017426	Kdm6b	1	0	No	No	1.06981	1.10283	1.74919	1.39697	1.38199	1.48452	1.02701	0.862603	0.546201	0.45406	0.460068	0.679236	1	1	0.0556004	0.0772794	0.415673	0.552513	1	1	1	1	1	1
756	NM_001017427	Rasef	1	0	No	No	0.00302952	0.00224473	0.0106886	0.00225044	0.0128828	0.00479221	0.00303634	0.00275388	0.00124359	0	0.00157546	0	1	1	1	1	1	1	1	1	1	1	1	1
757	NM_001017429	Cox17	1	1	Yes	No	86.3959	32.4213	33.8381	32.741	29.1616	17.7615	15.2414	15.659	17.1621	21.5536	15.6508	16.2834	0.00124027	0.00950475	0.0175655	0.00201627	0.00721541	0.0342362	0.00122044	0.0105138	0.0156179	0.0321074	0.029485	0.00309752
758	NM_001017433	Tbata	6	0	No	No	0	0	0	0.000506913	0	0.00152401	0	0	0	0	0	0	1	1	1	1	1	1	1	1	1	1	1	1
759	NM_001017441	Tbata	6	0	No	No	0	0	0	0.0017024	0	0	0	0	0	0	0	0	1	1	1	1	1	1	1	1	1	1	1	1
760	NM_001017525	Btbd11	2	0	No	No	0.170884	0.125877	0.248655	0.125803	0.1269	0.158415	0.165488	0.126411	0.102194	0.0700997	0.0530113	0.0593529	1	1	1	1	1	1	1	1	1	1	1	1
761	NM_001017955	Zscan18	1	0	No	No	0.049236	0.0438364	0.0373332	0.0559529	0.0252328	0.030579	0.0156031	0.00826753	0.000762607	0.00123135	0.00291009	0.00404161	1	1	1	1	1	1	1	1	1	1	1	1
762	NM_001017959	Lamp2	2	2	Yes	No	14.4557	21.2452	42.9293	56.175	59.4707	60.4217	68.9785	91.7088	88.494	95.15	106.723	109.425	0.0017557	0.0199154	0.0030518	0.00159309	0.00489608	0.00480156	0.00468858	0.00230281	0.0101592	0.0204227	0.00743767	0.00336214
763	NM_001017966	Ddi2	1	1	Yes	No	6.79582	7.14243	17.3334	13.3478	13.168	11.9093	15.8722	14.8275	11.321	9.45728	11.1149	14.7898	0.0199953	0.0207178	0.0217325	0.00186149	0.00225281	0.0182773	0.00740739	0.00281343	0.0293695	0.217715	0.0224398	0.00353606
764	NM_001017968	Zdhhc18	1	1	Yes	No	4.87889	5.08846	4.9312	6.57286	7.41976	6.04269	6.08534	5.675	5.01878	5.64993	5.60519	6.85616	0.000841556	0.0425639	0.0161145	0.00346794	0.000577096	0.0113428	0.00321909	0.0084151	0.00666482	0.0465435	0.00630118	0.000914946
765	NM_001017983	Foxred2	2	0	No	No	0.196537	0.2004	0.202345	0.176065	0.119483	0.0662394	0.0573162	0.0299916	0.0262473	0.017279	0.0159376	0.0171128	1	1	1	1	1	1	1	1	1	1	1	1
766	NM_001017985	C2cd3	1	1	Yes	No	3.32568	1.88386	1.37202	2.32888	1.82842	1.14441	0.798507	0.679242	0.656211	0.521327	0.647973	0.747983	0.0391652	0.12302	0.27664	0.0052157	0.00779152	0.655413	1	1	1	1	1	1
767	NM_001018002	Dppa4	2	0	No	No	0	0	0	0	0.0013704	0	0	0	0	0	0	0	1	1	1	1	1	1	1	1	1	1	1	1
768	NM_001018013	Izumo1	1	0	No	No	0.0163632	0	0.00988556	0.0151205	0.00263397	0.012858	0.00786789	0.00492723	0.00249794	0	0.00244669	0.00533805	1	1	1	1	1	1	1	1	1	1	1	1
769	NM_001018019	Grxcr1	1	0	No	No	0	0	0	0	0	0	0	0	0	0	0	0	1	1	1	1	1	1	1	1	1	1	1	1
770	NM_001018031	Otol1	1	0	No	No	0	0	0	0	0	0	0	0	0	0	0	0	1	1	1	1	1	1	1	1	1	1	1	1
771	NM_001018042	Sp3	2	1	Yes	No	1.50594	0.61286	1.18589	0.926714	0.635993	0.625548	0.334659	0.439485	0.139459	0.298756	0.193708	0.303656	0.0179817	1	1	1	1	1	1	1	1	1	1	1
772	NM_001018063	Cxx1b	1	1	Yes	No	8.22922	12.63	10.946	12.6452	14.7194	11.7416	8.48582	6.66426	9.63633	8.09234	6.99383	6.76497	0.0028693	0.0074374	0.0144771	0.00395787	0.00393739	0.00241699	0.0034463	0.00324384	0.0126636	0.0177645	0.01313	0.0157578
773	NM_001018079	Lce3f	1	0	No	No	0.0155166	0	0	0	0	0	0	0	0	0	0	0	1	1	1	1	1	1	1	1	1	1	1	1
774	NM_001018087	Ldoc1	1	0	No	No	0.053663	0.0063842	0.0180548	0.021356	0.0190255	0.0122003	0.00296627	0.00327285	0.0111862	0.00317686	0	0.0064538	1	1	1	1	1	1	1	1	1	1	1	1
775	NM_001024134	Trim15	2	0	No	No	0.115009	0.0527423	0.0274096	0.0234937	0.0422511	0.0190505	0.00398479	0.00977019	0.0055766	0.00595203	0.00617509	0.00319631	1	1	1	1	1	1	1	1	1	1	1	1
776	NM_001024135	Kbtbd7	1	0	No	No	1.47155	0.400505	1.17955	0.905347	0.963863	0.911744	1.05297	0.850336	0.557564	0.500035	0.561756	1.00469	0.746754	1	0.859924	1	1	1	1	1	1	1	1	1
777	NM_001024136	Anks6	1	0	No	No	0.0768362	0.151976	0.269125	0.183641	0.234848	0.245387	0.175204	0.126439	0.130111	0.0740136	0.0489089	0.0642878	1	1	1	1	1	1	1	1	1	1	1	1
778	NM_001024137	Pla2g4d	1	0	No	No	0.00128138	0.00120687	0.00212847	0	0.003381	0.00115614	0	0	0.00110677	0	0	0	1	1	1	1	1	1	1	1	1	1	1	1
779	NM_001024138	Gpr139	1	0	No	No	0	0	0	0	0	0	0.00431867	0	0	0	0	0	1	1	1	1	1	1	1	1	1	1	1	1
780	NM_001024139	Adamts15	1	0	No	No	0.298253	0.281358	1.11566	0.842553	0.761667	0.414407	0.217517	0.147145	0.0682309	0.0564914	0.0474534	0.059603	1	1	1	1	1	1	1	1	1	1	1	1
781	NM_001024141	Nxf3	1	0	No	No	0.0383801	0.010968	0.0240303	0.0213078	0.0091045	0.00491174	0.00129377	0	0	0	0	0	1	1	1	1	1	1	1	1	1	1	1	1
782	NM_001024142	Fbxo10	1	1	Yes	No	2.46695	2.15841	1.60588	2.07636	1.4547	0.779329	0.41563	0.317128	0.192673	0.170671	0.135775	0.165886	0.00522911	0.0171257	0.0979764	0.00119304	0.00109361	1	1	1	1	1	1	1
783	NM_001024145	Pla2g4f	1	0	No	No	0.0013031	0.00396064	0.00121258	0.00852337	0.0705637	0.0846598	0.0200278	0.0135638	0.0360005	0.00116191	0.00555415	0.00255563	1	1	1	1	1	1	1	1	1	1	1	1
784	NM_001024147	Gm5868	1	0	No	No	0.0034004	0.00662937	0.0063797	0.00313895	0.00663333	0.00326148	0.00332723	0	0	0	0	0	1	1	1	1	1	1	1	1	1	1	1	1
785	NM_001024148	Ugt2a2	1	0	No	No	0.00239529	0.00075472	0.00515892	0.00379087	0.00451903	0.00984452	0.0145828	0.00670161	0.0120048	0.0209614	0.0331715	0.0450868	1	1	1	1	1	1	1	1	1	1	1	1
786	NM_001024205	Nufip2	1	0	No	No	0.848281	0.404733	0.671022	0.544874	0.479884	0.612023	0.471936	0.341723	0.45606	0.222039	0.269004	0.429134	1	1	1	1	1	1	1	1	1	1	1	1
787	NM_001024206	Trappc1	1	1	Yes	No	60.9628	40.3927	40.6418	42.2934	43.3475	30.8661	24.869	22.7175	30.3578	32.4183	27.0431	26.495	0.00101847	0.0026281	0.00145837	0.00226333	0.00231265	0.00357908	0.0032477	0.00191699	0.0112382	0.0217612	0.00883651	0.00219415
788	NM_001024225	Defa24	1	0	No	No	0.834017	0.705578	0	0.0444001	0.293255	0.0141805	0.0106008	0	0	0.00691927	0	0.0301696	1	1	1	1	1	1	1	1	1	1	1	1
789	NM_001024230	Gm5431	1	0	No	No	0.131378	0.35328	0.331347	0.461497	0.421057	0.289544	0.268684	0.343948	0.199861	0.179009	0.185039	0.174128	1	1	1	1	1	1	1	1	1	1	1	1
790	NM_001024385	Crls1	2	1	Yes	No	5.1388	4.28782	6.14894	5.37535	7.62306	6.14174	6.78605	6.64287	6.05	5.63858	5.24308	7.23622	0.00079958	0.163595	0.00120006	0.00211558	0.00957687	0.00880516	0.00567957	0.00667575	0.00306452	0.00763862	0.0188659	0.0102882
791	NM_001024458	Add1	3	3	Yes	Yes	24.9718	23.4665	18.2335	23.2334	23.8133	16.1792	10.6037	8.8772	7.48936	5.81592	6.29784	7.13218	0.00117892	0.00957744	0.0113685	0.00160992	0.00493659	0.00760235	0.0102222	0.00287804	0.0247731	0.0936946	0.0195551	0.00224385
792	NM_001024468	Bcat1	2	0	No	No	0.0339659	0.0256071	0.0228467	0.0150913	0.0155519	0.0146435	0.00486771	0.000999958	0	0.000225926	0.000263264	0.000255712	1	1	1	1	1	1	1	1	1	1	1	1
793	NM_001024474	Diras2	1	0	No	No	0.229454	0.331303	0.457552	0.377917	0.203377	0.113654	0.0356746	0.0132425	0.00627125	0.00281125	0.00597067	0.00811102	1	1	1	1	1	1	1	1	1	1	1	1
794	NM_001024478	Cdhr3	1	0	No	No	0.0013008	0.00624323	0.00445891	0.0011592	0.00232364	0	0	0.00124489	0	0	0	0	1	1	1	1	1	1	1	1	1	1	1	1
795	NM_001024504	Dcun1d2	4	0	No	No	0.114177	0.58002	0.188457	0.180408	0.603627	0.0941673	0.0912704	0.361658	0.252405	0.129264	0.103931	0.341193	1	1	1	1	1	1	1	1	1	1	1	1
796	NM_001024508	Brd9	1	1	Yes	No	4.88132	2.31273	2.75757	3.52331	3.45021	2.13916	1.81417	1.43223	1.31017	1.32366	0.976868	1.08672	0.00234687	0.0244837	0.00392803	0.0036608	0.0085099	0.0317888	0.111314	0.0459527	0.0165641	0.597924	1	0.18732
797	NM_001024512	Fam149b	3	2	Yes	No	1.1586	1.08038	1.48217	1.68362	1.69527	1.39893	1.38891	1.03361	1.1933	1.28758	1.51197	1.71228	0.0642346	0.114492	0.0340769	0.00187871	0.00724125	0.0474354	0.0767036	1	0.252683	0.34658	0.0130865	0.00816208
798	NM_001024526	Larp4	2	0	No	No	0.893942	0.438242	0.905963	0.51987	0.420283	0.622834	0.62866	0.377821	0.532618	0.227919	0.258875	0.391151	1	1	1	1	1	1	1	1	1	1	1	1
799	NM_001024539	Shc2	1	0	No	No	0.0335362	0.0788897	0.109171	0.129176	0.122277	0.0899733	0.0570702	0.0427321	0.0226865	0.0162506	0.0213172	0.0273321	1	1	1	1	1	1	1	1	1	1	1	1
800	NM_001024560	Snx32	1	0	No	No	1.08651	0.574092	0.470464	0.630155	0.534686	0.475416	0.409059	0.423887	0.434246	0.625906	0.60411	0.59625	1	1	1	1	1	1	1	1	1	1	1	1
801	NM_001024602	AW555464	1	1	Yes	No	3.43043	3.11345	4.62709	4.35664	4.62898	3.65552	3.44176	3.0831	2.96125	2.60035	2.93562	3.65304	0.00238425	0.0160026	0.00413251	0.00498014	0.00121044	0.0106997	0.00181838	0.00837722	0.0105672	0.215155	0.00767933	0.00104537
802	NM_001024604	Ankrd28	1	0	No	No	1.98033	1.11573	2.35196	1.51176	2.21379	1.59175	2.20437	1.57757	1.32978	1.10779	1.27497	1.92701	0.175552	1	0.0748492	0.400922	0.160847	0.548857	0.258883	0.313866	1	1	1	0.0568833
803	NM_001024606	Pdp2	1	1	Yes	No	0.480021	0.514415	0.987357	0.809772	0.954512	1.12685	1.49937	1.36467	1.63151	1.19864	1.66482	1.92509	1	1	1	1	1	1	0.0307819	0.00638247	0.261533	0.7353	0.311587	0.0661238
804	NM_001024614	1700007G11Rik	1	0	No	No	0	0	0	0	0.00448753	0	0	0	0	0	0.00410247	0	1	1	1	1	1	1	1	1	1	1	1	1
805	NM_001024616	B230208H17Rik	1	1	Yes	No	13.9889	7.98432	7.58749	9.09053	8.44172	5.66835	4.10152	3.27949	2.85095	2.55663	2.27308	2.6237	0.00123827	0.00228377	0.00575915	0.00208656	0.00378662	0.00146578	0.00209321	0.00182248	0.00232303	0.175415	0.0027269	0.0101733
806	NM_001024617	Inpp4b	1	0	No	No	0.0438711	0.0287334	0.035937	0.0419158	0.0507916	0.0463047	0.0280188	0.0110092	0.0112405	0.00433303	0.00841415	0.0109803	1	1	1	1	1	1	1	1	1	1	1	1
807	NM_001024618	Xirp2	2	0	No	No	0	0.00348903	0.000260349	0	0	0.00297895	0.000125273	0	0	0	0	0	1	1	1	1	1	1	1	1	1	1	1	1
808	NM_001024619	Tsku	4	3	Yes	No	0.609303	2.10583	1.42582	1.61652	1.18738	1.03316	1.10344	2.54116	1.58221	0.700476	0.747443	1.7528	1	0.0292128	0.872631	0.00449661	1	1	1	0.360274	1	1	1	0.51393
809	NM_001024622	Pcnp	1	1	Yes	No	7.23037	2.09921	4.08295	3.74785	3.31212	3.3802	3.02315	3.12564	3.29859	3.14718	3.30223	3.78103	0.00757844	0.022603	0.00336281	0.178596	0.0204664	0.111975	0.0959809	0.0828533	0.109761	0.284589	0.0845561	0.0624378
810	NM_001024624	Cdkl5	1	0	No	No	0.0466722	0.0196877	0.0511055	0.0458744	0.0487452	0.0605256	0.0659405	0.0595744	0.0873986	0.0404565	0.0468929	0.0842557	1	1	1	1	1	1	1	1	1	1	1	1
811	NM_001024626	Zfp873	1	0	No	No	0.233158	0.0870971	0.246216	0.217118	0.222087	0.26284	0.222355	0.132456	0.109536	0.180469	0.207186	0.266414	1	1	1	1	1	1	1	1	1	1	1	1
812	NM_001024645	Lrrc16b	1	0	No	No	0.240337	0.141561	0.0685829	0.0806487	0.0540302	0.0364258	0.0157018	0.00963782	0.00149325	0.00292983	0.00809617	0.0049733	1	1	1	1	1	1	1	1	1	1	1	1
813	NM_001024672	AB099516	1	0	No	No	0.0622187	0.151108	0.0972271	0.179023	0.237901	0.235284	0.0844781	0.0739248	0.10371	0.0674157	0.0692227	0.141804	1	1	1	1	1	1	1	1	1	1	1	1
814	NM_001024673	Il28a	1	0	No	No	0	0	0	0	0	0	0	0	0	0	0	0	1	1	1	1	1	1	1	1	1	1	1	1
815	NM_001024698	Cpa2	1	1	Yes	No	0.141584	44.7023	10.3857	14.6057	16.1076	13.284	46.6517	53.195	0.013718	0.332413	25.1782	110.341	1	0.609197	0.190492	0.0283753	0.279827	0.933249	0.728107	1	1	1	1	1
816	NM_001024699	Zbtb45	1	1	Yes	No	9.49137	5.56152	5.10113	7.10323	5.97885	4.47934	2.45578	1.44996	1.31852	0.759296	0.638537	0.829921	0.00163554	0.0253049	0.00398733	0.000968225	0.00241016	0.00275775	0.00788314	0.165074	0.0600997	1	1	1
817	NM_001024702	C1ql4	1	0	No	No	0	0.0947144	0.075343	0.107818	0.0984868	0.0630086	0.0539392	0.0589717	0.0975798	0.0697713	0.121083	0.279098	1	1	1	1	1	1	1	1	1	1	1	1
818	NM_001024703	Mctp2	1	0	No	No	0.111434	0.126835	0.271577	0.232212	0.285807	0.216477	0.284716	0.408838	0.3435	0.554124	0.491105	0.781792	1	1	1	1	1	1	1	1	1	1	1	1
819	NM_001024705	Prpmp5	1	0	No	No	0	0	0	0	0	0	0	0	0	0	0	0	1	1	1	1	1	1	1	1	1	1	1	1
820	NM_001024706	Gm5458	1	0	No	No	0	0	0	0	0	0	0	0	0	0	0	0	1	1	1	1	1	1	1	1	1	1	1	1
821	NM_001024707	Lrp3	1	1	Yes	No	0.586509	0.932971	1.56539	2.80986	3.7692	4.54381	6.29879	6.59032	4.11674	4.47731	4.62574	4.78127	1	1	0.168861	0.0307232	0.0201404	0.0128618	0.0137098	0.00366145	0.00408069	0.0874343	0.00294673	0.00141815
822	NM_001024709	Krtap10-10	1	0	No	No	0	0	0	0	0	0	0	0	0	0	0	0	1	1	1	1	1	1	1	1	1	1	1	1
823	NM_001024712	Gm3696	1	0	No	No	0.0073296	0	0	0.00474113	0.00575529	0.00294801	0.00214637	0.000616533	0.00170666	0.0033027	0	0	1	1	1	1	1	1	1	1	1	1	1	1
824	NM_001024714	Cma2	1	0	No	No	0	0	0.0164527	0.0042784	0.0239846	0	0	0	0	0	0	0	1	1	1	1	1	1	1	1	1	1	1	1
825	NM_001024716	Triobp	4	1	Yes	No	12.8501	9.53272	9.30426	11.1287	10.4412	6.91981	5.01154	4.63075	4.00519	3.23589	3.84552	4.16627	0.00243647	0.0202169	0.00576644	0.00216328	0.00234846	0.0075846	0.00313465	0.00296178	0.0500003	0.135902	0.00347388	0.00921565
826	NM_001024717	Gal3st3	1	0	No	No	0.0322832	0.0235815	0.0383499	0.0122562	0.0198177	0.0146918	0.0041904	0	0.00599263	0	0.00203765	0	1	1	1	1	1	1	1	1	1	1	1	1
827	NM_001024719	Cyp2c67	1	1	Yes	No	0.209146	2.28713	3.6463	6.7898	6.44846	2.82735	2.19115	2.59041	10.5838	28.3417	54.682	60.6609	1	0.06903	0.00913218	0.00253747	0.00113197	0.00760743	0.0492205	0.00517093	0.0256291	0.0117288	0.00683301	0.0038192
828	NM_001024720	Hmcn1	1	0	No	No	0.172023	0.110872	0.250373	0.205115	0.208613	0.191867	0.146096	0.0667272	0.0411494	0.0227761	0.017857	0.0294449	1	1	1	1	1	1	1	1	1	1	1	1
829	NM_001024721	BC094916	1	0	No	No	0.0100895	0.0106686	0.0328019	0.0150294	0.00256378	0.00250024	0.00265781	0.00228304	0.0064565	0	0.00470106	0.000445323	1	1	1	1	1	1	1	1	1	1	1	1
830	NM_001024726	Zfp607	1	0	No	No	0.263486	0.124288	0.227217	0.23771	0.225835	0.140941	0.141676	0.111266	0.103953	0.0908561	0.0813736	0.104551	1	1	1	1	1	1	1	1	1	1	1	1
831	NM_001024727	Gm16387	1	0	No	No	0	0	0	0	0	0	0	0	0	0	0	0	1	1	1	1	1	1	1	1	1	1	1	1
832	NM_001024728	C330021F23Rik	1	1	Yes	No	19.7148	9.41577	10.1414	9.08711	8.0641	4.7965	3.54169	3.40187	4.8316	3.78864	3.98565	4.43847	0.000857335	0.017675	0.0078113	0.00630723	0.00293728	0.00753975	0.0131725	0.0162595	0.00352845	0.00557587	0.00409566	0.0103456
833	NM_001024806	Cebpz	1	1	Yes	No	2.34954	0.826863	1.75681	1.08953	1.10205	0.986042	1.28172	1.17063	0.745731	1.04776	0.843273	1.33566	0.0448643	1	0.0803391	1	1	1	1	1	1	1	1	0.416758
834	NM_001024837	Adarb1	4	0	No	No	0.161198	0.156862	0.285354	0.294797	0.298425	0.220406	0.192372	0.198155	0.123023	0.0741734	0.122473	0.21943	1	1	1	1	1	1	1	1	1	1	1	1
835	NM_001024841	Gm128	1	0	No	No	0.0563733	0.0502736	0.062504	0.0224799	0.0436616	0.0198219	0.0114622	0.008728	0.00254481	0.00289157	0.00279305	0	1	1	1	1	1	1	1	1	1	1	1	1
836	NM_001024842	Hoxc11	1	0	No	No	0	0	0.0301971	0	0	0	0	0	0	0	0	0	1	1	1	1	1	1	1	1	1	1	1	1
837	NM_001024846	Zfp62	2	0	No	No	0.10329	0.101385	0.0775887	0.143524	0.12893	0.149962	0.0832505	0.084691	0.102084	0.0417888	0.0624895	0.0644623	1	1	1	1	1	1	1	1	1	1	1	1
838	NM_001024848	Apol7b	1	0	No	No	0.0037822	0.00801257	0.00568289	0.0231429	0.0418932	0.0381925	0.0242854	0.0187115	0.0262514	0.0207451	0.0159243	0.0207662	1	1	1	1	1	1	1	1	1	1	1	1
839	NM_001024850	Rhox10	1	0	No	No	0	0	0	0	0	0	0	0	0	0	0	0	1	1	1	1	1	1	1	1	1	1	1	1
840	NM_001024851	Ankrd34a	1	0	No	No	0.053713	0.0421411	0.0351111	0.0477386	0.0435874	0.0266155	0.0181892	0.00538613	0.00973048	0.0108157	0.00571167	0.00568081	1	1	1	1	1	1	1	1	1	1	1	1
841	NM_001024853	Timm9	3	2	No	No	0.717444	0.494499	0.912066	0.357235	0.518127	0.302591	0.465461	0.322114	0.356426	0.567245	0.485819	0.447018	1	1	1	1	1	1	1	1	1	1	1	1
842	NM_001024854	Timm9	3	2	Yes	No	4.84163	2.66129	4.86014	2.25981	3.08644	2.05867	2.76071	2.60917	2.88632	3.95346	2.59432	2.76096	0.0064024	0.0554726	0.00983108	0.00228109	0.00522438	0.121329	0.015554	0.0146352	0.0313096	0.0287125	0.0440116	0.0154007
843	NM_001024856	Ttbk2	3	0	No	No	0.120761	0.0558768	0.123001	0.111836	0.201117	0.219209	0.228756	0.158027	0.0410865	0.0440527	0.058296	0.054315	1	1	1	1	1	1	1	1	1	1	1	1
844	NM_001024857	Ttbk2	3	0	No	No	0.136027	0.0501131	0.122595	0.20032	0.176664	0.124492	0.0947394	0.0778454	0.0755022	0.0724167	0.0508125	0.112925	1	1	1	1	1	1	1	1	1	1	1	1
845	NM_001024910	Sept10	2	1	No	No	0.182629	0.0986564	0.291879	0.102052	0.217415	0.21154	0.130025	0.182199	0.0746012	0.227276	0.118561	0.0812811	1	1	1	1	1	1	1	1	1	1	1	1
846	NM_001024911	Sept10	2	1	Yes	No	1.26628	0.699611	1.34504	1.37511	1.66291	1.43476	1.22323	0.948209	1.08809	0.789139	0.728358	1.18319	0.00239131	1	0.169851	0.658495	0.0493698	0.594301	1	1	0.727269	1	1	0.295391
847	NM_001024917	N4bp2	1	0	No	No	1.29506	0.236568	0.444097	0.40431	0.334962	0.298352	0.36659	0.283381	0.214527	0.156394	0.211238	0.346459	1	1	1	1	1	1	1	1	1	1	1	1
848	NM_001024918	Rfx4	2	0	No	No	0.00125489	0	0.000475387	0.00159979	0.000503663	0.0114345	0.0283483	0.040014	0.0337612	0.0575489	0.0334255	0.0220562	1	1	1	1	1	1	1	1	1	1	1	1
849	NM_001024919	Bod1	1	1	Yes	No	7.28234	7.44668	10.1133	9.81216	12.2642	9.81753	9.60191	9.08447	8.77851	10.5031	9.78394	12.9899	0.0062434	0.0133171	0.00389114	0.00468072	0.00834199	0.00189473	0.00013722	0.00209722	0.0153248	0.00269984	0.00833505	0.0109056
850	NM_001024920	Trp53i13	1	1	Yes	No	2.26998	1.86187	2.07919	1.74592	1.99465	2.06502	1.47255	1.14402	1.10555	1.02111	0.821686	0.775526	0.0241505	0.015996	0.0442994	0.0197194	0.00930811	0.0341309	0.0493441	1	1	1	1	1
851	NM_001024922	Ddx49	1	1	Yes	No	15.551	13.0228	12.5579	12.1498	12.8437	7.98178	6.54087	6.88372	8.92402	7.93511	7.38472	7.67614	0.00275718	0.0087746	0.00375338	0.00537059	0.00287513	0.00251012	0.0186036	0.00367335	0.00928357	0.0120782	0.00953581	0.000280545
852	NM_001024926	Cyb5d2	1	1	Yes	No	1.39131	0.759073	1.11088	1.39558	1.32767	1.41058	1.6445	2.1692	2.28766	2.51298	3.51618	3.62239	0.0186444	1	0.0980228	0.0381274	0.0166379	0.0419994	0.0087729	0.0390582	0.00197279	0.0274209	0.00731826	0.00185671
853	NM_001024927	Pitpnm3	2	0	No	No	0.00407313	0.00405326	0.00844694	0.00729133	0.00784675	0.0136938	0.0127686	0.00702121	0.00668208	0.00714559	0.00698306	0.00805671	1	1	1	1	1	1	1	1	1	1	1	1
854	NM_001024928	Zfp667	1	0	No	No	0.575648	0.120049	0.144309	0.095077	0.0944781	0.0917436	0.0942163	0.109065	0.105101	0.117991	0.157075	0.181681	1	1	1	1	1	1	1	1	1	1	1	1
855	NM_001024931	Rbfox3	3	0	No	No	0.0324782	0.0172249	0.0154528	0.0101965	0.00914247	0.00922369	0.0233297	0.0207823	0.00420481	0.0344145	0.00593799	0.00878749	1	1	1	1	1	1	1	1	1	1	1	1
856	NM_001024932	Pilrb2	1	1	Yes	No	0.784018	1.45816	1.45208	1.48241	1.51511	0.835212	0.536597	0.472662	0.454124	0.447747	0.501163	0.4408	1	0.0144065	0.00384324	0.00421743	0.00423988	1	1	1	1	1	1	1
857	NM_001024945	Qsox1	2	2	Yes	No	3.13665	10.3922	6.44394	10.0496	7.75285	7.99538	7.65162	8.37005	15.0764	15.3893	14.0978	13.3552	0.00765683	0.0786127	0.00482651	0.00159532	0.00108978	0.00341822	0.007381	0.00890053	0.00863274	0.0419148	0.00504315	0.00163427
858	NM_001024950	Zfp563	1	0	No	No	0.134203	0.063235	0.121851	0.110992	0.135229	0.153061	0.134572	0.0945177	0.0777939	0.0807583	0.0916639	0.124705	1	1	1	1	1	1	1	1	1	1	1	1
859	NM_001024952	Rc3h1	1	0	No	No	1.09747	0.379339	0.534917	0.589541	0.456765	0.383331	0.344487	0.303757	0.307219	0.241516	0.263987	0.402235	1	1	1	1	1	1	1	1	1	1	1	1
860	NM_001024954	Pbx4	1	0	No	No	0.362691	0.343384	0.420915	0.35346	0.255692	0.111737	0.0859993	0.0685131	0.0771402	0.0994934	0.0854266	0.0631193	1	1	1	1	1	1	1	1	1	1	1	1
861	NM_001024955	Pik3r1	2	0	No	No	1.88902	0.494279	1.13338	1.08417	1.22823	0.880583	0.470038	0.287801	0.321481	0.185354	0.321643	0.107459	0.145137	1	0.499981	1	0.465503	1	1	1	1	1	1	1
862	NM_001025067	Lrig2	1	0	No	No	0.509074	0.298878	0.433889	0.4143	0.429498	0.427482	0.321406	0.269612	0.188458	0.170244	0.186659	0.187534	1	1	1	1	1	1	1	1	1	1	1	1
863	NM_001025074	Ntrk2	2	1	No	No	0.00732161	0.0137954	0.00714314	0.011346	0.0101958	0.0790926	0.329731	0.0891646	0.0440177	0.0151647	0.00645951	0.0386324	1	1	1	1	1	1	1	1	1	1	1	1
864	NM_001025083	Rhox12	1	0	No	No	0	0	0	0	0	0	0	0	0	0	0	0	1	1	1	1	1	1	1	1	1	1	1	1
865	NM_001025084	Rhox1	1	0	No	No	0	0	0	0	0	0	0	0	0	0	0	0	1	1	1	1	1	1	1	1	1	1	1	1
866	NM_001025085	Gm5797	1	0	No	No	0	0	0	0	0	0	0	0	0	0	0	0	1	1	1	1	1	1	1	1	1	1	1	1
867	NM_001025086	Rhox7	1	0	No	No	0	0	0	0	0	0	0	0	0	0	0	0	1	1	1	1	1	1	1	1	1	1	1	1
868	NM_001025093	Atf2	2	0	No	No	1.82022	0.588322	0.98248	0.823713	0.719719	0.806147	0.668509	0.675033	0.527034	0.479864	0.579045	0.906078	0.251806	1	1	1	1	1	1	1	1	1	1	1
869	NM_001025102	2700007P21Rik	2	0	No	No	0.461938	0.179057	0.39926	0.367542	0.200335	0.333524	0.260493	0.140307	0.23721	0.155815	0.150125	0.199377	1	1	1	1	1	1	1	1	1	1	1	1
870	NM_001025103	Efcab4a	1	1	Yes	No	1.76055	2.29773	2.65844	2.63698	2.78548	2.36107	1.47261	1.45436	1.05187	1.16919	0.86315	0.904686	0.0635254	0.0116097	0.0238138	0.000618987	0.0135152	0.0120682	0.0325222	0.030986	1	0.985013	1	1
871	NM_001025106	Tmem201	2	2	Yes	No	1.06683	0.892959	1.34934	1.07858	1.22451	1.08826	0.976982	0.883102	0.632327	0.485369	0.569195	0.539314	0.151542	1	0.0387839	0.107666	0.0228694	0.702869	1	1	1	1	1	1
872	NM_001025156	Ccdc93	2	0	No	No	0.765705	0.402336	0.82754	0.750374	0.767419	0.620939	0.476863	0.386913	0.355011	0.268836	0.308498	0.390759	1	1	1	1	1	1	1	1	1	1	1	1
873	NM_001025163	Zfp78	3	0	No	No	0.0410593	0.00843294	0.0217597	0.0106112	0.0177837	0.0111503	0.0132037	0.00744228	0.0137377	0.0195261	0.0187755	0.0194825	1	1	1	1	1	1	1	1	1	1	1	1
874	NM_001025192	Cxadr	3	2	Yes	No	4.1642	1.92707	4.9398	4.99001	7.53561	5.49696	5.10251	4.22311	4.63558	4.54481	4.50364	6.86666	0.0268545	0.0272612	0.0410914	0.0819674	0.0482551	0.0920876	0.0830786	0.0327302	0.069514	0.270165	0.0269451	0.00393747
875	NM_001025208	LOC547349	1	0	No	No	0.06965	0.0678522	0.0616841	0.0539916	0.0524931	0.0526897	0.0618034	0.0657198	0.0631043	0.0941549	0.0643561	0.0644191	1	1	1	1	1	1	1	1	1	1	1	1
876	NM_001025240	Gm5346	1	0	No	No	0	0	0	0	0	0	0	0	0	0	0	0	1	1	1	1	1	1	1	1	1	1	1	1
877	NM_001025241	LOC434960	2	0	No	No	0	0	0	0	0	0	0	0	0	0	0	0	1	1	1	1	1	1	1	1	1	1	1	1
878	NM_001025241_1	LOC434960	2	0	No	No	0	0	0	0	0	0	0	0	0	0	0	0	1	1	1	1	1	1	1	1	1	1	1	1
879	NM_001025244	Krtap31-2	1	0	No	No	0	0	0	0	0	0	0	0	0	0	0	0	1	1	1	1	1	1	1	1	1	1	1	1
880	NM_001025245	Mbp	8	1	Yes	No	5.20632	2.68171	1.99303	2.19321	1.60796	0.338999	0.0479565	0.028041	0.0064522	0.00416669	0.00475618	0.0126488	0.0238068	0.0305254	0.233888	0.0421327	0.0900909	1	1	1	1	1	1	1
881	NM_001025246	Trp53i11	1	1	Yes	No	2.37398	3.10345	3.72315	4.18749	4.3319	5.09303	3.38984	2.85151	1.90182	1.20239	1.58654	1.70837	0.0257566	0.00176355	0.0129753	0.00276566	0.00161386	0.00601868	0.0591264	0.00720119	0.00407463	0.877429	0.0116225	0.0345063
882	NM_001025250	Vegfa	6	1	No	No	0.382017	0.587623	0.908911	0.9292	0.929073	0.625045	0.413331	1.53462	1.18927	0.550341	0.347569	1.67891	1	1	1	1	1	1	1	0.0548796	1	1	1	1
883	NM_001025251	Mbp	8	1	No	No	0.0136243	0.257319	0.25569	0.360822	4.62877e-05	0.10471	0.0606005	0.0414485	0.0346759	0.0146818	0.0535235	0.0738648	1	1	1	1	1	1	1	1	1	1	1	1
884	NM_001025254	Mbp	8	1	No	No	0.00969359	0.182764	0.194127	0.427643	0.000623477	0.11656	0.0371608	0.0434955	0.0227888	0.0196877	0.0380451	0.0214752	1	1	1	1	1	1	1	1	1	1	1	1
885	NM_001025255	Mbp	8	1	No	No	0.0401157	0.292909	0.372476	0.167497	0.00884178	0.206994	0.185067	0.0860672	0.0535294	0.0317838	0.0402048	0.0335972	1	1	1	1	1	1	1	1	1	1	1	1
886	NM_001025256	Mbp	8	1	No	No	3.3616e-05	0.0658545	0.00883225	0.0200403	2.65176e-05	0.102086	0.0905347	0.112799	0.0686642	0.0566942	0.0522477	0.119823	1	1	1	1	1	1	1	1	1	1	1	1
887	NM_001025257	Vegfa	6	1	No	No	0.116427	0.237953	0.188497	0.169728	0.145542	0.313473	0.265238	0.0870043	0.303941	0.310216	0.0891661	0.114847	1	1	1	1	1	1	1	1	1	1	1	1
888	NM_001025258	Mbp	8	1	No	No	0.0700581	0.165593	0.294863	0.167377	0.0460566	0.1858	0.151484	0.0818896	0.0877518	0.065692	0.0187393	0.0425281	1	1	1	1	1	1	1	1	1	1	1	1
889	NM_001025259	Mbp	8	1	No	No	1.72955e-05	0.0113728	0.128413	0.0821842	0.00240451	0.0626103	0.0703024	0.10651	0.0315832	0.0272872	0.025175	0.0585292	1	1	1	1	1	1	1	1	1	1	1	1
890	NM_001025260	Gm14484	1	0	No	No	0.158111	0.0413946	0.0173082	0.0698099	0.0306124	0.023421	0.011223	0.0308282	0.0150152	0.0137021	0.0147848	0.0152843	1	1	1	1	1	1	1	1	1	1	1	1
891	NM_001025261	Tpd52	5	0	No	No	0.664979	0.429705	0.399526	0.484007	0.722951	0.162796	0.181546	0.291671	0.188977	0.181359	0.235048	0.405409	1	1	1	1	1	1	1	1	1	1	1	1
892	NM_001025262	Tpd52	5	0	No	No	0.867195	0.477679	1.35935	0.646069	0.850027	0.368116	0.210814	0.501871	0.256049	0.366394	0.287673	0.563891	1	1	0.597744	1	1	1	1	1	1	1	1	1
893	NM_001025263	Tpd52	5	0	No	No	0.294816	0.286106	0.397593	0.247164	0.290892	0.28929	0.163436	0.172636	0.14212	0.252075	0.224416	0.197816	1	1	1	1	1	1	1	1	1	1	1	1
894	NM_001025264	Tpd52	5	0	No	No	0.455852	0.352424	0.685577	0.375912	0.311529	0.450013	0.413311	0.197867	0.284407	0.430251	0.301301	0.394629	1	1	1	1	1	1	1	1	1	1	1	1
895	NM_001025286	Nkain2	2	0	No	No	0.00598961	0.000810653	0.00348923	0	0.00438857	0.0104711	0	0.00912243	0.0090594	0	0.00277529	0	1	1	1	1	1	1	1	1	1	1	1	1
896	NM_001025296	Dffa	2	2	Yes	No	7.76662	5.4941	5.41519	6.08166	5.92481	4.46657	3.84518	2.92925	2.75722	2.77356	2.29971	2.44375	0.00087567	0.0137287	0.0016888	0.00267203	0.00367689	0.0109788	0.00190808	0.00364804	0.0111116	0.0666657	0.00700479	0.00559681
897	NM_001025305	Tcfap2b	2	0	No	No	0	0	0.0131057	0	0	0	0	0	0	0	0	0	1	1	1	1	1	1	1	1	1	1	1	1
898	NM_001025307	Stx3	3	0	No	No	0.120749	0.0681556	0.223619	0.0751376	0.0765213	0.103993	0.0433065	0.0648571	0.122127	0.184857	0.0804937	0.0455098	1	1	1	1	1	1	1	1	1	1	1	1
899	NM_001025309	Pja2	2	2	Yes	No	2.75553	1.16666	2.0458	1.88365	1.81017	1.59216	1.83499	1.7415	1.08811	1.6615	1.21916	1.93058	0.21758	0.382332	0.0105225	0.120771	0.23407	0.403426	0.451988	0.0473895	1	0.266491	0.551068	0.0405027
900	NM_001025310	St6galnac6	3	1	Yes	No	6.35166	7.64217	8.53713	10.0637	13.7534	13.3929	15.3192	14.6439	13.7926	11.7274	11.9581	11.0879	0.00713376	0.0139182	0.00129249	0.0122258	0.00353889	0.00307144	0.00133211	0.00211902	0.00371608	0.0032246	0.00639083	0.000207747
901	NM_001025311	St6galnac6	3	1	No	No	0.753009	0.37004	0.415812	0.505061	0.390009	0.401265	0.407771	0.346152	0.449644	0.436236	0.451109	0.501258	1	1	1	1	1	1	1	1	1	1	1	1
902	NM_001025312	Dclre1b	2	1	No	No	0.121655	0.12145	0.0967634	0.0776279	0.209082	0.039431	0.0372956	0.0349145	0.0274007	0.0224457	0.0271618	0.0336277	1	1	1	1	1	1	1	1	1	1	1	1
903	NM_001025313	Tapbp	2	2	Yes	No	7.83048	6.81663	13.4946	17.1055	15.5424	9.37562	10.9428	14.9569	10.9772	14.1368	7.82292	11.0593	0.0625876	0.0337428	0.0548089	0.0364339	0.0603932	0.000316283	0.00373145	0.0188762	0.0170408	0.270334	0.00771507	0.138831
904	NM_001025351	Defb46	1	0	No	No	0	0	0	0	0	0	0	0	0	0	0	0	1	1	1	1	1	1	1	1	1	1	1	1
905	NM_001025353	Gm6040	1	0	No	No	0	0	0	0	0	0	0	0	0	0	0	0	1	1	1	1	1	1	1	1	1	1	1	1
906	NM_001025353_1	Gm6040	1	0	No	No	0	0	0	0	0	0	0	0	0	0	0	0	1	1	1	1	1	1	1	1	1	1	1	1
907	NM_001025360	Klc1	3	1	Yes	No	2.65319	1.60151	1.19546	2.4543	2.2278	1.46291	1.1611	0.729284	0.738179	0.595846	0.578867	0.730692	0.0160239	0.0474413	1	0.00611158	0.0150213	0.34266	0.278937	1	1	1	1	1
908	NM_001025364	Rtn2	2	1	Yes	No	2.97004	5.92913	2.6139	1.68474	1.23219	1.39314	0.801039	0.46019	0.336445	0.451022	0.190921	0.272189	0.00323955	0.380554	0.0155436	0.0750381	0.0972194	0.131831	1	1	1	1	1	1
909	NM_001025365	Miip	1	1	Yes	No	11.5289	8.95264	7.74366	6.53298	6.17874	3.4833	2.95539	3.49166	3.50207	2.83823	2.25288	2.40273	0.0103759	0.0128856	0.00209023	0.00326532	0.0130226	0.0151207	0.00678377	0.00909165	0.0372175	0.0123208	0.0398041	0.00895051
910	NM_001025371	Serinc4	1	0	No	No	0.0361594	0.0202226	0.133111	0.0349211	0.0292594	0.0945141	0.0479839	0.029996	0.0369219	0.0963716	0.0881518	0.0137513	1	1	1	1	1	1	1	1	1	1	1	1
911	NM_001025372	Adcyap1r1	2	0	No	No	0.00980375	0.0200392	0.0224435	0.0258292	0.0221296	0.0625715	0.0873313	0.0798785	0.140399	0.130082	0.124857	0.242446	1	1	1	1	1	1	1	1	1	1	1	1
912	NM_001025373	Zfp943	1	0	No	No	0.468868	0.182741	0.301497	0.321586	0.223976	0.299024	0.278384	0.185627	0.244888	0.19229	0.227826	0.265115	1	1	1	1	1	1	1	1	1	1	1	1
913	NM_001025375	Wdr61	3	2	Yes	No	21.5951	8.95434	12.6	14.534	13.2602	10.2288	9.48701	7.00506	6.9682	10.1272	7.78031	7.99699	0.000367634	0.0148671	0.0204632	0.0132091	0.0965159	0.18642	0.0870631	0.560282	0.387988	0.0613722	0.0837733	0.371368
914	NM_001025376	Wdr61	3	2	Yes	No	1.41854	1.13578	1.22662	1.17773	1.28014	1.48278	0.781338	1.17888	1.39608	1.44086	1.16536	1.35331	0.00488736	1	0.730157	0.00993669	0.394396	0.107822	1	1	0.418277	0.289525	1	0.351143
915	NM_001025377	Arhgap15	2	0	No	No	0.0109803	0.00944667	0.00983277	0.0104739	0.00974175	0.0172834	0.00985512	0.0101681	0.00605642	0.00857252	0.00751884	0.0107643	1	1	1	1	1	1	1	1	1	1	1	1
916	NM_001025378	Orc2	3	1	No	No	1.76756	0.457189	0.664872	0.382516	0.364945	0.0957338	0.0684757	0.0601452	0.109	0.124065	0.0486395	0.0531324	0.571813	1	1	1	1	1	1	1	1	1	1	1
917	NM_001025379	Sema3g	1	0	No	No	0.0511091	0.0930098	0.356507	0.10485	0.110515	0.0995381	0.102404	0.0854037	0.0270476	0.0226887	0.0150123	0.0557721	1	1	1	1	1	1	1	1	1	1	1	1
918	NM_001025380	Adam39	1	0	No	No	0	0	0	0	0	0	0	0	0	0	0	0	1	1	1	1	1	1	1	1	1	1	1	1
919	NM_001025381	Gpr17	1	0	No	No	0.0114255	0.0379065	0.0228976	0.031697	0.0204898	0.0288418	0.0193267	0.0141431	0.0191183	0.011994	0.0233689	0.0185131	1	1	1	1	1	1	1	1	1	1	1	1
920	NM_001025382	Fam196b	1	0	No	No	0.00570662	0.00941345	0.0119093	0.0102058	0.00675936	0.0021176	0.00275982	0.005373	0.00256886	0.00135835	0.000693357	0.00140128	1	1	1	1	1	1	1	1	1	1	1	1
921	NM_001025383	Gm14685	2	0	No	No	0.0122506	0.0133429	0.00631331	0.00479323	0.00824114	0.0054716	0.00639955	0.00793996	0.00242405	0.000700737	0	0.000807167	1	1	1	1	1	1	1	1	1	1	1	1
922	NM_001025383_1	Gm14685	2	0	No	No	0.00427273	0.0216099	0.00779156	0.00196458	0.00778099	0.00256442	0.00669231	0.00469439	0.00432828	0	0	0	1	1	1	1	1	1	1	1	1	1	1	1
923	NM_001025384	DXBay18	2	0	No	No	0.0122778	0.0183857	0.00657188	0.00555037	0.00892267	0.00492567	0.00692923	0.0079731	0.00243336	0.000566833	0	0.00055434	1	1	1	1	1	1	1	1	1	1	1	1
924	NM_001025384_1	DXBay18	2	0	No	No	0.00416572	0.0214818	0.00776293	0.00194918	0.00775438	0.00255873	0.00658119	0.00460449	0.00429758	0	0	0	1	1	1	1	1	1	1	1	1	1	1	1
925	NM_001025385	Tas2r137	1	0	No	No	0.00470357	0	0	0	0	0	0	0	0	0	0	0	1	1	1	1	1	1	1	1	1	1	1	1
926	NM_001025386	Olfr243	1	0	No	No	0	0	0	0	0	0	0	0	0	0	0	0	1	1	1	1	1	1	1	1	1	1	1	1
927	NM_001025387	Brd2	3	2	Yes	No	3.78772	1.6691	2.94754	1.17935	1.31945	1.53003	1.63195	1.85856	1.82855	2.7214	1.40043	1.38184	0.282258	0.142491	0.878433	1	1	1	0.814902	0.00196127	0.112519	0.370716	0.112271	0.348996
928	NM_001025388	Gm5506	2	2	Yes	No	295.414	365.029	304.95	229.355	362.645	196.193	220.193	218.909	359.342	263.85	263.705	268.436	0.00147392	0.00294929	0.00107063	0.00118092	0.00357739	0.00459434	0.0111226	0.0058868	0.00358878	0.00196025	0.00216333	0.00303674
929	NM_001025388_1	Gm5506	2	2	Yes	No	69.1056	84.2318	59.3411	53.4407	85.6216	46.6574	53.0399	54.3196	52.1392	44.3015	41.7175	66.7221	0.00226593	0.00381481	0.0253217	0.00189022	0.00439681	0.0043918	0.0138467	0.00806588	0.337357	0.360609	0.332292	0.00654732
930	NM_001025391	Sufu	2	0	No	No	1.64584	1.29535	1.17706	1.36413	1.06042	0.871514	0.570605	0.520789	0.382161	0.208499	0.280488	0.39401	0.0682881	1	1	0.215989	0.237187	1	1	1	1	1	1	1
931	NM_001025392	Bclaf1	3	0	No	No	1.46038	0.527291	1.26626	1.05971	0.593788	0.541975	0.480743	0.306542	0.20032	0.159686	0.241606	0.317683	0.573557	1	0.873013	1	1	1	1	1	1	1	1	1
932	NM_001025393	Bclaf1	3	0	No	No	1.14499	0.627339	0.826783	0.617543	0.599393	0.461757	0.401957	0.26041	0.34049	0.204296	0.252546	0.302655	1	1	1	1	1	1	1	1	1	1	1	1
933	NM_001025395	Src	2	1	Yes	No	2.13256	2.47164	3.03805	3.2321	3.59375	2.90796	1.68645	1.21064	0.732045	0.517209	0.305396	0.238851	0.00091619	0.0514705	0.0191044	0.00373835	0.00418935	0.0165274	0.0366049	0.0576137	1	1	1	1
934	NM_001025426	Depdc5	3	0	No	No	0.419304	0.222031	0.256989	0.339874	0.390121	0.251993	0.210069	0.138882	0.198019	0.179614	0.16605	0.299731	1	1	1	1	1	1	1	1	1	1	1	1
935	NM_001025427	Hmga1	14	6	No	No	2.70205	2.62104	2.88724	0.00802881	0.345246	1.44719	0.479725	0.198843	0.38164	0.807855	0.382745	1.12773	0.513398	1	1	1	1	1	1	1	1	1	1	1
936	NM_001025428	Spag9	7	0	No	No	0.22563	0.03377	0.0449978	0.0529757	0.0413417	0.0567667	0.0397067	0.0564346	0.065349	0.055741	0.0757506	0.0550997	1	1	1	1	1	1	1	1	1	1	1	1
937	NM_001025429	Spag9	7	0	No	No	0.170982	0.0274581	0.0377605	0.0436922	0.0552303	0.0559789	0.0679667	0.0512213	0.0782178	0.0832332	0.116933	0.0451063	1	1	1	1	1	1	1	1	1	1	1	1
938	NM_001025430	Spag9	7	0	No	No	0.526712	0.246301	0.480693	0.402642	0.385297	0.240198	0.312329	0.269572	0.318172	0.193942	0.25325	0.518776	1	1	1	1	1	1	1	1	1	1	1	1
939	NM_001025431	Btbd3	2	0	No	No	0.532653	0.313928	0.767458	0.675594	0.797997	0.821629	0.557072	0.410511	0.273388	0.214505	0.214883	0.346281	1	1	1	1	1	1	1	1	1	1	1	1
940	NM_001025432	Crebbp	1	0	No	No	0.358295	0.202494	0.280126	0.30989	0.181918	0.277937	0.197334	0.139638	0.160452	0.0858101	0.130526	0.16339	1	1	1	1	1	1	1	1	1	1	1	1
941	NM_001025435	BC053393	1	0	No	No	0.00569137	0	0	0.00565223	0.00186731	0	0	0	0.00195492	0	0	0	1	1	1	1	1	1	1	1	1	1	1	1
942	NM_001025438	Camk2d	3	0	No	No	0.385154	0.463282	0.836225	0.551243	0.551645	0.306101	0.261246	0.309531	0.243829	0.167111	0.183963	0.249961	1	1	1	1	1	1	1	1	1	1	1	1
943	NM_001025439	Camk2d	3	0	No	No	0.0296994	0.0279749	0.0212341	0.0177782	0.0214209	0.021654	0.021529	0.0211621	0.0151293	0.0170752	0.02751	0.0487234	1	1	1	1	1	1	1	1	1	1	1	1
944	NM_001025444	Aptx	2	1	No	No	0.0369484	0.0234954	0.0129274	0.0149661	0.0145706	0.0146685	0.0370271	0.0141027	0.0124652	0.0720094	0.0149971	0.0168543	1	1	1	1	1	1	1	1	1	1	1	1
945	NM_001025559	Sox6	3	0	No	No	3.6774	0.488753	0.525875	0.820915	0.280679	0.300469	0.31208	0.298096	0.112637	0.125662	0.100675	0.195092	0.227216	1	1	1	1	1	1	1	1	1	1	1
946	NM_001025560	Sox6	3	0	No	No	1.13256	0.66194	0.612165	0.557253	0.849527	0.283727	0.203985	0.190948	0.148758	0.100583	0.226874	0.252369	1	1	1	1	1	1	1	1	1	1	1	1
947	NM_001025561	Pus1	3	2	No	No	0.631395	0.966789	1.26958	0.28009	0.254049	0.729364	0.203994	0.342217	0.110295	0.306891	0.400313	0.480854	1	1	1	1	1	1	1	1	1	1	1	1
948	NM_001025562	Pus1	3	2	Yes	No	7.58823	4.91414	4.97501	3.67586	4.57121	1.9958	2.77333	2.26834	2.8604	3.42343	1.8194	3.16457	0.00630661	0.00478843	0.00182183	0.102092	0.026365	0.156106	0.00491756	0.0390029	0.0124881	0.00352227	0.028344	0.0730896
949	NM_001025565	Lhx9	3	0	No	No	0.0020793	0	0.00163316	0.00220649	0.0017895	0.00373584	0.00154683	0	0.000291971	0.00124374	0.00105942	0	1	1	1	1	1	1	1	1	1	1	1	1
950	NM_001025566	Chka	3	1	No	No	0.13386	0.101953	0.361439	0.376916	0.339242	0.511228	0.205962	0.166383	0.293151	0.225073	0.243378	0.128276	1	1	1	1	1	1	1	1	1	1	1	1
951	NM_001025567	Dmbx1	2	0	No	No	0	0	0	0	0.000554703	0.000435353	0	0	0	0	0	0	1	1	1	1	1	1	1	1	1	1	1	1
952	NM_001025568	Pde1c	8	0	No	No	0.00539291	0.00483327	0.00270652	0.00467019	0.00941969	0.00264251	0.00117334	0.00106232	0.000699304	0.00105498	0.000437226	0.00132882	1	1	1	1	1	1	1	1	1	1	1	1
953	NM_001025570	Prrx1	3	0	No	No	0.000850592	0.00842507	0.00603163	0.00886458	0.0164694	0.0285788	0.0122033	0.00616024	0.000906382	0.00141347	0.00224878	0.00338761	1	1	1	1	1	1	1	1	1	1	1	1
954	NM_001025571	Sh2d2a	2	0	No	No	0.0317266	0.194994	0.153352	0.318595	0.230506	0.188582	0.0782615	0.0664012	0.0579766	0.0361676	0.0289915	0.0295648	1	1	1	1	1	1	1	1	1	1	1	1
955	NM_001025572	Ankrd12	1	0	No	No	0.106596	0.0596767	0.09362	0.0893671	0.0476013	0.0605921	0.0546825	0.0206945	0.0198812	0.0134627	0.0163131	0.023053	1	1	1	1	1	1	1	1	1	1	1	1
956	NM_001025573	2010107G12Rik	1	0	No	No	0.0424424	0.0250999	0.00738094	0.0210966	0.0215325	0.0150931	0.00382907	0.00372193	0.00722538	0.00525869	0.00354733	0.00409393	1	1	1	1	1	1	1	1	1	1	1	1
957	NM_001025574	5430413K10Rik	1	0	No	No	0	0	0	0.00087985	0	0.00090859	0	0	0	0	0	0.00182389	1	1	1	1	1	1	1	1	1	1	1	1
958	NM_001025575	BC026782	1	1	Yes	No	1.86672	5.73556	15.9518	13.4057	11.6664	22.6647	34.4494	43.2654	39.7647	47.0526	56.0235	84.6526	0.256912	0.0299152	0.0352879	0.11365	0.00331244	0.0681522	0.0619436	0.0538556	0.011106	0.224372	0.0026871	0.0192074
959	NM_001025576	Ccdc141	1	0	No	No	0.0513216	0.124081	0.152226	0.213907	0.1775	0.273415	0.263448	0.158842	0.143163	0.109325	0.131175	0.12062	1	1	1	1	1	1	1	1	1	1	1	1
960	NM_001025577	Maf	1	1	Yes	No	1.7415	1.24111	3.10618	2.71923	2.90092	3.22022	2.47479	1.94622	0.930493	1.03302	0.938535	1.39193	0.0494016	0.0132375	0.0921217	0.139105	0.101793	0.229912	0.204716	0.00688379	1	1	1	0.422938
961	NM_001025581	Kcnc2	1	0	No	No	0.00293872	0.00337541	0.0145399	0	0.00203141	0.00105913	0	0	0.00142607	0	0	0	1	1	1	1	1	1	1	1	1	1	1	1
962	NM_001025582	Dram2	2	1	No	No	0.418288	0.118451	0.862779	0.476897	0.384819	0.480847	0.710374	0.763829	0.533071	0.528272	0.959758	1.44839	1	1	1	1	1	1	1	1	1	1	1	0.559788
963	NM_001025584	Kcnj6	4	0	No	No	0.00179225	0	0.0011104	0	0	0.00155815	0	0	0	0	0	0	1	1	1	1	1	1	1	1	1	1	1	1
964	NM_001025585	Kcnj6	4	0	No	No	0	0	0.00106959	0	0	0	0	0	0	0	0	0	1	1	1	1	1	1	1	1	1	1	1	1
965	NM_001025586	Nr2c2ap	2	1	Yes	No	5.421	4.37503	5.05169	4.60071	5.6246	4.29838	4.38766	3.47118	4.33908	5.5896	4.27566	3.56336	0.00564793	0.0082542	0.0105533	0.00272125	0.00725309	0.00322541	0.00938868	0.0031195	0.0517024	0.0174299	0.0490604	0.0111788
966	NM_001025587	Nr2c2ap	2	1	No	No	0.840502	0.0905838	0.0794432	0.0848367	0.0835635	0.0876208	0.0854671	0.0871349	0.0740765	0.103067	0.109694	0.117858	1	1	1	1	1	1	1	1	1	1	1	1
967	NM_001025589	Rfxank	2	1	Yes	No	1.11359	0.846763	0.653064	1.28815	0.727879	1.45309	1.12718	1.27297	2.18961	1.98429	2.09958	1.82989	1	1	1	0.000734974	1	0.000669842	0.126249	0.00547178	0.0449518	0.0910382	0.00109241	0.0139624
968	NM_001025590	Kcnj6	4	0	No	No	0	0	0.00163221	0	0	0	0	0	0	0	0	0	1	1	1	1	1	1	1	1	1	1	1	1
969	NM_001025594	Zbtb43	2	1	Yes	No	1.15365	0.91021	1.046	1.67715	1.31985	1.2196	1.47483	1.19704	0.947238	0.828261	1.04173	1.28295	1	1	1	0.0295744	0.684824	0.543353	0.148958	0.154412	1	1	1	0.0226386
970	NM_001025597	Ikzf1	2	2	Yes	No	16.3652	5.79793	6.26613	7.58425	4.46913	1.44014	0.660063	0.401025	0.319534	0.225797	0.112576	0.207339	0.0161436	0.0102041	0.0125232	0.0170863	0.0311189	0.0672015	1	1	1	1	1	1
971	NM_001025599	Trim26	1	1	Yes	No	5.43694	7.26284	6.23012	8.30118	8.50495	7.81065	6.8692	5.55514	6.04279	5.02071	5.25047	5.2669	0.00256727	0.0239843	0.0114654	0.00293767	0.000577096	0.0101927	0.00826899	0.00883737	0.00896993	0.0978875	0.00313097	6.78281e-05
972	NM_001025600	Cadm1	4	1	No	No	0.057923	0.0449948	0.0693977	0.0701742	0.0962801	0.104993	0.0799141	0.102491	0.123582	0.168713	0.201435	0.318631	1	1	1	1	1	1	1	1	1	1	1	1
973	NM_001025602	Il1rl1	2	0	No	No	1.70346	0.313303	0.45738	0.659654	0.298989	0.0475831	0.00990157	0.006766	0.000524187	0.00108321	0.000789357	0.000817637	0.284815	1	1	1	1	1	1	1	1	1	1	1
974	NM_001025605	Gm527	1	0	No	No	0.111472	0.0931191	0.143931	0.166664	0.112974	0.163445	0.145922	0.0874901	0.0733859	0.167247	0.114648	0.132537	1	1	1	1	1	1	1	1	1	1	1	1
975	NM_001025606	Tmem171	1	0	No	No	0.134233	0.113527	0.315291	0.184741	0.256568	0.0927413	0.0362475	0.0584027	0.132485	0.0971903	0.170157	0.196697	1	1	1	1	1	1	1	1	1	1	1	1
976	NM_001025607	Gm5168	1	0	No	No	0	0	0	0	0	0	0	0	0	0	0	0	1	1	1	1	1	1	1	1	1	1	1	1
977	NM_001025608	D4Ertd22e	2	2	Yes	No	6.16669	3.15959	7.83127	8.71195	10.5923	9.90763	7.53571	7.73757	6.58467	6.65851	7.16402	8.52074	0.00374612	0.0886759	0.00465163	0.00270934	0.000890771	0.00754156	0.020598	0.0127587	0.00839426	0.0243338	0.00221909	0.00619363
978	NM_001025610	Ms4a7	3	1	No	No	0.0608056	0.113321	0.10782	0.118117	0.218862	0.245521	0.125732	0.0897477	0.053341	0.117717	0.0721322	0.0931682	1	1	1	1	1	1	1	1	1	1	1	1
979	NM_001025612	Snx22	1	1	Yes	No	8.7604	3.39047	2.34276	4.67998	2.96288	0.465448	0.142249	0.0830705	0.103937	0.0529828	0.0392752	0.04681	0.00767154	0.0066934	0.00130825	0.0199896	0.0289856	1	1	1	1	1	1	1
980	NM_001025613	Otud7b	2	0	No	No	0.505021	0.191341	0.226511	0.296311	0.195474	0.254082	0.111736	0.378103	0.181607	0.125378	0.167402	0.323044	1	1	1	1	1	1	1	1	1	1	1	1
981	NM_001025614	Otud7b	2	0	No	No	2.11631	0.843595	1.77931	1.54347	1.58451	0.995373	1.13193	0.571539	0.661056	0.675757	0.593449	0.963038	0.211799	1	0.109394	0.0582794	0.0945865	1	1	1	1	1	1	1
982	NM_001025615	Ccdc50	2	0	No	No	0.178752	0.132764	0.520214	0.127907	0.337422	0.263524	0.458533	0.316937	0.295473	0.167153	0.0939063	0.359295	1	1	1	1	1	1	1	1	1	1	1	1
983	NM_001025617	Cant1	5	3	Yes	No	2.32564	2.22721	1.776	4.61429	3.71519	2.7875	1.78595	1.79276	1.48794	1.67762	0.900188	2.01562	0.245313	0.550398	0.830336	0.0391092	0.0499424	0.0730362	0.651534	0.937683	1	1	1	0.948956
984	NM_001025618	Cant1	5	3	Yes	No	0.980159	1.15973	0.867026	0.882289	1.25991	0.983801	1.62852	0.599222	1.26754	1.15747	1.34906	0.440499	1	1	1	1	0.0411454	1	0.870446	1	1	1	1	1
985	NM_001025779	Cdc6	2	2	Yes	No	8.94779	4.36787	2.19515	5.83955	2.84791	0.672713	0.363883	0.176272	0.19803	0.0604428	0.0203841	0.00905815	0.0416714	0.0153319	0.0800544	0.00188019	0.0191121	1	1	1	1	1	1	1
986	NM_001025947	Dnm1l	5	0	No	No	2.79243	0.561544	1.91147	1.11258	1.63953	1.4815	1.42338	1.15917	0.96597	1.04007	0.872412	1.35902	0.0659699	1	0.40933	1	0.431373	1	0.91397	1	1	1	1	0.292687
987	NM_001026211	Dnajc19	2	0	No	No	0.581479	0.278486	0.450513	0.609464	0.688951	0.521536	0.633825	0.646271	0.813969	0.688941	0.55448	0.691073	1	1	1	1	1	1	1	1	1	1	1	1
988	NM_001026212	Ensa	2	2	Yes	No	22.231	14.1926	12.7962	17.6872	16.046	9.93216	7.74183	6.49356	7.05713	6.73004	5.8189	7.02406	0.00272501	0.00749418	0.00334109	0.000690385	0.00491242	0.00167517	0.000834156	0.000904856	0.00726573	0.0248514	0.00264232	0.00577333
989	NM_001026214	Entpd5	2	2	Yes	No	4.57197	3.64173	12.2021	12.6351	13.2872	11.9679	12.3648	15.6578	27.8942	21.5581	23.4083	32.6439	0.00543399	0.0111915	0.0162937	0.000103152	0.0010518	0.0160761	0.00491756	0.00824421	0.0333036	0.0745643	0.0252305	0.00643427
990	NM_001029836	Npnt	2	0	No	No	0.239105	1.22606	2.85668	1.03975	1.94864	0.67831	0.541868	0.174309	0.0352601	0.0175974	0.0225525	0.0435782	1	1	0.236077	1	0.276683	1	1	1	1	1	1	1
991	NM_001029837	Pik3cd	6	1	Yes	No	1.71812	1.33449	1.70619	1.52839	1.40777	0.71582	0.335488	0.26121	0.19948	0.177061	0.0685247	0.0803242	0.174885	1	0.282772	0.0415983	0.0105526	1	1	1	1	1	1	1
992	NM_001029838	Pknox2	2	0	No	No	0.0901669	0.186157	0.19493	0.211621	0.240871	0.271086	0.112275	0.0814748	0.0565652	0.0483708	0.0543142	0.0713817	1	1	1	1	1	1	1	1	1	1	1	1
993	NM_001029841	Sla	2	1	No	No	0.461142	0.403981	0.547495	0.0754227	0.14179	0.409291	0.0786039	0.0688141	0.0723432	0.125178	0.0480913	0.0726746	1	1	1	1	1	1	1	1	1	1	1	1
994	NM_001029842	Slc16a6	2	1	No	No	0.135415	0.170548	0.258681	0.576821	0.90171	0.518326	0.729032	0.718711	0.719859	0.67323	0.709592	0.659765	1	1	1	1	1	1	1	1	1	1	1	1
995	NM_001029843	Vrk1	3	2	Yes	No	2.85931	0.772381	0.86272	1.27597	1.03229	0.280034	0.282515	0.270423	0.115288	0.152474	0.153065	0.102321	0.00241835	1	1	0.0226021	1	1	1	1	1	1	1	1
996	NM_001029844	Vrk1	3	2	Yes	No	7.94729	2.64727	2.80192	2.88382	2.06509	0.9229	0.723269	0.304409	0.49932	0.380371	0.241822	0.446944	0.0141108	0.0383258	0.00481687	0.0857306	0.00965115	1	1	1	1	1	1	1
997	NM_001029850	Magi1	4	0	No	No	0.273817	0.286331	0.804596	0.516183	0.475184	0.793691	0.73596	0.617177	0.541901	0.437817	0.473213	0.546833	1	1	1	1	1	1	1	1	1	1	1	1
998	NM_001029855	Psme2	2	0	No	No	0.858965	0.996349	0.194199	0.576206	0.726308	0.240042	0.221237	0.414615	0.244334	0.204113	0.276802	0.287882	1	1	1	1	1	1	1	1	1	1	1	1
999	NM_001029856	Atad5	1	0	No	No	1.44104	0.367768	0.347698	0.52068	0.281073	0.130174	0.0867259	0.0409856	0.0438547	0.0274763	0.02228	0.0275816	0.580384	1	1	1	1	1	1	1	1	1	1	1
1000	NM_001029867	Ugt2b36	1	1	Yes	No	8.52964	2.12558	5.00413	11.4228	35.3499	69.8293	101.28	101.454	100.009	144.365	144.431	167.069	0.0028693	0.114691	0.0124623	0.00187097	0.00498973	0.00127178	0.00276911	0.00246357	0.00538258	0.0250868	0.00683487	0.0098071
1001	NM_001029868	Pdzd4	1	0	No	No	0.256129	0.265086	0.203586	0.309368	0.32813	0.298289	0.175279	0.112587	0.0653127	0.0688775	0.0465735	0.0707125	1	1	1	1	1	1	1	1	1	1	1	1
1002	NM_001029872	Itgad	1	0	No	No	0.0134098	0.0736466	0.0325166	0.0283157	0.0257712	0.0630954	0.0135289	0.0155866	0.00678304	0.00608939	0.00590181	0.00545294	1	1	1	1	1	1	1	1	1	1	1	1
1003	NM_001029873	Unc13a	1	0	No	No	0.015917	0.0199693	0.010299	0.0159696	0.0154404	0.0121444	0.0134558	0.0079	0.00721574	0.00634186	0.00450164	0.0103316	1	1	1	1	1	1	1	1	1	1	1	1
1004	NM_001029876	Urb2	1	1	Yes	No	2.57404	1.44932	1.91575	1.74993	1.59832	0.96821	0.803597	0.62825	0.694946	0.583861	0.575033	0.718714	0.0473894	0.0147949	0.0467147	0.00225487	0.0350603	1	1	1	1	1	1	1
1005	NM_001029877	Nova2	1	0	No	No	0.261376	0.277408	0.316279	0.291747	0.366528	0.323377	0.246122	0.192416	0.128266	0.0750524	0.0858279	0.116273	1	1	1	1	1	1	1	1	1	1	1	1
1006	NM_001029878	Lonrf2	1	0	No	No	0.017848	0.0135856	0.0179859	0.0130067	0.00593681	0.00873038	0.00718592	0.00151128	0	0.000689343	0	0.00312712	1	1	1	1	1	1	1	1	1	1	1	1
1007	NM_001029889	Gm608	1	0	No	No	1.15592	0.30205	0.573613	0.53745	0.501568	0.539788	0.620849	0.518758	0.582121	0.466797	0.532894	0.848001	1	1	1	1	1	1	1	1	1	1	1	1
1008	NM_001029890	Mex3a	1	0	No	No	0.747567	0.202702	0.56429	0.318332	0.347041	0.233362	0.0897178	0.0518053	0.0208279	0.012041	0.00706413	0.0119772	1	1	1	1	1	1	1	1	1	1	1	1
1009	NM_001029893	Psg26	1	0	No	No	0.00621317	0	0	0	0	0	0	0	0	0	0	0	1	1	1	1	1	1	1	1	1	1	1	1
1010	NM_001029895	Ate1	4	0	No	No	0.561892	0.0858999	0.263374	0.244383	0.155088	0.0992139	0.0640385	0.0645247	0.0473336	0.0872753	0.0897354	0.160157	1	1	1	1	1	1	1	1	1	1	1	1
1011	NM_001029912	Zswim5	1	0	No	No	0.0876924	0.0926089	0.157502	0.112087	0.0970435	0.0857826	0.148434	0.143118	0.163	0.223096	0.250845	0.391581	1	1	1	1	1	1	1	1	1	1	1	1
1012	NM_001029929	Zmynd15	1	0	No	No	0.113345	0.306791	0.31963	0.523336	0.542647	0.508212	0.387632	0.603015	0.593186	0.492816	0.59949	0.63817	1	1	1	1	1	1	1	1	1	1	1	1
1013	NM_001029930	ENSMUSG00000068790	1	0	No	No	0.00416237	0	0	0.00115091	0.00205103	0.000681307	0.00324159	0.00122122	0	0	0	0	1	1	1	1	1	1	1	1	1	1	1	1
1014	NM_001029933	Zfp114	1	0	No	No	0.0612073	0.0196606	0.0400376	0.0429993	0.044901	0.0230139	0.0198986	0.00813669	0.0171085	0.0123013	0.00978518	0.0126679	1	1	1	1	1	1	1	1	1	1	1	1
1015	NM_001029934	Usp32	1	1	Yes	No	8.0855	1.60679	2.01269	2.3395	1.71607	0.828513	0.807216	0.630822	0.508057	0.490114	0.587831	0.965702	0.059601	0.0127876	0.210617	0.631901	0.484479	1	1	1	1	1	1	1
1016	NM_001029935	Trim38	1	0	No	No	0.00243882	0.00484956	0	0.00232211	0.00474333	0	0	0	0	0	0	0.00465807	1	1	1	1	1	1	1	1	1	1	1	1
1017	NM_001029936	Specc1	1	1	Yes	No	17.9796	7.54994	5.3105	7.3068	4.63701	1.56019	0.683394	0.455684	0.363715	0.207308	0.166403	0.20176	0.0247458	0.00308115	0.0222604	0.00506653	0.016907	0.110994	1	1	1	1	1	1
1018	NM_001029937	Sec14l3	1	0	No	No	0	0.00100003	0.00474454	0	0	0.000992427	0	0	0	0	0	0	1	1	1	1	1	1	1	1	1	1	1	1
1019	NM_001029938	Rilp	1	1	Yes	No	2.14429	5.32604	6.77033	7.08823	7.28304	7.77747	7.32909	9.9177	10.604	10.3139	9.63665	9.43669	0.00874496	0.0150263	0.0126239	0.00374973	0.0272931	0.00418175	0.00419192	0.0108977	0.0201069	0.0044416	0.00791751	0.00937421
1020	NM_001029977	EG214403	3	2	No	No	0.0343111	0.143894	0.408947	0.454333	0.423043	2.44627	5.80363	7.22867	5.58976	5.9503	6.82302	10.7488	1	1	1	1	1	0.855251	0.0848573	0.0899069	0.186018	0.521233	0.0851433	0.0514324
1021	NM_001029978	Tceal3	1	0	No	No	0.101787	0.156436	0.154303	0.0594446	0.076518	0.0492238	0.0379338	0.0179239	0.016615	0.0201475	0.00992253	0.00974692	1	1	1	1	1	1	1	1	1	1	1	1
1022	NM_001029979	Safb2	1	1	Yes	No	6.07604	4.3467	3.77491	5.08312	4.25814	3.92429	2.95556	3.34188	2.73127	2.45622	2.43875	2.49721	0.00390906	0.00372456	0.00841098	0.00292727	0.0128086	0.00748377	0.0061711	0.00514054	0.00407377	0.0615917	0.0107092	0.0075846
1023	NM_001029982	Sec23ip	1	1	Yes	No	5.89794	3.0337	4.44311	4.0994	4.04626	2.92513	2.62282	2.14359	1.58651	1.41896	1.22919	1.77594	0.024448	0.00931715	0.0146601	0.00481194	0.0166983	0.0406653	0.0212909	0.0546981	0.254354	0.393125	0.623785	0.0100037
1024	NM_001029983	Man1b1	1	1	Yes	No	13.58	11.2703	10.1041	15.0505	14.415	11.2515	9.49739	8.33754	7.86142	7.44649	7.60547	8.51631	0.00144023	0.0171932	0.00956496	0.00216456	0.00132844	0.00622245	0.00321251	0.00182858	0.00735549	0.0802915	0.00300348	0.00170185
1025	NM_001029984	Fcrlb	1	0	No	No	0.00932493	0.0365715	0.0777693	0.0880256	0.0284597	0.027366	0.0215622	0.0437745	0.0282225	0.012116	0.0503255	0.0160085	1	1	1	1	1	1	1	1	1	1	1	1
1026	NM_001029985	Kcp	1	0	No	No	0.215954	0.287564	0.373847	0.543562	0.518441	0.466121	0.341478	0.492601	0.262592	0.262186	0.417505	0.635646	1	1	1	1	1	1	1	1	1	1	1	1
1027	NM_001029987	Doxl2	1	0	No	No	0	0	0	0	0	0	0	0	0	0	0	0	1	1	1	1	1	1	1	1	1	1	1	1
1028	NM_001029988	Fat2	1	0	No	No	0.00170156	0.00139027	0.0027276	0.00228723	0.00389645	0.000765838	0.000784692	0	0	0	0.000269652	0	1	1	1	1	1	1	1	1	1	1	1	1
1029	NM_001029990	Mett11d1	1	1	Yes	No	3.49087	2.38634	1.5552	2.91936	3.01381	3.67543	3.07519	3.2642	2.80584	3.35952	2.88558	1.88128	0.00952122	0.12513	0.00982776	0.00680624	0.0053879	0.00453109	0.0077454	0.0133238	0.00747348	0.0235103	0.00263357	0.000255095
1030	NM_001029993	Zc3h18	2	1	No	No	0.516683	0.321015	0.265257	0.290923	0.347831	0.221623	0.254987	0.235521	0.259775	0.327082	0.229615	0.133132	1	1	1	1	1	1	1	1	1	1	1	1
1031	NM_001029994	Zc3h18	2	1	Yes	No	6.88536	3.41882	5.61256	5.67944	5.33653	4.38911	3.97586	3.55148	2.74359	2.36485	2.4088	3.19112	0.00317975	0.0168891	0.00587314	0.0040458	0.01132	0.00755509	0.00597903	0.00198602	0.0271146	0.363405	0.00476151	0.00993292
1032	NM_001030014	Mcat	1	1	Yes	No	13.027	13.361	15.9678	17.7649	20.1641	18.102	12.8243	11.7655	12.7735	13.5712	13.2066	12.3794	0.0040569	0.0139607	0.00255451	0.00371477	0.00789757	0.00308772	0.00162024	0.0030773	0.00507967	0.00834672	0.00390634	0.00268746
1033	NM_001030274	Ndufs5	1	1	Yes	No	5.45564	3.64845	6.1368	4.64915	7.48072	6.83772	5.54168	6.0044	6.48118	7.79684	5.79588	4.76914	0.0225768	0.029909	0.0222511	0.00304454	0.00886423	0.0496222	0.0263298	0.0376169	0.22537	0.0251416	0.128726	0.179578
1034	NM_001030289	Mmp27	1	0	No	No	0.0245134	0.031678	0.0707753	0.0253799	0.0494878	0.0520375	0.0666811	0.0478711	0.0260196	0.0422961	0.0316583	0.0594995	1	1	1	1	1	1	1	1	1	1	1	1
1035	NM_001030290	Rdh8	1	0	No	No	0.00291778	0	0	0	0	0	0	0	0.00241485	0	0	0	1	1	1	1	1	1	1	1	1	1	1	1
1036	NM_001030291	Enpp7	1	0	No	No	0.00322228	0	0.00278222	0.00560645	0.0027926	0	0	0	0.00278479	0	0	0	1	1	1	1	1	1	1	1	1	1	1	1
1037	NM_001030292	Kcnk15	1	0	No	No	0	0	0	0	0	0	0	0	0	0	0	0	1	1	1	1	1	1	1	1	1	1	1	1
1038	NM_001030293	Spry3	1	0	No	No	0	0	0	0	0	0	0	0	0	0	0	0	1	1	1	1	1	1	1	1	1	1	1	1
1039	NM_001030294	Olfm4	1	1	Yes	No	15.9173	11.8203	8.69759	4.6717	4.16236	0.781946	0.0826062	0.0174446	0.00252016	0.00228942	0.00230787	0.110096	0.000180371	0.0550264	0.0195278	0.0155656	0.030788	1	1	1	1	1	1	1
1040	NM_001030296	Prr7	1	0	No	No	0.192388	0.234977	0.231503	0.154094	0.149401	0.150605	0.0516197	0.0785983	0.0476439	0.0629096	0.0573012	0.0493029	1	1	1	1	1	1	1	1	1	1	1	1
1041	NM_001030297	Tmprss11c	1	0	No	No	0	0	0	0	0	0	0	0	0	0	0	0	1	1	1	1	1	1	1	1	1	1	1	1
1042	NM_001030305	Pmp2	1	0	No	No	0	0.0028834	0	0.0027415	0	0	0	0	0	0	0	0	1	1	1	1	1	1	1	1	1	1	1	1
1043	NM_001030306	Fam193a	1	1	Yes	No	4.26709	2.55976	3.28081	3.11925	2.97524	2.39561	1.8539	1.47492	1.35523	1.00487	1.36007	1.53084	0.014999	0.0210474	0.0147436	0.00359544	0.00498429	0.0357453	0.103219	0.0588564	0.324433	1	0.220502	0.000646772
1044	NM_001030307	Dkc1	1	1	Yes	No	6.68344	1.20995	2.1888	1.60076	1.33128	0.845927	0.822145	0.693056	0.535745	0.496473	0.436478	0.649252	0.0543337	0.0040347	0.0778769	0.934173	0.844236	1	1	1	1	1	1	1
1045	NM_001031621	Abca17	1	0	No	No	0.0149121	0.00808123	0.00376737	0.00981703	0.0146599	0.0121837	0.0130164	0.00592574	0.00714479	0.00578458	0.00771067	0.0117943	1	1	1	1	1	1	1	1	1	1	1	1
1046	NM_001031622	Gm16367	7	0	No	No	0	0	0	0	0	0	0	0	0	0	0	0	1	1	1	1	1	1	1	1	1	1	1	1
1047	NM_001031622_1	Gm16367	7	0	No	No	0	0	0	0	0	0	0	0	0	0	0	0	1	1	1	1	1	1	1	1	1	1	1	1
1048	NM_001031622_2	Gm16367	7	0	No	No	0	0	0	0	0	0	0	0	0	0	0	0	1	1	1	1	1	1	1	1	1	1	1	1
1049	NM_001031622_3	Gm16367	7	0	No	No	0	0	0	0	0	0	0	0	0	0	0	0	1	1	1	1	1	1	1	1	1	1	1	1
1050	NM_001031622_4	Gm16367	7	0	No	No	0	0.00197618	0	0	0	0	0	0	0	0	0	0	1	1	1	1	1	1	1	1	1	1	1	1
1051	NM_001031622_5	Gm16367	7	0	No	No	0	0	0	0	0	0	0	0	0	0	0	0	1	1	1	1	1	1	1	1	1	1	1	1
1052	NM_001031622_6	Gm16367	7	0	No	No	0	0	0	0	0	0	0	0	0	0	0	0	1	1	1	1	1	1	1	1	1	1	1	1
1053	NM_001031622_7	Gm16367	7	0	No	No	0	0	0	0	0	0	0	0	0	0	0	0	1	1	1	1	1	1	1	1	1	1	1	1
1054	NM_001031622_8	Gm16367	7	0	No	No	0	0.00197618	0	0	0	0	0	0	0	0	0	0	1	1	1	1	1	1	1	1	1	1	1	1
1055	NM_001031664	Nudt10	1	0	No	No	0.0259157	0.00803924	0.0624795	0.0231832	0.0357214	0.00962987	0.012419	0.0024054	0.00361593	0.00459865	0.0074311	0.0086353	1	1	1	1	1	1	1	1	1	1	1	1
1056	NM_001031667	Gsk3a	1	1	Yes	No	42.1712	31.3717	21.1344	25.6599	22.1761	13.4659	11.4162	10.8791	11.9213	10.8336	12.2111	14.1621	0.00136736	0.00827069	0.000849255	0.000676561	0.00291203	0.00459434	0.0031685	0.00282566	0.00204988	0.00525558	0.00364098	0.00238305
1057	NM_001031772	Lin28b	1	0	No	No	0.966183	0.123362	0.192508	0.109942	0.0638686	0.00289118	0	0	0	0	0	0	1	1	1	1	1	1	1	1	1	1	1	1
1058	NM_001031808	Mrpl41	1	1	Yes	No	6.82457	5.16127	6.26573	6.30477	7.21272	5.41852	4.64439	4.023	4.22375	4.42422	3.82897	3.96543	0.00321319	0.00678671	0.00191982	0.00180936	0.00327776	0.00101911	0.00153498	0.00293664	0.00682113	0.00168862	0.00346881	0.00399955
1059	NM_001031811	Kcnh8	1	0	No	No	0	0	0	0.00349103	0	0.00181808	0.00172661	0	0	0	0	0	1	1	1	1	1	1	1	1	1	1	1	1
1060	NM_001031814	Smg1	1	0	No	No	1.03587	0.558802	0.658269	0.628405	0.530241	0.461933	0.438524	0.26086	0.269351	0.161921	0.189937	0.253798	1	1	1	1	1	1	1	1	1	1	1	1
1061	NM_001031851	Agxt2	1	1	Yes	No	5.7912	8.41813	7.73695	18.6761	19.6229	26.9333	25.4981	27.3783	17.7178	17.5337	20.004	18.8144	0.00352322	0.00936294	0.00784704	0.00135615	0.00350703	0.00776834	0.00415193	0.000445928	0.00683247	0.067249	0.0070496	0.00261649
1062	NM_001032298	Bglap2	1	0	No	No	0.0034987	0.000944157	0.0291145	0	0	0.00704464	0.00322678	0.0101258	0	0	0	0	1	1	1	1	1	1	1	1	1	1	1	1
1063	NM_001032378	Pecam1	2	2	Yes	No	3.75768	5.70241	7.54856	7.70639	8.22901	5.8256	4.74242	3.58246	2.56787	1.81144	1.85664	2.46792	0.00707329	0.0136952	0.0192027	0.000824996	0.00224723	0.00827436	0.0147292	0.00201495	0.187927	0.316293	0.024839	0.0118374
1064	NM_001032413	Pear1	4	1	No	No	0.517147	0.75024	0.72749	0.596663	0.615811	0.400102	0.219553	0.246839	0.179494	0.217385	0.196268	0.172709	1	1	1	1	1	1	1	1	1	1	1	1
1065	NM_001032414	Pear1	4	1	No	No	0.413047	0.654124	0.479329	0.260451	0.688611	0.349788	0.186679	0.229442	0.164231	0.153306	0.203087	0.132242	1	1	1	1	1	1	1	1	1	1	1	1
1066	NM_001032727	Sybu	3	0	No	No	0.0406232	0.0255319	0.242836	0.275395	0.30033	0.346675	0.279009	0.165292	0.132365	0.00796775	0.00478144	0.0130154	1	1	1	1	1	1	1	1	1	1	1	1
1067	NM_001033039	Klhdc9	1	1	Yes	No	0.849316	0.918993	0.925579	1.28006	1.25285	1.14284	1.0762	1.07434	1.22529	1.40499	1.39621	1.55694	1	1	1	0.104709	0.0596594	0.486426	1	0.126569	0.609518	0.199615	0.217655	0.0156012
1068	NM_001033040	Gm166	1	1	Yes	No	1.6789	0.998176	0.652606	1.30848	0.996427	0.550797	0.358876	0.440252	0.236379	0.247194	0.278018	0.282226	0.0363275	1	1	0.0669412	1	1	1	1	1	1	1	1
1069	NM_001033041	Acmsd	1	1	Yes	No	2.7106	0.773616	1.05239	1.14816	1.49491	0.649141	2.74694	3.96131	10.7555	8.30074	10.3223	12.5649	0.0226829	1	0.18644	1	0.557396	1	0.0257733	0.0113981	0.015948	0.317953	0.0195792	0.0909447
1070	NM_001033042	Lrrc14b	1	0	No	No	0.192716	0.123128	0.158738	0.169858	0.192186	0.154232	0.153342	0.147936	0.119558	0.138076	0.149248	0.236291	1	1	1	1	1	1	1	1	1	1	1	1
1071	NM_001033043	Rnf17	1	0	No	No	0.0625953	0.00862123	0.0115586	0.00993984	0.011071	0.00633936	0.00276723	0.00202659	0	0	0.000711883	0.000769003	1	1	1	1	1	1	1	1	1	1	1	1
1072	NM_001033122	Cd69	1	0	No	No	0.138751	0.0817562	0.19124	0.165204	0.0944762	0.0427482	0.0274448	0.0182084	0.0109561	0.0225318	0.0106482	0.0233474	1	1	1	1	1	1	1	1	1	1	1	1
1073	NM_001033123	Gm14288	3	0	No	No	0.00216452	0.00171658	0.00140583	0.00152071	0.00178568	0.0046524	0.00286789	0.00164855	0.0021354	0.00460636	0.00226278	0.00266374	1	1	1	1	1	1	1	1	1	1	1	1
1074	NM_001033123_1	Gm14288	3	0	No	No	0	0	0	0	0.000517517	0	0	0	0	0	0	0.000582053	1	1	1	1	1	1	1	1	1	1	1	1
1075	NM_001033123_2	Gm14288	3	0	No	No	0.00355762	0	0.00054388	0.00283888	0.0023291	0.00335882	0.00217312	0.00148461	0.00338503	0.00181902	0.00220334	0.00218648	1	1	1	1	1	1	1	1	1	1	1	1
1076	NM_001033124	Ntrk1	1	0	No	No	0.0562887	0.0600347	0.250662	0.0967702	0.0344494	0.0334304	0.0255686	0.0551486	0.0720739	0.0503448	0.0769831	0.225185	1	1	1	1	1	1	1	1	1	1	1	1
1077	NM_001033126	Cd27	2	0	No	No	0.185583	0.138363	0.211208	0.22478	0.211203	0.12355	0.0714112	0.0556691	0.0421063	0.0203657	0.0198062	0.017643	1	1	1	1	1	1	1	1	1	1	1	1
1078	NM_001033128	Bbs1	1	0	No	No	0.375866	0.217252	0.241046	0.367864	0.290184	0.239104	0.243585	0.168281	0.0901889	0.0608507	0.0861564	0.0855873	1	1	1	1	1	1	1	1	1	1	1	1
1079	NM_001033131	Krtdap	1	0	No	No	0.0589924	0.125484	0.0259424	0.110821	0.0269026	0	0.0477197	0	0	0	0.00913357	0	1	1	1	1	1	1	1	1	1	1	1	1
1080	NM_001033132	Commd6	2	0	No	No	3.32584	2.33982	3.01812	2.80963	3.65276	3.84149	5.10255	3.06428	5.8273	2.26588	4.18989	4.35672	0.303711	0.983516	0.124053	0.702406	0.220035	0.0627777	0.269203	0.703793	0.296368	0.623097	0.367826	0.787223
1081	NM_001033135	Rnf149	1	1	Yes	No	7.51359	5.76433	12.7071	9.14252	9.15733	8.45741	10.1693	10.6336	9.11782	10.795	8.95611	13.0305	0.00256727	0.100161	0.0129269	0.00423081	0.010925	0.0529377	0.0314143	0.00899444	0.0249851	0.116604	0.00873393	0.0053838
1082	NM_001033136	Fam82a2	1	1	Yes	No	12.3589	6.25088	9.10335	10.0551	11.7457	9.55697	9.21547	8.03353	10.5268	10.8033	11.5673	12.7818	0.00166691	0.00683577	0.00296487	0.0011373	0.0013266	0.0075288	0.00724633	0.00618925	0.00367007	0.0168559	0.00409478	0.0017481
1083	NM_001033139	AI846148	2	0	No	No	0.893446	1.02226	0.848556	1.03292	0.848864	0.628398	0.516598	0.346442	0.272591	0.23507	0.225138	0.192525	1	1	1	1	1	1	1	1	1	1	1	1
1084	NM_001033140	Sdhaf1	1	1	Yes	No	10.587	11.8867	24.4577	14.9715	14.751	11.8383	14.2063	10.7305	9.22314	13.4423	9.60332	8.20504	0.00569026	0.0167336	0.0148041	0.00589883	0.00492559	0.00417715	0.00613059	0.00223061	0.019336	0.0182687	0.0149655	0.00422412
1085	NM_001033141	Ecscr	1	1	Yes	No	2.13303	2.24915	3.1596	3.26702	3.85469	2.581	1.68619	1.60451	1.28028	1.19684	0.759231	0.908195	0.0281596	0.00942329	0.00419503	0.00142505	0.0033456	0.00854067	0.0534732	0.00276395	0.0121735	0.0763784	1	1
1086	NM_001033142	Rnf166	1	1	Yes	No	5.31443	6.59717	8.82041	8.35652	8.13138	6.43717	5.21482	4.53135	3.22778	3.36849	3.2191	3.6294	0.00727092	0.00846563	0.00188525	0.00162396	0.00628177	0.000851433	0.0341927	0.00261369	0.00596226	0.00337775	0.0035518	0.00521301
1087	NM_001033145	1190002N15Rik	1	1	Yes	No	3.99037	1.22565	5.76604	4.60253	5.7737	4.95064	4.55353	3.11624	1.61914	1.54289	1.4567	2.81014	0.132242	0.199719	0.0261286	0.0798606	0.0413147	0.197486	0.184469	0.0526209	0.494365	1	0.633734	0.0641313
1088	NM_001033148	1700029J07Rik	1	0	No	No	0.037724	0.0874548	0.106605	0.116344	0.108589	0.110899	0.0471459	0.0460417	0.052794	0.0418191	0.0583483	0.0565277	1	1	1	1	1	1	1	1	1	1	1	1
1089	NM_001033149	Ttc9	1	0	No	No	0.094024	0.187856	0.0619755	0.0532727	0.0494199	0.0397252	0.0142316	0.0139042	0.00909049	0.00394561	0.0186696	0.0209126	1	1	1	1	1	1	1	1	1	1	1	1
1090	NM_001033150	Plekhm2	1	1	Yes	No	2.35252	3.24875	3.75576	3.89843	3.83325	3.08544	2.44332	2.13647	1.57802	1.63422	1.50314	1.65703	0.000784327	0.0289089	0.00467018	0.00457963	0.0115381	0.00721002	0.00876513	0.028593	0.0137766	0.225484	0.00276119	0.00367939
1091	NM_001033155	Dnajb14	1	1	Yes	No	2.04997	1.17127	2.3623	1.92033	1.99547	1.45891	1.38758	1.18492	1.27841	1.14299	0.873944	1.15973	0.00752359	0.541397	0.00877381	0.00063071	0.00209885	0.139484	0.086127	0.00820498	0.0304763	0.911726	1	0.0166743
1092	NM_001033156	Fbxo33	1	1	Yes	No	1.91859	0.613667	1.17678	1.25466	1.27267	0.944707	1.15292	1.01405	0.670886	0.903131	0.717761	1.13502	0.0184401	1	0.632709	0.68525	0.495173	1	1	1	1	1	1	0.530279
1093	NM_001033157	5730507C01Rik	2	0	No	No	0.0121937	0.00778359	0.0146418	0.0120376	0.00752233	0.0106646	0.0103833	0.0115546	0.00705372	0.00558996	0.00914692	0.00146156	1	1	1	1	1	1	1	1	1	1	1	1
1094	NM_001033158	Rasl12	2	0	No	No	0.04808	0.0707636	0.193837	0.141529	0.188729	0.17886	0.140174	0.0868648	0.0361055	0.0490967	0.0338215	0.048721	1	1	1	1	1	1	1	1	1	1	1	1
1095	NM_001033159	Zfp597	1	0	No	No	0.480016	0.176257	0.48515	0.37198	0.463039	0.307609	0.348567	0.238855	0.182743	0.152119	0.152655	0.2796	1	1	1	1	1	1	1	1	1	1	1	1
1096	NM_001033161	Tradd	1	1	Yes	No	5.74957	5.78994	5.9146	6.31013	6.03303	4.71489	4.99264	5.65811	6.38037	7.97974	6.03083	5.53537	0.0207223	0.0120752	0.00410774	0.0100482	0.0188344	0.0189884	0.00546739	0.0016407	0.0370951	0.00845514	0.0158787	0.00735048
1097	NM_001033162	1700012A16Rik	1	0	No	No	0.0450905	0.0445085	0.0296394	0.0377225	0.044329	0.00554188	0.00575577	0.00736282	0.00703997	0.00139557	0	0	1	1	1	1	1	1	1	1	1	1	1	1
1098	NM_001033163	Ephx3	1	0	No	No	0.00322713	0.0331922	0.0138635	0.0270894	0.05815	0.0360999	0.0663641	0.0888196	0.0485032	0.054908	0.0362255	0.0781399	1	1	1	1	1	1	1	1	1	1	1	1
1099	NM_001033164	2510002D24Rik	1	1	Yes	No	3.79623	2.42788	3.16519	3.61577	3.54878	4.08726	3.49647	3.3621	2.23662	3.37161	2.93457	3.32065	0.0133689	0.0155054	0.00242103	0.00652676	0.012177	0.00480156	0.00491756	0.016293	0.00389768	0.0692125	0.00213399	0.00610142
1100	NM_001033165	Dnajc25	1	1	Yes	No	2.48425	1.72306	4.03447	3.44763	4.3525	4.14262	5.35173	5.68573	5.147	4.88514	4.07977	5.17118	0.009644	0.0184536	0.0123488	0.00193466	0.00579919	0.00552053	0.00565615	0.00549077	0.0123651	0.0357975	0.0026871	0.00332439
1101	NM_001033166	2700094K13Rik	2	2	Yes	No	37.8227	18.843	16.2192	19.3187	27.3248	16.0629	9.78652	7.28071	7.04576	7.91424	3.09053	3.05096	0.0102485	0.00193843	0.00910799	0.0038699	0.0054778	0.0231242	0.00640832	0.000381584	0.0346314	0.0312762	0.166511	0.0124377
1102	NM_001033167	Slc22a23	1	1	Yes	No	11.936	6.64284	9.53711	14.5676	14.1712	11.8554	9.78	7.80554	5.36999	4.79369	5.5193	6.50877	0.0173325	0.018813	0.0108925	0.00145962	0.00288372	0.0135338	0.00880074	0.00274613	0.066601	0.152728	0.051171	0.00604654
1103	NM_001033168	1700066B19Rik	1	0	No	No	0.0198788	0.0150692	0.040366	0.0243683	0.0297738	0.00922586	0.00913449	0.00445672	0.0171371	0.00602964	0.00584456	0.0064404	1	1	1	1	1	1	1	1	1	1	1	1
1104	NM_001033170	Fam83e	1	0	No	No	0.0548862	0.0194908	0.0104896	0.00812876	0.0395444	0.00541035	0.0234533	0.0026984	0.00270167	0	0.00860532	0.0102232	1	1	1	1	1	1	1	1	1	1	1	1
1105	NM_001033171	Klrg2	1	0	No	No	0.031782	0.0358273	0.0780344	0.0434656	0.0379606	0.0188333	0.0193926	0.0135546	0.0129327	0.0102007	0.00713804	0.0120481	1	1	1	1	1	1	1	1	1	1	1	1
1106	NM_001033172	Rab11fip2	2	0	No	No	0.124151	0.0549676	0.135856	0.134094	0.105252	0.092697	0.118697	0.097231	0.0795594	0.0631755	0.0404318	0.11687	1	1	1	1	1	1	1	1	1	1	1	1
1107	NM_001033173	Usp31	1	0	No	No	0.519285	0.185578	0.263075	0.245282	0.202134	0.151537	0.136663	0.104399	0.116852	0.0775929	0.0846542	0.132987	1	1	1	1	1	1	1	1	1	1	1	1
1108	NM_001033174	Osbp	1	1	Yes	No	9.45043	5.37499	7.57285	8.35616	8.68457	6.67233	5.99043	5.5962	6.14645	7.20726	7.33061	7.90946	0.00408509	0.00601586	0.0115049	0.00241129	0.00247213	0.0185566	0.010384	0.00883737	0.0271525	0.0626216	0.0238925	0.00366952
1109	NM_001033175	Cln6	1	1	Yes	No	24.1305	19.6024	16.824	21.3961	17.6891	7.1419	3.66127	3.25794	2.37936	1.67079	1.33409	2.01937	0.00113651	0.00869635	0.00291158	0.00184176	0.00103322	0.00279423	0.0206424	0.0106382	0.0265749	0.0642234	0.113855	0.0468339
1110	NM_001033176	1700039E15Rik	1	0	No	No	0.00273981	0.0106701	0.581727	0.34052	0.231838	0.264896	0.134943	0.0535219	0.0321228	0.0163735	0.0194634	0.0128387	1	1	1	1	1	1	1	1	1	1	1	1
1111	NM_001033177	Krt76	1	0	No	No	0	0	0	0	0	0.00154186	0	0	0	0	0	0	1	1	1	1	1	1	1	1	1	1	1	1
1112	NM_001033178	Tmem181a	1	1	Yes	No	2.14039	1.78569	3.28203	3.23397	3.9379	2.44426	2.05828	1.76717	0.977409	1.01695	0.699275	1.31349	0.00456625	0.0187286	0.0105846	0.0023826	0.00922631	0.0129174	0.0204707	0.0149545	1	1	1	0.00567924
1113	NM_001033181	Jrkl	1	0	No	No	0	0	0	0	0	0	0	0	0	0	0	0	1	1	1	1	1	1	1	1	1	1	1	1
1114	NM_001033184	1700057G04Rik	1	0	No	No	0	0	0	0	0.00401737	0	0	0	0.00337797	0.00692546	0	0.00377147	1	1	1	1	1	1	1	1	1	1	1	1
1115	NM_001033185	1700084C01Rik	1	0	No	No	0	0	0.00473181	0.00481484	0.0049651	0.00488553	0	0	0.00228332	0.00409243	0	0	1	1	1	1	1	1	1	1	1	1	1	1
1116	NM_001033186	Skap1	3	0	No	No	0.0121093	0.0505925	0.0422191	0.112745	0.156369	0.144446	0.0562453	0.0555604	0.0495528	0.0636577	0.0358187	0.0445518	1	1	1	1	1	1	1	1	1	1	1	1
1117	NM_001033189	C77080	1	1	Yes	No	2.93583	5.3048	4.78165	7.51756	6.57916	6.38058	5.69144	8.68165	11.6112	8.14491	10.5321	14.5228	0.00147001	0.0745093	0.0291386	0.00356246	0.00457838	0.00405313	0.00557096	0.026828	0.0153248	0.068147	0.0162898	0.00091058
1118	NM_001033191	Naa11	1	0	No	No	0	0	0	0	0	0	0	0	0	0	0	0	1	1	1	1	1	1	1	1	1	1	1	1
1119	NM_001033192	C78339	1	1	Yes	No	3.04489	1.41203	2.52476	2.56069	3.04735	2.68341	3.21761	2.40544	1.93425	2.35046	2.06802	4.02697	0.0651425	0.0357739	0.124837	0.0561524	0.0722693	0.261944	0.112247	0.0585999	0.449031	0.522877	0.249765	0.0225102
1120	NM_001033194	Gtf3c3	1	1	Yes	No	1.50484	0.920805	1.31465	1.12604	1.29372	0.943306	0.823061	0.772325	0.810172	0.58826	0.705308	0.876552	0.00962957	1	0.261002	0.707828	0.0394838	1	1	1	1	1	1	1
1121	NM_001033196	Znfx1	1	1	Yes	No	4.68611	5.9103	4.5372	6.89282	5.3676	4.07882	3.9864	4.05515	4.03013	2.98722	3.87496	3.4553	0.00856225	0.0481945	0.0240517	0.00046735	0.00272318	0.0303808	0.00173581	0.075244	0.0465891	0.202771	0.0338019	0.00598083
1122	NM_001033197	AU015228	1	0	No	No	0.00437873	0.00411911	0.00817194	0.00652027	0.00279733	0.0013759	5.4556e-06	0.00128881	0.00134096	1.44382e-06	0.00503972	0.00268828	1	1	1	1	1	1	1	1	1	1	1	1
1123	NM_001033199	AI747448	1	0	No	No	0.0150206	0.00238023	0.00618282	0.00232937	0.00674858	0	0.00240979	0	0.00102917	0	0	0.013733	1	1	1	1	1	1	1	1	1	1	1	1
1124	NM_001033201	Ncbp1	1	1	Yes	No	24.7959	14.3013	13.183	15.1977	15.8173	7.41894	7.46387	5.45135	6.25546	7.49539	6.69388	6.12524	0.00136255	0.00481526	0.0041534	0.000576144	0.00533207	0.00786087	0.00452751	0.0122372	0.0473788	0.036088	0.0166109	0.00211284
1125	NM_001033202	Usp30	1	1	Yes	No	2.59182	2.94405	3.79625	4.40794	4.68099	4.45265	3.59629	3.28885	2.40866	2.41058	2.6411	3.09426	0.00171504	0.00923632	0.0137533	0.00134181	0.00655196	0.00717433	0.0139159	0.00173654	0.0140513	0.0936124	0.0124088	0.00237668
1126	NM_001033204	Rpusd3	1	1	Yes	No	4.44783	4.94361	6.62906	6.60995	7.78501	5.66371	5.73819	6.92935	10.3261	13.254	10.6136	9.37933	0.0074095	0.0074374	0.00459069	0.00870066	0.00246883	0.00673442	0.031408	0.0115853	0.0777839	0.0291035	0.0484015	0.00231842
1127	NM_001033205	Zfp575	1	0	No	No	0.17426	0.122684	0.142794	0.150163	0.138916	0.11606	0.0384823	0.0425256	0.0270775	0.0162431	0.0108848	0.00802797	1	1	1	1	1	1	1	1	1	1	1	1
1128	NM_001033206	Pwwp2b	2	1	Yes	No	1.05723	1.23324	1.37498	1.72835	1.63591	1.19414	0.531839	0.571971	0.606889	0.492187	0.452871	0.653408	1	0.236485	0.243296	0.250837	0.166153	0.0236093	1	1	1	1	1	1
1129	NM_001033207	Nlrc5	1	0	No	No	0.0560053	0.254783	0.165946	0.501617	0.435376	0.370224	0.372358	0.653117	0.623866	0.341319	0.35575	0.366136	1	1	1	1	1	1	1	1	1	1	1	1
1130	NM_001033208	Gcom1	1	0	No	No	0.715499	0.711821	0.990436	0.88822	1.06377	0.737479	0.485786	0.346373	0.296622	0.226724	0.151271	0.252333	1	1	1	1	0.124274	1	1	1	1	1	1	1
1131	NM_001033209	Xylb	2	1	Yes	No	1.98317	2.87482	7.25788	14.4682	19.5611	24.3169	27.0354	24.4741	20.6116	16.3621	20.1736	23.6224	0.0220027	0.0167924	0.0139932	0.00294164	0.0031247	0.0131008	0.00139456	0.0128017	0.0183964	0.0755504	0.0110546	0.000515012
1132	NM_001033210	Pls1	1	1	Yes	No	1.81064	0.986636	2.57192	1.8966	3.05903	2.20345	1.98003	1.24169	0.867914	0.373621	0.0960531	0.0760387	0.0289049	1	0.0297607	0.371522	0.107716	0.05146	0.157934	0.183379	1	1	1	1
1133	NM_001033211	AU022751	2	0	No	No	0	0	0	0	0	0	0	0	0	0	0	0.00119783	1	1	1	1	1	1	1	1	1	1	1	1
1134	NM_001033212	Rprml	1	0	No	No	0	0	0.00509647	0	0	0	0	0	0	0	0	0	1	1	1	1	1	1	1	1	1	1	1	1
1135	NM_001033213	Ttc7b	1	1	Yes	No	2.40776	2.31057	2.77419	2.63123	2.54103	1.61106	1.25604	1.56884	1.28844	2.24387	1.8686	3.15377	0.00313573	0.0385884	0.0188454	0.00164909	0.00367643	0.13288	0.340371	0.0173712	0.221157	0.0992054	0.047043	0.00955318
1136	NM_001033214	E330034G19Rik	1	0	No	No	0	0	0	0	0	0	0	0	0	0	0	0	1	1	1	1	1	1	1	1	1	1	1	1
1137	NM_001033215	Zfp957	1	0	No	No	0.0236503	0.0120088	0.0213096	0.0136182	0.0136323	0.0147478	0.00566565	0.0146552	0.00494997	0.0203533	0.0144964	0.0242584	1	1	1	1	1	1	1	1	1	1	1	1
1138	NM_001033217	Prickle1	1	1	Yes	No	1.3245	1.25839	1.90713	1.79282	1.98861	1.46891	1.12564	0.972286	0.542722	0.505666	0.520627	0.62588	0.0289927	0.0755455	0.101073	0.00450867	0.00360778	0.0456893	1	1	1	1	1	1
1139	NM_001033219	Slc45a4	2	1	Yes	No	3.25183	1.44515	2.07779	1.98392	2.01348	1.1529	0.753036	0.713623	0.754097	0.690959	0.753427	0.83414	0.00196142	0.0116672	0.0201698	0.0101776	0.00343811	1	1	1	1	1	1	1
1140	NM_001033220	AU021092	1	1	Yes	No	0.451022	1.25014	1.25409	1.39032	1.42906	1.63535	1.01164	1.03345	0.864459	0.975346	0.711953	0.807238	1	0.304611	0.224646	0.040081	0.0757537	0.0311416	1	1	1	1	1	1
1141	NM_001033221	AU023871	2	2	Yes	No	1.62822	1.51997	1.4911	1.59233	0.948011	0.461883	0.0836491	0.0551054	0.020081	0.0156317	0.0136227	0.013723	1	0.0281333	0.804743	0.381996	1	1	1	1	1	1	1	1
1142	NM_001033222	Pdzd8	1	0	No	No	1.69938	0.659428	1.44785	0.95071	1.16777	0.854748	1.03228	0.70789	0.623526	0.65263	0.651876	1.13815	0.376515	1	0.239167	1	1	1	1	1	1	1	1	0.73952
1143	NM_001033223	Lin7a	2	1	No	No	0.0102106	0.0109623	0.0093623	0.0171555	0.00834636	0.0357089	0.0587589	0.0425077	0.0347957	0.0493573	0.0300492	0.0396418	1	1	1	1	1	1	1	1	1	1	1	1
1144	NM_001033225	Pnrc1	1	1	Yes	No	29.0098	23.7372	23.4371	30.5698	37.9248	39.2823	34.811	34.3036	24.3222	35.8474	34.5774	26.2387	0.00240712	0.0151112	0.00291812	0.000425536	0.0033028	0.00970679	0.00154816	0.00371824	0.0182155	0.00420817	0.00465729	0.0147588
1145	NM_001033226	Calr4	1	0	No	No	0.00456355	0.00460717	0.010292	0.00206752	0.0122362	0.0105097	0.00612315	0.00203021	0	0.00195227	0	0.00430831	1	1	1	1	1	1	1	1	1	1	1	1
1146	NM_001033227	Slc5a10	1	0	No	No	0.0121173	0.0172679	0.750881	0.0112831	0.0116727	0.00980703	0.0091136	0.0029602	0.0115841	0.00665031	0.0102867	0.00873293	1	1	1	1	1	1	1	1	1	1	1	1
1147	NM_001033228	Itga1	1	1	Yes	No	1.12954	0.912725	1.44553	1.46144	2.00295	2.11089	2.06126	1.59028	1.32197	0.894633	0.93465	1.23857	1	1	0.18855	0.155983	0.0127849	0.0979024	0.0309268	0.0674286	0.878352	1	1	0.195658
1148	NM_001033229	Cyp11b1	1	0	No	No	0.0019471	0	0	0	0	0	0	0	0	0	0	0	1	1	1	1	1	1	1	1	1	1	1	1
1149	NM_001033231	Fam195b	1	1	Yes	No	34.6037	38.765	53.278	48.2451	44.0152	36.6046	26.6484	22.5528	18.7931	19.0249	14.4404	13.8932	0.00714535	0.00469751	0.00287347	0.00765506	0.00673592	0.00390279	0.00198014	0.00160083	0.0190209	0.0119365	0.00989555	0.00485606
1150	NM_001033233	Tmprss11a	1	0	No	No	0	0.0042972	0	0	0	0	0	0	0	0	0	0	1	1	1	1	1	1	1	1	1	1	1	1
1151	NM_001033234	Gm9	1	0	No	No	0	0	0.00208533	0	0	0	0	0	0	0	0	0	1	1	1	1	1	1	1	1	1	1	1	1
1152	NM_001033235	Trim40	2	0	No	No	0.0044843	0.000888393	0	0	0.0013899	0	0	0	0	0	0	0	1	1	1	1	1	1	1	1	1	1	1	1
1153	NM_001033236	Gm71	1	1	Yes	No	3.69219	2.02463	2.38973	2.59506	3.0255	2.04728	1.62225	1.13184	0.993946	1.15747	0.693465	0.525306	0.00765564	0.0384442	0.00104821	0.00200446	0.00182215	0.00954508	0.0490485	0.0298802	1	0.014706	1	1
1154	NM_001033237	Yeats2	3	0	No	No	0.176813	0.120032	0.144415	0.134343	0.231824	0.13764	0.222583	0.155693	0.0703748	0.12219	0.0823771	0.12524	1	1	1	1	1	1	1	1	1	1	1	1
1155	NM_001033238	Cblb	1	0	No	No	0.780684	0.895029	1.06546	1.03546	0.957217	0.814781	0.560034	0.480567	0.259677	0.24938	0.270928	0.452214	1	1	1	1	1	1	1	1	1	1	1	1
1156	NM_001033239	Csta	1	0	No	No	0.00126235	0.0100532	0.00142901	0.00161968	0	0	0	0	0	0	0	0	1	1	1	1	1	1	1	1	1	1	1	1
1157	NM_001033240	Wfdc6a	2	0	No	No	0.0213741	0.0330147	0.011453	0.0117396	0.00711057	0.00510577	0	0.0105219	0	0.00208983	0.0052027	0.00861681	1	1	1	1	1	1	1	1	1	1	1	1
1158	NM_001033241	Gm382	1	0	No	No	0	0	0	0	0	0	0	0	0	0	0	0	1	1	1	1	1	1	1	1	1	1	1	1
1159	NM_001033242	Cln5	1	1	Yes	No	5.56368	3.01102	5.70824	5.67549	6.15033	4.66594	4.85053	5.2892	4.59045	5.0471	5.0147	7.08534	0.000508477	0.0554599	0.0129753	0.00324308	0.00760426	0.014783	0.0245262	0.00261873	0.0165393	0.117106	0.0105361	0.00475912
1160	NM_001033243	Ccdc114	1	0	No	No	0.224137	0.186028	0.132819	0.1697	0.11693	0.0944002	0.0513803	0.0541108	0.0382239	0.0215753	0.0258757	0.0192929	1	1	1	1	1	1	1	1	1	1	1	1
1161	NM_001033244	Fancd2	1	1	Yes	No	2.90048	1.18735	0.768732	1.50021	1.20835	0.325779	0.237864	0.0784718	0.172687	0.0635595	0.0203156	0.0186423	0.0448643	0.22619	1	0.100274	0.0889308	1	1	1	1	1	1	1
1162	NM_001033245	Hk3	4	1	Yes	No	4.99041	5.26975	3.75	5.1607	5.76512	2.5364	1.72575	1.91175	1.63473	1.34604	0.848899	0.844835	0.0024198	0.0676933	0.01076	0.00179796	0.00412156	0.0154508	0.170537	0.730582	0.954048	0.149351	1	1
1163	NM_001033246	Ccdc110	1	0	No	No	0	0	0	0	0	0	0	0	0	0	0	0	1	1	1	1	1	1	1	1	1	1	1	1
1164	NM_001033247	Wdr52	1	0	No	No	0.0490882	0.0437765	0.026134	0.0612623	0.073523	0.0583492	0.0441494	0.0327651	0.00483221	0.000471903	0	0.000531627	1	1	1	1	1	1	1	1	1	1	1	1
1165	NM_001033248	Gm266	1	0	No	No	0.447692	0.282743	0.938764	0.245431	0.202068	0.152564	0.0533196	0.0166632	0.0116532	0.0135141	0.0082335	0.0170797	1	1	1	1	1	1	1	1	1	1	1	1
1166	NM_001033249	Zfp583	1	0	No	No	0.116878	0.0272323	0.0729049	0.0673896	0.0698994	0.0233381	0.0164967	0.0180021	0.0152247	0.0105874	0.0165179	0.0237481	1	1	1	1	1	1	1	1	1	1	1	1
1167	NM_001033250	Lemd1	1	0	No	No	0	0	0	0	0	0	0	0	0	0	0	0	1	1	1	1	1	1	1	1	1	1	1	1
1168	NM_001033251	Gpr174	3	0	No	No	0.00410665	0.00260983	0.00830153	0.00555609	0.00489487	0.00348131	0.00317567	0.00138875	0.00237878	0.00129935	0.000829277	0.00227559	1	1	1	1	1	1	1	1	1	1	1	1
1169	NM_001033252	Gm732	1	0	No	No	0	0	0	0	0	0	0	0	0	0	0	0	1	1	1	1	1	1	1	1	1	1	1	1
1170	NM_001033253	Plekhg1	2	0	No	No	0.122329	0.0901557	0.121916	0.0982543	0.21206	0.11833	0.0796249	0.075494	0.0857468	0.0384319	0.045787	0.0584113	1	1	1	1	1	1	1	1	1	1	1	1
1171	NM_001033254	Pak6	2	0	No	No	0.125409	0.130674	0.0888296	0.0946109	0.0810145	0.0474306	0.0300875	0.0380331	0.0254745	0.0206549	0.0199735	0.0313536	1	1	1	1	1	1	1	1	1	1	1	1
1172	NM_001033255	Gm136	1	0	No	No	0	0	0	0	0	0	0	0	0	0	0	0	1	1	1	1	1	1	1	1	1	1	1	1
1173	NM_001033257	Phactr2	4	0	No	No	0.385715	0.26026	0.725463	0.517206	0.803986	0.499635	0.436331	0.234099	0.1761	0.0781108	0.09254	0.0979389	1	1	1	1	1	1	1	1	1	1	1	1
1174	NM_001033258	D10Bwg1379e	1	0	No	No	0.003618	0.00458492	0.00754357	0.0018576	0.00339414	0.00425427	0.00421169	0.00682222	0	0.000880813	0.000958707	0.00193348	1	1	1	1	1	1	1	1	1	1	1	1
1175	NM_001033259	Ccdc109a	1	1	Yes	No	1.33954	1.05486	1.69567	1.82957	2.33573	1.64503	1.53424	1.38075	1.53092	1.31448	2.59605	2.53348	0.0218524	0.820319	0.287548	0.267443	0.0479178	0.153923	0.0194107	0.295885	0.636192	1	0.333847	0.0491827
1176	NM_001033260	Stox1	1	0	No	No	0.0638539	0.0456817	0.0935523	0.0876625	0.149276	0.0899376	0.0771743	0.0458451	0.0227656	0.0180134	0.0327933	0.0390198	1	1	1	1	1	1	1	1	1	1	1	1
1177	NM_001033261	Zfc3h1	1	0	No	No	0.805703	0.30005	0.511263	0.478699	0.330556	0.433083	0.367419	0.221647	0.276364	0.257389	0.328184	0.417157	1	1	1	1	1	1	1	1	1	1	1	1
1178	NM_001033262	March9	1	0	No	No	0.248994	0.562812	1.25339	1.08842	0.795273	0.568998	0.2761	0.191174	0.141432	0.208266	0.196316	0.251086	1	1	0.41183	0.591615	1	1	1	1	1	1	1	1
1179	NM_001033263	Agap2	1	0	No	No	0.652042	0.496129	0.710219	0.508532	0.615255	0.213948	0.173299	0.153069	0.158228	0.301196	0.195505	0.199183	1	1	1	1	1	1	1	1	1	1	1	1
1180	NM_001033264	Gls2	1	1	Yes	No	8.64616	19.3939	39.0857	23.1228	33.7388	64.2574	108.782	125.059	115.126	79.4725	105.308	146.062	0.00273225	0.00464252	0.0195506	0.00114805	0.0135558	0.00276358	0.00132527	0.000556252	0.00167742	0.0295927	0.00525075	0.0657844
1181	NM_001033266	Gm525	1	0	No	No	0.0149685	0.0235849	0.0141435	0.0134714	0.0066453	0	0.0142157	0.0070736	0.0200213	0.0265908	0.00664473	0.00692733	1	1	1	1	1	1	1	1	1	1	1	1
1182	NM_001033267	Qrich2	1	0	No	No	0.00596483	0.0135031	0.0160771	0.0151371	0.030243	0.0106062	0.00696983	0	0.00321808	0.00507475	0.010975	0.0035221	1	1	1	1	1	1	1	1	1	1	1	1
1183	NM_001033268	Fam120a	1	1	Yes	No	29.9782	9.72919	19.2598	17.4594	18.4935	14.9272	15.5115	14.0864	10.7296	10.7701	10.1035	15.1948	0.0328136	0.0143678	0.0111809	0.0184247	0.0209644	0.0304559	0.0287165	0.00388822	0.0330278	0.0865828	0.0280706	0.00384212
1184	NM_001033269	Eif4e1b	2	0	No	No	0	0	0	0	0	0	0	0	0	0	0	0	1	1	1	1	1	1	1	1	1	1	1	1
1185	NM_001033270	Slc4a7	1	0	No	No	0.4862	0.201226	0.437514	0.317361	0.372686	0.296748	0.338986	0.22273	0.164889	0.163104	0.167372	0.298208	1	1	1	1	1	1	1	1	1	1	1	1
1186	NM_001033271	Tmem55b	1	1	Yes	No	7.34252	7.40752	6.40789	7.81944	7.38527	5.31736	4.50784	4.20968	4.67193	5.32803	5.34604	5.30397	0.00275258	0.00720143	0.00439362	0.000929035	0.00500229	0.00370181	0.00188967	0.000496599	0.0170408	0.0345979	0.00750604	0.00139069
1187	NM_001033272	Spata13	1	1	Yes	No	3.04814	1.57503	2.06843	3.11205	2.58327	2.27978	1.55114	1.63608	1.31917	0.999027	1.07645	1.73807	0.0416853	0.0480786	0.0809913	0.0486061	0.0209174	0.0756392	0.502582	0.0451407	0.834958	1	1	0.0426657
1188	NM_001033273	5031439G07Rik	1	1	Yes	No	5.46697	5.68152	5.94436	7.00059	7.49273	5.49107	4.81907	4.95027	4.94858	4.27274	4.2837	5.90321	0.00278616	0.011646	0.00615227	0.00410728	0.00304622	0.00916769	0.00192851	0.00534545	0.0142705	0.0863212	0.016057	0.00175399
1189	NM_001033274	Brd1	1	1	Yes	No	2.78859	1.30836	2.12375	1.73828	1.66167	1.32987	1.08652	0.966478	0.738535	0.670204	0.728137	1.10039	0.0138929	0.0454451	0.0805639	0.318338	0.146723	0.880058	1	1	1	1	1	0.129665
1190	NM_001033275	Gxylt1	1	0	No	No	0.576802	0.212782	0.490996	0.458983	0.357153	0.363938	0.333283	0.213734	0.215657	0.189289	0.19996	0.333179	1	1	1	1	1	1	1	1	1	1	1	1
1191	NM_001033276	Mll2	1	0	No	No	0.831171	0.564083	0.672747	0.652151	0.506381	0.519861	0.377068	0.299009	0.304881	0.189493	0.217168	0.332263	1	1	1	1	1	1	1	1	1	1	1	1
1192	NM_001033277	Spryd3	1	1	Yes	No	9.91727	10.3902	8.50971	10.5062	11.0639	8.15818	6.82549	6.29228	6.8521	6.04553	7.44734	7.34801	0.00150248	0.0116689	0.00161535	0.00294688	0.00885128	0.00594818	0.00582785	0.00340061	0.00471129	0.016387	0.00989244	0.00274002
1193	NM_001033279	D17Wsu92e	3	2	Yes	No	27.0486	21.9597	22.1384	26.3284	22.3506	15.7141	17.3665	21.8996	22.1412	22.7057	24.0122	31.5991	0.000971994	0.0095234	0.00306544	0.00119182	0.0023759	0.00758813	0.00729622	0.00110243	0.00306452	0.0343963	0.0015231	0.00604998
1194	NM_001033280	Gm94	1	0	No	No	0	0	0	0	0	0	0	0	0	0	0	0	1	1	1	1	1	1	1	1	1	1	1	1
1195	NM_001033281	Prdm6	1	0	No	No	0.198374	0.157702	0.152252	0.222434	0.208324	0.170301	0.0758328	0.0552537	0.0306393	0.0250873	0.0309553	0.0297268	1	1	1	1	1	1	1	1	1	1	1	1
1196	NM_001033283	Gm97	1	0	No	No	0	0	0	0	0	0	0	0	0	0	0	0	1	1	1	1	1	1	1	1	1	1	1	1
1197	NM_001033284	BC026585	1	1	Yes	No	4.34473	6.48648	4.84413	7.08271	6.92029	6.78102	6.02725	6.84731	6.77088	7.10242	8.19937	7.09791	0.00374612	0.0047005	0.0162689	0.000549671	0.00233836	0.00489776	0.00734279	0.000542684	0.0126708	0.00224729	0.00657622	0.00091058
1198	NM_001033285	Cdc42bpa	1	0	No	No	1.25058	0.281845	0.579059	0.575007	0.549646	0.52871	0.525048	0.454661	0.341639	0.293606	0.312277	0.499534	0.734843	1	1	1	1	1	1	1	1	1	1	1
1199	NM_001033286	Slc30a10	1	1	Yes	No	5.36893	2.57476	3.46669	5.24868	4.82467	2.58748	1.7133	1.54637	3.80991	4.57563	4.34349	4.78939	0.0206434	0.014561	0.0190439	0.00686133	0.00638249	0.235534	0.0392699	0.0690138	0.125827	0.125952	0.0245829	0.00345916
1200	NM_001033288	Gm106	1	0	No	No	0.0177376	0.0289328	0.0455048	0.0336568	0.0223818	0.0906571	0.169904	0.0854284	0.032896	0.0330437	0.0432629	0.0199794	1	1	1	1	1	1	1	1	1	1	1	1
1201	NM_001033289	Slc9a2	1	0	No	No	0.00345109	0.0453417	0.0690591	0.0011038	0.0126233	0.0046687	0.0033867	0.00105227	0	0.00102655	0	0.0093804	1	1	1	1	1	1	1	1	1	1	1	1
1202	NM_001033290	Gpr55	1	0	No	No	0.0332996	0.0489613	0.0603647	0.10067	0.152584	0.0863048	0.0486333	0.0277849	0.0130894	0.0303479	0.0134743	0.0259801	1	1	1	1	1	1	1	1	1	1	1	1
1203	NM_001033291	Usp40	2	0	No	No	0.328428	0.125746	0.302299	0.276951	0.277511	0.365909	0.202241	0.320657	0.204214	0.15033	0.41798	0.14553	1	1	1	1	1	1	1	1	1	1	1	1
1204	NM_001033292	Espnl	1	0	No	No	0.00813468	0.00982288	0.0102643	0.0075045	0.00316187	0.00210609	0.00310776	0	0.00056839	0	0.000751947	0	1	1	1	1	1	1	1	1	1	1	1	1
1205	NM_001033293	Uap1l1	1	1	Yes	No	10.0975	12.276	15.9171	21.1765	26.0322	13.1626	7.31405	7.08678	4.20911	4.62993	2.60888	3.54613	0.0165463	0.00847555	0.0239572	0.0166332	0.0115408	0.00568923	0.00593805	0.00431067	0.011519	0.00913319	0.0526263	0.0644729
1206	NM_001033294	Ddx31	1	1	Yes	No	1.67772	1.36902	1.65267	1.63188	1.58947	1.05809	1.20207	1.09412	0.711913	0.849544	0.648624	0.811762	0.00208163	0.0934295	0.0215092	0.00327258	0.00436496	1	0.0128202	1	1	1	1	1
1207	NM_001033296	Sel1l2	1	0	No	No	0	0	0	0	0	0	0	0	0	0	0	0	1	1	1	1	1	1	1	1	1	1	1	1
1208	NM_001033297	Gm561	1	1	Yes	No	4.69853	4.52323	7.30673	5.42626	6.31784	5.29052	6.4473	7.16775	8.06532	10.3766	8.09634	9.30874	0.00252143	0.0135526	0.00339273	0.00253993	0.0113915	0.0140914	0.00520123	0.0102276	0.0283841	0.00722236	0.0100065	0.000926944
1209	NM_001033298	Plk1s1	1	1	Yes	No	2.63869	1.25248	2.30066	2.13262	2.22576	1.8504	2.10864	2.2124	1.49057	1.58542	1.41694	2.06518	0.0323426	1	0.00924992	0.0323899	0.0566395	0.21375	0.195752	0.0298414	0.0209151	0.260346	0.0285003	0.00205204
1210	NM_001033299	Zfp217	2	0	No	No	1.96741	0.856016	1.33461	1.61369	1.27202	0.720243	0.463855	0.461754	0.195827	0.40303	0.280494	0.350725	0.262281	1	0.484448	0.245504	0.340115	1	1	1	1	1	1	1
1211	NM_001033300	Gmps	1	1	Yes	No	15.8214	6.87116	11.453	9.02	12.1732	6.29283	8.17933	6.76168	5.2074	5.00429	4.50316	5.23772	0.028039	0.0535868	0.00799988	0.00262755	0.00815047	0.0175028	0.0195822	0.0303423	0.0958317	0.0835676	0.078457	0.00657568
1212	NM_001033301	Fhdc1	2	1	Yes	No	21.0261	8.0238	4.94071	9.39327	4.13671	0.620314	0.0940732	0.074875	0.0534876	0.0361091	0.0525152	0.0517926	0.00311148	0.00381481	0.0100332	0.00850371	0.0121065	1	1	1	1	1	1	1
1213	NM_001033302	Gm129	1	0	No	No	0.138148	0.152457	0.145863	0.0632063	0.108591	0.0554569	0.158035	0.214409	0.0555329	0.0236229	0.0277394	0.106704	1	1	1	1	1	1	1	1	1	1	1	1
1214	NM_001033303	Ampd1	1	0	No	No	0.0123342	0.558015	0.0282107	0.00634589	0.00626033	0.0584832	0	0.00158616	0.00612712	0.00259158	0	0	1	1	1	1	1	1	1	1	1	1	1	1
1215	NM_001033304	5330417C22Rik	1	1	Yes	No	0.149689	0.49882	0.430803	0.829805	1.78308	2.37677	2.41838	2.24975	0.389528	0.169616	0.150209	0.257959	1	1	1	1	0.136939	0.0293129	0.0308034	0.0211984	1	1	1	1
1216	NM_001033305	Ndufb6	1	1	Yes	No	84.9386	89.752	93.6793	90.0581	86.6465	74.0824	76.5627	81.5741	93.1015	115.124	85.2169	102.973	0.00558662	0.00623145	0.00265817	0.00659881	0.00207171	0.0140827	0.00948617	0.00303185	0.0031831	0.0199431	0.00421535	0.0064348
1217	NM_001033306	Shb	1	1	Yes	No	5.30479	3.47496	5.38425	5.22625	6.75833	5.82243	7.9781	6.81323	5.94459	5.92245	4.54279	6.15862	0.00114175	0.0725388	0.00258127	0.00782862	0.00941845	0.00282808	0.00619321	0.00500704	0.00839614	0.0930392	0.00416789	0.0109706
1218	NM_001033308	BC013712	1	1	Yes	No	2.38353	4.12497	3.90475	4.68609	4.30478	2.83645	1.90015	2.16676	1.37581	1.40008	0.96608	1.01584	0.0118318	0.0274484	0.0355257	0.00163848	0.00724757	0.0253719	0.133451	0.49506	1	0.930444	1	0.0103718
1219	NM_001033310	Cox18	3	2	No	No	1.15578	0.541021	0.665112	0.814724	0.531791	0.513568	0.604686	0.738902	0.852385	0.312682	0.678043	0.554867	0.126485	1	1	1	1	1	1	1	1	1	1	1
1220	NM_001033311	Vsig10	1	0	No	No	0.435081	0.424821	0.792193	0.952919	1.14554	1.12882	0.771926	0.46856	0.285961	0.211244	0.1772	0.181552	1	1	1	1	0.370045	0.563974	1	1	1	1	1	1
1221	NM_001033312	Fbxl18	1	0	No	No	0.783597	0.616336	0.603187	0.849151	0.864652	0.623471	0.490081	0.361403	0.45503	0.389293	0.33534	0.389432	1	1	1	1	1	1	1	1	1	1	1	1
1222	NM_001033313	Pdap1	1	1	Yes	No	23.4887	8.99029	12.8642	13.1915	13.0334	8.43567	8.10419	7.75078	8.69857	7.93502	7.03503	7.90478	0.00246954	0.0219334	0.00167907	0.00265342	0.00541539	0.0233932	0.00839248	0.00662184	0.0110081	0.0528261	0.00896934	0.00290932
1223	NM_001033314	Ccdc61	1	1	Yes	No	1.92795	1.32935	1.31263	1.49082	1.2907	1.0783	0.728791	0.706016	1.05381	0.888984	0.794093	0.688901	0.0233762	0.218338	0.0318793	0.00690941	0.0475181	0.372704	1	1	1	1	1	1
1224	NM_001033315	Hipk4	1	0	No	No	0.0297831	0.00915698	0.0154182	0.0117106	0.00546724	0.00352483	0	0	0.00171226	0	0	0	1	1	1	1	1	1	1	1	1	1	1	1
1225	NM_001033316	Ffar3	1	0	No	No	0	0	0	0	0.00278569	0.00252442	0.00253675	0	0	0	0	0	1	1	1	1	1	1	1	1	1	1	1	1
1226	NM_001033317	Cnga4	1	0	No	No	0.0033413	0.00175506	0.00770704	0.00496903	0.00649274	0.0111348	0.00337928	0.0031699	0.00284158	0.00197376	0.00167961	0.00173117	1	1	1	1	1	1	1	1	1	1	1	1
1227	NM_001033318	Cog7	1	1	Yes	No	3.7002	2.61783	3.08234	3.59358	3.88207	3.22933	2.92685	2.89464	2.50491	2.2955	2.34786	3.02973	0.0176535	0.0140105	0.0221977	0.000288663	0.00571563	0.0133568	0.00476335	0.00121575	0.0299119	0.0607307	0.0102835	0.0119057
1228	NM_001033319	Ppfia1	2	1	Yes	No	3.52866	2.13513	3.05524	3.06078	2.89076	1.87369	1.84205	1.63908	1.24246	1.70535	1.42899	1.85792	0.0104992	0.0223551	0.00701313	0.00265342	0.00784025	0.128265	0.0454665	0.0764329	1	0.821327	0.212057	0.0102242
1229	NM_001033320	Rltpr	1	0	No	No	0.639661	1.08896	1.02267	0.896093	0.520698	0.309165	0.104109	0.0725599	0.0303074	0.042266	0.0213108	0.0255493	1	0.195306	1	1	1	1	1	1	1	1	1	1
1230	NM_001033321	Tmem231	1	0	No	No	0.797367	0.368885	0.423186	0.636949	0.380605	0.227978	0.120496	0.0901486	0.0542192	0.0339918	0.0413027	0.0668101	1	1	1	1	1	1	1	1	1	1	1	1
1231	NM_001033322	Gucy1a2	1	0	No	No	0.0149298	0.0123694	0.00671032	0.0156235	0.0158327	0.0211158	0.0162558	0.0127428	0.0131581	0.00650295	0.00154443	0.0133561	1	1	1	1	1	1	1	1	1	1	1	1
1232	NM_001033323	Igsf9b	2	0	No	No	0.00055712	0	0	0.00100901	0.00335641	0	0.00059823	0.00112436	0	0	0	0	1	1	1	1	1	1	1	1	1	1	1	1
1233	NM_001033324	Zbtb16	1	0	No	No	0.0434002	0.654686	0.246576	0.336499	0.201092	0.0956033	0.210115	0.57412	0.431992	0.183186	0.181076	0.257185	1	1	1	1	1	1	1	1	1	1	1	1
1234	NM_001033325	A630095E13Rik	1	0	No	No	0	0	0	0	0	0	0	0	0	0	0	0	1	1	1	1	1	1	1	1	1	1	1	1
1235	NM_001033326	Dhrsx	1	0	No	No	0	0	0	0	0	0	0	0	0	0	0	0	1	1	1	1	1	1	1	1	1	1	1	1
1236	NM_001033328	BC023829	1	1	Yes	No	6.96623	6.62791	5.85421	8.33395	9.20794	8.64673	10.0116	9.46151	5.84187	4.03639	4.95622	5.7401	0.00566312	0.0202169	0.0176278	0.00274909	0.00529303	0.00928376	0.00219948	0.00122943	0.0452524	0.13482	0.03133	0.000646772
1237	NM_001033329	Arhgef9	1	0	No	No	0.194983	0.154712	0.414573	0.567708	0.819213	0.947824	0.882153	0.572373	0.278886	0.160718	0.153243	0.180591	1	1	1	1	1	1	1	1	1	1	1	1
1238	NM_001033330	Frmpd4	1	0	No	No	0.000441673	0	0.00364457	0.000411337	0	0.000341627	0.00124476	0.00078651	0	0	0.000420613	0	1	1	1	1	1	1	1	1	1	1	1	1
1239	NM_001033331	Gas2l3	2	0	No	No	0.148311	0.0762956	0.0736719	0.0716248	0.0800579	0.0527942	0.0556412	0.0221193	0.0450333	0.0246657	0.0174037	0.0201292	1	1	1	1	1	1	1	1	1	1	1	1
1240	NM_001033332	Tmtc3	2	0	No	No	0.0188512	0.00691653	0.0068167	0.0079895	0.00926629	0.00795315	0.00766855	0.00910924	0.00874966	0.00503036	0.00558398	0.0117643	1	1	1	1	1	1	1	1	1	1	1	1
1241	NM_001033333	Gm239	1	0	No	No	0.0486107	0.0024774	0.0033134	0.00336546	0.00235526	0.00111367	0.00232436	0.00111617	0.000960737	0	0.00109595	0.00231196	1	1	1	1	1	1	1	1	1	1	1	1
1242	NM_001033334	Tmem90a	1	0	No	No	0.12499	0.0798409	0.0820633	0.057166	0.0304695	0.00837234	0.00341627	0.00330601	0	0.00161264	0	0.00181887	1	1	1	1	1	1	1	1	1	1	1	1
1243	NM_001033335	Serpina3f	3	1	No	No	0.314901	1.18386	1.19035	1.34239	1.64247	1.21166	0.796428	0.441375	1.6214	0.941536	0.64728	0.536869	1	0.895712	0.162591	0.115927	0.0632124	0.0919178	1	1	0.174428	1	1	1
1244	NM_001033336	Abcc4	3	0	No	No	1.39359	0.675549	0.633369	1.1404	0.724183	0.359084	0.521398	0.411069	0.450479	0.136528	0.254505	0.449694	0.904947	1	1	0.121956	1	1	1	1	1	1	1	1
1245	NM_001033337	Ttc38	1	1	Yes	No	5.77979	4.84811	12.1328	12.9807	16.8575	20.0134	29.0081	24.0099	16.3519	11.818	14.5477	15.981	0.00305646	0.0050214	0.00580086	0.000539331	0.0013193	0.00128274	0.000393707	0.000381584	0.00549747	0.0568617	0.0047365	0.0055863
1246	NM_001033338	Rimbp3	1	0	No	No	0.0303929	0.0170308	0.0230761	0.0213192	0.0279584	0.00495657	0.00525683	0.00063013	0	0	0	0	1	1	1	1	1	1	1	1	1	1	1	1
1247	NM_001033339	Mmp25	1	0	No	No	0.506843	1.05596	0.558872	0.684424	0.636433	0.373264	0.109861	0.0425576	0.0289115	0.0150759	0.00359988	0.0183585	1	1	1	1	1	1	1	1	1	1	1	1
1248	NM_001033340	Lrrc30	1	0	No	No	0	0.0066586	0.00216332	0	0.00421647	0.00413675	0.0020588	0.00201646	0	0	0	0	1	1	1	1	1	1	1	1	1	1	1	1
1249	NM_001033341	Zfp407	1	0	No	No	0.719122	0.238446	0.410117	0.45746	0.412866	0.309383	0.296742	0.256922	0.15901	0.171174	0.149402	0.250126	1	1	1	1	1	1	1	1	1	1	1	1
1250	NM_001033342	Cdc42bpg	1	1	Yes	No	1.17612	1.29049	1.43416	1.80904	1.78246	1.60237	1.10075	0.999936	0.731	0.646937	0.711265	1.06488	0.164375	0.641808	0.0910931	0.00189185	0.0048822	0.0774171	1	1	1	1	1	0.00271066
1251	NM_001033343	Sec31b	1	0	No	No	0.0802252	0.122674	0.150781	0.106241	0.0845187	0.118496	0.162099	0.22184	0.244792	0.183511	0.232377	0.276295	1	1	1	1	1	1	1	1	1	1	1	1
1252	NM_001033344	Dusp27	2	0	No	No	0.00666194	0.0826983	0.00514292	0.0120452	0.00613819	0.0135528	0.00173303	0.000858167	0.000371907	0	0	0.000460917	1	1	1	1	1	1	1	1	1	1	1	1
1253	NM_001033345	Gm216	1	0	No	No	0.0292183	0.0155658	0.0266192	0.0188946	0.0171674	0.0281955	0.00695176	0.0072475	0.0115505	0.0132858	0.00540664	0.0162748	1	1	1	1	1	1	1	1	1	1	1	1
1254	NM_001033346	Lrrc55	1	0	No	No	0.0258131	0.00721234	0.0469405	0.0258956	0.0305543	0.0215001	0.0313418	0.0090598	0.00124502	0.00269324	0.0024668	0.0113254	1	1	1	1	1	1	1	1	1	1	1	1
1255	NM_001033347	D430041D05Rik	1	0	No	No	0.000827313	0.00189378	0.00295223	0.000364317	0.00221859	0.000732823	0.00073738	0.00111965	0	0	0	0	1	1	1	1	1	1	1	1	1	1	1	1
1256	NM_001033348	Ralgapa2	1	1	Yes	No	1.30499	1.22375	1.83345	2.39512	2.06781	1.47053	1.30263	1.05665	0.942592	0.839501	0.806347	1.20549	0.447343	0.00346643	0.218319	0.0123846	0.0413842	0.248181	0.437878	0.049376	1	1	1	0.0751483
1257	NM_001033349	Gm410	1	0	No	No	0.00769988	0.0095697	0.0285451	0.0511263	0.0684286	0.0483576	0.0503428	0.0410957	0.0474633	0.0566203	0.0333526	0.0452558	1	1	1	1	1	1	1	1	1	1	1	1
1258	NM_001033350	Bank1	1	1	Yes	No	1.16242	0.540956	1.20264	1.77355	2.0662	1.20005	0.653363	0.570316	0.384376	0.452896	0.295264	0.362443	0.197597	1	0.700719	0.0164692	0.0378481	0.503065	1	1	1	1	1	1
1259	NM_001033351	Grin3a	2	0	No	No	0.00130206	0.00114305	0.0022418	0.00224208	0.00460721	0.00213552	0.00117566	0	0	0.0011988	0	0	1	1	1	1	1	1	1	1	1	1	1	1
1260	NM_001033352	Klhl21	1	1	Yes	No	2.20385	1.41151	1.936	1.76701	1.59449	1.64065	1.86657	2.33501	1.51821	1.65739	1.76395	2.61969	0.0190622	0.0326103	0.022278	0.00347358	0.00912334	0.037945	0.000686702	0.0305829	0.095086	0.378727	0.0540939	0.0179538
1261	NM_001033354	Iqsec3	1	0	No	No	0.00061668	0.00126316	0.00111858	0	0.000566703	0.00233584	0.00060027	0.000574513	0	0	0	0.000628183	1	1	1	1	1	1	1	1	1	1	1	1
1262	NM_001033355	Zfp568	3	0	No	No	0.311837	0.161242	0.232439	0.127865	0.176402	0.316148	0.140229	0.137031	0.0831132	0.0835044	0.0200365	0.09742	1	1	1	1	1	1	1	1	1	1	1	1
1263	NM_001033356	Ntn5	1	0	No	No	0.00723696	0.0111785	0.0134152	0.00598315	0.00297859	0.00949743	0	0	0	0	0	0	1	1	1	1	1	1	1	1	1	1	1	1
1264	NM_001033359	Cntn5	2	0	No	No	0	0	0	0	0	0	0	0	0	0	0	0	1	1	1	1	1	1	1	1	1	1	1	1
1265	NM_001033360	Gpr101	1	0	No	No	0	0	0	0.000753383	0	0	0	0	0	0	0	0	1	1	1	1	1	1	1	1	1	1	1	1
1266	NM_001033361	Pgr15l	1	0	No	No	0	0	0	0	0	0	0	0	0	0	0	0	1	1	1	1	1	1	1	1	1	1	1	1
1267	NM_001033362	Gm614	1	0	No	No	0.00524463	0.0108357	0.0194738	0.00514037	0	0.0149796	0	0	0	0.00531233	0	0	1	1	1	1	1	1	1	1	1	1	1	1
1268	NM_001033364	Cdhr2	1	1	Yes	No	19.9295	15.1635	10.2357	12.6722	9.58239	1.80493	0.146784	0.12272	0.0560305	0.0407607	0.0437598	0.118266	0.00159845	0.0116159	0.00739101	0.00305495	0.00316637	0.0381914	1	1	1	1	1	1
1269	NM_001033365	Gm628	1	0	No	No	0	0	0	0	0	0	0	0	0	0	0	0	1	1	1	1	1	1	1	1	1	1	1	1
1270	NM_001033366	Dpcr1	1	0	No	No	0.0136064	0.0105115	0.0184473	0.00421337	0.0027844	0.00271971	0.00144861	0	0	0	0	0.00425173	1	1	1	1	1	1	1	1	1	1	1	1
1271	NM_001033367	Nlrc4	1	0	No	No	0.102843	0.0742417	0.150943	0.119242	0.119536	0.0802725	0.0437898	0.0471778	0.0146649	0.0217583	0.0183821	0.0352723	1	1	1	1	1	1	1	1	1	1	1	1
1272	NM_001033369	Acvr1c	2	0	No	No	0.00081033	0	0.0006938	0.00072837	0.000337423	0.000976593	0.00160126	0.000785766	0.000730833	0	0.000418931	0.000527297	1	1	1	1	1	1	1	1	1	1	1	1
1273	NM_001033371	Lrrc36	3	0	No	No	0.0128528	0.00522249	0.00530326	0.0155192	0.00902595	0.000609197	0.000624413	0.00060871	0	0	0	0.00156065	1	1	1	1	1	1	1	1	1	1	1	1
1274	NM_001033372	Gm648	1	0	No	No	0	0	0.00687463	0	0.00723013	0.00688137	0	0	0	0	0	0	1	1	1	1	1	1	1	1	1	1	1	1
1275	NM_001033373	Cdk15	1	0	No	No	0.00274734	0	0.00788703	0.00256235	0.0127321	0.00252427	0	0	0.00237117	0	0	0	1	1	1	1	1	1	1	1	1	1	1	1
1276	NM_001033374	Gm694	1	0	No	No	0	0	0	0	0	0	0	0	0	0	0	0	1	1	1	1	1	1	1	1	1	1	1	1
1277	NM_001033375	A230046K03Rik	1	0	No	No	0.698555	0.302312	0.623384	0.565968	0.639131	0.474934	0.522723	0.364399	0.363044	0.411216	0.381723	0.654394	1	1	1	1	1	1	1	1	1	1	1	1
1278	NM_001033378	A430078G23Rik	1	0	No	No	0.189937	0.3087	0.170714	0.208253	0.153258	0.0721581	0.0248746	0.0189253	0.0131836	0.0154568	0.0127165	0.0067353	1	1	1	1	1	1	1	1	1	1	1	1
1279	NM_001033379	Dcp1b	1	1	Yes	No	1.44083	1.68408	1.42201	1.90184	1.56693	1.24792	0.818486	0.750031	0.414774	0.303636	0.372582	0.388916	0.00229082	0.0662743	0.0645144	0.0108118	0.0102687	0.0654743	1	1	1	1	1	1
1280	NM_001033380	Itpripl2	1	0	No	No	1.60856	0.912916	1.78446	1.74055	1.76998	1.22045	0.929028	0.76261	0.402455	0.411872	0.299864	0.497497	0.327595	1	0.107455	0.0581336	0.119776	1	1	1	1	1	1	1
1281	NM_001033382	Cacna2d4	1	0	No	No	0.00629303	0.0227523	0.00565654	0.00632769	0.00521965	0.00258114	0.00314759	0.00373061	0.000622657	0.00119755	0.00282281	0.00465454	1	1	1	1	1	1	1	1	1	1	1	1
1282	NM_001033383	Zfp865	1	1	Yes	No	2.43075	2.46715	2.49031	2.7899	2.26565	1.92432	1.46439	1.2176	1.04629	0.983252	1.07371	1.07853	0.00106673	0.0237829	0.0161386	0.00151842	0.00460561	0.00692359	0.045797	0.172158	0.184052	1	0.10358	0.0505842
1283	NM_001033385	D630037F22Rik	1	0	No	No	0.0727893	0.0491081	0.0864543	0.0759062	0.0982952	0.104436	0.125374	0.107429	0.0945646	0.0829882	0.0863553	0.122209	1	1	1	1	1	1	1	1	1	1	1	1
1284	NM_001033389	Fubp3	1	0	No	No	1.38142	0.660602	1.41323	1.07924	1.02634	1.03048	1.04989	0.807098	0.571835	0.456329	0.456851	0.751398	0.0906617	1	0.193756	1	1	1	1	1	1	1	1	1
1285	NM_001033391	Ipcef1	4	0	No	No	0.0127745	0.0408099	0.0117349	0.0207996	0.00899699	0.0227414	0.0282787	0.0104945	0.000562437	0	0	0	1	1	1	1	1	1	1	1	1	1	1	1
1286	NM_001033393	Tmem104	1	1	Yes	No	2.67255	3.49551	3.80861	4.43002	4.51405	4.10537	3.31027	2.86772	1.96963	1.91625	1.95882	1.79262	0.00363274	0.0279849	0.0133884	0.00660484	0.000478707	0.0233446	0.00352034	0.0173272	0.0319597	0.278905	0.0228226	0.0487332
1287	NM_001033394	Tmem88b	1	0	No	No	0.0434517	0.0644321	0.15984	0.109808	0.111427	0.0935691	0.100937	0.100415	0.0578062	0.041785	0.082224	0.0466837	1	1	1	1	1	1	1	1	1	1	1	1
1288	NM_001033397	Krt26	1	0	No	No	0	0	0	0	0	0	0	0	0	0	0	0	1	1	1	1	1	1	1	1	1	1	1	1
1289	NM_001033399	Gfod1	1	0	No	No	1.08121	0.673183	0.559672	0.518509	0.44443	0.315519	0.327675	0.281941	0.211057	0.343557	0.228947	0.197131	1	1	1	1	1	1	1	1	1	1	1	1
1290	NM_001033400	Gm806	1	0	No	No	0	0	0	0	0	0	0	0	0	0	0	0	1	1	1	1	1	1	1	1	1	1	1	1
1291	NM_001033403	Gm1968	1	0	No	No	0.122748	0.113173	0.119017	0.0894687	0.0794867	0.019228	0.00764143	0	0	0	0	0	1	1	1	1	1	1	1	1	1	1	1	1
1292	NM_001033404	Gm813	1	0	No	No	0	0	0	0	0	0	0	0	0	0.00452787	0	0	1	1	1	1	1	1	1	1	1	1	1	1
1293	NM_001033405	Treml2	1	1	Yes	No	3.6832	2.99159	2.19769	1.8053	1.26117	0.401002	0.118569	0.088808	0.0437058	0.0446876	0.0325459	0.0366798	0.010449	0.0110375	0.0178164	0.0112447	0.403298	1	1	1	1	1	1	1
1294	NM_001033407	Gm815	1	0	No	No	0	0	0	0	0	0	0	0	0	0	0	0	1	1	1	1	1	1	1	1	1	1	1	1
1295	NM_001033408	Rbm44	1	0	No	No	0.135572	0.0263106	0.0443527	0.0531287	0.066983	0.0347932	0.0208406	0.0099994	0.00756351	0.00830985	0.00191946	0	1	1	1	1	1	1	1	1	1	1	1	1
1296	NM_001033409	Lgr6	1	0	No	No	0.0154035	0.0378363	0.0425917	0.0627817	0.0871301	0.0616763	0.0309087	0.0116976	0.011841	0.00574993	0.00370942	0.00378786	1	1	1	1	1	1	1	1	1	1	1	1
1297	NM_001033410	Gm757	1	0	No	No	0	0.00390662	0.0109881	0.00179201	0	0	0	0	0	0	0	0	1	1	1	1	1	1	1	1	1	1	1	1
1298	NM_001033411	Gm826	1	1	Yes	No	1.85488	0.396363	0.350118	0.503962	1.18733	1.4318	1.72342	1.39646	0.852581	0.572977	0.433805	0.475207	0.0281008	1	1	1	0.0274058	0.128369	0.00985214	0.0227272	1	1	1	1
1299	NM_001033412	Gm829	1	0	No	No	0	0	0	0	0	0.00340387	0.00343677	0	0	0	0	0	1	1	1	1	1	1	1	1	1	1	1	1
1300	NM_001033415	Shisa3	1	0	No	No	0.124939	0.0615606	0.372927	0.128672	0.212194	0.121277	0.0702249	0.032074	0.0224701	0.0133495	0.00947089	0.0121521	1	1	1	1	1	1	1	1	1	1	1	1
1301	NM_001033416	Gal3st4	1	0	No	No	0.126299	0.0668066	0.0984822	0.128754	0.12419	0.0898318	0.0937035	0.0571491	0.0544857	0.0481402	0.0299459	0.0452027	1	1	1	1	1	1	1	1	1	1	1	1
1302	NM_001033418	Bsph1	1	0	No	No	0	0	0	0	0	0	0	0	0	0	0	0	1	1	1	1	1	1	1	1	1	1	1	1
1303	NM_001033419	Ceacam16	1	0	No	No	0.00626113	0.0174602	0.0160206	0.0126331	0.0100632	0.0166425	0.00259329	0.0102784	0.00784211	0.0105971	0.00276966	0.00535009	1	1	1	1	1	1	1	1	1	1	1	1
1304	NM_001033420	Dock1	1	0	No	No	0.685242	0.445412	0.925877	0.74673	0.894628	0.834213	0.755195	0.579006	0.471549	0.417934	0.480572	0.690678	1	1	1	1	1	1	1	1	1	1	1	1
1305	NM_001033421	Pate2	1	0	No	No	0.00215962	0.0036338	0.00181519	0.00360974	0.00199238	0	0	0	0.00195627	0	0	0	1	1	1	1	1	1	1	1	1	1	1	1
1306	NM_001033422	Thoc2	1	0	No	No	0.815018	0.401309	0.486112	0.544135	0.346471	0.386593	0.356264	0.184462	0.208947	0.14093	0.153356	0.192744	1	1	1	1	1	1	1	1	1	1	1	1
1307	NM_001033423	Gm773	1	0	No	No	0	0	0	0	0	0	0	0	0	0	0	0	1	1	1	1	1	1	1	1	1	1	1	1
1308	NM_001033424	Fnd3c2	1	0	No	No	0.000684445	0	0	0	0	0	0	0	0	0	0	0	1	1	1	1	1	1	1	1	1	1	1	1
1309	NM_001033425	Zscan10	1	0	No	No	0	0.00676552	0	0.00880118	0.00309908	0.00445935	0	0	0	0.0030508	0	0	1	1	1	1	1	1	1	1	1	1	1	1
1310	NM_001033426	Grxcr2	1	0	No	No	0	0	0	0	0	0	0	0	0	0	0	0	1	1	1	1	1	1	1	1	1	1	1	1
1311	NM_001033427	Lyg2	1	0	No	No	0	0	0	0	0	0	0	0	0	0	0	0	1	1	1	1	1	1	1	1	1	1	1	1
1312	NM_001033428	Tmem211	1	0	No	No	0	0	0.00875577	0	0	0	0.00225062	0	0	0	0	0	1	1	1	1	1	1	1	1	1	1	1	1
1313	NM_001033429	Trim75	1	0	No	No	0	0	0.00158643	0	0	0	0	0	0	0.00092037	0	0	1	1	1	1	1	1	1	1	1	1	1	1
1314	NM_001033430	Jhdm1d	1	0	No	No	2.1057	0.566349	0.535911	0.711836	0.35496	0.264429	0.201898	0.170742	0.142275	0.115926	0.146769	0.191614	0.252021	1	1	1	1	1	1	1	1	1	1	1
1315	NM_001033431	Nlrp12	1	1	Yes	No	0.184281	5.51582	2.78404	4.51782	3.29418	1.31355	1.01597	1.04661	2.49531	1.64344	1.63193	2.28652	1	0.083217	0.106647	0.00348355	0.00336326	0.265708	1	1	0.0198585	0.144216	0.0027744	0.0117221
1316	NM_001033432	Heca	1	0	No	No	2.17978	0.871805	1.47082	1.1093	0.836461	0.777425	0.908753	0.833804	0.737081	0.686319	0.726045	1.40491	0.151361	1	0.662677	1	1	1	1	1	1	1	1	0.108215
1317	NM_001033433	Tmem102	1	1	Yes	No	0.330773	1.17589	2.82842	1.63122	1.84997	1.88005	1.93571	2.514	3.65059	4.08344	4.61887	3.30587	1	0.462498	0.010966	0.0130499	0.100525	0.0311212	0.0175086	0.0411659	0.017991	0.0653963	0.00793824	0.00188226
1318	NM_001033434	Gm884	1	0	No	No	0	0	0	0	0	0	0	0	0	0	0	0	1	1	1	1	1	1	1	1	1	1	1	1
1319	NM_001033435	Gm885	1	1	Yes	No	1.41016	1.68254	2.02449	1.6404	1.29838	0.529345	0.342703	0.382879	0.203968	0.255634	0.132113	0.164962	0.29303	0.0107999	0.00290571	0.00229762	0.0330216	1	1	1	1	1	1	1
1320	NM_001033436	Atxn7l1	2	2	Yes	No	4.07526	2.95367	1.90129	2.30466	1.64078	0.85076	0.613406	0.874037	0.901285	1.0138	1.32982	1.24149	0.0148045	0.0237476	0.0362144	0.00240722	0.0159472	1	1	1	1	1	0.192969	0.0796285
1321	NM_001033437	Gm889	1	0	No	No	0.0037944	0.0070268	0.00336917	0	0.0034617	0.00693263	0.00326306	0	0.00302083	0.00354203	0	0	1	1	1	1	1	1	1	1	1	1	1	1
1322	NM_001033438	Gm906	1	0	No	No	0	0	0	0	0	0	0	0	0	0	0	0	1	1	1	1	1	1	1	1	1	1	1	1
1323	NM_001033439	Lrch1	2	0	No	No	0.905575	0.626039	0.963985	0.978114	0.968542	0.860003	0.857821	0.81403	0.477045	0.438641	0.456126	0.627446	1	1	1	1	1	1	1	1	1	1	1	1
1324	NM_001033440	Gm1587	1	0	No	No	0	0	0	0	0	0	0	0	0	0	0	0	1	1	1	1	1	1	1	1	1	1	1	1
1325	NM_001033441	Alg10b	1	0	No	No	2.17906	0.702943	1.52444	1.2505	1.70269	1.12173	1.45413	1.00386	0.930947	0.951537	0.940252	1.84809	0.519741	1	0.750048	1	0.240354	1	1	1	1	1	1	0.205189
1326	NM_001033442	Gm1604b	2	0	No	No	0.123557	0.169225	0.155131	0.103238	0.102818	0.0198237	0.00781204	0	0.00239336	0	0	0	1	1	1	1	1	1	1	1	1	1	1	1
1327	NM_001033442_1	Gm1604b	2	0	No	No	0.102434	0.108149	0.11594	0.0686589	0.0551288	0.010944	0.00781204	0	0.00239336	0	0	0	1	1	1	1	1	1	1	1	1	1	1	1
1328	NM_001033443	Cdkl4	1	0	No	No	0.0445538	0.0305954	0.0501568	0.0274835	0.0334775	0.0347232	0.0278034	0.019593	0.0121814	0.00709894	0.0161192	0.0158959	1	1	1	1	1	1	1	1	1	1	1	1
1329	NM_001033444	Capn13	1	0	No	No	0.00585727	0.001553	0.00812087	0.00552684	0.00278258	0.00817574	0.00827087	0	0	0	0.00145772	0.00287661	1	1	1	1	1	1	1	1	1	1	1	1
1330	NM_001033445	Fam59a	1	1	Yes	No	3.0796	1.0692	1.5755	2.57042	2.21251	1.58089	1.76978	1.72354	1.67405	1.30767	1.32121	2.32206	0.232104	0.303799	0.415838	0.0316139	0.115271	0.562197	0.193465	0.100868	0.639657	1	1	0.00544966
1331	NM_001033446	Gm949	1	0	No	No	0.00191791	0.00176012	0	0.00549967	0	0	0	0	0	0	0	0	1	1	1	1	1	1	1	1	1	1	1	1
1332	NM_001033448	Gm962	1	1	Yes	No	2.25999	2.61169	2.61439	2.56446	2.08273	1.20892	0.771463	1.00839	1.04292	0.611573	0.619878	0.86302	0.00243647	0.0320774	0.0328489	0.0134017	0.000614805	0.271153	1	1	0.532134	1	1	1
1333	NM_001033449	Als2cr4	2	0	No	No	0.707794	0.217956	0.727906	0.235824	0.54126	0.449814	0.348303	0.373897	0.223139	0.221757	0.19904	0.209594	1	1	1	1	1	1	1	1	1	1	1	1
1334	NM_001033450	Mnda	1	1	Yes	No	0.64713	0.990653	1.34181	1.39901	1.35857	0.783851	0.546116	0.825999	0.414208	0.557952	0.359142	0.3547	1	1	0.0339722	0.375946	1	1	1	1	1	1	1	1
1335	NM_001033451	Zfp408	1	0	No	No	0.84604	0.764644	0.94074	0.982883	0.861259	0.731251	0.462177	0.341637	0.294341	0.22124	0.23229	0.295872	1	1	1	1	1	1	1	1	1	1	1	1
1336	NM_001033452	Accsl	1	0	No	No	0.00197013	0.00570765	0.0190402	0.015698	0.0087469	0.00177946	0.00171063	0.00505473	0	0.00182445	0	0	1	1	1	1	1	1	1	1	1	1	1	1
1337	NM_001033453	Pdp1	3	0	No	No	0.353074	0.194251	0.633637	0.430589	0.404555	0.371997	0.466021	0.218594	0.0947104	0.0695395	0.0477547	0.0494255	1	1	1	1	1	1	1	1	1	1	1	1
1338	NM_001033455	Ccdc27	1	0	No	No	0.0419494	0.00680559	0.00467393	0.0124634	0.00781671	0	0.00159174	0	0	0.00305368	0.00323526	0	1	1	1	1	1	1	1	1	1	1	1	1
1339	NM_001033457	Nom1	1	1	Yes	No	3.15559	1.87594	2.85117	2.25666	2.20969	1.63672	1.65069	1.32924	1.15233	1.23863	1.24089	1.62354	0.0149965	0.191536	0.0130485	0.00781504	0.019951	0.0640462	0.0198911	0.278304	0.929493	1	0.376551	0.0691044
1340	NM_001033458	Gm1673	1	1	Yes	No	1.70771	1.56043	1.66071	1.32873	2.09551	1.40061	0.749667	0.536299	0.507397	0.143482	0.0817268	0.172399	0.126813	0.0345952	0.111662	0.341796	0.0213489	0.55454	1	1	1	1	1	1
1341	NM_001033459	Gm1679	1	0	No	No	0	0	0	0	0	0	0	0.00557773	0	0	0	0	1	1	1	1	1	1	1	1	1	1	1	1
1342	NM_001033460	Gm1060	1	0	No	No	0.846783	0.200051	0.117193	0.664831	0.418348	0.359113	0.231939	0.222015	0.284112	0.198647	0.398067	0.391749	1	1	1	1	1	1	1	1	1	1	1	1
1343	NM_001033461	Lrrc43	1	0	No	No	0	0	0	0	0	0	0	0	0	0	0	0	1	1	1	1	1	1	1	1	1	1	1	1
1344	NM_001033463	Tatdn2	1	1	Yes	No	13.0086	9.94535	12.5617	9.1639	8.9911	5.47393	6.45481	5.50195	5.27762	6.1456	5.24735	6.68129	0.00153899	0.0176391	0.00209747	0.00148842	0.00802994	0.00673845	0.0012103	0.0269861	0.00819436	0.0952954	0.00104033	0.0041707
1345	NM_001033464	Efcab4b	1	0	No	No	0.222988	0.237937	0.123514	0.152738	0.0866013	0.0310107	0.0256162	0.00806885	0.0105361	0.00268158	0.00857236	0.00580144	1	1	1	1	1	1	1	1	1	1	1	1
1346	NM_001033465	6430531B16Rik	1	0	No	No	0.00662573	0.0238397	0.027078	0.0119125	0.00894918	0.0211047	0.00305493	0	0.00569618	0.00306107	0	0	1	1	1	1	1	1	1	1	1	1	1	1
1347	NM_001033466	Zbtb2	1	1	Yes	No	1.35617	0.731559	1.4387	1.18873	1.29341	0.91164	0.727209	0.713181	0.45575	0.457052	0.449278	0.757861	0.0929628	1	0.0686973	0.0809297	0.0478676	1	1	1	1	1	1	1
1348	NM_001033468	Gpr114	2	0	No	No	0.0369325	0.025312	0.0448152	0.0363684	0.0470331	0.0274326	0.0221825	0.0244514	0.011205	0.00523897	0.00324341	0.00692598	1	1	1	1	1	1	1	1	1	1	1	1
1349	NM_001033469	Foxr1	1	0	No	No	0.0047339	0	0.00219715	0.00229154	0.00463097	0.00441421	0.00439163	0	0	0	0	0	1	1	1	1	1	1	1	1	1	1	1	1
1350	NM_001033471	Cpxcr1	1	0	No	No	0	0	0	0	0	0	0	0	0	0	0	0	1	1	1	1	1	1	1	1	1	1	1	1
1351	NM_001033472	A830080D01Rik	1	0	No	No	0.371502	0.122177	0.15285	0.186739	0.124811	0.0997202	0.0912853	0.0373118	0.0635628	0.0303551	0.0360317	0.0433481	1	1	1	1	1	1	1	1	1	1	1	1
1352	NM_001033473	Odf3l2	1	0	No	No	0	0	0	0	0	0	0	0	0	0	0	0	1	1	1	1	1	1	1	1	1	1	1	1
1353	NM_001033474	Atxn7l3b	1	1	Yes	No	19.9211	11.5383	24.9741	25.3732	27.303	25.0947	27.866	23.4064	14.5301	14.5056	13.3437	16.8568	0.00671761	0.0272602	0.009085	0.00723191	0.00724234	0.0318539	0.0280045	0.0038403	0.0153044	0.119276	0.00723768	0.00398827
1354	NM_001033475	Tmed8	1	0	No	No	0.472491	0.270428	0.492246	0.640254	0.576704	0.365123	0.340003	0.259361	0.205655	0.204907	0.197083	0.277153	1	1	1	1	1	1	1	1	1	1	1	1
1355	NM_001033477	Gm1322	1	0	No	No	0	0	0	0	0	0	0	0	0	0	0	0	1	1	1	1	1	1	1	1	1	1	1	1
1356	NM_001033478	Fam47e	2	2	Yes	No	0.337748	0.71986	0.243654	1.2412	1.27391	0.95182	0.368184	0.478118	2.02968	2.01938	3.00881	2.88491	1	1	1	0.455307	0.219702	1	1	1	0.00754724	0.0194565	0.00536868	0.0137062
1357	NM_001033479	Gm1527	1	0	No	No	0	0	0	0	0	0.00164555	0	0	0	0	0	0	1	1	1	1	1	1	1	1	1	1	1	1
1358	NM_001033481	Gm98	1	1	Yes	No	5.17136	3.45395	5.40948	7.87503	8.05529	7.98505	6.72961	6.30174	3.38676	3.71718	3.57103	4.26574	0.00724734	0.0237542	0.0151322	0.00227872	0.00124965	0.0201117	0.0128875	0.0143668	0.0561221	0.144521	0.0235125	0.00655871
1359	NM_001033484	Iqgap3	1	1	Yes	No	4.86657	2.62194	2.04116	3.03248	4.46967	1.60834	1.10235	0.435369	0.840139	0.353665	0.0818493	0.0594942	0.00625235	0.0166862	0.100776	0.00290465	0.00826561	0.0598459	0.24973	1	1	1	1	1
1360	NM_001033485	BC048644	1	0	No	No	0.0554906	0.0413071	0.0109095	0.0235796	0.0261172	0.0473925	0.0575466	0.0496434	0.0558335	0.0490553	0.0773368	0.0580336	1	1	1	1	1	1	1	1	1	1	1	1
1361	NM_001033488	Mfsd2b	1	1	Yes	No	27.3613	13.254	11.5675	14.6212	6.61063	1.30755	0.237125	0.108517	0.0461813	0.0386119	0.0362528	0.0388667	0.00345048	0.00475964	0.00439238	0.00243258	0.0061423	0.0496222	1	1	1	1	1	1
1362	NM_001033489	Rnf207	1	0	No	No	0.00809131	0.0030737	0.00541087	0.00259794	0	0.00716953	0.0046597	0	0.00329047	0	0	0.00835249	1	1	1	1	1	1	1	1	1	1	1	1
1363	NM_001033490	Pusl1	1	1	Yes	No	3.58574	2.70216	3.62557	3.79401	3.45345	2.39702	2.49622	2.19614	2.96503	3.51445	2.20694	2.47215	0.00302083	0.0158854	0.00220093	0.00603173	0.00465217	0.00251012	0.0295058	0.003851	0.0138324	0.0190406	0.0300426	0.0133285
1364	NM_001033491	Gm1965	1	0	No	No	0	0.00819853	0.00393543	0.0227446	0	0.011291	0	0.0108341	0	0.0040203	0	0.0120153	1	1	1	1	1	1	1	1	1	1	1	1
1365	NM_001033492	Mageb4	1	0	No	No	0	0	0	0	0	0	0	0	0	0	0	0	1	1	1	1	1	1	1	1	1	1	1	1
1366	NM_001033493	Gpr111	1	0	No	No	0	0	0.00126856	0.00250924	0	0	0.00134817	0	0	0	0.00131964	0	1	1	1	1	1	1	1	1	1	1	1	1
1367	NM_001033496	Zfp213	1	1	Yes	No	3.21434	3.2635	3.65494	3.88824	3.84442	2.57285	2.20078	2.39647	2.52375	1.21947	1.28631	1.89735	0.00398864	0.016044	0.000656442	0.00609047	0.0479895	0.0178849	0.0131806	0.0474767	0.022602	0.0955434	0.0154452	0.056343
1368	NM_001033498	Gramd2	1	0	No	No	0.0392062	0.122778	0.0605402	0.0927386	0.104745	0.0219495	0.00811881	0.00295275	0.0025128	0.00545521	0	0	1	1	1	1	1	1	1	1	1	1	1	1
1369	NM_001033499	Sh2d1b2	1	0	No	No	0.00191184	0	0	0.00142436	0	0	0	0	0	0	0	0	1	1	1	1	1	1	1	1	1	1	1	1
1370	NM_001033500	Wdr72	1	0	No	No	0.00580194	0.00942717	0.0402137	0.00845026	0.0160455	0.024846	0.017594	0.00563876	0.00687565	0.00417699	0.00541646	0.00791349	1	1	1	1	1	1	1	1	1	1	1	1
1371	NM_001033525	Kcnk6	1	1	Yes	No	2.24153	1.58882	2.36918	2.07758	1.93806	1.17242	0.785879	0.615959	0.383328	0.314872	0.261749	0.387789	0.0155308	0.0104017	0.0754208	0.00178377	0.00526148	0.612894	1	1	1	1	1	1
1372	NM_001033528	Usp36	1	1	Yes	No	3.11374	2.92741	2.89653	2.64705	2.23452	1.61474	1.52667	1.3621	1.27748	0.69727	0.778345	1.23226	0.00313965	0.00627017	0.0186904	0.000880367	0.00225598	0.267334	0.0436477	0.00312469	0.0585534	1	1	0.11967
1373	NM_001033530	AW146154	1	0	No	No	0.135052	0.0707581	0.147301	0.123654	0.109899	0.121473	0.13695	0.098133	0.126312	0.10756	0.125326	0.156387	1	1	1	1	1	1	1	1	1	1	1	1
1374	NM_001033531	Klhl32	2	0	No	No	0.00485419	0.0214972	0.0274151	0.0119167	0.0106324	0.0156536	0.00616525	0.00294966	0.00399235	0.00322499	0.000813627	0.00444162	1	1	1	1	1	1	1	1	1	1	1	1
1375	NM_001033532	AW554918	1	0	No	No	0.42852	0.20177	0.371599	0.385315	0.394484	0.295131	0.271661	0.212694	0.165384	0.145396	0.151649	0.197853	1	1	1	1	1	1	1	1	1	1	1	1
1376	NM_001033533	Ccdc102a	1	0	No	No	1.10352	0.944286	1.25991	1.07982	1.09936	0.901256	0.484725	0.462106	0.324556	0.223208	0.174038	0.198913	0.0740321	1	0.142345	0.179657	0.72642	1	1	1	1	1	1	1
1377	NM_001033534	Layn	1	0	No	No	0.357596	0.38961	0.54702	0.459137	0.577898	0.390432	0.309502	0.266739	0.183207	0.192637	0.136875	0.145889	1	1	1	1	1	1	1	1	1	1	1	1
1378	NM_001033535	Tnfaip8l3	1	0	No	No	0.132376	0.0301272	0.0901133	0.142054	0.110855	0.116793	0.0549558	0.155485	0.222128	0.135583	0.17179	0.129133	1	1	1	1	1	1	1	1	1	1	1	1
1379	NM_001033536	Rfx7	1	0	No	No	1.15428	0.466901	0.77829	0.565189	0.596882	0.567332	0.496647	0.355263	0.37779	0.30582	0.347777	0.508536	1	1	1	1	1	1	1	1	1	1	1	1
1380	NM_001033537	Pgap3	1	1	Yes	No	2.96591	2.62689	2.67276	3.40286	2.7821	1.89941	1.18378	1.06897	0.910289	0.661414	0.666499	0.687942	0.00109025	0.0136087	0.00752193	0.005254	0.00363977	0.00538291	0.365684	0.102631	1	1	1	1
1381	NM_001033538	Cass4	4	0	No	No	0.0136171	0.0283317	0.0287322	0.016436	0.0246933	0.0180961	0.00419202	0.00488587	0.00368789	0.00345806	0.00340971	0.00152899	1	1	1	1	1	1	1	1	1	1	1	1
1382	NM_001033539	Bex6	1	0	No	No	0.286904	0.100994	0.183139	0.159187	0.0994806	0.0247761	0.01075	0.0068706	0	0.00698065	0.00358583	0.0037674	1	1	1	1	1	1	1	1	1	1	1	1
1383	NM_001033540	Gm5113	1	0	No	No	0.228268	0.103737	0.184105	0.273397	0.25835	0.214001	0.306751	0.181126	0.166832	0.10788	0.109436	0.15266	1	1	1	1	1	1	1	1	1	1	1	1
1384	NM_001033541	Gm5127	1	0	No	No	0.00274756	0	0	0.00464381	0.00480663	0.016972	0.00459013	0	0	0.00212522	0	0.00237024	1	1	1	1	1	1	1	1	1	1	1	1
1385	NM_001033542	Slc47a2	1	0	No	No	0.074698	0.012123	0.0559206	0.0206897	0.0138371	0.0167937	0	0.00573094	0.00176267	0.00644268	0	0.0100333	1	1	1	1	1	1	1	1	1	1	1	1
1386	NM_001033543	Il20rb	1	0	No	No	0.136498	0.221022	0.332924	0.14341	0.184398	0.119571	0.102321	0.0870523	0.0553893	0.0700541	0.0602998	0.0686055	1	1	1	1	1	1	1	1	1	1	1	1
1387	NM_001033547	4922505E12Rik	1	0	No	No	0	0	0	0	0	0	0	0	0	0	0	0	1	1	1	1	1	1	1	1	1	1	1	1
1388	NM_001033548	6030429G01Rik	1	0	No	No	0.0859773	0.131727	0.0768359	0.169858	0.186634	0.0885693	0.082137	0.0685825	0.0824136	0.0441308	0.0564933	0.0342242	1	1	1	1	1	1	1	1	1	1	1	1
1389	NM_001033550	Lrrc8b	1	0	No	No	1.48074	0.409111	0.39323	0.614288	0.705203	0.258905	0.235766	0.138132	0.104891	0.0512934	0.0571218	0.0735827	1	1	1	1	1	1	1	1	1	1	1	1
1390	NM_001033573	Zdhhc6	2	2	Yes	No	0.959075	0.647657	1.2849	0.968569	0.999237	0.88059	0.977084	0.794901	0.693994	0.962148	0.761835	1.41481	1	1	0.00856243	1	1	1	1	1	1	1	1	0.364209
1391	NM_001033597	Acsl6	4	0	No	No	0.033909	0.0201915	0.0130177	0.0247278	0.0231996	0.00226914	0.000753293	0.00034215	0	0.00164357	0.003187	0.00174472	1	1	1	1	1	1	1	1	1	1	1	1
1392	NM_001033598	Acsl6	4	0	No	No	0.0812814	0.0180343	0.0372588	0.0457688	0.0402259	0.00319226	0.00075286	0.000359203	0	0.0016706	0.00360397	0.00534482	1	1	1	1	1	1	1	1	1	1	1	1
1393	NM_001033599	Acsl6	4	0	No	No	0.0506811	0.0109689	0.0124536	0.0368168	0.0198142	0.00220718	0.000711247	0.000338023	0	0.00103755	0.000966041	0.00130889	1	1	1	1	1	1	1	1	1	1	1	1
1394	NM_001033600	Acsl4	3	1	No	No	0.652926	0.349221	0.889806	0.751727	0.841232	0.520431	0.456163	0.286161	0.4552	0.744933	0.743725	0.705223	1	1	1	1	1	1	1	1	1	1	1	1
1395	NM_001033606	Acsl3	3	0	No	No	0.753626	0.108368	0.255748	0.160796	0.259359	0.438542	0.289478	0.273808	0.3284	0.701985	0.420192	0.71434	1	1	1	1	1	1	1	1	1	1	1	1
1396	NM_001033621	Myot	1	0	No	No	0.00168816	0.893133	0.0204602	0.00156849	0.00145526	0.0944113	0	0	0.00148154	0	0	0	1	1	1	1	1	1	1	1	1	1	1	1
1397	NM_001033630	2310061I04Rik	1	1	Yes	No	10.1372	11.8248	15.0992	11.4512	13.8358	12.4609	12.358	14.5185	15.5939	16.5764	19.0601	18.1326	0.00146259	0.0170167	0.00328545	0.000103152	0.00439681	0.00490027	0.00330921	0.0101973	0.00800465	0.0097645	0.00127036	0.00599655
1398	NM_001033632	Ifitm6	1	1	Yes	No	19.4516	46.6245	24.373	14.5137	15.0562	4.95022	0.692998	0.528839	0.381077	0.56328	0.360468	0.260828	0.00666829	0.00635903	0.00285074	0.00464794	0.00229611	0.0480016	1	1	1	1	1	1
1399	NM_001033633	Slc2a13	1	0	No	No	0.0528064	0.034975	0.0749225	0.0934309	0.120528	0.17642	0.159214	0.0551799	0.0611068	0.0215627	0.0205214	0.0226572	1	1	1	1	1	1	1	1	1	1	1	1
1400	NM_001033634	Zyg11b	1	0	No	No	1.21786	0.849333	1.75785	1.09978	1.35649	1.16268	1.54924	1.26823	0.9013	1.01371	0.988919	1.649	1	1	0.135397	1	0.573348	1	0.541951	0.354927	1	1	1	0.0864202
1401	NM_001033636	Prex2	2	0	No	No	0.0192232	0.0217008	0.0318497	0.027263	0.0185267	0.0339947	0.0299137	0.0212496	0.029165	0.021102	0.0196621	0.0265422	1	1	1	1	1	1	1	1	1	1	1	1
1402	NM_001033638	Crxos1	4	0	No	No	0	0	0	0	0	0	0	0	0	0	0	0	1	1	1	1	1	1	1	1	1	1	1	1
1403	NM_001033654	Pus10	3	1	No	No	0.557268	0.800228	1.44044	1.12196	1.23166	0.59278	0.475768	0.29268	0.536645	0.558907	0.878206	0.738386	1	1	0.106283	1	0.340554	1	1	1	1	1	1	1
1404	NM_001033668	Dnahc1	1	0	No	No	0.035274	0.0292588	0.0412837	0.0239667	0.0257846	0.0276321	0.0359387	0.0374923	0.0239424	0.0104612	0.00611917	0.0101928	1	1	1	1	1	1	1	1	1	1	1	1
1405	NM_001033669	Fbxw10	1	0	No	No	0.0394735	0.0250236	0.032916	0.0180672	0.0255782	0.0176112	0.00750986	0.0124891	0.00683041	0.00222954	0.00543015	0.00777202	1	1	1	1	1	1	1	1	1	1	1	1
1406	NM_001033711	Evi2a	2	1	No	No	0.164123	0.0778645	0.123859	0.0905527	0.105281	0.0924801	0.0734415	0.0237898	0.0156233	0.0307831	0.0164804	0.0390419	1	1	1	1	1	1	1	1	1	1	1	1
1407	NM_001033713	Mef2a	1	0	No	No	0.914078	0.370559	0.70225	0.637975	0.61643	0.701426	0.583068	0.417297	0.29823	0.234345	0.277355	0.491185	1	1	1	1	1	1	1	1	1	1	1	1
1408	NM_001033759	Tmem2	2	0	No	No	0.789763	0.358174	0.566775	0.822415	0.657602	0.714504	0.598435	0.250513	0.218602	0.151754	0.105832	0.201942	1	1	1	1	1	1	1	1	1	1	1	1
1409	NM_001033764	4931408C20Rik	1	0	No	No	0.000724263	0	0	0	0	0	0	0	0	0	0	0	1	1	1	1	1	1	1	1	1	1	1	1
1410	NM_001033765	1700071K01Rik	1	0	No	No	0.0043553	0.00406607	0.0276457	0.00774617	0.0159742	0	0.00822613	0	0.00357883	0.0113228	0.0123002	0.0289503	1	1	1	1	1	1	1	1	1	1	1	1
1411	NM_001033766	4930596D02Rik	1	0	No	No	0	0	0	0	0	0	0	0	0	0	0	0	1	1	1	1	1	1	1	1	1	1	1	1
1412	NM_001033767	Gm4951	1	0	No	No	0.0871837	0.58708	1.31023	1.58711	1.26841	2.54203	2.44583	1.95176	2.14854	1.61992	2.32437	2.82834	1	1	1	1	0.291557	0.601265	0.452494	0.616886	1	1	0.324726	0.0784212
1413	NM_001033768	Pin1-ps1	1	1	Yes	No	3.78719	2.54985	2.16688	2.44172	2.7074	1.67588	1.15788	1.02062	1.16865	1.41955	1.10093	1.10907	0.0323426	0.00803274	0.0151908	0.00388093	0.100424	0.0451938	0.0432182	1	0.326059	0.0177013	1	0.612898
1414	NM_001033769	B020031M17Rik	1	0	No	No	0	0	0	0	0	0	0	0	0	0	0	0	1	1	1	1	1	1	1	1	1	1	1	1
1415	NM_001033770	Gm904	1	0	No	No	0	0	0	0	0	0	0	0	0	0	0	0	1	1	1	1	1	1	1	1	1	1	1	1
1416	NM_001033773	Ube2u	1	0	No	No	0.0822201	0.144208	0.0596522	0.144988	0.127431	0.071624	0.078494	0.0886835	0.314748	0.273985	0.381635	0.323117	1	1	1	1	1	1	1	1	1	1	1	1
1417	NM_001033774	Gm1661	2	0	No	No	0.00375988	0	0.00395745	0.00439283	0.00454888	0.00521252	0.00270799	0.00377521	0.0010786	0	0.00230438	0.00115696	1	1	1	1	1	1	1	1	1	1	1	1
1418	NM_001033775	4933422H20Rik	1	0	No	No	0.0967504	0.27115	0.509128	0.613378	0.638174	0.692733	0.568708	0.560193	0.439177	0.18002	0.228969	0.191131	1	1	1	1	1	1	1	1	1	1	1	1
1419	NM_001033776	Vrtn	3	0	No	No	0	0	0	0.000448477	0	0	0	0	0	0	0	0	1	1	1	1	1	1	1	1	1	1	1	1
1420	NM_001033779	Gm5544	1	0	No	No	0.0565875	0.124204	0.096162	0.108021	0.12662	0.085749	0.0130179	0.0176753	0.0087411	0.00848043	0	0.0225692	1	1	1	1	1	1	1	1	1	1	1	1
1421	NM_001033780	I830077J02Rik	1	1	Yes	No	1.15384	1.34821	1.5984	1.2221	1.05809	0.396682	0.171481	0.130653	0.0875235	0.1235	0.0266871	0.0621888	0.177433	0.0501529	0.00677875	0.00787984	1	1	1	1	1	1	1	1
1422	NM_001033782	Gm5592	1	0	No	No	0	0	0	0	0	0	0	0	0	0	0	0	1	1	1	1	1	1	1	1	1	1	1	1
1423	NM_001033783	Gm5615	1	0	No	No	0	0	0	0	0	0	0	0	0	0	0	0	1	1	1	1	1	1	1	1	1	1	1	1
1424	NM_001033785	Akap14	1	0	No	No	0.00415927	0.0131309	0.0144592	0.00952923	0.0125527	0.0146757	0.00391567	0	0.00529533	0.00737717	0.0046167	0.0038385	1	1	1	1	1	1	1	1	1	1	1	1
1425	NM_001033786	4930428E23Rik	1	0	No	No	0.0059556	0	0.0303548	0.00523567	0.0109005	0.0054528	0.0104754	0.0050469	0	0.00971523	0.00563077	0.0054507	1	1	1	1	1	1	1	1	1	1	1	1
1426	NM_001033789	Gm5820	1	0	No	No	0.00663066	0.00170968	0.00768975	0.00486458	0.00323888	0.0120701	0.00154128	0.00769632	0.00404424	0.00107353	0.00164261	0.0017347	1	1	1	1	1	1	1	1	1	1	1	1
1427	NM_001033790	B020004J07Rik	1	0	No	No	0	0	0	0	0	0.000473053	0	0	0	0	0	0	1	1	1	1	1	1	1	1	1	1	1	1
1428	NM_001033791	Gm12888	1	0	No	No	0	0	0	0	0	0	0	0	0	0	0	0	1	1	1	1	1	1	1	1	1	1	1	1
1429	NM_001033793	Ubtfl1	1	0	No	No	0	0	0	0	0	0	0	0	0	0	0	0	1	1	1	1	1	1	1	1	1	1	1	1
1430	NM_001033794	Fbxw18	1	0	No	No	0	0	0.00255443	0.00247054	0.00507405	0	0.00265198	0	0	0.00270199	0	0	1	1	1	1	1	1	1	1	1	1	1	1
1431	NM_001033795	Zcchc16	1	0	No	No	0.212796	0.0448385	0.128456	0.135813	0.192938	0.181364	0.0819762	0.0251419	0.0115869	0.00473487	0	0	1	1	1	1	1	1	1	1	1	1	1	1
1432	NM_001033799	4930428D18Rik	1	0	No	No	0	0	0	0	0	0	0	0	0	0	0	0	1	1	1	1	1	1	1	1	1	1	1	1
1433	NM_001033805	G630016D24Rik	1	0	No	No	0.188614	0.0555687	0.0707281	0.0935733	0.0648172	0.0238586	0.0342076	0.0136171	0.0295328	0.0253918	0.0244251	0.0390238	1	1	1	1	1	1	1	1	1	1	1	1
1434	NM_001033807	4930567H17Rik	1	0	No	No	0	0	0	0	0	0	0	0	0	0	0	0	1	1	1	1	1	1	1	1	1	1	1	1
1435	NM_001033813	Zfp872	1	0	No	No	0.00991189	0	0.00672613	0.00425903	0.00574017	0.00554974	0.00137392	0.00404053	0.00142099	0.00853906	0.00864673	0.043106	1	1	1	1	1	1	1	1	1	1	1	1
1436	NM_001033819	9130409I23Rik	1	1	Yes	No	0.00743893	0.0287421	0.10649	0.0995798	0.115491	0.0869154	0.167284	0.250113	0.784411	1.01181	1.23921	2.54844	1	1	1	1	1	1	1	1	1	1	1	0.0026975
1437	NM_001033820	Zfp551	1	0	No	No	0.12164	0.068595	0.175771	0.136171	0.170584	0.150399	0.173135	0.121016	0.0640249	0.0789848	0.120403	0.0910512	1	1	1	1	1	1	1	1	1	1	1	1
1438	NM_001033851	Cpne8	2	0	No	No	0.290325	0.429198	0.548024	0.62212	0.790452	0.660237	0.427702	0.41392	0.403028	0.595727	0.346079	0.464908	1	1	1	1	1	1	1	1	1	1	1	1
1439	NM_001033865	Rps27a	2	1	Yes	No	3.04919	1.77766	1.46729	1.64972	1.50804	0.0634644	0.657022	0.341905	0.71153	0.504177	0.428262	0.797567	0.0450014	0.00889552	0.0388079	0.00165159	0.228044	1	1	1	1	1	1	1
1440	NM_001033872	Smagp	2	2	Yes	No	8.44053	14.9038	21.2671	19.6313	22.3465	21.5945	23.4148	25.2686	21.3944	24.6267	19.022	17.0138	0.00205578	0.00652105	0.00137557	0.00264898	0.00180168	0.00247432	0.00172096	0.000496599	0.0128632	0.022576	0.00392245	0.00505726
1441	NM_001033874	Ak8	1	0	No	No	0.289496	0.274244	0.326285	0.423117	0.432657	0.263384	0.0771171	0.0849718	0.0467782	0.044445	0.0413053	0.0176344	1	1	1	1	1	1	1	1	1	1	1	1
1442	NM_001033875	Ctrc	1	0	No	No	0	0.0287807	0.0138485	0.00884747	0.00947403	0.00942633	0.241979	0.678964	0	0	0.592483	2.42431	1	1	1	1	1	1	1	1	1	1	1	1
1443	NM_001033876	Kcnk9	1	0	No	No	0	0	0.00417497	0	0	0	0	0	0	0	0	0	1	1	1	1	1	1	1	1	1	1	1	1
1444	NM_001033877	Adamts17	1	0	No	No	0.0808296	0.077255	0.100724	0.0886965	0.144538	0.229707	0.160874	0.0734767	0.0169215	0.0114317	0.00579415	0.00334517	1	1	1	1	1	1	1	1	1	1	1	1
1445	NM_001033878	Vmn2r66	1	0	No	No	0	0	0	0	0	0	0	0	0	0	0	0	1	1	1	1	1	1	1	1	1	1	1	1
1446	NM_001033879	Tubal3	1	0	No	No	0.0222752	0.00122609	0.00254959	0.00385824	0	0	0	0	0	0	0	0	1	1	1	1	1	1	1	1	1	1	1	1
1447	NM_001033880	4930415L06Rik	1	0	No	No	0	0	0	0	0	0	0	0	0	0	0	0	1	1	1	1	1	1	1	1	1	1	1	1
1448	NM_001033904	Khdc1c	1	0	No	No	0.0118974	0.00468127	0.0127392	0.00200265	0.0093636	0	0	0.00192205	0	0	0	0	1	1	1	1	1	1	1	1	1	1	1	1
1449	NM_001033908	Med22	2	2	Yes	No	1.47257	0.802156	1.55557	1.75217	1.95162	1.7239	1.19753	0.850591	0.647196	0.452333	0.570131	0.554619	0.655458	1	0.121687	0.169562	0.0972729	0.0363034	0.62584	1	1	1	1	1
1450	NM_001033922	Treml4	4	1	No	No	0.511068	0.28325	0.518033	1.03567	0.965252	0.549176	0.369723	0.458491	0.350852	0.200891	0.247751	0.0910925	1	1	1	1	1	1	1	1	1	1	1	1
1451	NM_001033929	Thnsl2	2	2	Yes	No	9.87872	19.0387	19.2743	26.0317	27.4205	15.4393	11.8072	15.9402	21.6282	19.3456	18.4209	19.7527	0.00151235	0.00903425	0.00878681	0.00454476	0.0120495	0.00128274	0.00986803	0.0026381	0.00389768	0.00408208	0.00367485	0.000382452
1452	NM_001033954	Calca	2	0	No	No	0	0.00762629	0.00599097	0.00407503	0.00478537	0.0082831	0.00325637	0	0	0	0.00317599	0.00657131	1	1	1	1	1	1	1	1	1	1	1	1
1453	NM_001033960	Rabgap1	2	0	No	No	0.0436557	0.0230844	0.0364723	0.0325204	0.031757	0.0405976	0.0367078	0.0282341	0.0200351	0.0383331	0.0477406	0.0706442	1	1	1	1	1	1	1	1	1	1	1	1
1454	NM_001033962	Ube3a	3	0	No	No	0.740498	0.201938	0.456844	0.412005	0.362674	0.418555	0.230765	0.123749	0.220206	0.193875	0.280025	0.328389	1	1	1	1	1	1	1	1	1	1	1	1
1455	NM_001033966	Ak2	2	2	Yes	No	13.1525	12.4268	36.2461	28.6458	34.0542	31.1621	25.3258	19.7404	31.9505	39.4408	29.0944	31.1612	0.000815665	0.00562071	0.0025807	0.00219034	0.00734549	0.00294232	0.0028036	0.000241558	0.0117273	0.00975374	0.0074272	0.00157494
1456	NM_001033978	H2-Eb2	1	0	No	No	0.00491244	0.00940653	0.0136498	0.0228394	0.0337332	0.0229984	0.0241045	0.019934	0.00735836	0.0239659	0.0169876	0.026145	1	1	1	1	1	1	1	1	1	1	1	1
1457	NM_001033979	Ldlrad2	1	0	No	No	0	0	0.00601828	0	0	0.00209227	0	0.00216607	0	0	0	0	1	1	1	1	1	1	1	1	1	1	1	1
1458	NM_001033980	Fam92b	1	0	No	No	0	0	0.00335313	0.0089654	0	0.00336877	0	0.00642447	0.00292003	0.00296984	0.00299444	0	1	1	1	1	1	1	1	1	1	1	1	1
1459	NM_001033981	F830116E18Rik	1	1	Yes	No	60.9066	34.2234	12.6706	16.6709	10.36	2.11527	0.505713	0.250331	0.237732	0.284886	0.0757994	0.0382201	0.00356055	0.003022	0.00364557	0.000504205	0.0133891	0.259681	1	1	1	1	1	1
1460	NM_001033983	7420426K07Rik	1	0	No	No	0	0	0	0	0	0	0	0	0	0	0	0	1	1	1	1	1	1	1	1	1	1	1	1
1461	NM_001033988	Ncoa4	2	1	Yes	No	7.27229	3.29572	3.45343	3.38414	2.84301	1.30215	1.28386	1.17215	0.764733	0.948493	1.17885	1.20335	0.0581202	0.299051	0.0373076	0.0688187	0.0200784	0.0514035	0.593375	0.295855	1	1	1	0.0805294
1462	NM_001034013	Accn1	2	0	No	No	0.0015594	0.0023266	0.0080809	0.00104795	0.00136947	0.00319359	0.00134736	0.000745113	0	0	0	0	1	1	1	1	1	1	1	1	1	1	1	1
1463	NM_001034029	Il17re	3	0	No	No	0.0402465	0.0387029	0.057809	0.0346779	0.0392685	0.0408626	0.0407661	0.0374221	0.0419433	0.0253329	0.0199371	0.0370626	1	1	1	1	1	1	1	1	1	1	1	1
1464	NM_001034030	Limk2	3	1	No	No	0.0304781	0.0334817	0.022638	0.0323722	0.032547	0.0216553	0.0308222	0.024587	0.0196051	0.0222278	0.0304795	0.0256786	1	1	1	1	1	1	1	1	1	1	1	1
1465	NM_001034031	Il17re	3	0	No	No	0.0391323	0.0380917	0.0506331	0.0325524	0.037812	0.0403095	0.0405088	0.0341914	0.0390657	0.020905	0.0187718	0.0350374	1	1	1	1	1	1	1	1	1	1	1	1
1466	NM_001034037	1700024G13Rik	1	0	No	No	0	0	0	0	0	0	0	0	0	0	0	0	1	1	1	1	1	1	1	1	1	1	1	1
1467	NM_001034059	Ccdc160	1	0	No	No	0.0248005	0.0336495	0.0820065	0.0335694	0.0700033	0.0671224	0.0566135	0.0546594	0.0290798	0.0362382	0.0272206	0.0192557	1	1	1	1	1	1	1	1	1	1	1	1
1468	NM_001034060	Rufy4	2	0	No	No	0.00719562	0.0262737	0.0293481	0.0255134	0.0381384	0.0437943	0.0324533	0.0194609	0.0119285	0.00568414	0.00273616	0.00224577	1	1	1	1	1	1	1	1	1	1	1	1
1469	NM_001034085	Ppp2r1b	2	1	No	No	0.950117	0.519566	0.675385	0.808604	0.785566	0.512612	0.564001	0.459063	0.327227	0.232016	0.316216	0.469002	1	1	1	1	1	1	1	1	1	1	1	1
1470	NM_001034097	BC096441	2	1	Yes	No	0.353352	0.485713	1.07363	1.47585	1.30644	1.42392	1.44257	1.11618	0.562406	0.68394	0.54331	0.447382	1	1	0.239401	0.356155	0.0521141	0.0866001	0.00188474	0.697017	1	1	1	1
1471	NM_001034100	Gm5382	1	0	No	No	0	0	0	0	0	0	0	0	0	0	0	0	1	1	1	1	1	1	1	1	1	1	1	1
1472	NM_001034101	Gm13119	1	0	No	No	0	0	0	0	0	0	0	0	0	0	0	0	1	1	1	1	1	1	1	1	1	1	1	1
1473	NM_001034102	Gm5800	1	0	No	No	0	0	0	0	0	0	0	0	0	0	0	0	1	1	1	1	1	1	1	1	1	1	1	1
1474	NM_001034103	Gm5941	1	0	No	No	0	0	0	0	0	0	0	0	0	0	0	0	1	1	1	1	1	1	1	1	1	1	1	1
1475	NM_001034115	Shank1	1	0	No	No	0.00721927	0.00394732	0.0103348	0.00345838	0.0053072	0.0064536	0.00483207	0.00162054	0.00324024	0.00318004	0.00404653	0.00367998	1	1	1	1	1	1	1	1	1	1	1	1
1476	NM_001034168	Ank2	2	0	No	No	0.0225419	0.0309091	0.050184	0.0539767	0.0234845	0.026251	0.00987217	0.0131797	0.00972355	0.00918343	0.00869558	0.00867195	1	1	1	1	1	1	1	1	1	1	1	1
1477	NM_001034851	Fam134b	2	1	Yes	No	1.15218	6.81736	3.2904	2.56928	3.36641	3.08551	4.75342	9.13422	6.0099	4.3636	5.78021	9.94916	0.269563	0.761994	0.0332102	0.0529773	0.0278212	0.0596285	0.0578376	0.0185005	0.0360587	0.285453	0.022021	0.00940692
1478	NM_001034856	4930430D24Rik	1	0	No	No	0	0	0	0	0	0	0	0	0	0	0	0	1	1	1	1	1	1	1	1	1	1	1	1
1479	NM_001034857	C330019L16Rik	1	0	No	No	0.0409359	0.0254368	0.0472767	0.0378748	0.0236241	0.0314711	0.0429628	0.0208084	0.0386314	0.0147027	0.0331531	0.0347043	1	1	1	1	1	1	1	1	1	1	1	1
1480	NM_001034858	Armc2	1	0	No	No	0.0314162	0.0258528	0.0322516	0.0364046	0.0356953	0.0223389	0.0144168	0.0135675	0.00923995	0.00839608	0.00366832	0.00916588	1	1	1	1	1	1	1	1	1	1	1	1
1481	NM_001034859	Gm4841	1	0	No	No	0	0.00531596	0.00717582	0.00648081	0.0116166	0.00340807	0.00646177	0.086818	0.0902248	0.0340735	0.0256237	0.0224002	1	1	1	1	1	1	1	1	1	1	1	1
1482	NM_001034860	Gm4858	2	0	No	No	0	0	0	0	0	0	0	0	0	0	0	0	1	1	1	1	1	1	1	1	1	1	1	1
1483	NM_001034862	Erich1	1	0	No	No	0.603889	0.247821	0.513089	0.334142	0.358171	0.257763	0.244028	0.258463	0.238077	0.256	0.244325	0.343707	1	1	1	1	1	1	1	1	1	1	1	1
1484	NM_001034863	Tmem136	1	0	No	No	0.153515	0.204317	0.228623	0.24747	0.269545	0.219412	0.128146	0.0548064	0.0505533	0.0539476	0.0482997	0.0416326	1	1	1	1	1	1	1	1	1	1	1	1
1485	NM_001034864	Gm4907	1	0	No	No	0.023348	0.0402079	0.0364961	0.0671468	0.0481318	0.0131587	0.0134236	0.0184204	0.00745405	0.00675913	0.008169	0	1	1	1	1	1	1	1	1	1	1	1	1
1486	NM_001034866	Pnldc1	1	0	No	No	0.0249186	0.0220857	0.0334479	0.0313464	0.0346768	0.0521514	0.0724852	0.0155469	0.0301892	0.0175379	0.0140591	0.0652803	1	1	1	1	1	1	1	1	1	1	1	1
1487	NM_001034867	Pm20d2	1	0	No	No	0.0387731	0.0191145	0.0331059	0.0345986	0.0677407	0.132538	0.272752	0.226026	0.189005	0.167672	0.202676	0.261974	1	1	1	1	1	1	1	1	1	1	1	1
1488	NM_001034868	Mrgprx2	1	0	No	No	0	0.000819953	0.000889383	0	0	0.000650417	0	0.00092032	0	0	0	0	1	1	1	1	1	1	1	1	1	1	1	1
1489	NM_001034869	Gm4981	1	0	No	No	0	0	0	0	0	0	0	0	0	0	0	0	1	1	1	1	1	1	1	1	1	1	1	1
1490	NM_001034871	Gm749	1	0	No	No	0	0	0	0	0	0	0	0	0	0	0	0	1	1	1	1	1	1	1	1	1	1	1	1
1491	NM_001034872	Gm853	1	0	No	No	0.00209271	0	0.0724605	0	0	0	0	0	0	0	0	0	1	1	1	1	1	1	1	1	1	1	1	1
1492	NM_001034873	Ksr2	1	0	No	No	0.0101236	0.020676	0.0283617	0.0339346	0.0354579	0.0200732	0.00967669	0.00857999	0.00598728	0.00363685	0.00230065	0.0070641	1	1	1	1	1	1	1	1	1	1	1	1
1493	NM_001034874	Shisa6	1	0	No	No	0.00233944	0.00333929	0.00272163	0.00324603	0.00107365	0.00164602	0.00327821	0.00322561	0.00208268	0.00107584	0.000547753	0.000567443	1	1	1	1	1	1	1	1	1	1	1	1
1494	NM_001034875	Gm1006	1	0	No	No	0.0379311	0.0236122	0.0340303	0.0310651	0.0242853	0.00735315	0.00183982	0.00181457	0	0	0	0.00195564	1	1	1	1	1	1	1	1	1	1	1	1
1495	NM_001034876	Ccdc24	1	0	No	No	0.157715	0.150926	0.120398	0.117109	0.100269	0.11912	0.0510585	0.0259945	0.0372873	0.030739	0.0304559	0.039729	1	1	1	1	1	1	1	1	1	1	1	1
1496	NM_001034878	Dnaic2	1	0	No	No	0.179303	1.99909	0.0150658	0.0101095	0.0234645	0.0112861	0.00644987	0.008025	0.00587743	0.0039072	0.00508186	0.00265409	1	0.533138	1	1	1	1	1	1	1	1	1	1
1497	NM_001034880	Gm5460	1	0	No	No	0	0	0	0	0	0	0	0	0	0	0	0.00226494	1	1	1	1	1	1	1	1	1	1	1	1
1498	NM_001034881	Gm5464	1	0	No	No	0.0115002	0.00220984	0.032444	0.00642825	0.00652292	0	0.00425153	0	0.00388883	0	0.00178926	0	1	1	1	1	1	1	1	1	1	1	1	1
1499	NM_001034882	Gm5465	1	0	No	No	1.05301	0.228098	0.442758	0.500534	0.462999	0.204375	0.143609	0.0715523	0.0538797	0.04055	0.0154152	0.0125243	1	1	1	1	1	1	1	1	1	1	1	1
1500	NM_001034885	Pnpla1	1	0	No	No	0.0231781	0.0869646	0.0681411	0.0301005	0.0287097	0.0213635	0.00654678	0.000784597	0	0.00133378	0.000819127	0	1	1	1	1	1	1	1	1	1	1	1	1
1501	NM_001034891	2210404J11Rik	2	1	No	No	0.202774	0.0474365	0.230013	0.783315	0.284172	0.460294	0.0699867	0.0357775	0.0428012	0.190802	0.0598574	0.391706	1	1	1	1	1	1	1	1	1	1	1	1
1502	NM_001034893	Zfp936	1	0	No	No	0.00329014	0.00135296	0.00111803	0	1.51767e-05	7.8031e-06	0.00112306	0	0	0	0.00123724	0	1	1	1	1	1	1	1	1	1	1	1	1
1503	NM_001034894	Foxr2	1	0	No	No	0	0	0	0	0	0	0	0	0	0	0	0	1	1	1	1	1	1	1	1	1	1	1	1
1504	NM_001034895	Zfr2	1	0	No	No	0.0382101	0.170694	0.124527	0.138962	0.0694598	0.0944968	0.0497583	0.0332184	0.0311935	0.0239138	0.0227196	0.0147557	1	1	1	1	1	1	1	1	1	1	1	1
1505	NM_001034896	Tmem92-ps	2	0	No	No	0	0	0	0	0	0	0	0	0	0	0	0	1	1	1	1	1	1	1	1	1	1	1	1
1506	NM_001034898	Ms4a15	1	0	No	No	0	0	0	0	0.00219875	0	0	0	0	0	0	0	1	1	1	1	1	1	1	1	1	1	1	1
1507	NM_001034899	Gm16432	1	0	No	No	0	0	0.0122603	0.0103926	0.00498203	0	0	0.00263507	0	0	0.00269728	0.00822324	1	1	1	1	1	1	1	1	1	1	1	1
1508	NM_001034900	Zfp345	1	0	No	No	0	0.00441101	0	0.00276074	0.00307201	0	0	0	0	2.2021e-08	0	0.0014206	1	1	1	1	1	1	1	1	1	1	1	1
1509	NM_001034902	Gm5878	1	0	No	No	0.0010418	0	0	0	0.0009289	0	0	0	0.00065475	0	0.00185602	0	1	1	1	1	1	1	1	1	1	1	1	1
1510	NM_001034903	Gm5887	1	0	No	No	0.0188334	0.0230593	0.0138665	0.0236674	0.0382581	0.0684456	0.0451909	0.0573539	0.035669	0.0809174	0.0546872	0.0498352	1	1	1	1	1	1	1	1	1	1	1	1
1511	NM_001034904	Gm5891	2	0	No	No	0.00111719	0	0	0	0	0	0	0	0	0	0	0	1	1	1	1	1	1	1	1	1	1	1	1
1512	NM_001034904_1	Gm5891	2	0	No	No	0.00111719	0	0	0	0	0	0	0	0	0	0	0	1	1	1	1	1	1	1	1	1	1	1	1
1513	NM_001034905	Spag11b	2	0	No	No	0	0	0	0	0	0	0	0	0	0	0	0	1	1	1	1	1	1	1	1	1	1	1	1
1514	NM_001034906	Trim43a	1	0	No	No	0.0196972	0.00212666	0.0038581	0.00558162	0.00210947	0.0038853	0.00622604	0.00193056	0.00407197	0.0055191	0	0.00629407	1	1	1	1	1	1	1	1	1	1	1	1
1515	NM_001034907	Zc3h12b	1	0	No	No	0.0191558	0.0100249	0.00874566	0.00921711	0.0070879	0.00933368	0.00803487	0.00221897	0.00219674	0	0.00352046	0.0071643	1	1	1	1	1	1	1	1	1	1	1	1
1516	NM_001034909	Gm6034	1	0	No	No	0.0173391	0	0.0165165	0.0238713	0.00816283	0.0183693	0.0165644	0	0.0161888	0.00581817	0.00913953	0.00597697	1	1	1	1	1	1	1	1	1	1	1	1
1517	NM_001034910	Defb42	1	0	No	No	0	0	0.0642531	0	0	0	0	0	0	0.00763587	0	0	1	1	1	1	1	1	1	1	1	1	1	1
1518	NM_001034962	Sorbs1	5	1	No	No	0.263749	0.0917111	0.307589	0.273565	0.319243	0.269517	0.194315	0.150855	0.130569	0.139035	0.151931	0.107102	1	1	1	1	1	1	1	1	1	1	1	1
1519	NM_001034963	Sorbs1	5	1	No	No	0.698021	0.184641	0.336959	0.232347	0.323541	0.119545	0.0949958	0.100601	0.0845782	0.0934117	0.112969	0.149528	1	1	1	1	1	1	1	1	1	1	1	1
1520	NM_001034964	Sorbs1	5	1	Yes	No	2.08261	0.816042	2.10336	2.62674	2.56654	2.86997	1.86081	1.55427	1.32853	1.18584	1.35499	2.5933	0.0658338	1	0.172831	0.0379546	0.0331261	0.101151	0.275305	0.0270637	0.733843	1	1	0.0169648
1521	NM_001035122	Golm1	2	1	Yes	No	9.34325	2.96745	2.33065	4.17519	3.15054	1.28467	0.871616	0.601124	0.428921	0.2521	0.248855	0.421577	0.00540392	0.0166464	0.0205972	0.0151903	0.01221	0.678343	1	1	1	1	1	1
1522	NM_001035123	Setd6	1	1	Yes	No	6.40458	5.11425	7.64819	6.32704	7.26711	5.25755	5.85909	5.91401	6.26144	6.26014	6.02573	6.91462	0.00141414	0.039641	0.00306544	0.00016355	0.000249188	0.00130852	0.00368816	0.0051982	0.00277959	0.00688226	0.00270552	0.00129204
1523	NM_001035226	Xpo1	2	1	No	No	0.851508	0.409295	0.339061	0.224548	1.02627	0.295503	0.435439	0.3188	0.32578	0.331799	0.279962	0.335228	1	1	1	1	1	1	1	1	1	1	1	1
1524	NM_001035228	St3gal5	2	2	Yes	No	63.8376	45.2605	45.432	38.262	39.1607	17.7257	19.9278	18.2722	8.16896	6.29678	6.05799	7.04799	0.00203502	0.003498	0.0023682	0.000753511	0.00789757	0.00874395	0.00831221	0.0122299	0.00369704	0.00287537	0.000471171	0.00177793
1525	NM_001035231	Zfp748	2	0	No	No	0.371827	0.11564	0.270536	0.231909	0.34722	0.200774	0.245346	0.201206	0.151737	0.149572	0.148342	0.266421	1	1	1	1	1	1	1	1	1	1	1	1
1526	NM_001035239	Trpm3	9	0	No	No	0.000313908	0.000504217	0.00106105	0.000232963	0.000352169	0	0.000231149	0.000283677	0	0.000184455	6.9991e-05	0	1	1	1	1	1	1	1	1	1	1	1	1
1527	NM_001035240	Trpm3	9	0	No	No	0.000310983	0.000567563	0.00106885	0.000228783	0.00026826	0	0.000328115	0.000284904	0	0.000187655	7.21633e-05	0	1	1	1	1	1	1	1	1	1	1	1	1
1528	NM_001035241	Trpm3	9	0	No	No	0.000313205	0.000523527	0.000975868	0.000243342	0.000264819	0	0.000324377	0.000290449	0	0.000186943	7.10863e-05	0	1	1	1	1	1	1	1	1	1	1	1	1
1529	NM_001035242	Trpm3	9	0	No	No	0.000315958	0.000761457	0.00104836	0.000243556	0.000259248	0	0.000331268	0.000289437	0	0.000185768	6.74033e-05	0	1	1	1	1	1	1	1	1	1	1	1	1
1530	NM_001035243	Trpm3	9	0	No	No	0.000312076	0.000537183	0.000501184	0.000246865	0.000268402	0	0.000282672	0.000295957	0	0.000191317	6.77643e-05	0	1	1	1	1	1	1	1	1	1	1	1	1
1531	NM_001035244	Trpm3	9	0	No	No	0.000149912	0.00116493	3.4409e-05	0.000320169	0.000159421	0	0.000130153	0.000126767	0	0.000480133	5.88547e-05	0.00109404	1	1	1	1	1	1	1	1	1	1	1	1
1532	NM_001035245	Trpm3	9	0	No	No	0	0.00234142	0	0.000116828	0	0	0	1.54487e-06	0	0.000171609	0	0	1	1	1	1	1	1	1	1	1	1	1	1
1533	NM_001035246	Trpm3	9	0	No	No	0	0	9.5585e-07	0.000117953	0	0	0	0	0	0.000211326	0	0	1	1	1	1	1	1	1	1	1	1	1	1
1534	NM_001035509	Zcchc18	3	0	No	No	0.00965479	0.0272684	0.0632043	0.0424425	0.0269871	0.0236427	0.00835113	0.0134258	0.00421249	0.00480273	0.0048206	0.00542103	1	1	1	1	1	1	1	1	1	1	1	1
1535	NM_001035510	Zcchc18	3	0	No	No	0.00690496	0.0128015	0.0148531	0.0201642	0.0123793	0.0108055	0.0061432	0.0035157	0.00153635	0.00164506	0.00475661	0.00291262	1	1	1	1	1	1	1	1	1	1	1	1
1536	NM_001035525	AU040320	3	1	No	No	0.45239	0.400221	0.539443	0.322659	0.255221	0.252745	0.168951	0.437645	0.423514	0.38407	0.164675	0.209096	1	1	1	1	1	1	1	1	1	1	1	1
1537	NM_001035526	AU040320	3	1	No	No	0.430204	0.365236	0.596908	0.272702	0.167585	0.188098	0.212712	0.400875	0.415747	0.360464	0.158396	0.208048	1	1	1	1	1	1	1	1	1	1	1	1
1538	NM_001035531	Adrbk2	2	0	No	No	0.196128	0.193182	0.400165	0.510246	0.449214	0.352452	0.194426	0.163359	0.133943	0.131395	0.0480353	0.0524485	1	1	1	1	1	1	1	1	1	1	1	1
1539	NM_001035532	Akap2	3	0	No	No	0.143112	0.0869685	0.0860436	0.272574	0.221482	0.29437	0.203485	0.178492	0.157603	0.130595	0.13023	0.165858	1	1	1	1	1	1	1	1	1	1	1	1
1540	NM_001035533	Akap2	3	0	No	No	0.039908	0.0349596	0.0319418	0.103721	0.0316542	0.0471532	0.0493697	0.040365	0.0418467	0.0615129	0.122061	0.0983623	1	1	1	1	1	1	1	1	1	1	1	1
1541	NM_001035854	Ap2b1	2	2	Yes	No	6.60101	5.47282	4.79085	5.54234	5.82645	3.93079	3.84163	3.36855	3.52234	3.58326	3.13042	3.65766	0.0038783	0.00763863	0.00582592	0.000592769	0.00603	0.0109788	0.00667687	0.00122943	0.00563536	0.0988795	0.000307175	0.0030123
1542	NM_001036293	Nrbf2	1	1	Yes	No	3.06991	2.10768	3.97677	3.52968	3.63705	3.36028	3.82247	3.48908	4.11694	4.15355	3.98452	4.62315	0.00168249	0.0733646	0.00394601	0.00426893	0.00125695	0.0219671	0.00321162	0.000330844	0.0121714	0.00997062	0.00465571	0.00663615
1543	NM_001036684	Atp2b2	2	0	No	No	0.388562	0.0948872	0.0615695	0.264822	0.50373	0.137677	0.0719874	0.0319405	0.101437	0.110737	0.103367	0.0709515	1	1	1	1	1	1	1	1	1	1	1	1
1544	NM_001036740	B3gnt8	2	0	No	No	0.243544	0.388214	0.599734	0.343971	0.336692	0.152468	0.0456067	0.0500362	0.0306144	0.0283588	0.0683102	0.0395697	1	1	1	1	1	1	1	1	1	1	1	1
1545	NM_001037098	Nacc2	2	1	No	No	0.141975	0.116333	0.134602	0.0748817	0.107125	0.0739151	0.0506801	0.0589054	0.0479399	0.109077	0.0556922	0.0689878	1	1	1	1	1	1	1	1	1	1	1	1
1546	NM_001037099	Cacnb4	2	0	No	No	0.0215891	0.0188008	0.026241	0.0406453	0.0428687	0.0494824	0.0465887	0.0435594	0.0215552	0.0292699	0.0292666	0.0296928	1	1	1	1	1	1	1	1	1	1	1	1
1547	NM_001037127	Musk	6	0	No	No	0.000485354	0.00067513	0.000430873	0.000415537	0.000364217	0	0.000223102	0.000217334	0	0.000184133	0.000464147	0	1	1	1	1	1	1	1	1	1	1	1	1
1548	NM_001037128	Musk	6	0	No	No	0.000507706	0.0024645	0.000435077	0.0004269	0.00035285	0	0.00022482	0.000217748	0	0.000181627	0.000466918	0	1	1	1	1	1	1	1	1	1	1	1	1
1549	NM_001037129	Musk	6	0	No	No	0.000494384	0.00261356	0.000469023	0.000430408	0.000377407	0	0.000226023	0.000223963	0	0.000187048	0.000470611	0	1	1	1	1	1	1	1	1	1	1	1	1
1550	NM_001037130	Musk	6	0	No	No	0.00049766	0.00262115	0.000459273	0.000442145	0	0	0.000230704	0.000219444	0	0.000199953	0.000493236	0	1	1	1	1	1	1	1	1	1	1	1	1
1551	NM_001037134	Ccne2	2	1	Yes	No	3.41925	0.655541	0.856424	1.21936	0.903435	0.515809	0.432468	0.271864	0.290757	0.260642	0.161458	0.168262	0.0070483	1	1	1	1	1	1	1	1	1	1	1
1552	NM_001037136	Agap1	2	0	No	No	0.17262	0.179889	0.451187	0.178043	0.119161	0.150564	0.188363	0.162265	0.0857373	0.09733	0.0673385	0.0676253	1	1	1	1	1	1	1	1	1	1	1	1
1553	NM_001037143	2310033E01Rik	1	0	No	No	0.0482636	0.0621581	0.0496457	0.00608823	0.0198223	0.0123149	0	0	0	0	0	0.0190608	1	1	1	1	1	1	1	1	1	1	1	1
1554	NM_001037166	Gm4925	1	0	No	No	0.0607385	0.0456299	0.133834	0.0801866	0.119363	0.110036	0.117955	0.0553051	0.0506994	0.0557708	0.0398809	0.0464063	1	1	1	1	1	1	1	1	1	1	1	1
1555	NM_001037167	Gm5647	1	0	No	No	0	0	0	0	0	0	0	0	0	0	0	0	1	1	1	1	1	1	1	1	1	1	1	1
1556	NM_001037168	Psg27	1	0	No	No	0.0238369	0	0	0	0	0	0	0	0	0	0	0	1	1	1	1	1	1	1	1	1	1	1	1
1557	NM_001037170	Tomm40l	1	1	Yes	No	8.5229	6.28787	6.1179	8.91642	8.41216	7.4125	7.1627	5.68848	5.20759	5.68535	5.87619	7.27747	0.00457054	0.0161121	0.0127289	0.00120959	0.00779311	0.0113205	0.00993216	0.00107295	0.00317297	0.0205307	0.0017267	0.00514856
1558	NM_001037177	Nfatc2	4	0	No	No	0.00543601	0.0286103	0.0028768	0.00529268	0.00838071	0.0040398	0.0175558	0.00440646	0.00352929	0.00079818	0.00417987	0.00424769	1	1	1	1	1	1	1	1	1	1	1	1
1559	NM_001037178	Nfatc2	4	0	No	No	0.00565377	0.0348429	0.00339879	0.00639926	0.00571788	0.0036383	0.0183083	0.00307099	0.00371555	0.000860887	0.00228748	0.0030246	1	1	1	1	1	1	1	1	1	1	1	1
1560	NM_001037221	Samd4	3	0	No	No	0.0805941	0.0405447	0.0855191	0.106178	0.148185	0.149563	0.0599297	0.0772736	0.110245	0.0534032	0.0618743	0.100213	1	1	1	1	1	1	1	1	1	1	1	1
1561	NM_001037247	Defb36	1	0	No	No	0	0.00976623	0.0539623	0	0.0182561	0.0187247	0	0.0082824	0.00911623	0	0.009361	0	1	1	1	1	1	1	1	1	1	1	1	1
1562	NM_001037248	Gm5156	3	0	No	No	0	0.000853707	0	0	0	0	0	0	0.00071118	0	0	0	1	1	1	1	1	1	1	1	1	1	1	1
1563	NM_001037248_1	Gm5156	3	0	No	No	0	0.00085442	0	0	0	0	0	0	0.00071135	0	0	0	1	1	1	1	1	1	1	1	1	1	1	1
1564	NM_001037248_2	Gm5156	3	0	No	No	0	0.000853707	0	0	0	0	0	0	0.00071118	0	0	0	1	1	1	1	1	1	1	1	1	1	1	1
1565	NM_001037279	2700094K13Rik	2	2	Yes	No	6.83324	3.83581	4.24911	3.59624	4.79195	2.64931	1.58302	1.58083	1.56817	1.599	0.531573	0.620368	0.00752359	0.00822636	0.0143277	0.00878154	0.0293603	0.0554899	0.00613059	0.0138659	0.373882	0.663427	1	1
1566	NM_001037294	Alpk2	1	0	No	No	0.00980031	0.0657661	0.0130277	0.0174014	0.0271571	0.0192434	0.0118358	0.00697701	0.00308871	0.00370434	0.00282602	0.00443626	1	1	1	1	1	1	1	1	1	1	1	1
1567	NM_001037298	Fam38a	1	1	Yes	No	9.4077	4.48429	2.92947	4.3624	3.27294	1.66811	0.921079	0.690599	0.568348	0.330935	0.403943	0.468613	0.0206519	0.107816	0.0471817	0.00208725	0.00351737	0.103842	1	1	1	1	1	1
1568	NM_001037321	Fbxo40	1	0	No	No	0.0176754	0.0387855	0.035473	0.00736905	0.00290224	0.00597032	0.00744662	0.00423423	0.0108571	0.00456827	0.0294865	0.0338254	1	1	1	1	1	1	1	1	1	1	1	1
1569	NM_001037326	Cstf3	3	1	No	No	0.690775	0.407505	0.651593	0.678175	0.577817	0.755706	0.665243	0.429237	0.490737	0.464035	0.33915	0.394657	1	1	1	1	1	1	1	1	1	1	1	1
1570	NM_001037493	Slc41a3	2	2	Yes	No	14.5456	12.3888	7.68441	7.31064	8.05918	7.93872	3.77136	1.02503	0.299439	0.0660944	0.0528955	0.0631071	0.00509867	0.00704583	0.00698816	0.00407834	0.000107259	0.00762527	0.0136902	1	1	1	1	1
1571	NM_001037502	Defb28	1	0	No	No	0	0	0	0	0	0	0	0	0	0	0	0	1	1	1	1	1	1	1	1	1	1	1	1
1572	NM_001037539	Prok2	3	0	No	No	0.00119448	0.0143416	0.00575259	0.00794362	0.00592962	0.00109516	0	0.00100713	0	0	0	0	1	1	1	1	1	1	1	1	1	1	1	1
1573	NM_001037634	Plac1l	1	0	No	No	0.157744	0.0304962	0.0110471	0.0227186	0.0217145	0.0058223	0.0057902	0	0	0	0	0	1	1	1	1	1	1	1	1	1	1	1	1
1574	NM_001037665	Zfp1	2	1	Yes	No	1.18417	0.678342	1.04843	0.780263	1.05107	0.968926	0.786807	0.959353	0.705923	0.522905	0.621679	0.749217	0.154445	1	0.0230103	1	0.0898984	1	1	1	1	1	1	1
1575	NM_001037707	Zfp27	2	0	No	No	0.363052	0.349904	0.578102	0.662413	0.619599	0.605603	0.771217	0.524026	0.665402	0.332029	0.342969	0.552494	1	1	1	1	1	1	1	1	1	1	1	1
1576	NM_001037709	Rusc2	2	0	No	No	0.314524	1.20443	0.362373	0.659578	0.816021	0.782425	0.839434	1.04167	0.622116	0.699497	0.695598	0.756251	1	1	1	1	1	1	1	1	1	1	1	1
1577	NM_001037711	Cgn	1	1	Yes	No	3.56916	2.00529	4.47885	4.23152	4.46829	4.42455	2.98988	2.08491	2.55288	2.59805	2.75327	2.49367	0.00245402	0.00878537	0.00517147	0.00203238	0.00497773	0.0133683	0.0782996	0.0148371	0.0166275	0.101053	0.0234477	0.00213459
1578	NM_001037712	Kcnh6	1	0	No	No	0	0	0.00300883	0.00150969	0.00285239	0	0	0	0	0	0	0	1	1	1	1	1	1	1	1	1	1	1	1
1579	NM_001037713	Xaf1	1	1	Yes	No	0.411283	2.10894	1.18994	1.91344	1.38594	0.928098	0.663977	1.053	1.5359	0.999891	1.02373	0.639858	1	0.0432355	0.197706	0.0295383	0.0639028	1	1	1	0.0337762	1	1	1
1580	NM_001037716	Gm10439	1	0	No	No	0	0	0	0	0	0	0	0	0	0	0	0	1	1	1	1	1	1	1	1	1	1	1	1
1581	NM_001037717	Slc38a6	1	0	No	No	0.405631	0.23359	0.599181	0.610381	0.498335	0.595801	0.544204	0.333803	0.310587	0.295098	0.353829	0.32821	1	1	1	1	1	1	1	1	1	1	1	1
1582	NM_001037718	4932415M13Rik	1	0	No	No	0	0	0	0	0	0	0	0	0	0	0	0	1	1	1	1	1	1	1	1	1	1	1	1
1583	NM_001037719	Btla	2	0	No	No	0.0498154	0.0497795	0.105391	0.179809	0.127759	0.0640532	0.039381	0.0335015	0.0209991	0.0223533	0.013489	0.0205299	1	1	1	1	1	1	1	1	1	1	1	1
1584	NM_001037722	Adam15	2	2	Yes	No	2.49318	2.50054	1.94231	1.51914	1.73896	0.630949	0.389164	0.168394	0.149125	0.122546	0.142914	0.15469	0.0106927	0.0139182	0.240418	0.0436849	0.0281816	1	1	1	1	1	1	1
1585	NM_001037723	Adcy7	4	1	No	No	1.23916	0.408401	0.390283	0.424501	0.450942	0.308118	0.183137	0.133769	0.0933069	0.0795479	0.0588457	0.0786448	0.642845	1	1	1	1	1	1	1	1	1	1	1
1586	NM_001037724	Adcy7	4	1	Yes	No	2.39154	1.71857	1.31761	2.08819	1.40612	0.586718	0.252905	0.184538	0.0922969	0.0649681	0.07839	0.0709162	0.680736	0.443055	0.92166	0.01469	0.503588	1	1	1	1	1	1	1
1587	NM_001037725	Fam117b	1	1	Yes	No	1.86337	1.06752	1.63895	1.16737	1.1474	0.822284	0.785269	0.614556	0.398661	0.42958	0.403386	0.652534	0.103641	1	0.0263032	0.100322	0.683603	1	1	1	1	1	1	1
1588	NM_001037726	Creb1	3	0	No	No	0.04938	0.0128936	0.0278149	0.0302732	0.0341424	0.0195274	0.0192035	0.0149162	0.0107507	0.00945138	0.00810272	0.0145532	1	1	1	1	1	1	1	1	1	1	1	1
1589	NM_001037727	Arhgap25	2	1	Yes	No	0.930203	0.936518	1.68663	1.24503	0.788412	0.681376	0.353985	0.36796	0.139839	0.189611	0.111482	0.197823	1	1	0.00200704	0.646962	1	1	1	1	1	1	1	1
1590	NM_001037736	Arhgef10	2	0	No	No	0.348751	0.218872	0.237531	0.437315	0.340295	0.22094	0.234412	0.141978	0.168876	0.113462	0.0761596	0.154181	1	1	1	1	1	1	1	1	1	1	1	1
1591	NM_001037737	Arnt	2	1	Yes	No	3.77658	2.10369	2.53	3.88163	3.24911	2.52926	1.95242	2.15413	1.46623	1.26658	1.44368	1.81528	0.00199328	0.0367155	0.0663023	0.000411593	0.00172564	0.117499	0.195967	0.0177942	1	0.367173	0.261552	0.00787762
1592	NM_001037740	Fam40b	2	0	No	No	0.0201194	0.00704722	0.00840047	0.0185268	0.0154501	0.0113915	0.0125964	0.00236944	0.00298187	0.00224003	0.000823049	0.00184988	1	1	1	1	1	1	1	1	1	1	1	1
1593	NM_001037741	Gpx4	2	2	Yes	No	0.206625	0.400784	0.571338	0.406072	0.601884	0.429606	0.584196	0.467287	0.669867	1.49391	1.19755	1.24021	1	1	1	1	1	1	1	1	1	1	0.0391667	1
1594	NM_001037742	1110034B05Rik	3	0	No	No	0.51069	0.465671	0.729593	0.389923	0.354656	0.370864	0.514687	0.497156	0.372708	0.224024	0.32284	0.332796	1	1	1	1	1	1	1	1	1	1	1	1
1595	NM_001037743	4921506M07Rik	1	0	No	No	0.00631205	0.0402158	0.0967364	0.0556747	0.0518935	0.0309583	0.060055	0.0697819	0.0348428	0.0568708	0.0535121	0.0843602	1	1	1	1	1	1	1	1	1	1	1	1
1596	NM_001037744	Timm8a2	1	0	No	No	0	0.00975287	0.0226122	0.0132484	0.00448423	0.0044777	0	0	0	0	0	0.0095316	1	1	1	1	1	1	1	1	1	1	1	1
1597	NM_001037745	Zfp791	1	0	No	No	0.978845	1.63538	1.40893	1.26046	1.38155	1.12959	1.75047	1.10063	0.242686	0.195307	0.127497	0.147739	1	0.131908	0.398646	0.0586008	0.094348	0.224995	0.272586	0.114041	1	1	1	1
1598	NM_001037746	Prps1l3	1	1	Yes	No	8.59907	4.05879	5.60088	6.10821	5.98827	4.36166	5.91502	4.56515	3.46664	3.44257	3.13732	4.2723	0.0226113	0.00302871	0.0169886	0.0087318	0.0111752	0.0299733	0.0145564	0.00836096	0.0934096	0.13848	0.0972664	0.00544966
1599	NM_001037747	Card9	1	1	Yes	No	1.49629	1.28076	1.25708	0.962232	0.881477	0.344609	0.0927297	0.101024	0.0606392	0.105398	0.0417689	0.042948	0.406619	0.0278109	0.0151302	1	1	1	1	1	1	1	1	1
1600	NM_001037748	LOC380994	9	0	No	No	0	0	0	0	0	0	0	0	0	0	0	0	1	1	1	1	1	1	1	1	1	1	1	1
1601	NM_001037748_1	LOC380994	9	0	No	No	0	0	0	0	0	0	0	0	0	0	0	0	1	1	1	1	1	1	1	1	1	1	1	1
1602	NM_001037748_2	LOC380994	9	0	No	No	0	0	0	0	0	0	0	0	0	0	0	0	1	1	1	1	1	1	1	1	1	1	1	1
1603	NM_001037748_3	LOC380994	9	0	No	No	0	0	0	0	0	0	0	0	0	0	0	0	1	1	1	1	1	1	1	1	1	1	1	1
1604	NM_001037748_4	LOC380994	9	0	No	No	0	0	0	0	0	0	0	0	0	0	0	0	1	1	1	1	1	1	1	1	1	1	1	1
1605	NM_001037748_5	LOC380994	9	0	No	No	0	0	0	0	0	0	0	0	0	0	0	0	1	1	1	1	1	1	1	1	1	1	1	1
1606	NM_001037748_6	LOC380994	9	0	No	No	0	0	0	0	0	0	0	0	0	0	0	0	1	1	1	1	1	1	1	1	1	1	1	1
1607	NM_001037748_7	LOC380994	9	0	No	No	0	0	0	0	0	0	0	0	0	0	0	0	1	1	1	1	1	1	1	1	1	1	1	1
1608	NM_001037748_8	LOC380994	9	0	No	No	0	0	0	0	0	0	0	0	0	0	0	0	1	1	1	1	1	1	1	1	1	1	1	1
1609	NM_001037749	Slc22a14	1	0	No	No	0.00387273	0.0116838	0.0109117	0.0091465	0.00191147	0.0018984	0.00181748	0.00743723	0.0016741	0.00191034	0.00194178	0.00191619	1	1	1	1	1	1	1	1	1	1	1	1
1610	NM_001037751	Defb48	1	0	No	No	0	0.0106392	0	0	0	0	0	0	0	0	0	0	1	1	1	1	1	1	1	1	1	1	1	1
1611	NM_001037752	Defb45	1	0	No	No	0	0	0	0	0	0.0107601	0	0	0	0	0	0	1	1	1	1	1	1	1	1	1	1	1	1
1612	NM_001037754	Baiap2	3	2	Yes	No	0.542298	1.33804	1.68449	0.771789	0.982555	0.825001	0.718075	1.17573	0.707068	0.708626	0.495328	0.544572	1	1	0.00101787	1	1	1	1	0.994717	1	1	1	1
1613	NM_001037755	Baiap2	3	2	Yes	No	2.80505	9.78134	7.6993	8.35582	8.12283	9.03608	9.11739	10.3063	7.31219	5.1168	5.17941	4.52651	0.0320257	0.0457979	0.00241924	0.000736937	0.0268917	0.00123837	0.00465044	0.0189308	0.00440724	0.0744393	0.00364098	0.133614
1614	NM_001037756	Brms1l	1	1	Yes	No	2.32162	0.864608	1.01625	1.41856	1.27483	0.769232	0.540015	0.380331	0.350133	0.320923	0.287744	0.37149	0.00252143	1	1	0.120387	0.166791	1	1	1	1	1	1	1
1615	NM_001037757	ORF19	2	1	No	No	1.40139	1.73835	1.73619	1.40749	1.34158	0.925244	0.831586	0.856946	0.704549	0.635188	1.0201	1.36931	0.11438	0.477583	0.104782	0.0730798	0.126623	1	1	1	1	1	1	0.727821
1616	NM_001037758	Btrc	2	1	Yes	No	8.4886	4.2093	2.83712	5.09148	3.87218	2.86399	1.84911	1.46391	1.30215	1.08888	1.33738	1.39119	0.00123827	0.00849878	0.00937488	0.000723477	0.000105756	0.0195976	0.0593699	0.0206682	0.0425488	1	0.0100056	0.00437923
1617	NM_001037759	Sgk3	3	1	No	No	0.206859	0.0887877	0.0879217	0.0843835	0.146411	0.134993	0.117067	0.0844446	0.0811767	0.0691488	0.0727002	0.0842766	1	1	1	1	1	1	1	1	1	1	1	1
1618	NM_001037761	Capzb	4	1	No	No	0.599676	1.10918	1.12395	0.995021	1.1033	0.561035	0.346196	0.251478	0.176483	0.120851	0.152438	0.171197	1	1	0.336265	1	0.592131	1	1	1	1	1	1	1
1619	NM_001037762	Zdhhc12	2	2	Yes	No	8.70805	10.0259	11.3037	9.58378	10.185	7.3305	5.5926	5.90312	7.28587	8.31542	7.82067	7.68596	0.00571699	0.00590753	0.00207622	0.00615167	0.00422031	0.00237121	0.00346095	0.00457884	0.00952119	0.0155236	0.00162596	0.00172845
1620	NM_001037764	Rai1	2	0	No	No	0.325445	0.557767	0.607587	0.549071	0.435474	0.507728	0.424434	0.341615	0.264313	0.19061	0.200163	0.276575	1	1	1	1	1	1	1	1	1	1	1	1
1621	NM_001037800	Cd209b	2	0	No	No	0	0	0.00547257	0.00263225	0	0	0.00218618	0.0254801	0.00460917	0.0209869	0.025513	0.0177263	1	1	1	1	1	1	1	1	1	1	1	1
1622	NM_001037801	Cd6	2	0	No	No	0.00140162	0.00620271	0.0116194	0.0101101	0.0160097	0.0347866	0.0160341	0.0249629	0.0165027	0.0281698	0.010119	0.0127476	1	1	1	1	1	1	1	1	1	1	1	1
1623	NM_001037809	Cdh3	2	0	No	No	0.0830946	0.102095	0.0935637	0.0732517	0.0556157	0.0575172	0.0369806	0.0251636	0.0240337	0.0151965	0.0237472	0.0369345	1	1	1	1	1	1	1	1	1	1	1	1
1624	NM_001037810	Spn	2	2	Yes	No	1.8935	1.47274	1.16907	0.773625	0.671966	0.215027	0.0349499	0.0382958	0.0410127	0.0331351	0.0291633	0.0360387	0.446051	0.0345363	1	1	1	1	1	1	1	1	1	1
1625	NM_001037812	Als2cr4	2	0	No	No	0.919858	0.318527	0.294242	0.732867	0.886258	0.518875	0.531577	0.268018	0.39056	0.270602	0.339338	0.401898	1	1	1	1	1	1	1	1	1	1	1	1
1626	NM_001037822	Krtap5-5	1	0	No	No	0	0	0	0	0	0	0	0	0	0	0	0	1	1	1	1	1	1	1	1	1	1	1	1
1627	NM_001037841	Cklf	2	1	No	No	0.0694919	0.0319123	0.0569507	0.0413031	0.0287909	0.011271	0.0206572	0.0204838	0.0142789	0.00907498	0.00946487	0.0482778	1	1	1	1	1	1	1	1	1	1	1	1
1628	NM_001037842	Cml3	2	0	No	No	0	0	0	0	0.00115324	0	0.00427677	0.00433147	0.00210584	0.000973367	0	0.00279955	1	1	1	1	1	1	1	1	1	1	1	1
1629	NM_001037846	Cnot2	5	1	Yes	No	6.12593	2.75738	4.55412	4.06752	4.23157	3.04207	2.79504	2.55043	2.01098	1.91056	2.1102	3.00701	0.0370752	0.12255	0.0139499	0.060533	0.0314085	0.108401	0.04025	0.0260573	0.0964042	0.533234	0.0223532	0.0130252
1630	NM_001037847	Cnot2	5	1	No	No	0.687507	0.422823	0.616317	0.897482	0.843422	0.430829	0.578637	0.437974	0.509525	0.312093	0.300339	0.414463	1	1	1	1	1	1	1	1	1	1	1	1
1631	NM_001037848	Cnot2	5	1	No	No	0.129235	0.0638405	0.0252959	0.0419045	0.0450918	0.0453961	0.0392207	0.0483707	0.0463402	0.0222938	0.0385609	0.0330925	1	1	1	1	1	1	1	1	1	1	1	1
1632	NM_001037859	Csf1r	1	1	Yes	No	31.6057	43.1933	51.6402	56.3808	57.6919	45.5299	25.1586	23.2302	20.2854	19.0356	15.6996	15.2307	0.000560502	0.00277018	0.00731189	0.000678373	0.00359263	0.00491533	0.0111918	0.00358988	0.0447579	0.0339982	0.00623305	0.000513683
1633	NM_001037863	Atp11c	2	0	No	No	0.124042	0.146502	0.243226	0.311064	0.444932	1.0563	1.69599	1.81383	1.27497	1.60629	1.55769	2.50907	1	1	1	1	1	1	0.928062	0.531002	1	1	1	0.099538
1634	NM_001037865	Col28a1	1	0	No	No	0.0111209	0.0026118	0.00782507	0.00559369	0.00315455	0.00552411	0.00397177	0.00394245	0.00605553	0.00486666	0.00080765	0.00166828	1	1	1	1	1	1	1	1	1	1	1	1
1635	NM_001037877	Tcf25	3	3	Yes	Yes	6.37166	4.9439	3.89008	6.24594	5.50051	3.67479	3.06764	2.49673	2.1964	1.22139	1.55838	1.7098	0.0359141	0.0207115	0.0949008	0.022118	0.0106996	0.101352	0.0146637	0.153408	0.513985	1	0.694695	0.0520246
1636	NM_001037878	Tcf25	3	3	Yes	Yes	7.36434	11.3643	15.7537	17.0614	18.2197	15.3672	13.4888	13.534	12.8934	14.122	15.1322	19.0822	0.00221954	0.0163506	0.00515915	0.00186914	0.00351152	0.0102102	0.00263707	0.00104593	0.0096407	0.0406331	0.00478118	0.00124911
1637	NM_001037905	Dab2	4	2	Yes	No	1.22298	0.965239	1.83116	1.94731	2.58633	2.00025	1.06013	0.818244	0.615198	0.591374	0.457161	0.566377	0.453097	1	0.0976655	0.0217922	0.00955581	0.0584455	1	1	1	1	1	1
1638	NM_001037906	Nell1	1	0	No	No	0.0318647	0.0363362	0.100927	0.0325767	0.0346355	0.0134479	0.00986316	0.00672542	0	0	0.00277192	0	1	1	1	1	1	1	1	1	1	1	1	1
1639	NM_001037907	Ripply2	1	0	No	No	0	0	0	0	0	0	0	0	0	0	0	0	1	1	1	1	1	1	1	1	1	1	1	1
1640	NM_001037909	C130026I21Rik	2	0	No	No	0.038202	0.0383732	0.0371969	0.0536283	0.0468015	0.023557	0.0188571	0.0266332	0.0206722	0.00774296	0.0051032	0.00560587	1	1	1	1	1	1	1	1	1	1	1	1
1641	NM_001037913	Ccdc107	1	1	Yes	No	20.558	20.8971	24.1344	32.4427	34.7805	30.0215	30.7319	32.5473	44.3505	54.8271	51.0946	43.7541	0.0125176	0.00234067	0.00538526	0.0070759	0.00925233	0.00801549	0.0179507	0.00772844	0.0223543	0.0095971	0.0141345	0.00142642
1642	NM_001037914	Gm6320	1	0	No	No	0.00171697	0	0	0	0	0	0	0	0	0	0	0	1	1	1	1	1	1	1	1	1	1	1	1
1643	NM_001037915	Ripply1	1	0	No	No	0	0.0344019	0.0311866	0.0860839	0.125323	0.132246	0.0746266	0.144208	0.217215	0.149982	0.108736	0.175882	1	1	1	1	1	1	1	1	1	1	1	1
1644	NM_001037916	Ccdc17	1	0	No	No	0.210042	0.227368	0.320055	0.323166	0.290477	0.338383	0.331431	0.431057	0.393836	0.317042	0.351627	0.32275	1	1	1	1	1	1	1	1	1	1	1	1
1645	NM_001037917	Gm6377	1	0	No	No	0.0496896	0.0302073	0.0820184	0.0575956	0.0452327	0.0609841	0.068384	0.0434525	0.0131971	0.0244036	0.0311832	0.0214431	1	1	1	1	1	1	1	1	1	1	1	1
1646	NM_001037918	Lipt1	1	1	Yes	No	1.4883	1.23012	1.48022	1.86752	1.71709	1.69171	1.63793	1.52045	1.71813	1.91477	2.11973	2.05045	0.003598	0.201398	0.00133028	0.000367994	0.00384618	0.00946793	0.00363608	0.00467317	0.0146103	0.0221926	0.00368895	0.00164243
1647	NM_001037919	Gm6460	1	0	No	No	0	0.00138574	0	0.0016353	0	0	0	0	0	0.00412257	0	0	1	1	1	1	1	1	1	1	1	1	1	1
1648	NM_001037922	Gm6531	1	0	No	No	0.0819536	0.0336489	0.0155079	0.037862	0.0198128	0.0144512	0.0065564	0.0062749	0.00687702	0.00302554	0.00811316	0.00814487	1	1	1	1	1	1	1	1	1	1	1	1
1649	NM_001037923	Lekr1	2	0	No	No	0.0837156	0.0344539	0.0585694	0.0598704	0.0280804	0.0250301	0.0226336	0.0211053	0.014802	0.00688498	0.0121579	0.00767927	1	1	1	1	1	1	1	1	1	1	1	1
1650	NM_001037925	BC147527	1	0	No	No	0	0	0	0	0	0	0	0	0	0	0	0	1	1	1	1	1	1	1	1	1	1	1	1
1651	NM_001037926	Gm13051	1	0	No	No	0.010839	0.00475016	0.00124001	0.00252724	0.00365189	0.0076139	0	0	0	0.00714436	0.00127996	0.00245398	1	1	1	1	1	1	1	1	1	1	1	1
1652	NM_001037927	Wdr93	1	0	No	No	0.0250504	0.0657967	0.0421932	0.130576	0.11457	0.121278	0.106278	0.14685	0.129027	0.112878	0.160061	0.117369	1	1	1	1	1	1	1	1	1	1	1	1
1653	NM_001037928	Gm11992	1	0	No	No	0.00485442	0.0148472	0.0697791	0.0127334	0.00903629	0.0130155	0.0144236	0.026115	0.031198	0.0153935	0.0626773	0.111675	1	1	1	1	1	1	1	1	1	1	1	1
1654	NM_001037929	Gm14092	1	0	No	No	0	0	0	0	0	0	0	0	0	0	0	0	1	1	1	1	1	1	1	1	1	1	1	1
1655	NM_001037931	Gm6878	1	0	No	No	0	0.00188569	0.00339523	0	0	0	0	0	0	0	0	0	1	1	1	1	1	1	1	1	1	1	1	1
1656	NM_001037932	Gm11437	1	1	Yes	No	0.00604794	0.0983641	0.0466896	0.11027	0.0866879	0.193642	0.685843	1.47692	3.16993	2.30584	2.27074	2.42675	1	1	1	1	1	1	1	0.365915	0.245757	0.395324	0.0981276	0.0391574
1657	NM_001037933	Defb23	1	0	No	No	0	0	0	0.0062092	0	0	0	0	0	0	0	0	1	1	1	1	1	1	1	1	1	1	1	1
1658	NM_001037937	Deptor	2	0	No	No	0.474471	0.475597	0.896285	1.197	1.21212	1.49012	2.37507	1.83768	1.67212	1.52013	1.86511	3.83502	1	1	1	1	1	1	0.317839	0.319849	1	1	1	0.0660322
1659	NM_001037938	Dhrs4	2	2	Yes	No	21.9045	18.6174	45.8953	39.1667	38.4315	34.8971	31.7853	26.682	27.3697	30.817	28.2215	34.3488	0.00152015	0.00882078	0.00103304	0.00148105	0.00132844	0.00588033	0.00321162	0.00463628	0.0155292	0.0160837	0.00554036	0.00352217
1660	NM_001037939	Bglap	2	0	No	No	0	0	0.0135437	0	0	0	0	0	0	0	0	0	1	1	1	1	1	1	1	1	1	1	1	1
1661	NM_001037940	Dnajb6	4	3	Yes	No	1.86868	0.803019	0.848544	0.968568	0.744322	0.374234	0.286714	0.386577	0.294334	0.276293	0.27506	0.393729	0.0261218	1	1	1	1	1	1	1	1	1	1	1
1662	NM_001037941	Dnajb6	4	3	No	No	0.228962	0.0524917	0.0990827	0.088106	0.0914559	0.0621794	0.0516603	0.0624738	0.0685099	0.120571	0.130132	0.185734	1	1	1	1	1	1	1	1	1	1	1	1
1663	NM_001037955	Dusp22	2	2	Yes	No	1.55784	1.57262	2.50968	3.67168	4.12023	3.71926	3.28332	2.68782	1.85339	1.42335	1.88786	1.9071	0.00828364	0.0423313	0.0543185	0.000856042	0.00368455	0.0221395	0.0253935	0.00557021	0.427069	0.641589	0.202497	0.000803938
1664	NM_001037957	Dyrk1b	3	2	Yes	No	3.04038	3.31999	2.75709	3.4574	2.96994	3.25898	2.2403	2.80134	3.24111	3.57051	3.70156	3.73011	0.003271	0.0244837	0.0207197	0.0072827	0.0209817	0.0231037	0.0103391	0.0508565	0.0513356	0.102071	0.013175	0.00421677
1665	NM_001037987	Edil3	2	0	No	No	0.00907341	0.00202642	0.00256333	0.00117597	0.00169593	0.0019656	0	0	0	0.000325971	0	0	1	1	1	1	1	1	1	1	1	1	1	1
1666	NM_001037997	Fert2	2	0	No	No	1.378	0.405013	0.955409	1.11513	1.41526	1.05448	1.05463	0.802192	0.531759	0.561105	0.554161	0.855892	0.276766	1	1	1	0.324148	1	1	1	1	1	1	1
1667	NM_001037999	Dbi	2	1	No	No	0.149326	0.151792	0.265444	0.234467	0.233262	0.254626	0.325734	0.44243	0.462983	0.477265	0.420244	0.40651	1	1	1	1	1	1	1	1	1	1	1	1
1668	NM_001038010	Kat2a	2	2	Yes	No	6.57633	5.29955	4.21087	4.38594	4.96954	3.50676	3.18451	2.76727	2.99415	2.70933	2.76692	2.58245	0.0026491	0.0446242	0.00925375	0.00928851	0.00234846	0.00862457	0.00482891	0.00692878	0.0222745	0.0595596	0.00421098	0.00588066
1669	NM_001038015	Gnpda2	1	0	No	No	0.524722	0.272194	0.841318	0.466308	0.535714	0.416145	0.37722	0.324302	0.229975	0.233843	0.227255	0.363421	1	1	1	1	1	1	1	1	1	1	1	1
1670	NM_001038018	Grk6	3	2	No	No	0.744611	0.744773	0.507443	0.586025	0.610618	0.310389	0.49402	0.415421	0.673687	0.704685	0.57919	0.914079	1	1	1	1	1	1	1	1	1	1	1	1
1671	NM_001038230	Anapc11	2	2	Yes	Yes	8.29932	3.95258	3.32976	4.51556	5.07764	3.1668	2.09313	1.67512	1.77719	1.52933	1.09221	1.22526	0.00159272	0.0145669	0.00733387	0.00117202	0.00222844	0.00572737	0.00221398	0.0303163	0.0283841	0.121003	1	0.0195481
1672	NM_001038231	Banf1	2	2	Yes	No	3.49256	1.16375	3.44951	1.65662	1.58201	0.116671	0.197595	0.123835	2.31432	1.93741	1.08879	0.586826	0.0014605	1	0.0203063	0.0241998	1	1	1	1	0.144566	0.0822812	1	1
1673	NM_001038492	Ctsa	2	2	Yes	No	7.56365	9.0029	4.5908	11.3553	8.10515	7.79978	7.14599	7.76159	8.97899	4.62868	9.41348	9.63367	0.0750303	0.0420971	0.20184	0.0355423	0.0705957	0.171209	0.00474173	0.227802	0.300757	0.669363	0.330099	0.0349914
1674	NM_001038499	Arsi	1	0	No	No	0.0819505	0.150714	0.163538	0.175847	0.1651	0.156251	0.0507944	0.0513998	0.0266992	0.019755	0.0025277	0.0157298	1	1	1	1	1	1	1	1	1	1	1	1
1675	NM_001038500	Gm6084	1	0	No	No	0	0	0	0	0	0	0	0	0	0	0	0	1	1	1	1	1	1	1	1	1	1	1	1
1676	NM_001038587	Adar	3	2	No	No	0.444163	0.848535	0.689963	0.490767	0.767013	0.32739	0.170204	0.290105	0.23816	0.299395	0.163828	0.189924	1	1	1	1	1	1	1	1	1	1	1	1
1677	NM_001038589	Usp14	2	1	No	No	0.161191	0.0475099	0.178949	0.15042	0.0703976	0.084135	0.0873901	0.0478196	0.0381512	0.0405763	0.0426713	0.0398588	1	1	1	1	1	1	1	1	1	1	1	1
1678	NM_001038590	Cldn19	2	0	No	No	0	0	0.674446	0.00507043	0.0162774	0	0	0	0	0	0	0	1	1	1	1	1	1	1	1	1	1	1	1
1679	NM_001038592	Glrx2	4	1	Yes	No	3.21707	2.8319	3.08288	3.26115	2.90268	2.11009	2.07505	1.82331	1.85238	1.85898	1.84136	1.99128	0.000302386	0.0147253	0.00368046	0.00113015	0.00112189	0.00600996	0.00513441	0.000941865	0.0112352	0.0399713	0.00458886	0.00271465
1680	NM_001038593	Glrx2	4	1	No	No	0.0138634	0.0383757	0.0486713	0.018503	0.0215538	0.0200889	0.0154103	0.0136019	0.0221305	0.0300065	0.0211673	0.0153126	1	1	1	1	1	1	1	1	1	1	1	1
1681	NM_001038594	Glrx2	4	1	No	No	0.0127312	0.0154113	0.0112478	0.0277516	0.0170454	0.0100499	0.0143783	0.0108584	0.0145725	0.0122299	0.0103451	0.00851006	1	1	1	1	1	1	1	1	1	1	1	1
1682	NM_001038602	Marveld2	2	1	Yes	No	2.13539	1.73965	3.3135	4.31907	3.3827	2.25478	1.49052	1.23117	1.08221	1.14138	1.0834	1.52147	0.0255683	0.0442965	0.0231302	0.00305827	0.00524176	0.0169378	0.269451	0.00126555	1	1	1	0.103341
1683	NM_001038604	Clec5a	2	0	No	No	0.59159	0.197465	0.311815	0.153165	0.163587	0.0300271	0.00598826	0.00309175	0.00140481	0	0.00051909	0.00213535	1	1	1	1	1	1	1	1	1	1	1	1
1684	NM_001038607	Kcnh1	2	0	No	No	0.00227404	0.00177127	0.00630299	0.00535786	0.00213615	0.00133422	0.000831517	0.000787053	0.000267333	0	0.000278675	0.0022577	1	1	1	1	1	1	1	1	1	1	1	1
1685	NM_001038608	Txnl4a	4	4	Yes	No	37.8576	29.3304	25.9321	28.9954	24.9652	16.7673	14.1347	13.4703	13.7259	16.2753	13.0127	12.858	0.00400113	0.00467015	0.00208743	0.000985466	0.00323824	0.00146578	0.00132589	0.00181045	0.00277704	0.000694463	0.00202965	0.000744631
1686	NM_001038609	Mapt	2	0	No	No	0.0328953	0.0303108	0.0488648	0.0533552	0.0360235	0.136087	0.112785	0.114339	0.0976913	0.137729	0.153703	0.112654	1	1	1	1	1	1	1	1	1	1	1	1
1687	NM_001038610	Dach1	2	0	No	No	0.0325696	0.0363777	0.123853	0.0384176	0.0476919	0.0301789	0.015027	0.00725857	0.00490115	0.00486008	0.00153715	0.00470577	1	1	1	1	1	1	1	1	1	1	1	1
1688	NM_001038612	Olfm1	4	3	Yes	No	1.10786	1.51033	2.20136	2.49952	2.74624	1.59327	1.19435	0.712258	0.544233	0.377863	0.444633	0.626946	0.504225	0.372038	0.00145137	0.000441165	0.0211969	0.00741772	0.676853	1	1	1	1	1
1689	NM_001038613	Olfm1	4	3	Yes	No	1.23716	0.923908	2.05361	2.83314	3.7077	2.04782	1.26006	0.764066	0.319433	0.206154	0.439791	0.545923	0.00690845	1	0.0420447	0.00324077	0.00170579	0.0039937	0.167129	1	1	1	1	1
1690	NM_001038614	Olfm1	4	3	Yes	No	0.808131	1.20463	1.41249	1.71771	2.00639	0.846573	0.842525	0.667434	0.462331	0.503864	0.441854	0.466967	1	0.167789	0.0332102	0.00900722	0.0178023	1	1	1	1	1	1	1
1691	NM_001038616	Dmrtc1a	3	0	No	No	0.00136861	0.0013968	0.00546039	0.00398884	0.00435951	0.00287072	0.00133029	0	0	0.00124932	0	0	1	1	1	1	1	1	1	1	1	1	1	1
1692	NM_001038619	Dnm3	2	0	No	No	0.0825861	0.0179927	0.0253685	0.0336065	0.0173529	0.0193221	0.0135664	0.018515	0.0098044	0.0060675	0.00531923	0.00786144	1	1	1	1	1	1	1	1	1	1	1	1
1693	NM_001038621	Rabgap1l	2	0	No	No	0.801235	0.291163	0.502311	0.350986	0.283479	0.295644	0.29584	0.199119	0.230647	0.183753	0.223984	0.315097	1	1	1	1	1	1	1	1	1	1	1	1
1694	NM_001038624	Ric3	2	0	No	No	0.0433222	0.0164085	0.0351972	0.0322827	0.0290534	0.0374964	0.0358938	0.02598	0.0164985	0.0139404	0.0099669	0.0393416	1	1	1	1	1	1	1	1	1	1	1	1
1695	NM_001038625	Sertad2	2	1	Yes	No	6.96882	1.25503	2.20449	2.64765	2.04558	1.05832	0.984164	0.909649	0.391645	0.48918	0.560477	0.959677	0.0882909	0.45781	0.0379945	0.248044	0.118019	1	1	1	1	1	1	1
1696	NM_001038627	Smurf1	2	1	Yes	No	1.15551	1.48417	2.30898	2.64057	2.6872	2.11906	1.56436	1.40473	1.39882	1.08384	1.35209	1.97048	0.269881	0.0448464	0.0543628	0.0346009	0.00889146	0.0191287	0.0670467	0.00399418	0.0798474	1	0.00478441	0.00369102
1697	NM_001038635	Stk35	2	0	No	No	0.690833	0.305529	0.364287	0.323049	0.375933	0.229034	0.189006	0.177856	0.138632	0.13488	0.129613	0.22267	1	1	1	1	1	1	1	1	1	1	1	1
1698	NM_001038637	Gng2	2	0	No	No	0.220165	0.107676	0.266281	0.124249	0.230006	0.136601	0.141245	0.119252	0.0645436	0.063856	0.0406832	0.0839098	1	1	1	1	1	1	1	1	1	1	1	1
1699	NM_001038641	2210009G21Rik	3	0	No	No	0.308494	0.144206	0.192146	0.230606	0.279158	0.0901836	0.23819	0.134957	0.14066	0.128174	0.183087	0.184471	1	1	1	1	1	1	1	1	1	1	1	1
1700	NM_001038642	Ets1	2	1	No	No	0.167134	0.172674	0.268729	0.175999	0.263805	0.145352	0.164682	0.089135	0.0980477	0.0508702	0.125058	0.199024	1	1	1	1	1	1	1	1	1	1	1	1
1701	NM_001038643	Slco3a1	2	0	No	No	0.159797	0.423759	0.575228	0.591049	0.78068	0.692688	0.534531	0.700868	0.739935	0.522828	0.619094	0.689743	1	1	1	1	1	1	1	1	1	1	1	1
1702	NM_001038651	Zfp953	1	0	No	No	0.198985	0.0643349	0.102929	0.116579	0.0940957	0.0952675	0.0707432	0.07787	0.078929	0.0452338	0.092588	0.110247	1	1	1	1	1	1	1	1	1	1	1	1
1703	NM_001038653	Slc16a3	3	2	Yes	No	19.9936	12.6557	0.913004	2.02057	2.81149	0.339519	0.258677	0.232563	0.128323	0.0767843	0.0583945	0.0654941	0.0660384	0.258869	1	0.000750581	0.50192	1	1	1	1	1	1	1
1704	NM_001038654	Slc16a3	3	2	No	No	12.9696	3.88699	1.43139	0.328243	0.291594	0.500113	0.0832114	0.0566533	0.0405948	0.0429479	0.014048	0.0159629	0.289617	0.0630079	1	1	1	1	1	1	1	1	1	1
1705	NM_001038655	Gng7	2	0	No	No	0.111519	0.204823	1.0513	0.148343	0.136993	0.0845015	0.0759671	0.142014	0.0670741	0.0362964	0.0527798	0.0501256	1	1	1	1	1	1	1	1	1	1	1	1
1706	NM_001038658	Faim2	2	0	No	No	0.00623817	0.00344732	0.00169722	0.00546534	0.00181335	0.00484973	0.00369905	0.000865053	0.00196421	0.00137624	0.00569925	0.00437316	1	1	1	1	1	1	1	1	1	1	1	1
1707	NM_001038660	Slc7a15	2	0	No	No	0.0246918	0.549084	0.107789	0.066995	0.0666392	0.0240156	0.00439827	0.00647691	0.00883267	0.0103206	0.00985317	0.00539216	1	1	1	1	1	1	1	1	1	1	1	1
1708	NM_001038663	Mapk1	2	2	Yes	No	9.3614	4.73079	8.48143	5.8943	7.42967	4.7493	4.90125	4.03654	2.92348	2.71747	2.65254	3.59144	0.0014737	0.0295448	0.0108892	0.0201629	0.0174238	0.0345919	0.00891775	0.00672926	0.0677249	0.140277	0.0303085	0.0074321
1709	NM_001038664	Gngt2	2	2	Yes	No	2.19813	2.20262	3.36678	3.0546	3.80394	2.79989	2.11844	1.72066	1.58345	1.75845	0.950341	0.889447	0.004893	0.0801815	0.00557414	0.0038129	0.00582957	0.0419754	0.0568243	0.2152	0.263699	0.216312	1	1
1710	NM_001038676	Gm4745	1	0	No	No	0	0	0	0	0	0	0	0	0	0	0	0	1	1	1	1	1	1	1	1	1	1	1	1
1711	NM_001038695	Kdm3a	2	0	No	No	1.67029	0.960009	1.51958	1.59878	1.55312	1.04611	0.491154	0.480877	0.445901	0.533107	0.545009	0.681965	0.163161	1	0.657825	0.385963	0.0962233	1	1	1	1	1	1	1
1712	NM_001038696	Rnpc3	2	0	No	No	0.351864	0.134258	0.249436	0.259267	0.117149	0.184318	0.209771	0.134869	0.101527	0.0561979	0.0899912	0.0879814	1	1	1	1	1	1	1	1	1	1	1	1
1713	NM_001038697	Gm5635	1	0	No	No	0	0	0	0	0	0	0	0	0	0	0	0	1	1	1	1	1	1	1	1	1	1	1	1
1714	NM_001038698	Elavl4	4	0	No	No	0.000531606	0.000238627	0.00179964	0.00116253	0.000228742	0.000265398	0	0	0	0	0	0	1	1	1	1	1	1	1	1	1	1	1	1
1715	NM_001038699	Fn3k	2	1	No	No	1.27931	0.28502	0.237948	0.663119	0.25203	0.0633757	0.0837998	0.0869755	0.0732783	0.0824196	0.102586	0.0888982	0.491911	1	1	1	1	1	1	1	1	1	1	1
1716	NM_001038700	Fnbp1	5	1	Yes	No	1.04761	0.891456	1.15535	1.56284	1.21222	0.483262	0.346411	0.407312	0.254958	0.220286	0.25634	0.256784	0.150345	1	1	0.0254498	0.113045	1	1	1	1	1	1	1
1717	NM_001038701	Gabrb3	2	0	No	No	0.00244922	0.00107624	0.00168923	0.00217287	0.000332331	0.00101748	0.000764337	0.00188043	0.00180491	0.00585506	0.00948217	0.0209148	1	1	1	1	1	1	1	1	1	1	1	1
1718	NM_001038703	Gpr146	2	2	Yes	Yes	7.7536	4.85626	2.22143	4.82434	2.13518	1.15364	0.377773	1.51463	2.278	2.55659	1.7128	0.461193	0.00904552	0.00916637	0.0738823	0.00142505	0.0313769	1	1	0.748929	1	1	1	1
1719	NM_001038708	Cdc42se1	2	2	Yes	No	5.97158	4.22061	5.01255	2.43074	3.43972	1.80695	1.15406	1.32802	1.04322	1.51464	0.951795	0.714608	0.0417313	0.0468799	0.0263064	0.116894	0.0444512	0.554969	1	0.844843	1	1	1	1
1720	NM_001038710	Tmod2	2	0	No	No	0.00324286	0.00419216	0.0062037	0.00413498	0.00295784	0.00397793	0.00132158	0.00147857	0.000119867	0.000213757	0.000613273	0.00203448	1	1	1	1	1	1	1	1	1	1	1	1
1721	NM_001038839	P2rx7	4	0	No	No	0.150974	0.0776846	0.163152	0.127922	0.198617	0.117674	0.106556	0.113258	0.106789	0.0404751	0.0676153	0.0348661	1	1	1	1	1	1	1	1	1	1	1	1
1722	NM_001038845	P2rx7	4	0	No	No	0.0796038	0.0581941	0.096978	0.0841064	0.0553488	0.0646602	0.0577867	0.0494111	0.0350979	0.0214757	0.0251096	0.0614629	1	1	1	1	1	1	1	1	1	1	1	1
1723	NM_001038846	Rcsd1	2	1	No	No	1.18304	3.67147	0.693371	0.898823	4.89489	1.00549	1.15471	0.839294	0.746265	1.01545	0.432856	0.551971	1	1	1	1	0.106275	1	1	1	1	1	1	1
1724	NM_001038887	P2rx7	4	0	No	No	0.0501214	0.120188	0.132549	0.122511	0.112661	0.0470221	0.0713201	0.0617561	0.0479909	0.0668854	0.0430267	0.0385745	1	1	1	1	1	1	1	1	1	1	1	1
1725	NM_001038993	Rnf38	2	1	Yes	No	4.31672	1.30697	1.60921	1.66717	0.840385	0.845703	0.536334	0.275931	0.157422	0.187176	0.204929	0.314618	0.0407848	0.422513	0.12406	1	1	1	1	1	1	1	1	1
1726	NM_001038995	Gm4787	1	0	No	No	0.0428422	0.0253358	0.0268716	0.0431626	0.0422869	0.0351016	0.0299327	0.0372496	0.0339291	0.047353	0.038265	0.0599002	1	1	1	1	1	1	1	1	1	1	1	1
1727	NM_001038996	Try10	1	0	No	No	0.00511213	22.324	9.28067	9.80163	9.00149	3.35962	16.0062	11.3906	0.000382263	0.100688	3.70869	13.1982	1	0.648476	0.215669	0.0544511	0.444888	1	0.930258	1	1	1	1	1
1728	NM_001038997	Gm5771	1	1	Yes	No	0.0121487	41.8594	14.3833	20.9373	23.8921	8.97624	15.1691	4.35532	0.00130838	0.035157	5.09552	11.6028	1	0.645399	0.234971	0.0255973	0.29454	0.863905	0.813504	1	1	1	1	1
1729	NM_001038998	Ccdc23	2	1	No	No	1.90644	1.14707	0.866841	0.826831	0.670272	0.308294	0.200922	0.0987714	0.165686	0.210955	0.0821213	0.0909893	0.192985	0.0592875	1	1	1	1	1	1	1	1	1	1
1730	NM_001038999	Atp8a1	2	0	No	No	0.425431	0.133549	0.259192	0.178487	0.131139	0.143326	0.117357	0.049585	0.0761221	0.0362819	0.046326	0.0599424	1	1	1	1	1	1	1	1	1	1	1	1
1731	NM_001039000	Kif5a	2	0	No	No	0.0204299	0.0178909	0.0119052	0.0184814	0.0174167	0.00987449	0.00537286	0.00762438	0.00514204	0.00887096	0.00851177	0.0140167	1	1	1	1	1	1	1	1	1	1	1	1
1732	NM_001039038	Nhlrc4	1	1	Yes	No	1.48435	0.601578	0.359282	0.7397	0.454837	0.0386433	0.0141568	0.0117958	0.00727809	0.00562037	0.00625042	0.00205041	0.019799	1	1	1	1	1	1	1	1	1	1	1
1733	NM_001039039	Kctd21	1	1	Yes	No	0.77763	0.793396	0.921083	1.52539	1.47241	1.43452	1.20974	1.42518	1.27109	1.11655	1.6534	2.08539	1	1	1	0.0240802	0.0101919	0.0829929	0.00671178	0.00571107	0.684483	1	0.289384	0.00625273
1734	NM_001039042	Klk13	1	0	No	No	0	0.0046281	0	0	0	0	0	0	0.00779253	0	0	0	1	1	1	1	1	1	1	1	1	1	1	1
1735	NM_001039045	Pigc	2	2	Yes	No	1.81253	3.13021	3.55128	3.61002	3.65031	2.80117	2.37624	1.84988	1.6922	1.65392	1.73241	1.48476	0.000603412	0.0018036	0.00731751	0.00664381	0.00172195	0.0224811	0.0587251	0.0172927	0.182214	0.694835	0.0428556	0.00938652
1736	NM_001039047	Trim58	1	1	Yes	No	7.39097	2.99603	1.90543	3.67594	1.78474	0.260085	0.014342	0.0364953	0.00337497	0.00598633	0.00359439	0	0.0383281	0.0262954	0.144846	0.0569112	0.111653	1	1	1	1	1	1	1
1737	NM_001039048	Trim63	1	0	No	No	0.0316699	0.358686	0.143726	0.0763159	0.0353159	0.0331528	0.00827986	0.00422185	0	0.00213853	0.00196895	0.00216929	1	1	1	1	1	1	1	1	1	1	1	1
1738	NM_001039049	Cox8c	1	0	No	No	0	0	0	0	0.00976453	0.00948287	0	0	0	0	0	0	1	1	1	1	1	1	1	1	1	1	1	1
1739	NM_001039050	Pkib	6	0	No	No	0.00626671	0.000932416	0.0134356	0.00922385	0.0130518	0.00784764	0.00531829	0.00325579	0.00406282	0.00350497	0.00349031	0.0015614	1	1	1	1	1	1	1	1	1	1	1	1
1740	NM_001039051	Pkib	6	0	No	No	0.00762829	0.00196221	0.0178562	0.0127548	0.0137436	0.00636643	0.00566699	0.00578397	0.0016582	0.00473417	0.00204051	0.0015619	1	1	1	1	1	1	1	1	1	1	1	1
1741	NM_001039052	Pkib	6	0	No	No	0.00553356	0.00234434	0.00892097	0.00839013	0.00925417	0.00769726	0.00327494	0.00674616	0.00139801	0.00308603	0.00158418	0.00138781	1	1	1	1	1	1	1	1	1	1	1	1
1742	NM_001039053	Pkib	6	0	No	No	0.00602511	0.00212459	0.0119332	0.0103237	0.0100683	0.00852235	0.00395608	0.00771861	0.00194874	0.00371147	0.00172482	0.00147349	1	1	1	1	1	1	1	1	1	1	1	1
1743	NM_001039056	Kcnj15	12	0	No	No	0.0216677	0.0107262	0.0692277	0.0303518	0.0304997	0.0240372	0.0137209	0.0156819	0.00583515	0.00889142	0.0141513	0.0129689	1	1	1	1	1	1	1	1	1	1	1	1
1744	NM_001039057	Kcnj15	12	0	No	No	0.0256606	0.0157188	0.220036	0.0298652	0.0297017	0.0358715	0.0276924	0.0313204	0.0133232	0.00884467	0.00908008	0.0170598	1	1	1	1	1	1	1	1	1	1	1	1
1745	NM_001039059	Klhl15	4	0	No	No	0.0319447	0.0324444	0.0263084	0.0293602	0.0326223	0.0195973	0.0214248	0.0249671	0.0183188	0.0242204	0.0151983	0.0350345	1	1	1	1	1	1	1	1	1	1	1	1
1746	NM_001039060	Klhl15	4	0	No	No	0.0738267	0.0518575	0.0559277	0.0428316	0.0454764	0.0185108	0.0294819	0.0256293	0.0354442	0.0118033	0.0141395	0.0159774	1	1	1	1	1	1	1	1	1	1	1	1
1747	NM_001039061	Klhl15	4	0	No	No	0.320404	0.285206	0.31883	0.213095	0.188469	0.182805	0.169545	0.10452	0.0780254	0.11828	0.0991992	0.0952335	1	1	1	1	1	1	1	1	1	1	1	1
1748	NM_001039071	Ldb3	7	0	No	No	0.00864552	0.296806	0.00291067	0.00312297	0.0057978	0.0223814	0.00308889	0.00177348	0.000640106	0.00104456	0.000505891	0.00278096	1	1	1	1	1	1	1	1	1	1	1	1
1749	NM_001039072	Ldb3	7	0	No	No	0.0066835	0.029149	0.00238602	0.00414986	0.00533112	0.00902407	0.00344249	0.00132406	0.000900399	0.00114555	0.00051491	0.00228035	1	1	1	1	1	1	1	1	1	1	1	1
1750	NM_001039073	Ldb3	7	0	No	No	0.00589762	0.348283	0.00188551	0.00378175	0.00661968	0.0195192	0.00243424	0.00130089	0.000741425	0.00103285	0.000526207	0.00127267	1	1	1	1	1	1	1	1	1	1	1	1
1751	NM_001039074	Ldb3	7	0	No	No	0.00657406	0.0150505	0.00333023	0.00485379	0.00426707	0.00810037	0.00423111	0.00153926	0.000856119	0.00105922	0.000528135	0.00248323	1	1	1	1	1	1	1	1	1	1	1	1
1752	NM_001039075	Ldb3	7	0	No	No	0.00687125	0.846855	0.0175794	0.00330397	0.0040353	0.0548244	0.00467064	0.00164782	0	0.00130528	0.00256171	0	1	1	1	1	1	1	1	1	1	1	1	1
1753	NM_001039076	Ldb3	7	0	No	No	0.00687118	0.00952199	0.0182973	0.00400776	0.0039948	0.0279564	0.00457504	0.00213724	0	0.00131929	0.00251544	0.00147902	1	1	1	1	1	1	1	1	1	1	1	1
1754	NM_001039077	Prosc	3	1	No	No	0.477785	0.192016	0.253911	0.142885	0.259163	0.203343	0.138527	0.101616	0.148631	0.219783	0.456529	0.184668	1	1	1	1	1	1	1	1	1	1	1	1
1755	NM_001039078	Prosc	3	1	No	No	0.309269	0.326468	0.209078	0.23287	0.284477	0.22465	0.28823	0.181536	0.257598	0.278792	0.418081	0.236285	1	1	1	1	1	1	1	1	1	1	1	1
1756	NM_001039079	Prkcz	2	0	No	No	0.0713247	0.0444567	0.0364667	0.111868	0.0548405	0.075139	0.0576624	0.100854	0.0426174	0.049408	0.0813953	0.0646239	1	1	1	1	1	1	1	1	1	1	1	1
1757	NM_001039080	Rbms2	2	1	No	No	0.428342	0.471517	0.415026	0.572817	0.723193	0.467937	0.427855	0.387661	0.282372	0.267456	0.222667	0.13155	1	1	1	1	1	1	1	1	1	1	1	1
1758	NM_001039081	Mier1	2	0	No	No	2.73482	0.8351	1.59429	1.45551	1.2773	0.806835	0.750552	0.615672	0.359112	0.400272	0.346662	0.630483	0.355722	1	0.700309	1	0.62418	1	1	1	1	1	1	1
1759	NM_001039084	Mrpl1	2	2	Yes	No	2.69704	1.22555	2.22821	2.27422	3.17157	2.5543	2.08459	2.2665	1.67783	2.6104	2.08126	2.83864	0.0186359	0.832826	0.00418453	0.00137787	0.00380612	0.0269992	0.0413096	0.0131293	0.11787	0.0592365	0.0225991	0.0288183
1760	NM_001039086	Rapgef1	3	2	Yes	No	1.08964	0.83061	1.18648	1.30854	1.32488	0.810015	0.772048	0.58719	0.314168	0.468978	0.300421	0.544372	1	1	0.803684	0.0427987	0.466005	1	1	1	1	1	1	1
1761	NM_001039087	Rapgef1	3	2	No	No	0.0248397	0.0710039	0.0282317	0.0470218	0.0365779	0.0338402	0.033407	0.0380954	0.0261876	0.070729	0.0367436	0.136246	1	1	1	1	1	1	1	1	1	1	1	1
1762	NM_001039088	Seh1l	2	1	Yes	No	15.7388	5.98553	7.95398	9.29359	9.59774	5.36744	5.90596	5.30884	4.71605	4.30268	4.34306	6.55097	0.00964136	0.0174806	0.0183202	0.00364292	0.0136465	0.0343961	0.0147288	0.0214255	0.0716716	0.134159	0.0403352	0.00151435
1763	NM_001039089	Sel1l	2	2	Yes	No	7.73286	6.44802	18.7472	20.4083	19.6548	17.1886	13.3252	10.894	8.96636	11.6891	11.3038	12.2939	0.0546029	0.00501092	0.0179601	0.00161034	0.0065177	0.0216899	0.00679019	0.00946018	0.0760836	0.0943826	0.0173366	0.00872156
1764	NM_001039090	Skil	3	0	No	No	0.543283	0.457992	0.603176	0.562172	0.524379	0.580531	0.505105	0.316977	0.243665	0.135187	0.102975	0.160882	1	1	1	1	1	1	1	1	1	1	1	1
1765	NM_001039092	Tom1l2	3	1	No	No	0.114668	0.0996029	0.0904934	0.0832596	0.103605	0.0813243	0.103076	0.0771433	0.116279	0.248249	0.164322	0.177227	1	1	1	1	1	1	1	1	1	1	1	1
1766	NM_001039093	Tom1l2	3	1	No	No	0.189203	0.146609	0.154356	0.157624	0.273821	0.388203	0.404202	0.163723	0.256937	0.303505	0.244609	0.28109	1	1	1	1	1	1	1	1	1	1	1	1
1767	NM_001039094	Negr1	2	0	No	No	0.00691052	0.00179378	0.0149708	0.000837497	0.00144546	0.00637428	0.00242512	0.00322213	0	0	0.000814547	0.000861203	1	1	1	1	1	1	1	1	1	1	1	1
1768	NM_001039095	Glt6d1	1	0	No	No	0	0	0	0	0	0	0	0	0	0	0	0	1	1	1	1	1	1	1	1	1	1	1	1
1769	NM_001039103	Rasa4	2	0	No	No	0.0800569	0.134802	0.0514465	0.0667169	0.117394	0.073531	0.0618698	0.0510336	0.0653119	0.0698517	0.0860216	0.0447654	1	1	1	1	1	1	1	1	1	1	1	1
1770	NM_001039104	Trpm1	2	0	No	No	0.0008991	0.00434946	0.0018198	0.00477702	0.00414309	0.00351834	0.00645538	0.00545846	0.00149402	0.00307625	0.0017342	0.00138846	1	1	1	1	1	1	1	1	1	1	1	1
1771	NM_001039105	Kcnrg	2	0	No	No	0.0722997	0.0193398	0.0264041	0.0225907	0.00798873	0.023611	0.010082	0.0283145	0.0230981	0.00816016	0.0234305	0.0307677	1	1	1	1	1	1	1	1	1	1	1	1
1772	NM_001039106	Ddhd1	3	1	No	No	0.125559	0.0785843	0.198766	0.211383	0.144411	0.167485	0.333901	0.233551	0.323221	0.250632	0.134481	0.12052	1	1	1	1	1	1	1	1	1	1	1	1
1773	NM_001039114	Acsbg2	1	0	No	No	0.00310273	0	0	0	0.00422674	0	0	0	0	0	0	0	1	1	1	1	1	1	1	1	1	1	1	1
1774	NM_001039115	Zkscan4	1	0	No	No	0.244774	0.212453	0.482526	0.392649	0.404508	0.374301	0.360571	0.23439	0.0977226	0.185951	0.21744	0.155054	1	1	1	1	1	1	1	1	1	1	1	1
1775	NM_001039116	Dmrtc1b	1	0	No	No	0	0	0	0	0	0	0	0	0	0	0	0	1	1	1	1	1	1	1	1	1	1	1	1
1776	NM_001039118	Klra33	1	0	No	No	0	0	0	0	0.00169491	0.00465435	0	0	0	0	0.00282189	0.00155881	1	1	1	1	1	1	1	1	1	1	1	1
1777	NM_001039119	EG654453	1	0	No	No	0	0	0	0	0	0	0	0	0	0	0	0	1	1	1	1	1	1	1	1	1	1	1	1
1778	NM_001039120	Defb26	1	0	No	No	0	0	0	0	0	0	0	0	0	0	0	0	1	1	1	1	1	1	1	1	1	1	1	1
1779	NM_001039121	Defb43	1	0	No	No	0	0	0	0	0	0	0	0	0	0	0	0	1	1	1	1	1	1	1	1	1	1	1	1
1780	NM_001039122	Defb25	1	0	No	No	0	0.037452	0.259509	0.0505068	0.0169037	0.0171442	0	0.0185328	0.0170706	0.0177219	0	0.0178154	1	1	1	1	1	1	1	1	1	1	1	1
1781	NM_001039123	Defb18	1	0	No	No	0	0	0	0	0	0	0	0	0	0	0	0	1	1	1	1	1	1	1	1	1	1	1	1
1782	NM_001039124	Kncn	1	0	No	No	0	0	0	0	0	0	0	0	0	0	0	0	1	1	1	1	1	1	1	1	1	1	1	1
1783	NM_001039125	Defb47	1	0	No	No	0	0	0	0	0	0	0	0	0	0	0	0	1	1	1	1	1	1	1	1	1	1	1	1
1784	NM_001039126	Asb1	2	2	Yes	No	5.75505	3.16613	2.35944	4.58581	2.90442	0.715547	0.492735	0.456952	0.39828	0.344023	0.282243	0.294547	0.0247265	0.0429301	0.0266929	0.00247286	0.0510377	1	1	1	1	1	1	1
1785	NM_001039128	Tas2r122	1	0	No	No	0	0	0	0	0	0	0	0	0	0	0	0	1	1	1	1	1	1	1	1	1	1	1	1
1786	NM_001039129	Hnrnpa1	2	1	Yes	No	4.06689	1.96899	1.70207	1.82653	1.52708	0.926859	0.482441	0.224787	0.178577	0.105537	0.095906	0.0790674	0.0351946	0.0484864	0.208357	0.421916	0.681842	1	1	1	1	1	1	1
1787	NM_001039137	Scoc	2	0	No	No	0.180726	0.13934	0.194758	0.186645	0.150627	0.0984877	0.172216	0.194712	0.124357	0.168886	0.196568	0.119516	1	1	1	1	1	1	1	1	1	1	1	1
1788	NM_001039138	Camk2g	3	0	No	No	0.600011	0.387939	0.877281	0.522057	0.746894	0.619569	0.39355	0.253639	0.25268	0.263025	0.302407	0.272086	1	1	1	1	1	1	1	1	1	1	1	1
1789	NM_001039139	Camk2g	3	0	No	No	0.700372	0.523603	0.296848	0.542906	0.649116	0.468604	0.556261	0.471359	0.564547	0.302849	0.441934	0.584942	1	1	1	1	1	1	1	1	1	1	1	1
1790	NM_001039143	Nlrp5	2	0	No	No	0.00268034	0.00332268	0.00356799	0.00664626	0.00972276	0.00513328	0.0010121	0	0	0	0	0	1	1	1	1	1	1	1	1	1	1	1	1
1791	NM_001039146	Vmn1r90	1	0	No	No	0.0141632	0.0197871	0.0737029	0.131406	0.108565	0.0931404	0.0376416	0.013908	0.0226741	0.00915131	0.0122411	0.0124882	1	1	1	1	1	1	1	1	1	1	1	1
1792	NM_001039147	Morf4l1	2	1	Yes	No	2.69819	2.0625	3.64642	3.14868	3.2356	2.56905	2.40373	2.58453	1.69325	1.9205	1.22861	2.24665	0.0066543	0.12849	0.00529967	0.0014452	0.00555114	0.105289	0.0581327	0.00687839	0.196618	0.108098	0.503441	0.0411588
1793	NM_001039149	Cd226	2	0	No	No	0.0330629	0.0344857	0.0337244	0.0296023	0.0180066	0.0179879	0.00826358	0.00650664	0.00633835	0.00331701	0.00266905	0.0078468	1	1	1	1	1	1	1	1	1	1	1	1
1794	NM_001039150	Cd44	6	1	No	No	0.768771	0.275052	0.247916	0.119945	0.0437461	0.0839874	0.15111	0.0483433	0.329069	0.163976	0.0907223	0.0231751	1	1	1	1	1	1	1	1	1	1	1	1
1795	NM_001039151	Cd44	6	1	Yes	No	3.61769	2.22579	4.5448	3.29741	4.52411	2.21659	0.594323	0.618501	0.0700538	0.217611	0.207539	0.0994785	0.200715	0.531071	0.0400036	0.0212334	0.0167875	0.132587	1	1	1	1	1	1
1796	NM_001039153	Tctn1	1	0	No	No	0.361996	0.555888	0.572613	0.791081	0.811798	0.837873	0.632542	0.481202	0.443647	0.31633	0.463862	0.272944	1	1	1	1	1	1	1	1	1	1	1	1
1797	NM_001039154	Cdh8	2	0	No	No	0	0.000594027	0.000585507	0	0	0	0.002192	0	0	0	0	0	1	1	1	1	1	1	1	1	1	1	1	1
1798	NM_001039155	Triobp	4	1	No	No	0.101277	0.0186298	0.00735429	0.0133614	2.68889e-07	0.013216	1.49682e-07	1.23717e-08	0.00463098	8.34986e-09	1.56658e-10	0.0091598	1	1	1	1	1	1	1	1	1	1	1	1
1799	NM_001039156	Triobp	4	1	No	No	0.176889	0.114758	0.043169	0.10793	0.0080281	0.0868537	0.00364265	0.00248199	0.0856056	0.00971509	0.0169369	0.0403356	1	1	1	1	1	1	1	1	1	1	1	1
1800	NM_001039157	Ube2j2	4	0	No	No	0.297028	0.221093	0.268407	0.281729	0.29228	0.207293	0.251608	0.238812	0.24215	0.287919	0.232008	0.39229	1	1	1	1	1	1	1	1	1	1	1	1
1801	NM_001039158	Ube2j2	4	0	No	No	0.908755	0.569155	0.672406	0.634126	0.485282	0.323926	0.252862	0.23062	0.209504	0.219034	0.162277	0.235786	1	1	1	1	1	1	1	1	1	1	1	1
1802	NM_001039159	Ube2j2	4	0	No	No	0.55435	0.328847	0.42508	0.369405	0.416187	0.19746	0.231786	0.18923	0.152381	0.186044	0.137897	0.214196	1	1	1	1	1	1	1	1	1	1	1	1
1803	NM_001039160	Gvin1	4	0	No	No	0.00155574	0.00252875	0.00260524	0.00448236	0.00260958	0.00259707	0.00125865	0.00124222	0.00383825	0.00120941	0.00229851	0.00558523	1	1	1	1	1	1	1	1	1	1	1	1
1804	NM_001039160_1	Gvin1	4	0	No	No	0.00162143	0.00407855	0.00129701	0.00246853	0.00221717	0.00146796	0.00125738	0.00182152	0.00362931	0.000970395	0.000766533	0.000800824	1	1	1	1	1	1	1	1	1	1	1	1
1805	NM_001039162	Clip2	2	1	Yes	No	1.94996	1.44683	1.50331	1.97864	2.05125	1.71653	0.75403	0.516122	0.438765	0.362517	0.288307	0.42361	0.0180821	0.53864	0.463714	0.0174782	0.00561099	0.0864755	1	1	1	1	1	1
1806	NM_001039167	Rbfox3	3	0	No	No	0.0251991	0.016419	0.0617902	0.0532587	0.0574881	0.0329715	0.0259889	0.0220789	0.0185843	0.0106032	0.0119677	0.0152327	1	1	1	1	1	1	1	1	1	1	1	1
1807	NM_001039168	Rbfox3	3	0	No	No	0.0214244	0.0186056	0.0625744	0.0526024	0.0595652	0.0338524	0.0211712	0.0238922	0.01849	0.0110204	0.0120991	0.015382	1	1	1	1	1	1	1	1	1	1	1	1
1808	NM_001039169	Eif4e2	3	3	Yes	No	20.7241	18.3101	20.567	19.7199	25.3674	14.1313	10.5913	9.75136	12.0184	10.4239	8.51874	7.43384	0.00876454	0.00261565	0.00139471	0.00376011	0.00703106	0.0028746	0.00330921	0.00277051	0.0266982	0.00126062	0.0146152	0.00229105
1809	NM_001039170	Eif4e2	3	3	Yes	No	10.1171	6.92717	5.36751	9.98512	10.0854	6.11865	5.55539	3.8954	3.78628	3.04188	1.89321	2.80015	0.00890088	0.0258642	0.0168495	0.00781175	0.0107555	0.0237758	0.00401865	0.012819	0.0972149	0.657103	0.0660686	0.0245436
1810	NM_001039173	Dok6	1	0	No	No	0	0	0.0108149	0	0.00353327	0	0	0	0	0	0	0	1	1	1	1	1	1	1	1	1	1	1	1
1811	NM_001039175	Elovl1	3	2	No	Yes	0.471864	0.402317	0.254079	0.349074	0.293366	0.257142	0.178628	0.205253	0.318908	0.672364	0.401395	0.0899568	1	1	1	1	1	1	1	1	1	1	1	1
1812	NM_001039176	Elovl1	3	2	Yes	Yes	1.9069	0.975832	0.722088	0.877366	1.61343	0.489837	0.40269	0.480761	5.88672	10.4403	6.32594	3.41804	0.0136514	1	1	1	0.0136186	1	1	1	0.0218109	0.0492735	0.0176698	0.135289
1813	NM_001039179	Bicd2	3	1	No	No	0.42354	0.184751	0.251796	0.193047	0.174911	0.109063	0.0969237	0.0535422	0.0425327	0.0348207	0.0234464	0.0782087	1	1	1	1	1	1	1	1	1	1	1	1
1814	NM_001039180	Bicd2	3	1	No	No	0.241684	0.176624	0.193988	0.21335	0.249387	0.155622	0.216597	0.150808	0.299365	0.100971	0.129289	0.146568	1	1	1	1	1	1	1	1	1	1	1	1
1815	NM_001039181	Npr3	2	0	No	No	0.143451	0.0723567	0.176505	0.190418	0.11145	0.0996843	0.0801081	0.0705982	0.0392838	0.0169889	0.0247781	0.0340922	1	1	1	1	1	1	1	1	1	1	1	1
1816	NM_001039184	Cep350	1	0	No	No	1.12852	0.331876	0.666005	0.552447	0.557161	0.408019	0.437943	0.322754	0.268848	0.215626	0.214142	0.397677	1	1	1	1	1	1	1	1	1	1	1	1
1817	NM_001039185	Ceacam1	4	3	Yes	No	0.519345	0.921509	0.765696	0.781855	2.05574	2.94924	4.54292	6.49632	4.78166	3.71287	5.3055	4.6909	1	1	1	1	0.134631	0.0618776	0.00617931	0.00239646	0.238527	0.239196	0.0517568	0.0526973
1818	NM_001039186	Ceacam1	4	3	No	No	0.781693	0.642162	1.65038	2.30272	0.745383	0.262611	0.418433	0.132237	3.97679	0.767886	2.15519	7.41797	1	1	1	0.741029	1	1	1	1	0.958974	1	0.394885	0.113228
1819	NM_001039187	Ceacam1	4	3	Yes	No	1.21213	1.35276	2.05622	2.02982	2.03578	2.94448	5.1111	6.87065	4.61937	4.00285	6.45424	7.24663	0.833757	0.104399	0.0410139	0.0906709	0.161105	0.0311701	0.0114795	0.00205125	0.238529	0.235531	0.0607639	0.0028791
1820	NM_001039188	Rreb1	6	1	No	No	0.299485	0.179577	0.301686	0.215644	0.229861	0.0788403	0.0884996	0.208669	0.135007	0.0962657	0.0547163	0.324087	1	1	1	1	1	1	1	1	1	1	1	1
1821	NM_001039189	Fars2	2	1	No	No	0.309845	1.01357	0.289364	0.188034	0.288002	0.274416	0.422013	0.135217	0.218696	0.400462	0.16527	0.290052	1	1	1	1	1	1	1	1	1	1	1	1
1822	NM_001039192	Gmfg	2	0	No	No	1.07554	1.47255	1.13474	0.746667	0.946317	0.52944	0.213025	0.157863	0.137132	0.147774	0.070167	0.127756	1	0.0516615	0.129715	1	1	1	1	1	1	1	1	1
1823	NM_001039194	Aifm2	3	2	Yes	No	0.589035	0.99928	1.56919	1.73358	1.84351	1.7878	2.20518	1.95892	1.21121	1.01455	1.13043	1.36029	1	1	0.0318642	0.00352319	0.00156189	0.0297397	0.0108993	0.0143555	0.557522	1	1	0.005917
1824	NM_001039195	Gria2	3	0	No	No	2.24363e-05	0.000235211	0	0.000597605	0.000514877	0.00140872	0.00025387	0	0	0	0	0	1	1	1	1	1	1	1	1	1	1	1	1
1825	NM_001039198	Zfhx2	1	1	Yes	No	0.340267	0.349072	0.645167	1.756	1.40862	1.39276	0.697098	0.604517	0.479468	0.38673	0.524353	0.766157	1	1	1	0.0478979	0.00257341	0.205745	1	1	1	1	1	1
1826	NM_001039200	C230096C10Rik	2	1	Yes	No	1.80979	0.904001	1.63866	1.25912	1.37925	1.48426	1.09441	1.07843	1.3669	1.05709	1.37883	1.2649	0.143185	1	0.0035229	0.710749	0.308895	0.213503	0.617128	0.485316	0.00473529	0.115219	0.0147894	0.118577
1827	NM_001039201	Hdhd2	3	1	No	No	0.684151	0.386672	0.64421	0.370434	0.519112	0.593273	0.67996	0.581823	0.598819	0.887832	0.416546	0.41678	1	1	1	1	1	1	1	1	1	1	1	1
1828	NM_001039202	Hdhd2	3	1	No	No	0.157941	0.109383	0.0894452	0.125625	0.133294	0.0611685	0.0654646	0.0393436	0.0532604	0.0685267	0.0377208	0.0690642	1	1	1	1	1	1	1	1	1	1	1	1
1829	NM_001039209	Gm13152	1	0	No	No	0.023117	0.0210819	0.0446402	0.0455594	0.042328	0.0613715	0.0101702	0.0183525	0.0120081	0.0144923	0.0695897	0.0892855	1	1	1	1	1	1	1	1	1	1	1	1
1830	NM_001039214	Mex3c	1	0	No	No	2.16752	0.764298	1.68981	1.36235	1.37748	1.14915	1.06283	0.734998	0.595912	0.570526	0.541043	1.02193	0.12854	1	0.208556	1	0.481141	1	1	1	1	1	1	1
1831	NM_001039218	Spink14	1	0	No	No	0	0	0	0	0	0	0	0	0	0	0	0	1	1	1	1	1	1	1	1	1	1	1	1
1832	NM_001039219	Gm6086	1	0	No	No	0	0.00010446	0.00110609	0.00148863	0.00442361	0.00204354	0.000287616	0.00123085	0.000251625	8.05788e-05	0.00116043	0.00144485	1	1	1	1	1	1	1	1	1	1	1	1
1833	NM_001039220	AI429214	1	0	No	No	0.219805	0.240667	0.344222	0.273799	0.299323	0.308893	0.16689	0.140158	0.164803	0.138275	0.133347	0.146464	1	1	1	1	1	1	1	1	1	1	1	1
1834	NM_001039222	Gm6289	1	0	No	No	0	0	0	0	0	0	0	0	0	0	0	0	1	1	1	1	1	1	1	1	1	1	1	1
1835	NM_001039223	Gm14137	1	0	No	No	0.0285172	0.0139529	0.104121	0.0234706	0.0266417	0.0240792	0.0360598	0.0237888	0.0169371	0.014251	0.00788624	0.00667906	1	1	1	1	1	1	1	1	1	1	1	1
1836	NM_001039228	Gm6583	1	0	No	No	0.0438456	0.0428089	0.076214	0.0389287	0.0596058	0.0367165	0.0127226	0.019785	0.00449492	0.00628511	0.00791488	0.00985772	1	1	1	1	1	1	1	1	1	1	1	1
1837	NM_001039231	Zfp951	1	0	No	No	0.15341	0.0739629	0.180353	0.156896	0.243708	0.232802	0.160611	0.134519	0.11583	0.139198	0.123088	0.237725	1	1	1	1	1	1	1	1	1	1	1	1
1838	NM_001039238	Dcpp2	1	0	No	No	0.0071724	0	0	0	0	0	0	0	0	0	0	0	1	1	1	1	1	1	1	1	1	1	1	1
1839	NM_001039239	Zfp808	1	0	No	No	0.269548	0.0842	0.0948734	0.142862	0.0481246	0.0574069	0.0321133	0.00900971	0.0260132	0.00644483	0.00734016	0.00235098	1	1	1	1	1	1	1	1	1	1	1	1
1840	NM_001039240	Gm7073	1	0	No	No	0	0	0	0	0	0	0	0	0	0	0	0	1	1	1	1	1	1	1	1	1	1	1	1
1841	NM_001039242	March10	2	0	No	No	0	0	0	0	0	0	0	0	0	0.000673487	0	0	1	1	1	1	1	1	1	1	1	1	1	1
1842	NM_001039243	Gm7092	1	0	No	No	0.282663	0.0300746	0.0742624	0.0763064	0.0964546	0.0672753	0.0116662	0	0.003967	0.00745083	0.00406883	0.00403583	1	1	1	1	1	1	1	1	1	1	1	1
1843	NM_001039244	Gm7120	2	1	No	No	0.321998	0.178674	0.125392	0.254638	0.330307	0.225523	0.44583	0.683654	0.221884	0.338897	0.481261	0.365519	1	1	1	1	1	1	1	1	1	1	1	1
1844	NM_001039347	Kcnd3	2	0	No	No	0.027344	0.0162926	0.0605806	0.0352195	0.0145876	0.0159075	0.00995418	0.0121216	0.00269534	0.00299999	0.00534706	0.00834701	1	1	1	1	1	1	1	1	1	1	1	1
1845	NM_001039351	Nolc1	4	3	No	No	1.45897	1.89831	2.12451	1.15625	0.318451	0.477639	0.659973	0.386447	0.335156	0.52173	0.27014	0.205686	1	0.440496	0.600589	1	1	1	1	1	1	1	1	1
1846	NM_001039352	Nolc1	4	3	Yes	No	3.10641	1.39988	1.51056	1.36066	1.15447	0.641761	0.651939	0.480281	0.409772	0.405689	0.25016	0.31173	0.00262885	0.695786	0.057916	0.462824	0.905919	1	1	1	1	1	1	1
1847	NM_001039353	Nolc1	4	3	Yes	No	4.42581	0.930463	1.67175	1.24505	1.99307	0.634573	0.692894	0.551528	0.533366	0.265123	0.228676	0.342162	0.031462	1	0.346691	1	0.0346504	1	1	1	1	1	1	1
1848	NM_001039354	Lin7a	2	1	Yes	No	0.285185	0.0906206	0.154415	0.461631	0.67937	1.01687	1.29266	1.29085	0.975259	0.757962	0.769604	0.787865	1	1	1	1	1	1	0.042483	0.0147612	1	1	1	1
1849	NM_001039356	Hmga1	14	6	No	No	3.2585	3.70999	0.00850358	6.02374e-05	1.96231	1.85076	0.955247	1.20538	1.1669	0.532399	0.286134	0.019107	0.107456	0.93591	1	1	0.924459	0.081933	1	1	0.233039	1	1	1
1850	NM_001039363	Tsc2	2	2	Yes	No	9.58408	8.14591	5.39285	7.66191	6.6894	5.93118	5.51565	5.47404	5.30816	3.96736	5.8815	5.98265	0.00803975	0.0444998	0.0162233	0.00352261	0.00282585	0.0347173	0.00103809	0.0101241	0.022596	0.276902	0.0143888	0.00170781
1851	NM_001039364	Mobp	3	0	No	No	0	0	0	0	0	0	0	0	0	0	0	0	1	1	1	1	1	1	1	1	1	1	1	1
1852	NM_001039365	Mobp	3	0	No	No	0	0	0	0	0	0	0	0	0	0	0	0	1	1	1	1	1	1	1	1	1	1	1	1
1853	NM_001039368	Polr2k	2	0	No	No	0.306842	0.084504	0.247355	0.307893	0.203861	0.157128	0.174652	0.152485	0.154885	0.236887	0.105709	0.190043	1	1	1	1	1	1	1	1	1	1	1	1
1854	NM_001039371	Slc22a15	1	0	No	No	0.374899	0.432532	0.570389	0.65052	0.636594	0.553858	0.5708	0.414055	0.415178	0.327529	0.451922	0.466192	1	1	1	1	1	1	1	1	1	1	1	1
1855	NM_001039373	Mtcp1	2	0	No	No	0.615534	0.366697	0.399807	0.462031	0.263816	0.174891	0.184734	0.166438	0.142006	0.155096	0.165697	0.176378	1	1	1	1	1	1	1	1	1	1	1	1
1856	NM_001039376	Pde4dip	4	2	Yes	No	0.646799	0.672037	1.01644	1.52404	2.05471	1.99576	1.72097	1.44961	1.17483	1.47552	1.60849	2.02577	1	1	1	0.0638827	0.00230337	0.109679	0.0539004	0.0890524	1	1	0.367831	0.0220942
1857	NM_001039385	Vgf	1	0	No	No	0.0196844	0.0263947	0.0237655	0.00386428	0.00786645	0	0.00217655	0	0.00188621	0.0038111	0.00189117	0	1	1	1	1	1	1	1	1	1	1	1	1
1858	NM_001039386	Nelf	5	1	No	No	0.0989017	0.116596	0.134266	0.123069	0.207272	0.109911	0.185263	0.19849	0.123342	0.103847	0.11525	0.101144	1	1	1	1	1	1	1	1	1	1	1	1
1859	NM_001039387	Nelf	5	1	Yes	No	2.13112	6.18138	10.9366	15.024	16.8704	16.404	21.548	20.3316	25.9067	26.7817	26.1614	28.2011	0.0014737	0.0249243	0.00403315	0.0043777	0.00914563	0.00700292	0.00226983	0.00358206	0.00118868	0.035765	0.0027187	0.00081692
1860	NM_001039388	Wdr37	3	0	No	No	0.493329	0.198237	0.131072	0.209746	0.109979	0.0732597	0.10285	0.111478	0.203357	0.192018	0.0970663	0.260358	1	1	1	1	1	1	1	1	1	1	1	1
1861	NM_001039389	Wdr37	3	0	No	No	0.215868	0.0886363	0.130245	0.0982437	0.132045	0.10526	0.0964256	0.0987695	0.114869	0.161251	0.182944	0.245245	1	1	1	1	1	1	1	1	1	1	1	1
1862	NM_001039390	Pkig	5	5	Yes	No	9.48353	6.62823	3.56052	6.54831	5.02547	1.93248	1.31591	1.79072	1.95914	2.32402	1.56634	1.28224	0.0264503	0.0346299	0.0202408	0.00339343	0.00568397	0.0735245	0.278103	0.0697436	0.240083	0.0397616	0.111623	0.135683
1863	NM_001039391	Pkig	5	5	Yes	No	33.5387	21.8169	21.9618	26.4133	24.106	13.7519	10.3854	8.45046	9.10091	9.44716	6.67697	6.47747	0.00354078	0.00635231	0.00418015	0.00443923	0.00592651	0.00865073	0.00158255	0.000877326	0.0264052	0.0188981	0.00252481	0.0191428
1864	NM_001039392	Tmsb10	3	2	Yes	No	2.65016	3.07271	1.60798	1.45211	1.34585	1.09931	0.251392	0.363397	0.372388	0.294497	0.294071	0.288239	0.0193309	0.0230399	0.245841	0.231599	0.0342774	1	1	1	1	1	1	1
1865	NM_001039394	Rab43	2	2	Yes	Yes	32.8908	23.0455	30.666	37.8071	27.3006	21.1837	21.4528	22.9429	15.9115	13.5792	13.2639	16.6282	0.00185115	0.00845319	0.00562809	0.000618987	0.00208345	0.00248619	0.00120601	0.00183415	0.0078547	0.0537571	0.00379536	0.010538
1866	NM_001039466	Trim46	2	0	No	No	0.0800563	0.13906	0.119301	0.156661	0.254732	0.11386	0.0925582	0.031946	0.0161413	0.0201586	0.0200796	0.0394064	1	1	1	1	1	1	1	1	1	1	1	1
1867	NM_001039472	Kif21b	1	1	Yes	No	1.348	1.66939	1.24557	1.21823	1.03022	0.592471	0.290529	0.19626	0.138176	0.120334	0.0974848	0.110259	0.0962139	0.457769	0.685337	0.00300455	0.598103	1	1	1	1	1	1	1
1868	NM_001039474	Tcerg1	1	0	No	No	4.81354	1.2692	2.42349	1.58648	1.62845	1.02828	0.975347	0.649213	0.548713	0.355491	0.355918	0.507133	0.179446	0.610963	0.0651466	0.745726	0.433209	1	1	1	1	1	1	1
1869	NM_001039475	Slco6b1	1	0	No	No	0	0	0	0	0	0	0	0	0	0	0	0	1	1	1	1	1	1	1	1	1	1	1	1
1870	NM_001039478	4933421E11Rik	3	0	No	No	0.081142	0.0577823	0.104696	0.0658734	0.0874033	0.0556273	0.086139	0.113136	0.0783859	0.0887605	0.0730784	0.0867453	1	1	1	1	1	1	1	1	1	1	1	1
1871	NM_001039482	Klhl20	1	1	Yes	No	1.49776	0.691968	1.17297	1.34372	1.25181	0.90824	0.869002	0.609464	0.508408	0.48202	0.552437	0.680492	0.0378791	1	0.707792	0.0668026	0.10515	1	1	1	1	1	1	1
1872	NM_001039483	Tmco1	1	1	Yes	No	8.20315	4.30294	6.13636	6.12553	7.08209	5.65334	7.74593	8.22041	7.71429	8.84296	8.7748	11.2017	0.00354569	0.0323427	0.00245243	0.0015189	0.0028738	0.00380069	0.0042338	0.00163695	0.0200223	0.0247042	0.00918731	0.00095031
1873	NM_001039484	Kcnj10	1	0	No	No	0.420975	0.120592	0.736908	0.747229	0.990346	0.596276	0.404097	0.34277	0.225709	0.191122	0.116204	0.172169	1	1	1	1	1	1	1	1	1	1	1	1
1874	NM_001039485	Fam38b	1	0	No	No	0.0581384	0.0532496	0.149097	0.088394	0.0976261	0.0978078	0.0819793	0.0613612	0.0239364	0.021473	0.0174459	0.0228802	1	1	1	1	1	1	1	1	1	1	1	1
1875	NM_001039488	4933421E11Rik	3	0	No	No	0.280245	0.112176	0.25036	0.197562	0.186441	0.234121	0.200968	0.150254	0.122792	0.100448	0.12509	0.127027	1	1	1	1	1	1	1	1	1	1	1	1
1876	NM_001039493	Plekhm3	1	0	No	No	0.378307	0.234813	0.341364	0.353665	0.371256	0.250888	0.210665	0.138635	0.177213	0.155274	0.114647	0.108316	1	1	1	1	1	1	1	1	1	1	1	1
1877	NM_001039494	1700019N12Rik	1	0	No	No	0.0392287	0.0872123	0.0937679	0.0256238	0.034498	0.0216696	0.0171633	0.00882743	0.00449563	0.00858927	0.0136588	0.00455683	1	1	1	1	1	1	1	1	1	1	1	1
1878	NM_001039495	Ccdc108	1	0	No	No	0	0.00069038	0.00065035	0	0.000618327	0.00131045	0	0	0	0	0	0	1	1	1	1	1	1	1	1	1	1	1	1
1879	NM_001039501	Wfdc10	1	0	No	No	0.0310322	0.0295358	0.0276703	0	0	0	0.0285507	0.00921753	0	0	0	0	1	1	1	1	1	1	1	1	1	1	1	1
1880	NM_001039502	Krtap1-4	1	0	No	No	0	0	0	0	0	0	0	0	0	0	0	0	1	1	1	1	1	1	1	1	1	1	1	1
1881	NM_001039507	Lipe	2	2	Yes	No	0.536199	0.754908	1.02384	1.50329	1.33335	0.998055	0.792956	0.724472	0.996228	1.20103	1.2961	1.41986	1	1	1	0.0450632	1	1	1	1	1	1	1	0.763979
1882	NM_001039509	Pnkd	3	2	No	Yes	0.449808	0.686059	0.945488	0.108508	0.103618	0.129283	0.133458	0.14123	0.512961	2.978	0.18276	0.122266	1	1	1	1	1	1	1	1	1	1	1	1
1883	NM_001039510	Adora1	2	1	No	No	0.200255	1.2827	0.384303	1.4352	0.652001	1.09406	0.842978	0.670737	0.442656	0.100678	0.322731	0.232609	1	1	1	0.9542	1	1	1	1	1	1	1	1
1884	NM_001039511	Ivns1abp	3	2	Yes	Yes	1.51027	1.65843	2.71057	1.29895	0.871409	0.765552	0.890453	0.387927	0.333533	0.238027	0.261103	0.282074	0.0250997	0.203549	0.141795	0.765489	1	1	1	1	1	1	1	1
1885	NM_001039512	Ivns1abp	3	2	No	Yes	0.16225	0.244947	0.162066	0.128267	0.094452	0.102861	0.149322	0.104703	0.105313	0.16738	0.100385	0.151351	1	1	1	1	1	1	1	1	1	1	1	1
1886	NM_001039514	Dhps	1	1	Yes	No	13.7916	10.9737	11.7444	12.681	13.2904	7.87584	6.05536	5.80996	6.62459	7.23536	5.46975	5.43674	0.0102257	0.0117106	0.00307315	0.00515909	0.00954607	0.00178783	0.00353527	0.00140313	0.0136202	0.00626763	0.0107551	0.003018
1887	NM_001039515	Arl4a	2	1	No	No	1.51801	0.812879	1.24556	0.880849	0.773185	0.677528	0.746214	0.754966	0.597128	0.803143	0.691587	1.39038	0.0794117	1	0.0564049	1	1	1	1	1	1	1	1	1
1888	NM_001039518	B020018G12Rik	1	1	Yes	No	12.8818	8.17486	9.54047	8.84927	8.82715	5.29399	4.95085	4.2677	4.22168	5.1293	4.25843	4.50929	0.0020588	0.0150061	0.000174999	0.000384733	0.00245905	0.00160132	0.000384739	0.00151463	0.00545636	0.0167981	0.00229446	0.00202817
1889	NM_001039519	Gtf2a2	1	1	Yes	No	26.0474	18.0373	20.2829	17.164	16.7325	12.6407	12.7308	10.3767	6.30123	6.60014	4.64811	6.49866	0.00114306	0.0311149	0.000420312	0.000362958	0.00484808	0.00350281	0.00477433	0.00184589	0.00384087	0.0151497	0.0074272	0.00789789
1890	NM_001039520	Dnm2	4	1	Yes	No	23.3465	18.0768	16.2983	20.7965	19.0609	12.5855	9.67808	8.96716	9.1948	8.24494	9.14823	9.40423	0.00153049	0.00738245	0.00485922	0.000192591	0.00265132	0.00452271	0.000772522	0.00478543	0.00430542	0.0499272	0.00250223	0.00124332
1891	NM_001039521	Rrn3	1	1	Yes	No	4.72671	2.06865	3.80573	2.93122	3.36276	2.21637	2.23147	1.8581	2.12812	1.47001	1.20738	1.98256	0.014719	0.0324052	0.0118455	0.0370613	0.0219155	0.163728	0.0793765	0.00751934	0.00984363	0.288431	0.168825	0.0267343
1892	NM_001039522	Leo1	1	1	Yes	No	2.88705	0.82893	1.68432	1.47752	1.72107	1.51377	1.69801	1.38732	1.41791	1.51975	1.36098	1.61764	0.0200519	1	0.000615247	0.491403	0.23049	0.449944	0.119978	0.268224	0.179289	0.347504	0.0949119	0.0234332
1893	NM_001039530	Parp14	1	0	No	No	0.435195	0.920242	1.00788	1.4392	1.13837	0.913307	1.11941	1.4454	1.63815	1.12943	1.32657	1.34518	1	1	1	0.235842	1	1	1	0.98335	0.263153	1	0.377533	0.213682
1894	NM_001039532	Zfp784	1	1	Yes	No	0.978906	1.33986	1.99153	1.83646	1.92662	1.91008	1.39299	1.33777	0.829647	0.793452	0.807411	0.783409	1	0.338246	0.00503136	0.00407107	0.0462079	0.00572537	0.0341084	0.00850378	1	1	1	1
1895	NM_001039533	Pdxdc1	2	2	Yes	No	12.0437	11.221	19.4101	19.9128	20.0709	16.7887	15.2221	13.8285	11.0173	10.3381	11.7992	14.2576	0.00123138	0.00268861	0.00666315	0.00322652	0.00267144	0.00455598	0.00186706	0.00229159	0.00923245	0.135162	0.0119126	0.00118679
1896	NM_001039534	Pstk	1	1	Yes	No	5.0952	3.70579	5.3917	4.55619	7.44047	6.07121	5.20211	4.80185	4.56248	5.39132	4.03449	4.61675	0.0125176	0.00865981	0.00296734	0.00924876	0.0171283	0.00306584	0.00270334	0.00298569	0.00504547	0.00461661	0.00238954	0.00209692
1897	NM_001039536	Pigl	1	1	Yes	No	2.17201	1.43309	1.58843	1.71254	1.80883	1.23983	1.30744	1.40603	1.97602	1.4159	1.41849	1.56824	0.0126348	0.155695	0.0201411	0.00192793	0.00534736	0.075562	0.101825	0.0228784	0.0100045	0.35486	0.00930769	0.00595483
1898	NM_001039537	Lif	2	0	No	No	0.00499664	0.00662951	0.00763543	0.007772	0.00818439	0.00624736	0.00573589	0.00106114	0.0047528	0.00477136	0.00152434	0.00371661	1	1	1	1	1	1	1	1	1	1	1	1
1899	NM_001039543	Mlf1	2	0	No	No	0.0316915	0.283204	0.0490635	0.049003	0.0464842	0.0783618	0.0224259	0.0127115	0.0137435	0.00406783	0.00624688	0.0139866	1	1	1	1	1	1	1	1	1	1	1	1
1900	NM_001039544	Mup3	1	1	Yes	No	0.391924	0.0582584	0.0480767	0.0223407	0.468582	0.176107	0.225889	1.93656	105.486	987.646	1570.49	2154.5	1	1	1	1	1	1	1	1	0.0419133	0.0244841	0.0039979	0.0838751
1901	NM_001039545	Myh2	1	0	No	No	0	0.0539377	0.000562465	0.000558921	0	0.276792	0	0	0	0	0	0.00107255	1	1	1	1	1	1	1	1	1	1	1	1
1902	NM_001039546	Myo6	1	1	Yes	No	0.848717	0.635237	1.50782	1.19497	1.40391	1.26013	1.43956	1.36003	1.61708	1.83007	1.72372	3.00549	1	1	0.35036	0.0608828	0.0689327	0.741172	0.102196	0.080034	0.454341	0.459953	0.207698	0.036009
1903	NM_001039551	Cnnm3	2	1	No	No	0.128542	0.06293	0.0712538	0.0509839	0.035508	0.0594531	0.0856529	0.0448657	0.0933081	0.0398873	0.0418693	0.0939921	1	1	1	1	1	1	1	1	1	1	1	1
1904	NM_001039552	2210404J11Rik	2	1	Yes	No	1.20231	1.31641	1.04864	1.08329	1.89836	1.59189	1.92551	1.99471	1.23919	0.852338	1.08511	0.685173	0.454004	0.0147395	1	1	0.309205	0.692926	0.0101412	0.00223061	0.527526	1	1	1
1905	NM_001039553	4930467E23Rik	1	0	No	No	0.0013812	0.00147739	0.00226686	0.000699633	0.00144692	0.00161865	0	0	0	0	0	0.00156126	1	1	1	1	1	1	1	1	1	1	1	1
1906	NM_001039554	Angptl7	1	0	No	No	0.143763	0.094104	0.372273	0.291677	0.358371	0.527605	0.297733	0.25045	0.0973184	0.0682969	0.0921556	0.0953787	1	1	1	1	1	1	1	1	1	1	1	1
1907	NM_001039555	Cyp2c68	1	1	Yes	No	38.044	84.0242	54.0601	79.3956	73.8599	80.9563	97.8549	83.1687	81.2263	80.762	72.6673	57.2164	0.00227844	0.0178745	0.00322008	0.000460666	0.0019629	0.00301627	0.00393355	0.000306402	0.00861764	0.0372987	0.00843114	0.00712751
1908	NM_001039556	Rad54b	2	0	No	No	1.44267	0.36958	0.635202	0.775372	0.900764	0.428933	0.395841	0.185168	0.238739	0.135087	0.0476863	0.0590343	0.102453	1	1	1	1	1	1	1	1	1	1	1
1909	NM_001039557	4922505G16Rik	1	0	No	No	0.0317891	0.0263276	0.0193096	0.0269869	0.0301238	0.0130617	0.0118379	0.0216109	0.0147781	0.0147992	0.0134936	0.0272827	1	1	1	1	1	1	1	1	1	1	1	1
1910	NM_001039558	C030030A07Rik	1	0	No	No	0.0391736	0.0337349	0.0225651	0.0280883	0.0168267	0.00942493	0.00600707	0.00586894	0.00364307	0	0.00847621	0.00193523	1	1	1	1	1	1	1	1	1	1	1	1
1911	NM_001039560	Gcnt7	1	0	No	No	0.0072884	0.00919313	0.00315278	0.00817326	0.0129464	0.00816571	0.00654021	0.00987738	0.00619374	0.00468877	0.00160671	0.0050538	1	1	1	1	1	1	1	1	1	1	1	1
1912	NM_001039562	Ankrd37	1	0	No	No	0.831356	2.35121	0.359609	0.301145	0.723796	0.55075	0.349187	0.373164	0.608954	0.242166	0.160679	0.376493	1	0.683465	1	1	1	1	1	1	1	1	1	1
1913	NM_001039563	Spag11b	2	0	No	No	0	0	0.00622207	0	0	0	0	0	0	0	0	0	1	1	1	1	1	1	1	1	1	1	1	1
1914	NM_001039566	Defb30	1	0	No	No	0	0	0.00432857	0	0	0	0.00423677	0	0	0	0	0	1	1	1	1	1	1	1	1	1	1	1	1
1915	NM_001039578	Evi5l	1	1	Yes	No	3.26807	1.83007	1.54094	2.16948	2.61551	2.23169	1.7148	1.3329	1.36813	1.07594	1.07813	1.26613	0.00322199	0.0929067	0.0870281	0.00761104	0.00787384	0.015726	0.0437853	0.03364	0.00603815	1	0.704471	0.00988993
1916	NM_001039581	Abca3	2	2	Yes	No	3.26023	1.91382	0.858656	1.64101	1.61022	1.34469	1.13939	1.55189	1.29613	1.81689	0.917554	0.979872	0.0924082	0.496187	1	0.043223	0.215014	1	0.553811	0.0190437	1	1	1	1
1917	NM_001039586	Glyctk	2	2	Yes	No	2.01705	4.50706	5.50727	10.653	9.63639	11.8154	11.7063	10.1845	6.3583	8.71836	7.06062	8.25631	0.28036	0.0768887	0.0496927	0.0713446	0.0155572	0.108925	0.00247079	0.0712015	0.169058	0.409606	0.124731	0.00177793
1918	NM_001039593	1700015E13Rik	1	0	No	No	0.0374949	0.00635883	0.027749	0.0557143	0.0114305	0.0337707	0	0.0113621	0.005506	0	0	0.00590663	1	1	1	1	1	1	1	1	1	1	1	1
1919	NM_001039594	Lce3a	1	0	No	No	0	0	0	0	0	0	0	0	0	0	0	0	1	1	1	1	1	1	1	1	1	1	1	1
1920	NM_001039595	Gm13043	1	0	No	No	0	0	0	0	0	0	0	0	0	0	0	0	1	1	1	1	1	1	1	1	1	1	1	1
1921	NM_001039644	Edem3	1	0	No	No	1.41098	0.62185	1.45009	1.10876	1.17526	0.987746	1.1273	0.801139	0.613133	0.851586	0.575393	0.95497	0.851471	1	0.571611	1	1	1	1	1	1	1	1	1
1922	NM_001039645	Asphd1	1	0	No	No	0.019562	0	0.0184021	0.0175595	0.00916727	0.00937313	0.0188775	0	0	0	0	0	1	1	1	1	1	1	1	1	1	1	1	1
1923	NM_001039646	Gbp10	1	0	No	No	0.0699122	0.121821	0.209538	0.780012	0.809609	0.832159	0.597218	1.96236	1.46669	0.831619	1.07109	0.563741	1	1	1	1	1	1	1	1	1	1	1	1
1924	NM_001039647	Gbp11	1	0	No	No	0.0535116	0.0600587	0.303118	0.960952	0.608858	1.5767	0.543058	0.91851	0.408181	0.3745	0.30534	0.207071	1	1	1	1	1	1	1	1	1	1	1	1
1925	NM_001039652	Oprm1	1	0	No	No	0.00219852	0	0	0	0	0	0	0	0	0	0	0	1	1	1	1	1	1	1	1	1	1	1	1
1926	NM_001039653	Lhx3	1	0	No	No	0.00234984	0	0.00206785	0	0	0	0	0	0	0	0	0	1	1	1	1	1	1	1	1	1	1	1	1
1927	NM_001039655	Rasgrf1	2	0	No	No	0	0.000500143	0.0045465	0.006975	0.0114204	0	0.00625897	0	0	0	0	0	1	1	1	1	1	1	1	1	1	1	1	1
1928	NM_001039657	Mtl5	2	0	No	No	0.117521	0.299869	0.879627	0.673551	0.805549	0.623085	0.354294	0.350085	0.173535	0.142061	0.0928305	0.159145	1	1	1	1	1	1	1	1	1	1	1	1
1929	NM_001039658	Mtl5	2	0	No	No	0.0407468	0.0323167	0.0208153	0.0387061	0.0308975	0.0433221	0.0318316	0.023559	0.0142505	0.0122832	0.0150779	0.0220771	1	1	1	1	1	1	1	1	1	1	1	1
1930	NM_001039666	Krt40	1	0	No	No	0	0	0.00278472	0	0	0	0	0	0	0	0	0	1	1	1	1	1	1	1	1	1	1	1	1
1931	NM_001039669	Iffo1	2	1	No	No	0.272778	0.25061	0.391492	0.163935	0.216863	0.151573	0.137909	0.109424	0.118417	0.114109	0.144513	0.143132	1	1	1	1	1	1	1	1	1	1	1	1
1932	NM_001039676	Slc39a2	1	0	No	No	0.0194207	0.023389	0.023176	0.0593129	0.0264258	0.0439698	0.046783	0.0187073	0.0300621	0.0187272	0.0323304	0.0291456	1	1	1	1	1	1	1	1	1	1	1	1
1933	NM_001039677	Slc30a2	1	0	No	No	0.0425907	0.0195207	0.083846	0.0115186	0.0086182	0.014546	0.0116407	0.00301827	0	0	0	0.030303	1	1	1	1	1	1	1	1	1	1	1	1
1934	NM_001039678	Prhoxnb	1	1	Yes	No	0.790892	17.4188	21.7819	19.2921	18.1055	14.1433	24.5761	28.3817	29.1317	24.9455	24.6489	23.7619	1	0.0022316	0.00285074	0.00377332	0.00986486	0.000888448	0.0143924	0.00134428	0.00387759	0.037513	0.00421535	0.00582144
1935	NM_001039683	Eif4e1b	2	0	No	No	0	0	0	0	0	0	0	0	0	0	0	0	1	1	1	1	1	1	1	1	1	1	1	1
1936	NM_001039684	Mks1	1	0	No	No	0.385732	0.410871	0.591743	0.480766	0.474738	0.422667	0.295282	0.197034	0.232311	0.16238	0.203888	0.120043	1	1	1	1	1	1	1	1	1	1	1	1
1937	NM_001039688	Rhox4a	2	0	No	No	0	0	0	0.00417107	0	0.00413987	0	0	0.00385393	0	0	0	1	1	1	1	1	1	1	1	1	1	1	1
1938	NM_001039689	Rhox4c	1	0	No	No	0	0	0	0	0	0.00103744	0	0	0	0	0	0	1	1	1	1	1	1	1	1	1	1	1	1
1939	NM_001039692	Arhgap12	2	0	No	No	0.401658	0.276965	0.632256	0.502533	0.625363	0.523693	0.697663	0.463551	0.374867	0.510139	0.467689	0.938485	1	1	1	1	1	1	1	1	1	1	1	1
1940	NM_001039695	Rhox4d	1	0	No	No	0	0	0	0	0	0.0015517	0	0	0.0015188	0	0	0	1	1	1	1	1	1	1	1	1	1	1	1
1941	NM_001039696	Rhox4f	1	0	No	No	0	0	0	0	0	0	0	0	0.000935447	0	0	0	1	1	1	1	1	1	1	1	1	1	1	1
1942	NM_001039698	Rhox4g	1	0	No	No	0	0	0	0	0	0	0	0	0.000851967	0	0	0	1	1	1	1	1	1	1	1	1	1	1	1
1943	NM_001039700	Pkd1l3	2	0	No	No	0.191834	0.166674	0.196704	0.124661	0.0942251	0.0969423	0.0832801	0.0200337	0.0329008	0.00140509	0.00180865	0.0270976	1	1	1	1	1	1	1	1	1	1	1	1
1944	NM_001039701	Il1rn	3	2	Yes	No	1.61628	3.12697	1.44346	3.55362	2.61999	1.16151	0.30126	0.314584	0.382337	0.164987	0.179974	0.402881	1	0.745743	1	0.0444412	0.174098	1	1	1	1	1	1	1
1945	NM_001039710	Coq10b	2	1	Yes	No	4.9706	4.02081	5.59795	4.9339	6.30996	4.58449	5.40622	4.32236	1.92995	2.31049	1.43355	2.98199	0.00086312	0.214713	0.0337017	0.0241962	0.0055736	0.00599271	0.0864689	0.0289976	0.0970772	0.0485936	0.148241	0.0257069
1946	NM_001039720	9030619P08Rik	1	1	Yes	No	0.0497293	0.0602129	0.28664	1.20786	4.74817	16.4985	41.6014	52.9396	53.8542	23.7123	7.66734	1.97569	1	1	1	0.0181808	0.03094	0.00485978	0.00208325	0.000525868	0.000327909	0.00060476	0.0191649	0.613147
1947	NM_001039723	Tmem120b	1	1	Yes	No	8.88122	5.25125	3.69075	5.2429	2.84351	0.808165	0.529303	0.589499	0.682875	0.857217	0.704811	0.825892	0.0036336	0.0123922	0.00176737	0.00347358	0.0121032	1	1	1	1	1	1	1
1948	NM_001039824	Fdx1l	1	1	Yes	No	13.1388	9.27997	13.5137	12.3899	12.3909	9.5762	9.56467	10.0131	10.4296	14.2826	11.424	11.9243	0.013867	0.00545886	0.0111229	0.00345303	0.00601735	0.00607451	0.00169351	0.00319019	0.0326687	0.0328497	0.0223642	0.00849853
1949	NM_001039878	Strn4	2	2	Yes	No	11.0799	9.73596	9.2733	11.5655	10.7697	7.24292	5.84451	5.44431	5.14301	4.64476	4.36326	4.35329	0.00151961	0.0123035	0.00553364	0.00171015	0.0050317	0.00500689	0.00272774	0.0041853	0.00790744	0.0459573	0.00934751	0.00316659
1950	NM_001039889	Smok3b	1	0	No	No	0	0	0.00152105	0.00316217	0.00163996	0	0	0	0.00302035	0.00865592	0.0015946	0.00327921	1	1	1	1	1	1	1	1	1	1	1	1
1951	NM_001039934	Mtap2	2	0	No	No	0.253852	0.132549	0.114346	0.198073	0.240154	0.130153	0.094404	0.0445961	0.0181189	0.0145037	0.0140463	0.0171027	1	1	1	1	1	1	1	1	1	1	1	1
1952	NM_001039939	Asxl1	1	1	Yes	No	8.25126	5.67332	5.39626	7.11545	6.63467	4.25517	3.26318	2.54238	2.11418	1.69902	1.62472	2.35352	0.00849479	0.00449366	0.0292223	0.00154327	0.00132844	0.029204	0.0282188	0.00480216	0.208618	0.483387	0.2772	0.00131177
1953	NM_001039941	Cypt8	1	0	No	No	0	0	0	0	0	0	0	0	0	0	0	0	1	1	1	1	1	1	1	1	1	1	1	1
1954	NM_001039943	Cypt7	1	0	No	No	0	0	0	0	0	0	0	0	0	0	0	0	1	1	1	1	1	1	1	1	1	1	1	1
1955	NM_001039944	Cypt10	1	0	No	No	0	0	0	0	0	0	0	0	0	0	0	0	1	1	1	1	1	1	1	1	1	1	1	1
1956	NM_001039951	Zfp606	2	0	No	No	0.09307	0.0648623	0.0907228	0.142278	0.0886258	0.130391	0.0726581	0.0750101	0.0521365	0.0420549	0.0523525	0.0488235	1	1	1	1	1	1	1	1	1	1	1	1
1957	NM_001039959	Ahnak	2	1	Yes	No	0.360648	0.382342	0.614641	0.34695	0.753831	0.880371	0.790039	0.612674	1.14896	1.47186	1.21661	1.73188	1	1	1	1	1	1	1	1	0.354317	0.147686	0.698263	0.00492428
1958	NM_001039965	Zfp869	3	2	Yes	No	2.234	1.02406	1.97141	1.73441	2.0443	1.26034	1.65878	1.0771	0.65656	1.09501	0.642419	1.35049	0.0239412	1	0.208089	0.101783	0.00803466	1	0.344115	1	1	1	1	0.0194819
1959	NM_001039967	Zfp869	3	2	Yes	No	0.912771	0.744226	1.04882	1.20939	0.994359	0.685419	0.394121	0.835949	0.582505	0.510975	0.916114	0.996617	1	1	0.896504	0.0304632	1	1	1	1	1	1	1	1
1960	NM_001040026	Sco1	1	0	No	No	0.681464	0.315825	0.604462	0.561011	0.587679	0.59344	0.584155	0.540264	0.395641	0.426864	0.391604	0.493227	1	1	1	1	1	1	1	1	1	1	1	1
1961	NM_001040027	Gm15386	1	0	No	No	0	0	0	0	0	0	0	0	0	0	0	0	1	1	1	1	1	1	1	1	1	1	1	1
1962	NM_001040055	Gm14316	1	0	No	No	0	0	0	0	0	0	0	0	0	0	0	0	1	1	1	1	1	1	1	1	1	1	1	1
1963	NM_001040072	Nynrin	1	1	Yes	No	4.26973	2.64487	2.6166	2.48943	2.44522	1.74415	0.997432	0.656116	0.44463	0.293577	0.321522	0.421298	0.00814833	0.035574	0.127482	0.00217356	0.00673335	0.085381	1	1	1	1	1	1
1964	NM_001040085	Sytl2	5	0	No	No	0.0469335	0.025412	0.0646601	0.0788131	0.100661	0.0803572	0.0576746	0.0398636	0.0184754	0.016508	0.00947526	0.0131813	1	1	1	1	1	1	1	1	1	1	1	1
1965	NM_001040086	Sytl2	5	0	No	No	0.0117033	0.00295873	0.0237753	0.00736016	0.0202843	0.0103952	0.0123231	0.00304266	0.00243559	0.00277657	0.00231244	0.0029817	1	1	1	1	1	1	1	1	1	1	1	1
1966	NM_001040087	Sytl2	5	0	No	No	0.0212071	0.0237782	0.0444736	0.0751493	0.0743264	0.071265	0.031037	0.0226314	0.0141971	0.0168259	0.0133684	0.0143382	1	1	1	1	1	1	1	1	1	1	1	1
1967	NM_001040088	Sytl2	5	0	No	No	0.0207777	0.0241633	0.0390216	0.068316	0.0817968	0.0929685	0.0428694	0.0322963	0.0220317	0.0177521	0.0148475	0.0172946	1	1	1	1	1	1	1	1	1	1	1	1
1968	NM_001040089	Rhox3f	1	0	No	No	0	0	0	0	0	0	0	0	0	0	0	0	1	1	1	1	1	1	1	1	1	1	1	1
1969	NM_001040106	Aak1	2	0	No	No	0.277485	0.177468	0.221476	0.264202	0.295642	0.176423	0.138221	0.14087	0.0885713	0.086319	0.114162	0.139095	1	1	1	1	1	1	1	1	1	1	1	1
1970	NM_001040111	Arap1	4	2	Yes	Yes	5.44984	5.17566	6.01121	7.21041	6.64069	5.11145	2.4738	2.83449	2.69537	3.05612	3.53386	2.76022	0.000575712	0.0416926	0.00219154	0.00274201	0.00202341	0.00285078	0.0408717	0.0280061	0.0487709	0.00547877	0.0198905	0.00922948
1971	NM_001040112	Arap1	4	2	Yes	Yes	1.07428	2.41944	2.07216	2.38903	2.7033	2.93887	3.88119	4.03854	4.81795	3.47134	4.56439	4.6561	0.999493	0.0686344	0.118866	0.0051169	0.0505352	0.00930165	0.00107904	0.0055343	0.0689162	0.23134	0.0595883	0.00258176
1972	NM_001040130	Tmem141	2	2	Yes	No	1.86665	4.9783	6.39255	10.0432	8.202	6.94352	6.16736	4.52329	6.28146	5.45821	5.0124	5.43046	0.00171789	0.00746602	0.00860219	0.0225995	0.00411207	0.00408113	0.0162551	0.00163695	0.00598413	0.00903821	0.0119376	0.0084634
1973	NM_001040131	Eif4g2	2	2	Yes	No	4.12648	3.03121	7.00781	4.88229	5.373	3.23722	4.7165	3.39538	2.27855	1.93546	1.62286	2.71646	0.064002	0.302581	0.0104552	0.00651673	0.0342774	0.155555	0.0475593	0.0567709	0.178681	0.111903	0.254001	0.00337181
1974	NM_001040136	Pdzd9	2	0	No	No	0.307511	0.107803	0.0986302	0.105888	0.141607	0.00382974	0.172412	0.090475	0.00409639	0.133955	0.188494	0.13661	1	1	1	1	1	1	1	1	1	1	1	1
1975	NM_001040137	Pdzd9	2	0	No	No	0.332505	0.131405	0.212317	0.11202	0.207501	0.00897221	0.269409	0.086543	0.00350297	0.202599	0.209226	0.427444	1	1	1	1	1	1	1	1	1	1	1	1
1976	NM_001040187	Ddx17	4	3	Yes	No	16.3956	7.1451	7.76662	13.8673	12.1002	7.68319	5.82016	4.19072	3.36169	3.61861	4.0631	5.01775	0.00273374	0.0518689	0.0201518	0.00409199	0.00237937	0.0130098	0.0100406	0.0319719	0.209161	0.108816	0.0181403	0.0042465
1977	NM_001040395	1110020G09Rik	2	2	Yes	No	21.0404	4.68076	7.87191	8.84586	7.39574	5.75327	5.36407	4.80993	3.84076	4.29391	4.68714	7.53255	0.0125806	0.0313515	0.0335511	0.0453491	0.039246	0.155308	0.0928367	0.0275994	0.0692307	0.113492	0.092311	0.0343293
1978	NM_001040396	2810407C02Rik	1	1	Yes	No	7.47468	2.82024	5.22511	4.51622	4.80804	4.9924	5.22447	4.49421	4.6901	4.46694	4.06057	5.87757	0.0328112	0.00198828	0.0456112	0.149526	0.0307954	0.258436	0.0945957	0.104433	0.0967084	0.41629	0.0156947	0.051793
1979	NM_001040397	Filip1l	2	0	No	No	0.0218972	0.0334537	0.0272861	0.0198249	0.0176285	0.0213612	0.0163391	0.0210232	0.0189872	0.0202297	0.0215658	0.0237982	1	1	1	1	1	1	1	1	1	1	1	1
1980	NM_001040399	Larp1b	1	1	Yes	No	7.22016	4.29768	10.536	8.81446	8.86238	7.49253	8.99498	9.21725	9.84916	11.3056	10.2345	13.494	0.00836455	0.0472104	0.00962715	0.00839209	0.00895559	0.0330556	0.0151443	0.0149327	0.00237376	0.0342744	0.00120344	0.00695537
1981	NM_001040400	Tet2	1	0	No	No	0.159382	0.154471	0.190221	0.174031	0.105372	0.213012	0.181071	0.0916243	0.177991	0.0596584	0.0834587	0.100735	1	1	1	1	1	1	1	1	1	1	1	1
1982	NM_001040403	Flot2	2	1	Yes	No	18.1235	19.6384	17.5759	20.1016	21.0217	18.8119	19.7616	22.8837	15.6157	13.6837	14.1648	15.0523	0.00254793	0.00845319	0.00887752	0.00147266	0.000445017	0.00577024	0.000896512	0.00331541	0.00204988	0.0299477	0.00316579	0.000473074
1983	NM_001040426	Thsd4	2	0	No	No	0.105426	0.0581261	0.0876938	0.162042	0.0606389	0.07341	0.0816383	0.037064	0.0374133	0.0211016	0.0146177	0.0212151	1	1	1	1	1	1	1	1	1	1	1	1
1984	NM_001040434	Rgag1	1	0	No	No	0.00627438	0.0168268	0.00869932	0.010677	0.00478859	0.00473997	0.00245008	0.00394102	0.000663873	0.00077138	0.00082071	0.00171793	1	1	1	1	1	1	1	1	1	1	1	1
1985	NM_001040435	Tacc3	1	1	Yes	No	32.348	16.4435	12.1008	16.4268	15.8162	4.27366	2.22506	1.05808	1.65797	1.14023	0.264343	0.234227	0.00227844	0.0068569	0.00677404	0.00450867	0.00236205	0.00988809	0.0079048	1	0.188605	0.0551087	1	1
1986	NM_001040459	Shroom4	1	0	No	No	0.168635	0.0891069	0.238668	0.244811	0.232345	0.134014	0.158352	0.0822545	0.0453133	0.0341733	0.0464631	0.0767283	1	1	1	1	1	1	1	1	1	1	1	1
1987	NM_001040461	Dear1	1	0	No	No	0.0163479	0.0162385	0.0210329	0.0195773	0.0212794	0.00929073	0.0286131	0.0270055	0.0084534	0	0	0.0205772	1	1	1	1	1	1	1	1	1	1	1	1
1988	NM_001040631	C1qtnf5	5	0	No	No	0.00812343	0.00697163	0.0615892	0.0286782	0.00573601	0.0219014	0.176276	0.0155027	0.0255324	0.101147	0.081392	0.0722791	1	1	1	1	1	1	1	1	1	1	1	1
1989	NM_001040632	C1qtnf5	5	0	No	No	0.0116554	0.0309258	0.214325	0.146296	0.0685806	0.121478	0.280625	0.0936776	0.125326	0.283541	0.278171	0.109113	1	1	1	1	1	1	1	1	1	1	1	1
1990	NM_001040654	Cdkn2a	2	0	No	No	0	0	0.00281861	0.0101292	0.0105857	0.0083876	0.00893137	0.00287368	0.0121567	0.0116941	0.00288066	0.0060082	1	1	1	1	1	1	1	1	1	1	1	1
1991	NM_001040669	Gm5169	1	0	No	No	0	0	0	0	0	0	0	0	0	0	0	0	1	1	1	1	1	1	1	1	1	1	1	1
1992	NM_001040682	Clmn	2	1	Yes	No	0.311298	0.839909	1.9647	2.74535	2.88702	2.78331	3.10004	3.41521	3.63856	3.23735	3.62676	5.01804	1	1	0.209412	0.00206441	0.00426359	0.0194715	0.00505622	0.00327495	0.0664234	0.229623	0.097035	0.00118679
1993	NM_001040683	Med15	2	1	No	No	0.75417	1.01185	0.287738	0.755741	0.295268	0.904347	0.645268	0.658855	0.420122	0.392004	0.352456	0.581045	1	1	1	1	1	1	1	1	1	1	1	1
1994	NM_001040684	Hsd3b7	2	2	Yes	No	0.912472	2.41746	2.61662	4.79887	3.78172	4.82351	3.95474	5.00864	5.40193	5.22952	5.23184	6.626	1	0.317609	0.130136	0.0404346	0.0762361	0.0423768	0.0209851	0.0911554	0.0455607	0.302398	0.0154211	0.1297
1995	NM_001040686	Zfp692-ps	2	0	No	No	0.758158	0.486094	0.285037	0.388841	0.243168	0.214071	0.149423	0.139688	0.350591	0.301548	0.178836	0.300821	1	1	1	1	1	1	1	1	1	1	1	1
[truncated: 25,646 more rows]

## Sheet: Sheet1
Gene
1700019G17Rik
2810007J24Rik
5133401N09Rik
Acot7
Acp5
Add1
Anapc11
Anapc5
Aplp2
Apoc1
Arap1
Atp5g1
Bscl2
Cbs
Ccnd3
Cdipt
Comt
Cuta
Cyth1
Dapk3
Dcaf11
Egfl7
Egfr
Elovl1
Eng
Fis1
Fiz1
Fkbp8
Gcdh
Gorasp2
Gpr146
Gpr56
H2afy
Hmbs
Hras1
Ifi27l1
Ifnar2
Il11ra1
Insig2
Ivns1abp
Kng1
Ldb1
Ldha
Lrch4
Lrrc8d
Ly6e
Mars
Masp2
Mcfd2
Mid1ip1
Mpst
Mtus1
Nadk
Ndrg2
Ndufv3
Nfe2l1
Nme2
Nr1h3
Pacsin2
Pcx
Pfkm
Pklr
Pnkd
Ppp2r5c
Pqlc1
Prkd3
Psen2
Ptk2b
Ptpn6
Puf60
Rab43
Rnf14
Rnh1
Rtn4
Sh3bp2
Shisa5
Slc11a2
Slc29a1
Slc38a3
Slc3a2
Sphk2
Stat5b
Suds3
Tcf25
Timd2
Tmbim6
Tmem176b
Tsen34
Wars
Xrcc6bp1
