# Supplementary material for: Deciphering the Developmental Dynamics of the Mouse Liver Transcriptome
Source: PLoS One. 2015 Oct 23;10(10):e0141220. doi: 10.1371/journal.pone.0141220 (PMC4619800; doi:10.1371/journal.pone.0141220)
Supplement: S7 Table — (XLSX) [file pone.0141220.s013.xlsx]

## Sheet: Sheet1
Distribution of the number of significantly expressed known transcript variants per gene
	Number of Transcript Varients	Number of Genes	Percent
	1	8782	0.9109
	2	715	0.0742
	3	104	0.0108
	4	32	0.0033
	5	5	0.0005
	6	2	0.0002
	7	1	0.0001
