# Supplementary material for: Deciphering the Developmental Dynamics of the Mouse Liver Transcriptome
Source: PLoS One. 2015 Oct 23;10(10):e0141220. doi: 10.1371/journal.pone.0141220 (PMC4619800; doi:10.1371/journal.pone.0141220)
Supplement: S8 Table — (XLSX) [file pone.0141220.s014.xlsx]

## Sheet: Sheet1
Distribution of genes in development period according to molecular type
	Prenatal and Neonatal		Prenatal and Adult		Neonatal		Neonatal and Adolescent		Adolescent and Adult		Adult
Molecular Type	Count	Percent	Count	Percent	Count	Percent	Count	Percent	Count	Percent	Count	Percent
other	1829	49.9181	27	62.7907	558	47.2081	164	48.5207	242	52.7233	239	52.2976
enzyme	788	21.5066	5	11.6279	279	23.6041	81	23.9645	98	21.3508	97	21.2254
transcription regulator	261	7.12336	3	6.97674	100	8.46024	22	6.50888	26	5.66449	32	7.00219
transporter	228	6.22271	4	9.30233	82	6.93739	21	6.21302	31	6.75381	31	6.78337
kinase	160	4.36681	3	6.97674	43	3.6379	20	5.91716	18	3.92157	20	4.37637
peptidase	118	3.22052	0	0	36	3.04569	13	3.84615	19	4.13943	13	2.84464
transmembrane receptor	71	1.93777	1	2.32558	22	1.86125	3	0.887574	3	0.653595	6	1.31291
phosphatase	69	1.88319	0	0	18	1.52284	3	0.887574	6	1.30719	6	1.31291
translation regulator	38	1.03712	0	0	8	0.676819	2	0.591716	4	0.87146	3	0.656455
G-protein coupled receptor	37	1.00983	0	0	12	1.01523	2	0.591716	4	0.87146	3	0.656455
ion channel	26	0.709607	0	0	6	0.507614	3	0.887574	1	0.217865	4	0.875274
growth factor	15	0.409389	0	0	8	0.676819	2	0.591716	2	0.43573	1	0.218818
cytokine	14	0.382096	0	0	3	0.253807	2	0.591716	3	0.653595	2	0.437637
ligand-dependent nuclear receptor	8	0.218341	0	0	6	0.507614	0	0	2	0.43573	0	0
microRNA	2	0.0545852	0	0	1	0.0846024	0	0	0	0	0	0
Chi-square test of independence
χ2	47.08
d.f	70
p-value	0.98
