# Supplementary material for: Deciphering the Developmental Dynamics of the Mouse Liver Transcriptome
Source: PLoS One. 2015 Oct 23;10(10):e0141220. doi: 10.1371/journal.pone.0141220 (PMC4619800; doi:10.1371/journal.pone.0141220)
Supplement: S9 Table — (XLSX) [file pone.0141220.s015.xlsx]

## Sheet: Sheet1
Distribution of genes in development period according to cellular location
	Prenatal and Neonatal		Prenatal and Adult		Neonatal		Neonatal and Adolescent		Adolescent and Adult		Adult
Cellular Location	Count	Percent	Count	Percent	Count	Percent	Count	Percent	Count	Percent	Count	Percent
Cytoplasm	1431	39.0557	16	37.2093	448	37.9019	138	40.8284	164	35.7298	178	38.9497
Nucleus	843	23.0076	6	13.9535	296	25.0423	82	24.2604	104	22.658	89	19.4748
unknown	682	18.6135	10	23.2558	200	16.9205	58	17.1598	119	25.9259	113	24.7265
Plasma Membrane	453	12.3635	5	11.6279	161	13.621	36	10.6509	42	9.15033	52	11.3786
Extracellular Space	255	6.95961	6	13.9535	77	6.51438	24	7.10059	30	6.53595	25	5.47046
Chi-square test of independence
χ2	38.6145
d.f	20
p-value	0.0074
