# Supplementary material for: Deciphering the Developmental Dynamics of the Mouse Liver Transcriptome
Source: PLoS One. 2015 Oct 23;10(10):e0141220. doi: 10.1371/journal.pone.0141220 (PMC4619800; doi:10.1371/journal.pone.0141220)
Supplement: S10 Table — (XLSX) [file pone.0141220.s016.xlsx]

## Sheet: Sheet1
	Development dynamics of significant biological functions associated with the cluster of Prenatal and Neonatal genes
	Biological functions deemed unconnected to liver are downplayed.
			Activation Z-Score
	Category	Diseases or Functions Annotation	D-2	D0	D1	D3	D5	D10	D15	D20	D25	D30	D45	D60
A	Infectious Disease	Viral Infection	15.697	9.155	12.894	15.53	14.529	-12.819	-15.63	-15.63	-15.555	-14.913	-15.603	-14.924
	Infectious Disease	infection of cells	15.308	8.44	12.499	15.179	14.197	-11.991	-15.276	-15.276	-15.276	-14.6	-15.245	-14.842
	Infectious Disease	infection by RNA virus	15.196	8.379	12.451	15.065	14.169	-11.871	-15.163	-15.163	-15.163	-14.479	-15.132	-14.725
	Infectious Disease	HIV infection	14.526	8.284	11.994	14.526	13.658	-11.268	-14.632	-14.632	-14.632	-13.994	-14.599	-14.174
	Infectious Disease	infection by Retroviridae	14.452	8.219	11.924	14.452	13.586	-11.199	-14.558	-14.558	-14.558	-13.922	-14.526	-14.101
	Infectious Disease	infection by HIV-1	14.363	8.171	11.916	14.363	13.488	-11.183	-14.47	-14.47	-14.47	-13.827	-14.437	-14.008
	Infectious Disease	infection of tumor cell lines	12.113	6.63	10.235	12.113	11.062	-9.72	-12.248	-12.248	-12.248	-11.487	-12.208	-12.006
	Infectious Disease, Reproductive System Disease	infection of cervical cancer cell lines	11.613	6.743	9.938	11.613	10.472	-9.38	-11.758	-11.758	-11.758	-10.933	-11.717	-11.522
	Cell Death and Survival	cell survival	11.646	7.858	10.835	11.392	10.914	-8.922	-11.646	-11.562	-11.744	-11.519	-11.375	-10.872
	Cell Death and Survival	cell viability	11.526	8.463	10.713	11.26	10.773	-8.531	-11.526	-11.438	-11.63	-11.393	-11.25	-10.827
	Cell Death and Survival	cell viability of tumor cell lines	10.189	7.023	9.784	10.078	9.924	-8.308	-10.189	-10.189	-10.426	-10.023	-9.935	-9.522
	Cellular Growth and Proliferation	proliferation of cells	10.644	5.902	9.768	10.025	9.645	-8.739	-10.282	-10.414	-10.439	-10.056	-10.306	-10.392
	Embryonic Development	size of embryo	10.027	5.538	8.628	10.027	9.444	-9.123	-10.027	-10.027	-9.451	-9.852	-9.978	-8.803
	Infectious Disease, Organismal Injury and Abnormalities	infection of embryonic cell lines	9.995	5.177	7.654	9.805	9.614	-7.328	-9.805	-9.805	-9.805	-9.614	-9.805	-9.424
	Infectious Disease	infection of epithelial cell lines	9.995	5.177	7.654	9.805	9.614	-7.328	-9.805	-9.805	-9.805	-9.614	-9.805	-9.424
	Infectious Disease, Renal and Urological Disease	infection of kidney cell lines	9.947	4.965	7.754	9.758	9.569	-7.3	-9.758	-9.758	-9.758	-9.569	-9.758	-9.38
B	Infectious Disease	replication of Influenza A virus	8.662	5.381	7.685	8.295	7.929	-7.378	-8.505	-8.505	-8.505	-7.981	-8.505	-8.295
	Infectious Disease	replication of RNA virus	8.243	5.232	7.258	7.967	7.519	-7.434	-8.138	-8.138	-8.138	-7.583	-8.138	-7.796
	Infectious Disease	replication of virus	8.088	5.002	7.01	7.819	7.372	-7.302	-7.984	-7.984	-7.86	-7.447	-7.984	-7.653
	Infectious Disease, Reproductive System Disease	productive infection of cervical cancer cell lines	7.922	3.941	6.967	8.161	7.683	-6.011	-8.161	-8.161	-8.161	-7.922	-8.161	-7.922
	Cellular Function and Maintenance	engulfment of cells	8.096	6.578	7.752	8.096	7.899	-5.578	-8.096	-8.096	-8.096	-7.948	-8.096	-7.86
	Cell Death and Survival	cell viability of cervical cancer cell lines	6.922	5.497	6.051	7.001	7.001	-6.13	-7.239	-7.239	-7.239	-6.922	-7.001	-6.8
	Cellular Assembly and Organization, Cellular Function and Maintenance	organization of cytoplasm	6.645	5.119	6.947	6.909	6.851	-5.005	-6.909	-6.909	-6.909	-6.909	-6.909	-6.469
	Cellular Assembly and Organization, Cellular Function and Maintenance	organization of cytoskeleton	6.643	5.116	6.945	6.907	6.849	-5.001	-6.907	-6.907	-6.907	-6.907	-6.907	-6.467
	Cellular Assembly and Organization, Cellular Function and Maintenance	microtubule dynamics	6.461	4.922	6.824	6.743	6.681	-5.21	-6.743	-6.743	-6.743	-6.743	-6.743	-6.272
	Cellular Development	differentiation of cells	6.75	6.027	6.13	6.625	5.984	-4.106	-6.57	-6.66	-6.612	-6.615	-6.66	-6.471
	Tissue Morphology	quantity of cells	6.249	4.135	6.869	6.345	6.272	-4.606	-6.325	-6.411	-6.446	-5.98	-6.305	-6.258
	Cellular Function and Maintenance	endocytosis	6.181	3.984	5.975	6.181	6.181	-3.954	-6.181	-6.181	-6.181	-5.975	-6.181	-6.181
	Cellular Development, Cellular Growth and Proliferation	proliferation of tumor cell lines	6.14	3.125	5.922	5.75	5.69	-5.441	-5.925	-6.083	-6.162	-5.807	-5.925	-6.242
	Cancer	cell transformation	5.949	3.757	5.311	5.949	5.036	-4.928	-5.949	-6.12	-5.949	-5.821	-5.949	-5.928
	Gene Expression	transactivation of RNA	5.935	4.167	5.215	5.777	5.182	-4.841	-5.935	-5.935	-5.852	-6.061	-5.883	-5.808
	Gene Expression	transactivation	6.223	4.241	5.369	6.071	5.5	-4.842	-6.223	-6.223	-6.143	-6.344	-6.174	-6.102
	Cellular Movement, Hematological System Development and Function, Immune Cell Trafficking, Inflammatory Response	cell movement of neutrophils	6.058	5.22	6.12	6.058	5.698	-4.526	-6.058	-6.058	-6.058	-6.058	-6.058	-6.058
	Cellular Function and Maintenance, Inflammatory Response	phagocytosis	6.105	5.619	6.105	6.105	5.631	-4.17	-6.105	-6.105	-6.105	-6.105	-6.105	-5.868
	Inflammatory Response	immune response of cells	6.005	5.542	6.005	6.005	5.779	-4.33	-6.005	-6.005	-6.005	-6.005	-6.005	-5.666
	Cellular Movement, Hematological System Development and Function, Immune Cell Trafficking, Inflammatory Response	homing of neutrophils	5.992	5.992	5.733	5.992	5.647	-4.826	-5.992	-5.992	-5.992	-5.992	-5.992	-5.992
	Cellular Movement, Hematological System Development and Function, Immune Cell Trafficking, Inflammatory Response	chemotaxis of neutrophils	5.992	5.992	5.733	5.992	5.647	-4.826	-5.992	-5.992	-5.992	-5.992	-5.992	-5.992
	Cell-To-Cell Signaling and Interaction, Cellular Function and Maintenance, Inflammatory Response	phagocytosis of cells	5.864	5.369	5.864	5.864	5.623	-3.893	-5.864	-5.864	-5.864	-5.864	-5.864	-5.683
	Cellular Movement, Hematological System Development and Function, Immune Cell Trafficking	cell movement of granulocytes	5.773	4.828	5.458	5.773	5.441	-3.931	-5.773	-5.773	-5.773	-5.773	-5.773	-5.944
	Hematological System Development and Function, Tissue Morphology	quantity of lymphocytes	5.674	5.028	5.882	5.758	4.988	-3.71	-6.038	-6.038	-5.755	-5.772	-5.798	-5.418
C	Cellular Development, Hematological System Development and Function	differentiation of blood cells	5.892	4.755	5.594	5.47	4.759	-3.248	-5.668	-5.668	-5.597	-5.668	-5.668	-5.237
	Cellular Development, Hematological System Development and Function, Hematopoiesis	development of blood cells	5.358	4.259	5.242	5.416	4.639	-2.669	-5.589	-5.589	-5.589	-5.589	-5.589	-5.377
	Cellular Development, Hematological System Development and Function, Hematopoiesis	differentiation of leukocytes	5.673	4.796	4.804	5.212	4.457	-2.932	-5.429	-5.429	-5.352	-5.429	-5.429	-4.959
	Hematological System Development and Function, Tissue Morphology	quantity of mononuclear leukocytes	5.171	4.536	5.25	5.253	4.497	-3.355	-5.527	-5.527	-5.246	-5.265	-5.29	-4.916
	Cellular Function and Maintenance	engulfment of blood cells	5.302	4.909	5.302	5.302	5.302	-3.213	-5.302	-5.302	-5.302	-5.302	-5.302	-5.082
	Cellular Function and Maintenance	engulfment of leukocytes	5.098	4.907	5.098	5.098	5.098	-3.145	-5.098	-5.098	-5.098	-5.098	-5.098	-4.869
	Cell-To-Cell Signaling and Interaction, Cellular Function and Maintenance, Inflammatory Response	phagocytosis of blood cells	5.064	4.888	5.064	5.064	5.064	-3.385	-5.064	-5.064	-5.064	-5.064	-5.064	-4.84
	DNA Replication, Recombination, and Repair	repair of DNA	5.487	4.4	4.48	5.487	5.12	-4.54	-5.193	-5.487	-5.267	-5.487	-5.12	-5.487
	DNA Replication, Recombination, and Repair, Nucleic Acid Metabolism, Small Molecule Biochemistry	hydrolysis of nucleotide	5.661	4.795	4.622	5.661	5.401	-4.639	-5.661	-5.401	-5.401	-5.401	-5.661	-5.055
	Cellular Function and Maintenance	engulfment of tumor cell lines	5.717	3.596	5.157	5.717	5.397	-4.292	-5.717	-5.717	-5.717	-5.477	-5.717	-5.397
	Cell Death and Survival	cell viability of myeloma cell lines	5.251	2.661	5.036	5.251	5.251	-4.604	-5.251	-5.251	-5.251	-5.251	-5.251	-4.928
	Protein Synthesis	metabolism of protein	5.077	3.398	4.283	5.537	4.801	-4.617	-4.84	-4.801	-4.985	-5.077	-5.077	-4.357
	Cellular Function and Maintenance	Clathrin mediated endocytosis	5.131	3.639	4.385	5.131	5.131	-4.491	-5.131	-5.131	-5.131	-4.811	-5.131	-5.131
	Cellular Function and Maintenance	engulfment by cervical cancer cell lines	5.029	3.186	4.27	5.029	5.029	-4.379	-5.029	-5.029	-5.029	-4.704	-5.029	-5.029
	Cellular Function and Maintenance	internalization by tumor cell lines	4.98	2.847	3.981	4.98	4.98	-4.38	-4.98	-4.98	-4.98	-4.68	-4.98	-4.98
	Cellular Function and Maintenance	endocytosis by tumor cell lines	4.8	2.668	4.072	4.8	4.8	-4.176	-4.8	-4.8	-4.8	-4.488	-4.8	-4.8
	Cellular Development, Hematological System Development and Function, Hematopoiesis, Lymphoid Tissue Structure and Development	development of leukocytes	4.711	3.596	4.594	4.77	4.28	-1.982	-4.947	-4.947	-4.947	-4.947	-4.947	-4.877
	Hematological System Development and Function, Tissue Morphology	quantity of leukocytes	4.992	4.029	4.766	5.064	4.484	-3.201	-5.304	-5.304	-5.054	-5.071	-5.095	-4.765
	Hematological System Development and Function, Tissue Morphology	quantity of blood cells	4.82	3.934	5.102	4.886	4.437	-3.17	-5.008	-5.107	-4.826	-4.841	-4.914	-4.709
	Cell-To-Cell Signaling and Interaction, Cellular Function and Maintenance, Inflammatory Response	phagocytosis of leukocytes	4.851	4.89	4.851	4.851	4.851	-3.331	-4.851	-4.851	-4.851	-4.851	-4.851	-4.617
	Cell-To-Cell Signaling and Interaction, Cellular Function and Maintenance, Hematological System Development and Function, Inflammatory Response	phagocytosis of myeloid cells	4.79	4.79	4.79	4.79	4.79	-3.246	-4.79	-4.79	-4.79	-4.79	-4.79	-4.553
	Cell-To-Cell Signaling and Interaction, Cellular Function and Maintenance, Inflammatory Response	phagocytosis of phagocytes	4.618	4.618	4.618	4.618	4.618	-3.06	-4.618	-4.618	-4.618	-4.618	-4.618	-4.377
	Cellular Function and Maintenance	engulfment of phagocytes	4.661	4.428	4.661	4.661	4.661	-2.68	-4.661	-4.661	-4.661	-4.661	-4.661	-4.428
	Cell Morphology	cell spreading	4.586	4.194	4.129	4.586	4.586	-3.002	-4.586	-4.586	-4.325	-4.39	-4.586	-4.586
	Free Radical Scavenging	metabolism of reactive oxygen species	4.091	4.299	4.017	4.613	4.54	-3.649	-4.613	-4.613	-4.613	-4.758	-4.613	-4.25
	Free Radical Scavenging	synthesis of reactive oxygen species	3.838	4.047	4.047	4.363	4.435	-3.394	-4.363	-4.363	-4.363	-4.508	-4.363	-3.998
	Cancer	transformation of fibroblast cell lines	4.591	3.442	3.857	4.591	3.955	-3.537	-4.591	-4.591	-4.591	-4.591	-4.591	-4.591
	Hematological System Development and Function, Inflammatory Response, Tissue Development	aggregation of blood platelets	4.629	3.504	4.129	4.629	4.629	-3.5	-4.629	-4.629	-4.629	-4.629	-4.629	-4.415
	Hematological System Development and Function, Tissue Development	aggregation of blood cells	4.699	3.666	3.978	4.699	4.699	-3.925	-4.699	-4.699	-4.699	-4.699	-4.699	-4.502
	Cell Cycle	G1 phase	4.674	3.564	3.701	4.674	4.316	-5.016	-4.674	-4.674	-4.674	-4.674	-4.674	-4.418
	Cell Cycle	G1/S phase transition	4.492	2.991	3.704	4.492	3.992	-4.492	-4.492	-4.492	-4.492	-4.492	-4.492	-4.492
	Organismal Development	growth of organism	4.587	2.638	3.253	4.064	3.661	-4.519	-4.587	-4.437	-4.587	-4.437	-4.238	-4.309
	Cell Cycle	interphase	4.336	2.4	3.799	4.173	4.202	-4.924	-4.336	-4.336	-4.173	-4.336	-4.336	-4.336
	Cellular Development, Cellular Growth and Proliferation	proliferation of breast cancer cell lines	4.849	2.01	3.873	4.522	4.331	-3.732	-4.685	-4.685	-4.74	-4.903	-4.685	-5.042
	Gene Expression	transcription	4.899	2.745	3.622	4.68	4.037	-3.712	-4.789	-4.653	-4.905	-4.618	-4.652	-4.804
	Gene Expression	expression of RNA	4.669	2.778	3.667	4.721	4.105	-3.687	-4.564	-4.434	-4.778	-4.401	-4.433	-4.578
	Gene Expression	transcription of RNA	4.479	2.631	3.283	4.258	3.607	-3.61	-4.369	-4.23	-4.485	-4.195	-4.229	-4.383
	DNA Replication, Recombination, and Repair	metabolism of DNA	3.868	2.822	3.717	4.038	3.741	-3.373	-4.038	-4.038	-4.038	-4.038	-4.038	-4.207
	Cellular Function and Maintenance	receptor-mediated endocytosis	4.132	3.328	3.429	4.132	4.132	-3.529	-4.132	-4.132	-4.132	-3.83	-4.132	-4.132
	Tissue Development	growth of connective tissue	4.425	3.446	4.302	4.283	4.104	-3.063	-4.283	-4.283	-4.368	-4.283	-4.283	-3.97
	Cellular Growth and Proliferation, Tissue Development	proliferation of connective tissue cells	4.353	3.587	4.228	4.208	4.118	-2.965	-4.208	-4.208	-4.295	-4.208	-4.208	-4.054
	Cell-To-Cell Signaling and Interaction	response of myeloid cells	4.314	4.314	4.314	4.314	4.314	-2.652	-4.314	-4.314	-4.314	-4.314	-4.314	-3.891
	Cell-To-Cell Signaling and Interaction, Inflammatory Response	response of phagocytes	4.134	4.134	3.761	4.134	4.134	-2.197	-4.134	-4.134	-4.134	-4.134	-4.134	-3.724
	Cell-To-Cell Signaling and Interaction, Inflammatory Response	immune response of phagocytes	3.972	3.972	3.972	3.972	3.972	-2.558	-3.972	-3.972	-3.972	-3.972	-3.972	-3.546
D	Hematological System Development and Function, Humoral Immune Response, Tissue Morphology	quantity of B lymphocytes	3.638	3.918	3.724	3.6	3.201	-1.432	-3.981	-3.981	-3.892	-3.724	-3.81	-3.547
	Cellular Function and Maintenance	engulfment of antigen presenting cells	3.667	3.797	3.667	3.667	3.667	-1.353	-3.667	-3.667	-3.667	-3.667	-3.667	-3.408
	Cell-To-Cell Signaling and Interaction, Cellular Function and Maintenance, Inflammatory Response	phagocytosis of antigen presenting cells	3.588	3.996	3.588	3.588	3.588	-1.729	-3.588	-3.588	-3.588	-3.588	-3.588	-3.316
	Cell-To-Cell Signaling and Interaction, Cellular Function and Maintenance, Hematological System Development and Function, Inflammatory Response	phagocytosis by macrophages	3.464	3.879	3.464	3.464	3.464	-1.574	-3.464	-3.464	-3.464	-3.464	-3.464	-3.188
	Cellular Function and Maintenance, Hematological System Development and Function, Inflammatory Response	engulfment by macrophages	3.434	3.835	3.434	3.434	3.434	-1.342	-3.434	-3.434	-3.434	-3.434	-3.434	-3.167
	Cell-To-Cell Signaling and Interaction, Inflammatory Response	response of macrophages	3.401	3.519	2.971	3.401	3.401	-1.593	-3.401	-3.401	-3.401	-3.401	-3.401	-2.928
	Cell-To-Cell Signaling and Interaction	response of antigen presenting cells	3.368	3.483	2.953	3.368	3.368	-1.657	-3.368	-3.368	-3.368	-3.368	-3.368	-2.911
	Cell-To-Cell Signaling and Interaction, Inflammatory Response	immune response of antigen presenting cells	3.125	3.48	3.125	3.125	3.125	-1.783	-3.125	-3.125	-3.125	-3.125	-3.125	-2.652
	Cell-To-Cell Signaling and Interaction, Inflammatory Response	immune response of macrophages	3.063	3.432	3.063	3.063	3.063	-1.629	-3.063	-3.063	-3.063	-3.063	-3.063	-2.572
	Cell Morphology, Inflammatory Response	shape change of phagocytes	2.9	2.9	2.9	2.9	2.9	-2.281	-2.9	-2.9	-2.9	-2.9	-2.9	-2.9
	Cell Morphology	cell spreading of blood cells	3.035	2.691	2.691	3.035	3.035	-1.546	-3.035	-3.035	-3.035	-3.035	-3.035	-3.035
	Post-Translational Modification	phosphorylation of protein	3.117	3.413	3.769	3.295	3.15	-1.599	-3.295	-3.295	-3.117	-3.117	-3.295	-3.473
	Cellular Development, Cellular Growth and Proliferation	proliferation of blood cells	3.465	2.82	3.819	3.078	2.801	-1.53	-3.349	-3.349	-3.165	-3.349	-3.349	-3.44
	Cellular Development, Cellular Growth and Proliferation, Hematological System Development and Function	proliferation of immune cells	3.154	2.499	3.521	2.761	2.617	-1.261	-3.036	-3.036	-2.849	-3.036	-3.036	-3.189
	Cellular Development, Cellular Growth and Proliferation, Hematological System Development and Function	proliferation of mononuclear leukocytes	3.081	2.411	3.417	2.679	2.423	-1.148	-2.961	-2.961	-2.769	-2.961	-2.961
	Cellular Development, Cellular Growth and Proliferation, Hematological System Development and Function	proliferation of lymphocytes	2.952	2.301	3.288	2.549	2.292	-1.266	-2.831	-2.831	-2.638	-2.831	-2.831	-2.825
	Cell Morphology	shape change of leukocytes	3.216	3.216	3.216	3.216	3.216	-2.203	-3.216	-3.216	-3.216	-3.216	-3.216	-3.216
	Cell-To-Cell Signaling and Interaction, Cellular Function and Maintenance, Hematological System Development and Function, Inflammatory Response	phagocytosis of granulocytes	3.242	2.978	3.242	3.242	3.242	-2.714	-3.242	-3.242	-3.242	-3.242	-3.242	-3.242
	Hematological System Development and Function, Inflammatory Response, Tissue Morphology	quantity of blood platelets	3.373	3.133	3.093	3.373	3.309	-2.852	-3.373	-3.373	-3.373	-3.373	-3.373	-3.614
	Cell Morphology	shape change of blood cells	3.553	3.161	3.259	3.553	3.553	-2.117	-3.553	-3.553	-3.553	-3.553	-3.553	-3.847
	Protein Synthesis	synthesis of protein	3.424	3.05	2.63	3.981	3.09	-2.922	-3.424	-3.09	-3.591	-3.424	-3.424	-3.257
	DNA Replication, Recombination, and Repair	excision repair	3.4	2.779	2.494	3.4	3.4	-3.4	-3.012	-3.4	-3.4	-3.4	-3.012	-3.4
	Cell Cycle	cell cycle progression	3.372	2.263	3.302	3.372	2.761	-3.842	-3.372	-3.372	-3.307	-3.307	-3.372	-3.372
	Cancer, Cellular Development, Cellular Growth and Proliferation, Tumor Morphology	proliferation of tumor cells	3.575	2.061	3.379	3.407	3.094	-3.239	-3.575	-3.575	-3.575	-3.575	-3.575
	Cellular Development, Cellular Growth and Proliferation, Connective Tissue Development and Function	proliferation of fibroblast cell lines	3.504	1.97	3.333	3.53	3.187	-3.026	-3.53	-3.53	-3.53	-3.53	-3.53	-3.379
	Cell Cycle, Cellular Movement	cytokinesis	3.905	2.096	3.13	3.647	3.518	-3.044	-3.905	-3.905	-3.518	-3.173	-3.905	-3.905
	Cellular Assembly and Organization	development of cytoplasm	3.696	2.792	3.54	3.789	3.602	-3.272	-3.789	-3.789	-3.602	-3.976	-3.789	-3.415
	Cellular Development, Cellular Growth and Proliferation, Connective Tissue Development and Function, Tissue Development	proliferation of fibroblasts	3.703	2.5	3.953	3.524	3.693	-2.631	-3.524	-3.524	-3.631	-3.524	-3.524	-3.107
	Cancer	transformation of fibroblasts	3.572	1.585	3.651	3.572	2.836	-2.436	-3.572	-3.89	-3.572	-3.334	-3.572	-3.214
	Cellular Development, Hematological System Development and Function, Hematopoiesis	differentiation of hematopoietic cells	3.705	2.358	3.549	3.354	2.807	-2.651	-3.354	-3.354	-3.354	-3.354	-3.354	-2.651
	Cellular Development, Hematological System Development and Function, Hematopoiesis	differentiation of hematopoietic progenitor cells	3.788	2.436	3.435	3.435	2.926	-2.73	-3.435	-3.435	-3.435	-3.435	-3.435	-2.73
	Cellular Assembly and Organization	formation of cytoskeleton	3.261	2.508	3.097	3.359	3.163	-3.012	-3.359	-3.359	-3.163	-3.556	-3.359	-3.163
	Cell-To-Cell Signaling and Interaction, Hematological System Development and Function, Inflammatory Response, Organismal Functions	activation of blood platelets	3.302	2.279	3.302	3.302	3.302	-2.605	-3.302	-3.302	-3.302	-3.302	-3.302	-3.302
	Gene Expression	binding of DNA	3.097	2.019	3.133	3.369	3.483	-2.234	-3.097	-2.961	-3.097	-2.961	-3.097	-3.22
	Cell Cycle, DNA Replication, Recombination, and Repair	checkpoint control	2.886	1.953	2.483	2.886	3.188	-2.583	-2.886	-2.886	-2.886	-2.886	-2.886	-2.886
	Lymphoid Tissue Structure and Development	growth of lymphatic system component	2.957	1.663	2.753	2.957	2.378	-2.167	-2.957	-2.957	-2.957	-2.957	-2.957
	Molecular Transport, RNA Trafficking	export of RNA	2.909	1.121	2.909	2.909	2.909	-2.909	-2.909	-2.909	-2.909	-2.909	-2.909	-2.909
	Cell Cycle	M phase	3.137	1.054	2.211	2.905	2.674	-2.713	-3.137	-3.137	-2.558	-2.25	-3.137	-3.137
	DNA Replication, Recombination, and Repair	DNA replication	3.031	1.826	3.206	3.031	2.664	-2.953	-3.031	-3.031	-3.031	-3.031	-3.031	-3.264
	Cell Cycle, Cellular Movement	cytokinesis of tumor cell lines	3.2	1.715	3.2	2.705	3.2	-3.2	-3.2	-3.2	-3.2	-3.2	-3.2	-3.2
	Molecular Transport	export of molecule	3.203	1.605	3.203	3.203	3.203	-3.203	-3.203	-3.203	-3.203	-3.203	-3.203	-3.203
	Molecular Transport, RNA Trafficking	transport of RNA	3.092	1.281	3.092	3.092	3.092	-3.092	-3.092	-3.092	-3.092	-3.092	-3.092	-3.092
	Molecular Transport, Protein Trafficking	transport of protein	3.336	1.04	2.906	2.906	2.906	-2.762	-3.336	-3.336	-3.336	-3.336	-3.336	-3.336
	Gene Expression	initiation of transcription	3.192	1.243	2.292	3.192	3.641	-2.742	-3.192	-3.192	-3.192	-3.192	-3.192	-2.592
	Cell Cycle	interphase of tumor cell lines	3.502	1.772	2.098	3.247	3.077	-3.375	-3.502	-3.502	-3.247	-3.502	-3.502	-3.247
	Hematological System Development and Function	hematocrit	3.744	3.203	0.469	3.744	2.436	-2.661	-3.383	-3.744	-3.473	-3.473	-3.744	-3.744
	Cell Death and Survival	cell death of immune cells	2.995	2.434	2.177	2.863	2.755	-2.089	-3.127	-3.258	-3.352	-3.258	-3.127	-3.44
	Gene Expression	expression of DNA	3.176	2.167	2.053	2.92	2.294	-3.019	-3.03	-2.865	-3.032	-2.979	-3.032	-3.461
	Post-Translational Modification	ubiquitination of protein	3.122	2.281	2.221	3.122	3.122	-3.002	-3.122	-3.122	-2.761	-3.122	-2.761	-2.281
	Post-Translational Modification	ubiquitination	3.296	2.498	2.441	3.296	3.296	-3.182	-3.296	-3.296	-2.954	-3.296	-2.954	-2.498
	Nucleic Acid Metabolism, Small Molecule Biochemistry	metabolism of nucleoside triphosphate	2.717	3.17	2.265	3.17	2.717	-2.717	-3.17	-3.17	-3.17	-3.17	-3.17	-2.717
	Cell Cycle, Connective Tissue Development and Function	G1 phase of fibroblast cell lines	2.959	2.959	2.377	2.959	2.959	-2.959	-2.959	-2.959	-2.959	-2.959	-2.959	-2.959
	DNA Replication, Recombination, and Repair	conformational modification of DNA	2.952	2.952	2.369	2.952	2.369	-2.952	-2.952	-2.952	-2.952	-2.952	-2.952	-2.514
E	Cardiovascular System Development and Function, Hematological System Development and Function, Hematopoiesis, Organismal Development, Tissue Development	development of blood	2.73	2.73	2.73	2.73	1.626	-2.73	-2.73	-2.73	-2.73	-2.73	-2.73	-2.543
	Cardiovascular System Development and Function, Cellular Development, Hematological System Development and Function, Hematopoiesis, Organismal Development, Tissue Development	development of red blood cells	2.588	2.588	2.588	2.588	1.51	-2.588	-2.588	-2.588	-2.588	-2.588	-2.588	-2.393
	Cell Cycle	G1 phase of tumor cell lines	2.575	2.575	1.779	2.575	1.938	-2.575	-2.575	-2.575	-2.575	-2.575	-2.575	-2.177
	Cell Cycle	S phase of bone cancer cell lines	2.377	2.377	1.601	2.377	1.795	-2.377	-2.377	-2.377	-2.377	-2.377	-2.377	-2.377
	Cell Cycle	interphase of bone cancer cell lines	2.379	3.024	1.734	2.379	1.653	-1.895	-2.379	-2.379	-2.379	-2.379	-2.379	-2.379
	Cellular Assembly and Organization	binding of chromosome components	2.287	2.722	1.906	2.722	2.135	-1.961	-2.287	-2.722	-2.722	-2.287	-2.722	-2.722
	Cellular Assembly and Organization, DNA Replication, Recombination, and Repair	formation of chromosome components	2.588	2.588	1.941	2.588	1.941	-1.51	-2.588	-2.588	-2.588	-2.588	-2.588	-2.588
	Cell Death and Survival	cell death of blood cells	2.293	1.731	1.631	2.166	2.061	-1.741	-2.42	-2.547	-2.637	-2.547	-2.42	-2.664
	DNA Replication, Recombination, and Repair	degradation of DNA	2.144	1.906	1.588	2.383	2.144	-1.766	-2.383	-2.383	-2.383	-2.383	-2.383	-2.383
	Cellular Assembly and Organization	binding of chromatin	1.961	2.425	1.555	2.425	1.799	-1.613	-1.961	-2.425	-2.425	-1.961	-2.425	-2.425
	RNA Damage and Repair	decay of RNA	1.941	2.607	1.941	1.941	1.941	-1.941	-1.941	-1.941	-1.941	-1.941	-1.941	-1.941
	Cellular Development, Hematological System Development and Function, Hematopoiesis, Tissue Development	differentiation of megakaryocytes	2.139	2.139	2.762	2.139	1.673	-2.139	-2.139	-2.139	-2.139	-2.139	-2.139	-2.139
	Cellular Movement, Hematological System Development and Function, Immune Cell Trafficking, Inflammatory Response	cell rolling of phagocytes	2.185	2.185	2.185	2.185	1.747	-1.018	-2.185	-2.185	-2.185	-2.185	-2.185	-2.185
	Cellular Movement, Hematological System Development and Function, Immune Cell Trafficking, Inflammatory Response	cell rolling of neutrophils	2.185	2.185	2.185	2.185	1.747	-1.018	-2.185	-2.185	-2.185	-2.185	-2.185	-2.185
	Cell Death and Survival, Connective Tissue Development and Function	cell viability of fibroblast cell lines	2.223	3.01	2.223	2.223	2.324	-1.113	-2.223	-2.223	-2.526	-2.223	-2.223	-2.223
	Cell Morphology	cell spreading of leukocytes	2.468	2.468	2.468	2.468	2.468	-1.454	-2.468	-2.468	-2.468	-2.468	-2.468	-2.468
	Cellular Compromise, Inflammatory Response	degranulation of phagocytes	2.534	2.626	2.534	2.534	2.534	-0.441	-2.534	-2.534	-2.534	-2.534	-2.534	-2.534
	Cell-To-Cell Signaling and Interaction, Inflammatory Response	immune response of tumor cell lines	2.712	1.779	2.712	2.712	2.401	-1.177	-2.712	-2.712	-2.401	-2.712	-2.712	-3.127
	Cell Morphology, Cellular Function and Maintenance	repair of cells	2.752	1.548	2.662	2.752	2.391	-1.488	-2.752	-2.752	-2.752	-2.752	-2.752	-2.752
	Cell Death and Survival	cell death of epithelial cell lines	2.861	0.948	1.821	2.861	2.534	-1.21	-2.678	-2.678	-2.861	-2.678	-2.678	-2.678
	Cell Cycle	cycling of centrosome	2.81	0.912	2.372	2.81	2.81	-1.788	-2.81	-2.81	-2.81	-2.81	-2.81	-2.81
	Cellular Growth and Proliferation	cytostasis	2.873	1.185	2.24	2.873	3.364	-2.3	-2.873	-2.873	-2.783	-2.783	-2.873	-2.873
	Gene Expression	initiation of transcription of RNA	2.546	0.825	2.03	2.546	3.062	-2.546	-2.546	-2.546	-2.546	-2.546	-2.546	-1.858
	Molecular Transport, RNA Trafficking	transport of mRNA	2.569	0.698	2.569	2.569	2.569	-2.569	-2.569	-2.569	-2.569	-2.569	-2.569	-2.569
	Molecular Transport, RNA Trafficking	export of mRNA	2.549	0.803	2.549	2.549	2.549	-2.549	-2.549	-2.549	-2.549	-2.549	-2.549	-2.549
	Molecular Transport	nuclear export	2.599	1.144	2.599	2.599	2.599	-2.599	-2.599	-2.599	-2.599	-2.599	-2.599	-2.599
	Molecular Transport, RNA Trafficking	nuclear export of RNA	2.401	1.029	2.401	2.401	2.401	-2.401	-2.401	-2.401	-2.401	-2.401	-2.401	-2.401
	Molecular Transport	nuclear export of molecule	2.401	1.029	2.401	2.401	2.401	-2.401	-2.401	-2.401	-2.401	-2.401	-2.401	-2.401
	Cell Cycle	interphase of connective tissue cells	2.565	1.506	2.046	2.565	2.338	-2.565	-2.565	-2.565	-2.565	-2.565	-2.565	-2.565
	Cell Cycle	interphase of fibroblasts	2.373	1.263	1.83	2.373	2.136	-2.373	-2.373	-2.373	-2.373	-2.373	-2.373	-2.373
	Cell Death and Survival	apoptosis of fibroblast cell lines	2.073	1.771	1.235	2.247	1.928	-2.576	-2.247	-2.421	-2.247	-2.247	-2.247	-2.247
	Gene Expression	transcription of DNA	2.341	1.73	1.194	2.075	1.426	-2.519	-2.189	-2.018	-2.189	-2.135	-2.189	-2.634
	Gene Expression	activation of DNA endogenous promoter	2.638	1.116	1.338	2.275	1.792	-2.541	-2.42	-2.227	-2.366	-2.275	-2.366	-2.693
	Cellular Development, Cellular Growth and Proliferation	proliferation of cervical cancer cell lines	2.193	0.456	2.106	2.193	1.933	-2.193	-2.193	-2.193	-2.193	-1.802	-2.193	-3.062
	Cellular Assembly and Organization, Cellular Function and Maintenance, Hematological System Development and Function	release of alpha granules	2.176	1.053	1.474	2.176	2.176	-2.176	-2.176	-2.176	-2.176	-2.176	-2.176	-2.176
	Molecular Transport, RNA Trafficking	nuclear export of mRNA	2.191	0.73	2.191	2.191	2.191	-2.191	-2.191	-2.191	-2.191	-2.191	-2.191	-2.191
	Cell Cycle	M phase of cervical cancer cell lines	2.324	0.775	2.324	1.807	2.324	-2.84	-2.324	-2.324	-2.324	-2.324	-2.324	-2.324
	Cell Cycle	M phase of tumor cell lines	2.17	0.979	2.17	1.773	1.64	-2.765	-2.17	-2.17	-2.17	-2.17	-2.17	-2.17
	Cancer, Organismal Injury and Abnormalities, Reproductive System Disease	mammary tumor	2.191	1.189	2.942	1.94	1.189	-2.274	-2.191	-2.191	-2.191	-2.191	-2.191	-1.74
	Cell Cycle	entry into interphase	1.839	1.447	2.317	1.839	1.411	-2.528	-1.839	-1.839	-1.839	-1.839	-1.839	-2.074
	Cell Cycle	S phase	1.82	1.331	1.788	1.82	1.455	-2.319	-1.82	-1.82	-1.82	-1.82	-1.82	-2.012
	Cellular Assembly and Organization, DNA Replication, Recombination, and Repair	amplification of centrosome	1.656	1.527	1.656	1.656	1.656	-2.044	-1.656	-1.656	-1.656	-1.656	-1.656	-1.656
	Cellular Assembly and Organization	association of chromosome components	1.833	1.378	1.378	1.833	1.833	-2.613	-1.833	-1.833	-1.833	-1.833	-1.833	-1.833
	Cell Death and Survival	cell death of fibroblast cell lines	2.047	1.234	1.454	2.047	1.558	-2.417	-2.047	-2.196	-1.898	-2.047	-2.047	-1.764
	Cell Cycle	interphase of fibroblast cell lines	2.01	1.655	1.443	2.01	1.39	-2.364	-2.01	-2.01	-2.01	-2.01	-2.01	-2.01
	Cellular Development, Cellular Growth and Proliferation, Lymphoid Tissue Structure and Development, Tissue Development	proliferation of bone marrow cells	2.066	1.221	1.784	2.066	1.315	-1.722	-2.066	-2.066	-2.066	-2.066	-2.066	-2.441
	Gene Expression	synthesis of RNA	1.833	1.374	1.833	1.833	1.145	-1.833	-1.222	-1.833	-2.291	-1.833	-1.833	-1.833
	Cellular Development, Cellular Growth and Proliferation	proliferation of lung cancer cell lines	1.742	1.598	2.022	1.492	1.255	-1.442	-1.742	-1.742	-2.022	-1.742	-1.742	-1.991
	Cell Cycle, Connective Tissue Development and Function	mitosis of fibroblast cell lines	1.841	1.841	2.035	1.841	0.969	-1.841	-1.841	-1.841		-1.841		-1.841
	Cell Cycle, Cellular Assembly and Organization, DNA Replication, Recombination, and Repair	segregation of chromosomes	1.763	2.61	1.763	1.763	1.34	-1.34	-1.763	-1.763	-1.763	-1.763	-1.763	-1.763
	Cellular Movement, Hematological System Development and Function, Immune Cell Trafficking	cell rolling of granulocytes	1.742	2.145	1.742	1.742	1.339	-1.071	-1.742	-1.742	-1.742	-1.742	-1.742	-1.742
	Cellular Development, Hematological System Development and Function, Hematopoiesis, Tissue Development	differentiation of red blood cells	1.869	1.025	2.18	1.869	2.388	-1.247	-1.869	-1.869	-1.869	-1.869	-1.869	-1.869
	Lymphoid Tissue Structure and Development, Tissue Morphology	quantity of lymphatic system cells	2.085	1.36	2.483	2.085	2.024	-0.516	-2.085	-2.085	-2.266	-1.94	-2.085	-2.085
	Cell Death and Survival, Embryonic Development	cell death of embryonic cell lines	2.119	0.811	0.918	2.314	2.314	-0.56	-2.119	-2.119	-2.314	-2.119	-2.119	-2.119
	Hematological System Development and Function	mean corpuscular volume	1.948	1.246	-0.544	1.948	0.099	-2.65	-1.597	-1.948	-1.948	-1.948	-1.948	-1.948
	Hematological System Development and Function	mean corpuscular hemoglobin concentration	1.527	0.611	0.84	1.527	0.611	-2.444	-1.069	-1.527	-1.527	-1.527	-1.527	-1.527
	Cell Cycle	mitosis	1.59	1.185	1.739	1.59	0.682	-2.126	-1.59	-1.59	-1.59	-1.59	-1.59	-1.59
	Protein Synthesis	expression of protein	1.572	1.071	1.353	2.303	1.28	-1.06	-1.572	-1.133	-1.791	-1.791	-1.572	-1.353
	Protein Synthesis	translation	1.495	0.73	1.495	2.285	1.179	-0.942	-1.495	-1.021	-1.732	-1.732	-1.495	-1.258
	Small Molecule Biochemistry	metabolism of porphyrin	0.926	0.926	2.416	0.926	0.181	-0.926	-0.926	-0.926	-0.926	-0.926	-0.926	-0.926
	Cell Cycle	entry into mitosis	0.943	2.104	0.943	0.943	-0.363	-0.943	-0.943	-0.943	-0.943	-0.943	-0.943	-0.943
	Cellular Development, Tissue Development	differentiation of connective tissue									-2.221	-2.221	-2.221
	Organismal Development	size of animal												-5.681
F	Cell Death and Survival, Connective Tissue Disorders, Hematological Disease	hemolysis	-1.756	-1.756	0.305	-1.756	-1.298	2.444	1.756	1.756	1.756	1.756	1.756	1.756
	Cell Death and Survival, Connective Tissue Disorders, Hematological Disease	hemolytic anemia	-1.893	-1.893	-0.231	-1.893	-1.339	2.724	1.893	1.893	1.893	1.893	1.893	1.893
	Cancer, Respiratory Disease	lung cancer	-1.971	-1.406	-1.221	-1.971	-1.487	2.213	1.971	1.971	1.729	1.971	1.971	1.366
	Cell Cycle	aneuploidy	-2.027	-0.834	-2.027	-2.027	-1.55	2.027	2.027	2.027	2.027	2.027	2.027	1.097
	Cancer	osteosarcoma	-1.77	-0.622	-1.77	-1.77	-1.196	2.344	1.77	1.77	1.77	1.77	1.77	1.196
	Hematological Disease	blood protein disorder	-1.667	-1	-1.667	-1.667	-1.667	2.333	1.667	1.667	1.667	1.667	1.667	1.667
	Cell Cycle	ploidy of cells	-1.904	-0.287	-1.266	-1.904	-2.13	1.566	1.904	1.904	1.566	1.566	1.904	1.341
	Cell Death and Survival	cell death of cervical cancer cell lines	-1.968	-0.484	-0.596	-1.968	-2.156	1.732	1.968	1.826	2.048	2.048	1.968	1.939
	Cell Death and Survival	apoptosis of cervical cancer cell lines	-2.338	-0.937	-1.278	-2.338	-2.552	1.909	2.338	2.177	2.429	2.429	2.338	1.92
	Cancer, Respiratory Disease	Lung Cancer and Tumors	-2.426	-1.768	-1.512	-2.426	-1.732	2.353	2.426	2.426	2.134	2.426	2.426	1.856
	Cancer, Endocrine System Disorders	tumorigenesis of endocrine gland	-2.55	-1.62	-0.728	-2.55	-1.657	2.55	2.55	2.55	2.55	2.55	2.55	2.55
	Hematological Disease, Organismal Injury and Abnormalities	spherocytosis	-2.768	-2.159	-0.274	-2.768	-2.768	2.159	2.768	2.768	2.768	2.768	2.768	2.768
	Hematological System Development and Function, Hematopoiesis, Tissue Morphology	quantity of erythroid progenitor cells	-2.332	-3.054	-0.187	-2.332	-2.37	1.61	2.332	2.332	2.332	2.332	2.332	2.332
	Organismal Development	abnormal morphology of blastocyst	-2.449	-2.449	-1.633	-2.449	-2.449	0.816	2.449	2.449	2.449	2.449	2.449	2.236
	Cell Morphology, Hematological System Development and Function, Hematopoiesis, Lymphoid Tissue Structure and Development, Tissue Morphology	morphology of bone marrow cells	-2.401	-1.709	-2.401	-2.401	-1.709	1.709	2.401	2.401	2.401	2.401	2.401	2.401
	Cell Morphology, Lymphoid Tissue Structure and Development	morphology of lymphatic system cells	-2.401	-1.709	-2.401	-2.401	-1.709	1.709	2.401	2.401	2.401	2.401	2.401	2.401
	Hematological System Development and Function, Lymphoid Tissue Structure and Development, Tissue Morphology	morphology of bone marrow	-2.401	-1.709	-2.401	-2.401	-1.709	1.709	2.401	2.401	2.401	2.401	2.401	2.401
	Cell Cycle, Connective Tissue Development and Function	G2 phase of fibroblast cell lines	-2.236	-2.236	-2.236	-2.236	-2.236	2.236	2.236	2.236	2.236	2.236	2.236	2.236
	Lymphoid Tissue Structure and Development, Organ Morphology	morphology of lymphoid organ	-2.364	-2.364	-2.364	-2.364	-2.364	2.364	2.364	2.364	2.364	2.364	2.364	2.364
	Hematological Disease	cytopenia	-2.411	-2.411	-2.411	-2.411	-1.987	2.751	2.411	2.411	2.411	2.411	2.411	2.411
	Cell Morphology	morphology of cells	-2.336	-2.6	-2.864	-2.494	-2.253	1.835	2.494	2.494	2.494	2.284	2.336	1.798
	Cell Death and Survival	apoptosis of tumor cell lines	-2.205	-0.704	-2.788	-2.187	-1.956	1.406	2.155	1.91	2.503	2.09	2.155	1.956
	Tissue Morphology	morphology of extraembryonic tissue	-2.393	-0.57	-2.393	-2.393	-2.393	1.254	2.393	2.393	2.393	2.393	2.393	1.709
	Cell Death and Survival	cell death of tumor cell lines	-2.602	-1.081	-3.205	-2.599	-2.609	1.942	2.729	2.411	2.829	2.45	2.582	2.572
	Cell Death and Survival	necrosis	-2.789	-1.156	-3.085	-2.966	-2.604	2.368	2.834	2.58	2.992	2.631	2.692	2.474
	Cell Death and Survival	apoptosis	-3.304	-1.394	-3.268	-3.353	-2.795	2.363	3.231	2.99	3.45	2.976	3.202	2.773
	Cell Death and Survival	cell death	-3.095	-1.175	-2.991	-3.383	-2.931	3.108	3.264	3.035	3.247	2.932	3.109	2.779
	Gene Expression, Protein Synthesis	translation of mRNA	-3.274	-1.48	-3.274	-2.198	-2.736	3.274	3.274	3.274	2.736	3.274	3.274	3.274
	Cancer, Respiratory Disease	lung tumor	-2.923	-1.852	-2.086	-2.923	-2.33	2.153	2.923	2.923	2.669	2.923	2.923	2.428
	Cancer, Respiratory Disease	respiratory system tumor	-2.923	-1.852	-2.086	-2.923	-2.33	2.153	2.923	2.923	2.669	2.923	2.923	2.428
	Cancer	sarcoma	-2.883	-2.709	-2.015	-2.883	-2.97	2.883	2.883	2.883	2.883	2.883	2.883	2.275
G	Hematological Disease	anisocytosis	-3.571	-3.571	-0.747	-3.571	-1.246	3.571	3.073	3.571	3.073	3.073	3.571	3.571
	Cancer, Respiratory Disease	non-squamous non-small cell lung cancer	-3.651	-3.533	-2.177	-3.651	-3.179	4.005	3.651	3.651	3.651		3.651	3.179
	Cancer, Respiratory Disease	non-small cell lung cancer	-3.769	-3.654	-2.289	-3.769	-3.307	4.116	3.769	3.769	3.769	3.769	3.769	3.307
	Cancer, Immunological Disease	thymus cancer	-3.899	-2.937	-2.215	-3.899	-3.899	3.899	3.899	3.899	3.297	3.899	3.899	3.899
	Cancer, Immunological Disease	thymus gland tumor	-3.428	-2.496	-1.797	-3.428	-3.428	3.778	3.428	3.428	2.845	3.428	3.428	3.428
	Cancer	malignant neoplasm of thorax	-3.375	-2.707	-2.326	-3.375	-2.959	3.582	3.375	3.375	3.019	3.375	3.375	2.855
	Cancer, Respiratory Disease	carcinoma in lung	-3.322	-2.953	-2.14	-3.322	-2.953	3.322	3.322	3.322	3.045	3.322	3.322	2.907
	DNA Replication, Recombination, and Repair	DNA damage	-3.25	-2.731	-3.25	-3.25	-3.584	2.374	3.25	3.25	3.25	3.027	3.25	2.879
	Cancer, Hematological Disease	hematological neoplasia	-3.484	-2.922	-2.096	-3.484	-3.444	2.333	3.484	3.484	3.147	3.484	3.484	3.041
	Cancer	lymphohematopoietic cancer	-3.426	-2.559	-2.021	-3.426	-3.386	2.261	3.426	3.426	3.084	3.426	3.426	2.96
	Cancer	Lymphoid Cancer and Tumors	-3.58	-2.225	-2.184	-3.58	-3.549	2.383	3.58	3.58	3.22	3.58	3.58	3.089
	Cancer, Hematological Disease, Immunological Disease, Organismal Injury and Abnormalities	lymphomagenesis	-3.779	-2.324	-2.138	-3.779	-3.744	2.981	3.779	3.779	3.393	3.779	3.779	3.272
	Cancer, Hematological Disease	malignant hematopoietic neoplasm	-3.845	-2.471	-2.429	-3.845	-3.813	2.631	3.845	3.845	3.48	3.845	3.845	3.366
	Organismal Development	abnormal morphology of body cavity	-4.054	-2.834	-3.105	-4.054	-3.648	2.427	4.054	4.054	4.054	4.054	3.648	3.648
	Embryonic Development, Tissue Morphology	degeneration of embryoblast	-3.873	-1.807	-3.873	-3.873	-3.357	2.84	3.873	3.873	3.873	3.873	3.873	3.357
	Cell Morphology, Hematopoiesis	morphology of hematopoietic progenitor cells	-3.22	-3.22	-3.22	-3.673	-2.615	2.766	3.673	3.673	3.673	3.673	3.673	3.673
	Lymphoid Tissue Structure and Development	morphology of lymphatic system component	-3.763	-3.366	-3.763	-3.763	-3.366	2.731	3.763	3.763	3.763	3.763	3.763	3.763
	Cell Morphology	morphology of leukocytes	-3.892	-3.892	-4.249	-4.249	-3.415	2.938	4.249	4.249	4.249	4.249	4.249	4.249
	Cell Morphology	morphology of blood cells	-4.459	-4.459	-4.769	-4.769	-3.219	3.633	4.769	4.769	4.769	4.769	4.769	4.671
	Hematological System Development and Function	bleeding time	-4.217	-3.845	-4.217	-4.589	-4.589	3.349	4.589	4.589	4.589	4.589	4.589	4.589
	Cellular Compromise, DNA Replication, Recombination, and Repair	damage of chromosomes	-4.298	-3.252	-3.833	-4.646	-4.472	3.484	4.646	4.646	4.646	4.298	4.646	4.298
	Cellular Compromise, DNA Replication, Recombination, and Repair	breakage of chromosomes	-4.06	-2.944	-3.564	-4.432	-4.246	3.192	4.432	4.432	4.432	4.06	4.432	4.06
	Organismal Development	morphology of body cavity	-4.603	-3.185	-3.421	-4.603	-4.131	2.381	4.603	4.603	4.497	4.603	4.017	4.131
	Hematological System Development and Function, Hematopoiesis, Tissue Morphology	quantity of reticulocytes	-4.815	-4.45	-1.257	-4.815	-3.54	3.722	4.815	4.815	4.815	4.815	4.815	4.815
	Cancer, Respiratory Disease	incidence of lung tumor	-4.882	-3.288	-3.076	-4.882	-3.782	4.487	4.882	4.882	4.487	4.882	4.882	4.408
	Cancer	incidence of adenocarcinoma	-5.165	-3.834	-3.375	-5.165	-4.4	4.145	5.165	5.165	4.63	5.165	5.165	4.757
H	Cancer, Hematological Disease, Immunological Disease, Organismal Injury and Abnormalities	incidence of lymphoma	-6.164	-4.117	-4.198	-6.164	-5.35	5.204	6.164	6.164	5.703	6.164	6.164	5.35
	Developmental Disorder, Immunological Disease	hypoplasia of lymphoid organ	-6.795	-5.992	-6.474	-6.795	-6.233	5.029	7.036	7.036	6.723	6.715	6.715	6.643
	Developmental Disorder	hypoplasia of lymphatic system	-6.936	-6.156	-6.624	-6.936	-6.351	4.986	7.171	7.171	6.867	6.858	6.858	6.788
	Cancer	incidence of tumor	-6.772	-5.212	-5.357	-7.156	-5.733	5.705	6.826	7.015	6.737	7.015	7.015	6.313
	Cancer	incidence of malignant tumor	-7.244	-5.49	-5.531	-7.487	-6.316	6.242	7.487	7.487	7.134	7.487	7.487	6.592
	Embryonic Development, Organismal Survival	death of embryo	-7.401	-4.004	-6.646	-7.401	-7.401	6.395	7.401	7.401	7.401	7.149	7.401	7.149
	Hematological Disease	anemia	-8.266	-6.11	-5.579	-8.266	-5.956	7.094	8.084	8.266	8.084	8.084	8.266	8.266
	Developmental Disorder	Growth Failure	-12.437	-7.683	-10.35	-12.089	-11.44	9.269	12.39	12.576	12.188	12.298	12.211	11.648
	Organismal Survival	organismal death	-22.632	-15.201	-19.198	-22.804	-20.927	17.41	22.804	22.819	22.481	22.702	22.715	21.549
