# Supplementary material for: Deciphering the Developmental Dynamics of the Mouse Liver Transcriptome
Source: PLoS One. 2015 Oct 23;10(10):e0141220. doi: 10.1371/journal.pone.0141220 (PMC4619800; doi:10.1371/journal.pone.0141220)
Supplement: S11 Table — (XLSX) [file pone.0141220.s017.xlsx]

## Sheet: Sheet1
	Development dynamics of significant biological functions associated with the cluster of Neonatal genes
	Biological functions deemed unconnected to liver are downplayed.
			Activation Z-Score
	Category	Diseases or Functions Annotation	D-2	D0	D1	D3	D5	D10	D15	D20	D25	D30	D45	D60
A	Organismal Development	size of body	4.013	3.54	7.61	8.614	8.614	8.082	-3.186	-7.011	-8.437	-8.614	-8.614	-8.318
	Organismal Development	length of animal	4.085	3.438	7.492	8.492	8.492	7.963	-3.086	-6.896	-8.315	-8.492	-8.492	-8.196
	Cell Death and Survival	cell viability	1.899	1.72	5.773	6.941	6.941	6.531	-3.373	-5.554	-6.825	-6.941	-6.941	-6.748
	Cell Death and Survival	cell survival	1.653	1.807	5.521	6.79	6.79	6.393	-3.321	-5.531	-6.678	-6.79	-6.79	-6.603
	Cellular Movement	cell movement	1.536	2.261	5.818	6.729	6.729	6.481	-3.314	-5.457	-6.714	-6.729	-6.729	-6.687
	Cellular Movement	migration of cells	1.798	2.248	6.071	6.69	6.69	6.415	-3.518	-5.58	-6.674	-6.69	-6.69	-6.646
	Infectious Disease	Viral Infection	3.763	1.751	5.521	6.28	6.28	5.597	-3.341	-5.756	-6.28	-6.28	-6.28	-6.049
	Cellular Assembly and Organization, Cellular Function and Maintenance	organization of cytoplasm	2.738	3.55	4.843	5.659	5.659	5.344	-4.191	-5.402	-5.309	-5.659	-5.659	-5.484
	Cellular Assembly and Organization, Cellular Function and Maintenance	organization of cytoskeleton	2.738	3.55	4.843	5.659	5.659	5.344	-4.191	-5.402	-5.309	-5.659	-5.659	-5.484
	Cellular Assembly and Organization, Cellular Function and Maintenance	microtubule dynamics	2.296	3.412	4.804	5.453	5.453	5.134	-3.645	-5.011	-5.276	-5.453	-5.453	-5.276
	Cellular Movement	homing of cells	0.595	2.293	5.25	5.25	5.25	5.25	-2.83	-3.951	-5.462	-5.25	-5.25	-5.25
	Cellular Movement	homing	0.594	2.292	5.25	5.25	5.25	5.25	-2.83	-3.951	-5.462	-5.25	-5.25	-5.25
	Cellular Movement	chemotaxis of cells	0.335	2.229	5.005	5.233	5.233	5.233	-2.839	-3.661	-5.233	-5.233	-5.233	-5.233
	Cellular Movement	chemotaxis	0.334	2.228	5.005	5.233	5.233	5.233	-2.84	-3.661	-5.233	-5.233	-5.233	-5.233
	Cellular Development	differentiation of cells	0.374	2.17	5.096	5.897	5.897	5.387	-4.01	-4.243	-5.72	-5.897	-5.897	-5.774
	Cellular Growth and Proliferation	proliferation of cells	1.772	1.543	3.961	5.506	5.506	5.276	-3.635	-3.925	-5.331	-5.506	-5.506	-5.391
	Cell Death and Survival	cell viability of tumor cell lines	2.145	1.808	4.522	5.356	5.356	4.778	-3.285	-4.432	-5.163	-5.356	-5.356	-5.163
	Cellular Function and Maintenance	engulfment of cells	2.715	2.543	4.445	5.014	5.014	4.421	-3.536	-4.35	-4.635	-5.014	-5.014	-5.014
	Cell Morphology, Cellular Assembly and Organization, Cellular Function and Maintenance	formation of cellular protrusions	2.099	3.069	4.611	4.84	4.84	4.48	-2.792	-4.497	-4.84	-4.84	-4.84	-4.84
	Cellular Movement	migration of tumor cell lines	2.399	2.076	4.092	4.823	4.823	4.428	-2.903	-4.419	-4.498	-4.823	-4.823	-4.823
	Cellular Movement	cell movement of tumor cell lines	2.278	1.764	4.006	4.951	4.951	4.644	-2.469	-4.448	-4.655	-4.951	-4.951	-4.951
	Cellular Movement	invasion of cells	2.222	1.555	4.298	4.73	4.73	4.896	-2.686	-4.717	-4.951	-4.73	-4.73	-4.663
	Cellular Movement	invasion of tumor cell lines	2.426	1.333	3.613	4.386	4.386	4.575	-2.163	-3.931	-4.386	-4.386	-4.386	-4.386
	Cellular Function and Maintenance, Inflammatory Response	phagocytosis	3.354	3.542	3.916	4.562	4.562	4.141	-3.233	-3.776	-4.141	-4.562	-4.562	-4.562
	Cell-To-Cell Signaling and Interaction, Cellular Function and Maintenance, Inflammatory Response	phagocytosis of cells	3.389	3.292	3.681	4.352	4.352	3.915	-2.971	-3.827	-3.915	-4.352	-4.352	-4.352
	Inflammatory Response	immune response of cells	3.644	3.14	3.782	4.414	4.414	3.562	-2.975	-4.057	-4.002	-4.414	-4.414	-4.414
	Cell-To-Cell Signaling and Interaction, Cellular Function and Maintenance, Inflammatory Response	phagocytosis of leukocytes	2.64	2.512	3.215	3.79	3.79	3.407	-2.41	-3.407	-3.215	-3.79	-3.79	-3.79
	Cell-To-Cell Signaling and Interaction, Cellular Function and Maintenance, Hematological System Development and Function, Inflammatory Response	phagocytosis of myeloid cells	2.466	2.466	3.061	3.656	3.656	3.259	-2.228	-3.259	-3.061	-3.656	-3.656	-3.656
	Amino Acid Metabolism, Post-Translational Modification, Small Molecule Biochemistry	phosphorylation of L-amino acid	2.912	1.581	2.745	3.411	3.411	3.411	-2.745	-3.411	-3.411	-3.411	-3.411	-3.411
	Cell-To-Cell Signaling and Interaction, Cellular Function and Maintenance, Inflammatory Response	phagocytosis of blood cells	2.252	2.13	2.803	3.904	3.904	3.537	-1.664	-2.986	-3.353	-3.904	-3.904	-3.904
	Cell-To-Cell Signaling and Interaction	activation of cells	1.851	2.295	3.427	3.971	3.971	3.454	-1.682	-2.881	-4.182	-3.971	-3.867	-3.867
	Cellular Function and Maintenance	engulfment of blood cells	2.008	2.171	3.176	4.176	4.176	3.842	-2.142	-3.342	-3.676	-4.176	-4.176	-4.176
	Cellular Function and Maintenance	engulfment of leukocytes	2.299	2.467	3.502	4.018	4.018	3.674	-2.78	-3.674	-3.502	-4.018	-4.018	-4.018
	Cell Morphology, Cellular Assembly and Organization, Cellular Development, Cellular Growth and Proliferation, Nervous System Development and Function, Tissue Development	outgrowth of neurites	1.878	2.221	3.705	3.958	3.958	3.958	-2.673	-3.156	-3.669	-3.958	-3.958	-3.742
	Cellular Assembly and Organization, Cellular Development, Cellular Growth and Proliferation, Nervous System Development and Function, Tissue Development	growth of neurites	1.391	2.464	3.707	3.806	3.806	3.806	-2.694	-3.022	-3.524	-3.806	-3.806	-3.594
	Cellular Assembly and Organization	growth of plasma membrane projections	1.489	2.556	3.792	3.89	3.89	3.89	-2.784	-3.111	-3.61	-3.89	-3.89	-3.68
	Cellular Development, Cellular Growth and Proliferation, Nervous System Development and Function, Tissue Development	proliferation of neuronal cells	1.272	2.456	3.835	3.926	3.926	3.926	-2.832	-3.172	-3.665	-3.926	-3.926	-3.73
	Cellular Function and Maintenance	cellular homeostasis	0.959	3.08	3.812	4.116	4.116	3.757	-3.752	-2.801	-4.503	-4.116	-4.116	-4.116
	Cellular Movement, Hematological System Development and Function, Immune Cell Trafficking, Inflammatory Response	chemotaxis of phagocytes	1.41	2.206	4.215	4.215	4.215	4.215	-2.934	-3.488	-4.215	-4.215	-4.215	-4.215
	Cellular Growth and Proliferation	outgrowth of cells	1.527	1.912	4.05	4.295	4.295	4.295	-2.448	-3.294	-4.015	-4.295	-4.295	-4.085
	Inflammatory Response	inflammatory response	0.937	2.359	3.883	4.269	4.269	3.931	-2.253	-3.992	-3.998	-4.269	-4.192	-4.192
	Cellular Movement, Hematological System Development and Function, Immune Cell Trafficking	cell movement of myeloid cells	0.877	2.34	4.466	4.637	4.637	4.83	-2.41	-3.693	-4.595	-4.637	-4.637	-4.637
	Cellular Movement, Hematological System Development and Function, Immune Cell Trafficking, Inflammatory Response	cell movement of phagocytes	0.437	1.708	4.76	4.407	4.407	4.407	-1.943	-3.755	-4.696	-4.407	-4.407	-4.407
	Cellular Movement, Immune Cell Trafficking	leukocyte migration	0.043	1.55	4.696	4.802	4.802	4.79	-1.738	-3.809	-4.768	-4.802	-4.802	-4.802
	Cell-To-Cell Signaling and Interaction, Cellular Movement	recruitment of cells	-0.823	2.235	4.613	4.613	4.613	4.054	-2.002	-3.215	-4.613	-4.613	-4.613	-4.613
	Cell-To-Cell Signaling and Interaction, Cellular Movement	recruitment of blood cells	-0.467	1.622	4.182	4.182	4.182	3.579	-1.772	-3.178	-4.182	-4.182	-4.182	-4.182
	Cell-To-Cell Signaling and Interaction, Cellular Movement, Hematological System Development and Function, Immune Cell Trafficking	recruitment of leukocytes	-0.32	1.793	4.382	4.382	4.382	3.773	-1.945	-3.367	-4.382	-4.382	-4.382	-4.382
	Cellular Movement, Hematological System Development and Function, Immune Cell Trafficking, Inflammatory Response	migration of phagocytes	-0.07	1.793	4.284	4.284	4.284	4.284	-1.8	-3.438	-4.284	-4.284	-4.284	-4.284
	Cellular Movement, Hematological System Development and Function, Immune Cell Trafficking	cell movement of leukocytes	0.288	1.098	4.224	4.336	4.336	4.606	-1.449	-3.597	-4.3	-4.336	-4.336	-4.336
	Cellular Movement, Hematological System Development and Function, Immune Cell Trafficking	homing of leukocytes	0.298	1.143	4.415	4.147	4.147	4.147	-2.215	-3.45	-4.415	-4.147	-4.147	-4.147
	Cellular Movement, Hematological System Development and Function, Immune Cell Trafficking, Inflammatory Response	chemotaxis of leukocytes	0.276	1.291	4.191	4.191	4.191	4.191	-2.383	-3.247	-4.191	-4.191	-4.191	-4.191
	Cancer	metastasis of tumor cell lines	-0.018	1.909	3.327	4.155	4.155	4.155	-2.524	-3.8	-4.155	-4.155	-4.155	-4.155
	Cellular Development, Hematological System Development and Function, Hematopoiesis, Lymphoid Tissue Structure and Development	development of lymphocytes	-0.303	1.659	3.297	4.333	4.333	4.333	-2.898	-2.389	-4.333	-4.333	-4.333	-4.103
	Cellular Development, Hematological System Development and Function, Hematopoiesis, Lymphoid Tissue Structure and Development	development of mononuclear leukocytes	0.075	1.589	3.552	4.171	4.171	4.171	-2.785	-2.294	-4.171	-4.171	-4.171	-3.948
	Cellular Development, Hematological System Development and Function, Hematopoiesis, Lymphoid Tissue Structure and Development	development of leukocytes	-0.049	1.598	3.403	4.01	4.01	4.01	-2.335	-2.165	-4.01	-4.01	-4.01	-3.792
	Cellular Development, Hematological System Development and Function, Hematopoiesis	development of blood cells	0.014	1.533	3.334	3.94	3.94	3.94	-2.392	-2.098	-3.94	-3.94	-3.94	-3.723
	Cellular Function and Maintenance	homeostasis of leukocytes	-0.372	1.826	3.026	4.066	4.066	4.066	-2.53	-2.331	-4.066	-4.066	-4.066	-4.066
	Cellular Function and Maintenance	Lymphocyte homeostasis	-0.372	1.826	3.026	4.066	4.066	4.066	-2.53	-2.331	-4.066	-4.066	-4.066	-4.066
	Cell Death and Survival	cell viability of blood cells	-0.587	1.752	3.33	4.023	4.023	3.863	-1.992	-2.188	-3.757	-4.023	-4.023	-3.757
	Cell Death and Survival	cell viability of leukocytes	-0.684	1.923	3.236	3.929	3.929	3.769	-2.163	-2.359	-3.662	-3.929	-3.929	-3.662
	Embryonic Development, Organismal Development	development of body trunk	-1.263	1.756	3.335	3.614	3.614	3.056	-1.941	-2.36	-3.614	-3.614	-3.614	-3.489
	Renal and Urological System Development and Function, Reproductive System Development and Function	development of Urinary system	-0.326	2.099	2.931	3.347	3.347	3.347	-2.099	-2.515	-3.347	-3.347	-3.347	-3.347
	Embryonic Development, Organ Development, Organismal Development, Renal and Urological System Development and Function, Reproductive System Development and Function, Tissue Development	kidney development	-0.326	2.099	2.931	3.347	3.347	3.347	-2.099	-2.515	-3.347	-3.347	-3.347	-3.347
	Cellular Movement	chemotaxis of connective tissue cells	0.264	2.377	3.434	3.434	3.434	3.434	-2.377	-2.377	-3.434	-3.434	-3.434	-3.434
	Cancer	neoplasia of cells	0.936	2.229	3.314	3.721	3.721	3.721	-2.97	-2.907	-3.721	-3.721	-3.721	-3.721
	Cancer	neoplasia of tumor cell lines	0.558	1.832	3.027	3.773	3.773	3.773	-2.35	-3.176	-3.773	-3.773	-3.773	-3.773
	Cancer	cancer of cells	-0.022	2.193	3.17	3.605	3.605	3.605	-2.758	-3.279	-3.605	-3.605	-3.605	-3.605
	Cancer	metastasis of cells	0.143	2.388	3.048	3.488	3.488	3.488	-2.96	-3.488	-3.488	-3.488	-3.488	-3.488
	Cellular Movement, Hematological System Development and Function, Immune Cell Trafficking	cell movement of antigen presenting cells	0.372	1.902	3.796	3.529	3.529	3.529	-2.79	-3.263	-3.796	-3.529	-3.529	-3.529
	Cellular Movement, Hematological System Development and Function, Immune Cell Trafficking	migration of antigen presenting cells	0.332	1.98	3.325	3.325	3.325	3.325	-3.325	-3.325	-3.325	-3.325	-3.325	-3.325
	Cellular Movement, Hematological System Development and Function, Immune Cell Trafficking, Inflammatory Response	cell movement of macrophages	0.416	2.777	3.403	3.09	3.09	3.09	-3.09	-3.09	-3.403	-3.09	-3.09	-3.09
	Cellular Assembly and Organization, Tissue Development	formation of filaments	0.396	2.296	2.992	3.364	3.364	3.085	-3.209	-2.807	-3.364	-3.364	-3.364	-3.364
	Cellular Assembly and Organization, Tissue Development	fibrogenesis	0.267	2.244	2.922	3.283	3.283	3.012	-3.275	-2.47	-3.283	-3.283	-3.283	-3.283
	Cellular Assembly and Organization	formation of cytoskeleton	0.742	2.324	3.165	3.165	3.165	2.868	-3.56	-2.571	-3.165	-3.165	-3.165	-3.165
	Cellular Assembly and Organization	development of cytoplasm	0.384	1.92	3.024	3.024	3.024	2.736	-3.504	-2.16	-3.024	-3.024	-3.024	-3.024
	Cellular Assembly and Organization, Cellular Function and Maintenance, Tissue Development	formation of actin filaments	0.529	2.336	3.206	2.899	2.899	2.592	-3.649	-2.285	-2.899	-2.899	-2.899	-2.899
	Cancer	metastasis	0.112	2.599	2.312	2.815	2.815	3.03	-2.85	-2.944	-2.815	-2.815	-2.815	-2.815
	Lymphoid Tissue Structure and Development	growth of lymphatic system component	0.038	2.281	2.606	2.91	2.91	2.91	-2.423	-2.575	-2.91	-2.91	-2.91	-2.91
	Cellular Development, Tissue Development	differentiation of connective tissue cells	0.671	1.649	2.948	2.948	2.948	2.948	-1.253	-2.434	-2.948	-2.948	-2.948	-2.948
	Cellular Development, Tissue Development	differentiation of connective tissue	0.981	1.673	3.115	3.115	3.115	3.355	-1.286	-2.874	-3.115	-3.115	-3.115	-3.355
	Cellular Movement	cell movement of connective tissue cells	0.411	0.923	2.953	3.339	3.339	3.836	-1.329	-2.324	-3.339	-3.339	-3.339	-3.436
	Cellular Movement, Hematological System Development and Function, Immune Cell Trafficking	transmigration of leukocytes	0.404	1.24	2.86	3.432	3.432	3.089	-1.068	-2.385	-2.86	-3.432	-3.432	-3.432
	Cardiovascular System Development and Function, Organismal Development	vasculogenesis	0.597	2.127	2.844	3.468	3.468	2.876	-1.681	-1.805	-3.281	-3.468	-3.468	-3.468
	Cellular Growth and Proliferation	proliferation of hematopoietic cell lines	0.918	2.43	2.953	3.419	3.419	3.535	-1.471	-2.314	-3.419	-3.419	-3.419	-2.895
	Cellular Development, Cellular Growth and Proliferation, Hematological System Development and Function	proliferation of leukocyte cell lines	1.508	2.313	2.774	3.234	3.234	3.349	-1.364	-2.543	-3.234	-3.234	-3.234	-2.716
	Cell-To-Cell Signaling and Interaction, Hematological System Development and Function, Immune Cell Trafficking, Inflammatory Response	activation of leukocytes	1.582	2.075	3.009	3.661	3.661	3.051	-2.024	-2.734	-3.545	-3.661	-3.545	-3.545
	Cellular Function and Maintenance	endocytosis	1.238	1.304	3.653	3.581	3.581	2.928	-2.076	-2.348	-3.581	-3.581	-3.581	-3.581
	Cellular Movement, Hematological System Development and Function, Immune Cell Trafficking	cell movement of granulocytes	1.168	1.545	3.4	3.562	3.562	3.804	-1.476	-2.836	-3.562	-3.562	-3.562	-3.562
	Cell-To-Cell Signaling and Interaction, Hematological System Development and Function, Immune Cell Trafficking, Tissue Development	adhesion of immune cells	1.044	1.787	3.31	3.679	3.679	3.449	-1.885	-2.758	-3.31	-3.679	-3.679	-3.679
	Cell-To-Cell Signaling and Interaction, Tissue Development	adhesion of blood cells	1.127	1.983	3.764	3.786	3.786	3.566	-1.818	-2.908	-3.435	-3.786	-3.786	-3.786
	Organismal Survival	survival of organism	1.01	1.277	4.027	3.914	3.914	3.689	-1.615	-3.49	-4.252	-3.914	-3.914	-3.914
	Organismal Development	growth of organism	1.54	0.783	3.468	3.803	3.803	3.02	-1.663	-3.505	-3.803	-3.803	-3.803	-3.58
	Cellular Movement	invasion of breast cancer cell lines	1.505	1.032	2.881	3.638	3.638	3.953	-1.2	-3.007	-3.638	-3.638	-3.638	-3.638
	Connective Tissue Development and Function, Skeletal and Muscular System Development and Function	bone mineral density	1.194	0.467	3.527	3.527	3.527	3.171	-0.229	-3.171	-3.527	-3.527	-3.527	-3.387
	Cellular Movement, Hematological System Development and Function, Immune Cell Trafficking	Lymphocyte migration	-0.201	0.331	3.35	3.732	3.732	3.06	-0.822	-2.866	-3.35	-3.732	-3.732	-3.732
	Cellular Movement, Hematological System Development and Function, Immune Cell Trafficking	migration of mononuclear leukocytes	-0.334	0.071	3.631	3.993	3.993	3.356	-0.636	-2.583	-3.631	-3.993	-3.993	-3.993
	Cellular Movement, Hematological System Development and Function, Immune Cell Trafficking	cell movement of mononuclear leukocytes	-0.986	0.756	3.467	3.603	3.603	3.413	-0.838	-2.509	-3.467	-3.603	-3.603	-3.603
	Cellular Movement, Hematological System Development and Function, Immune Cell Trafficking	cell movement of lymphocytes	-0.823	0.944	3.383	3.526	3.526	3.325	-0.771	-2.693	-3.383	-3.526	-3.526	-3.526
	Cell-To-Cell Signaling and Interaction, Tissue Development	attachment of cells	-1.414	0.997	4.199	3.549	3.549	3.549	0.493	-2.898	-3.549	-3.549	-3.549	-3.549
B	Embryonic Development, Organismal Development	development of body axis	0.703	0.417	2.408	3.005	3.005	3.005	1.014	-3.005	-3.005	-3.005	-3.005	-3.005
	Embryonic Development, Organismal Development	development of head	0.282	0.373	2.075	2.704	2.704	2.704	1.525	-2.704	-2.704	-2.704	-2.704	-2.704
	Hair and Skin Development and Function	tensile strength of skin	1	1	2.412	2.412	2.412	2.412	1.706	-2.412	-2.412	-2.412	-2.412	-2.412
	Cell Morphology	cell spreading of connective tissue cells	-0.647	1	2.412	2.412	2.412	1.706	0.647	-2.412	-2.412	-2.412	-2.412	-2.412
	Cell Morphology, Connective Tissue Development and Function	cell spreading of fibroblasts	-1.069	0.692	2.2	2.2	2.2	1.446	1.069	-2.2	-2.2	-2.2	-2.2	-2.2
	Cell Morphology, Connective Tissue Development and Function	shape change of fibroblasts	-1.504	-0.1	2.406	2.406	2.406	1.805	1.504	-2.406	-2.406	-2.406	-2.406	-2.406
	Cell-mediated Immune Response, Cellular Movement, Hematological System Development and Function, Immune Cell Trafficking	T cell migration	-1.578	-0.139	2.478	2.969	2.969	2.576	0.198	-1.864	-2.478	-2.969	-2.969	-2.969
	Cell-mediated Immune Response, Cellular Movement, Hematological System Development and Function, Immune Cell Trafficking	cell movement of T lymphocytes	-1.183	-0.629	2.036	2.559	2.559	2.141	-0.469	-1.723	-2.036	-2.559	-2.559	-2.559
	Tissue Development	growth of connective tissue	-0.232	-0.532	1.69	2.836	2.836	2.061	-1.153	-1.078	-2.836	-2.836	-2.836	-2.586
	Cellular Growth and Proliferation, Tissue Development	proliferation of connective tissue cells	-0.051	-0.082	1.78	2.675	2.675	1.883	-1.364	-1.288	-2.675	-2.675	-2.675	-2.419
	Cellular Development, Skeletal and Muscular System Development and Function, Tissue Development	differentiation of osteoblasts	-0.236	-0.043	2.341	2.727	2.727	2.727	-0.923	-2.341	-2.727	-2.727	-2.727	-2.727
	Organ Morphology, Skeletal and Muscular System Development and Function	size of bone	0.579	-0.028	2.671	2.671	2.671	2.357	-0.526	-1.887	-2.671	-2.671	-2.671	-2.546
	Cellular Movement	migration of connective tissue cells	0.142	-0.039	2.005	2.486	2.486	3.105	-0.382	-1.645	-2.486	-2.486	-2.486	-2.606
	Cellular Movement, Connective Tissue Development and Function	cell movement of fibroblast cell lines	0.145	0.836	1.993	2.873	2.873	2.873	-0.522	-1.088	-2.37	-2.873	-2.873	-2.873
	Hematological System Development and Function, Tissue Morphology	quantity of lymphocytes	0.521	0.424	1.651	2.812	2.812	2.224	-0.596	-1.341	-2.505	-2.812	-2.812	-2.812
	Hematological System Development and Function, Tissue Morphology	quantity of mononuclear leukocytes	0.727	0.493	1.646	2.799	2.799	2.215	-0.664	-1.337	-2.494	-2.799	-2.799	-2.799
	Cellular Development, Cellular Growth and Proliferation, Connective Tissue Development and Function, Tissue Development	proliferation of fibroblasts	1.357	0.746	2.262	2.817	2.817	1.477	-1.786	-1.403	-2.817	-2.817	-2.817	-2.447
	Cellular Development, Cellular Growth and Proliferation, Hematological System Development and Function, Humoral Immune Response	proliferation of B lymphocytes	0.635	0.789	1.927	2.713	2.713	2.243	-1.351	-1.59	-2.713	-2.713	-2.713	-2.713
	Hematological System Development and Function, Tissue Morphology	quantity of T lymphocytes	1.168	0.678	2.318	2.775	2.775	2.372	-1.23	-1.967	-2.775	-2.775	-2.775	-2.775
	Cellular Movement	transmigration of cells	0.629	0.938	2.395	2.91	2.91	2.601	-0.753	-1.968	-2.395	-2.91	-2.91	-2.91
	Cell-To-Cell Signaling and Interaction, Hematological System Development and Function, Immune Cell Trafficking, Tissue Development	adhesion of mononuclear leukocytes	0.405	0.446	2.505	2.505	2.505	2.051	-0.73	-2.051	-2.505	-2.505	-2.505	-2.505
	Cell Morphology, Cellular Assembly and Organization, Cellular Function and Maintenance	formation of lamellipodia	0.454	0.772	2.329	2.329	2.329	2.329	-0.887	-2.329	-2.329	-2.329	-2.329	-2.329
	Cell-To-Cell Signaling and Interaction, Hematological System Development and Function, Immune Cell Trafficking, Tissue Development	adhesion of lymphocytes	-0.054	0.529	2.321	2.321	2.321	1.814	-0.656	-2.321	-2.321	-2.321	-2.321	-2.321
	Cell-To-Cell Signaling and Interaction, Cell-mediated Immune Response, Cellular Movement, Hematological System Development and Function, Immune Cell Trafficking, Tissue Development	adhesion of T lymphocytes	0.397	0.418	2.34	2.34	2.34	1.796	-0.554	-2.34	-2.34	-2.34	-2.34	-2.34
	Cell Morphology	cell spreading of tumor cell lines	0.644	1.109	2.278	2.278	2.278	1.879	-0.445	-2.278	-2.278	-2.278	-2.278	-2.278
	Cellular Assembly and Organization, Cellular Function and Maintenance, Molecular Transport	exocytosis of vesicles	0.104	1.348	2.178	2.178	2.178	2.178	-0.933	-2.178	-2.178	-2.178	-2.178	-2.178
	Cellular Compromise, Inflammatory Response	degranulation of cells	-0.051	1.351	2.168	2.07	2.07	1.774	-1.133	-1.675	-2.07	-2.07	-2.07	-2.07
	Cell Cycle	mitogenesis	-0.522	1.342	2.067	2.41	2.41	2.754	-1.137	-1.346	-2.41	-2.41	-2.41	-2.067
	Cellular Assembly and Organization, Cellular Development, Cellular Function and Maintenance, Cellular Growth and Proliferation, Embryonic Development, Organ Development, Organismal Development, Skeletal and Muscular System Development and Function, Tissue Development	organization of sarcomere	-0.277	2.219	2.219	2.219	2.219	2.219	-0.555	-2.219	-2.219	-2.219	-2.219	-2.219
	Cancer, Respiratory Disease	metastasis of lung cancer cell lines	-1.294	1.51	2.157	2.157	2.157	2.157	-0.863	-2.157	-2.157	-2.157	-2.157	-2.157
	Cellular Movement	cell movement of cancer cells	-0.56	0.79	1.438	2.249	2.249	2.249	-1.735	-2.249	-2.249	-2.249	-2.249	-2.249
	Cellular Growth and Proliferation, Tissue Development	proliferation of bone cells	-0.209	1.201	1.854	2.376	2.376	2.376	-1.462	-2.376	-2.376	-2.376	-2.376	-2.768
	Tissue Development	growth of bone tissue	-0.209	1.201	1.854	2.376	2.376	2.376	-1.462	-2.376	-2.376	-2.376	-2.376	-2.768
	Organismal Development	growth of vessel	-0.903	1.07	1.739	2.742	2.742	2.241	-0.569	-2.241	-2.742	-2.742	-2.742	-2.742
	Cellular Development, Tissue Development	differentiation of bone cells	0.068	1.24	2.153	2.485	2.485	2.485	-0.822	-2.153	-2.485	-2.485	-2.485	-2.485
	Cellular Development, Tissue Development	differentiation of bone	-0.097	1.387	2.288	2.616	2.616	2.616	-0.975	-2.288	-2.616	-2.616	-2.616	-2.616
	Cellular Movement, Hematological System Development and Function, Immune Cell Trafficking	transmigration of mononuclear leukocytes	-0.082	1.569	2.236	2.954	2.954	2.523	-1.139	-2.144	-2.236	-2.954	-2.954	-2.954
	Tissue Development	aggregation of cells	0.156	1.502	2.25	2.942	2.942	3.07	-1.181	-2.517	-2.942	-2.942	-2.942	-2.942
	Cancer, Tumor Morphology	invasion of tumor	0.126	0.815	2.399	2.973	2.973	2.973	-0.126	-2.767	-2.973	-2.973	-2.973	-2.973
	Cell-To-Cell Signaling and Interaction, Tissue Development	adhesion of connective tissue cells	-0.758	1.615	3.28	3.169	3.169	2.838	-0.127	-2.307	-3.169	-3.169	-3.169	-3.169
	Cellular Function and Maintenance	organization of cells	0.113	2.138	2.813	2.813	2.813	2.813	-0.113	-2.813	-2.813	-2.813	-2.813	-2.813
	Cellular Movement, Hematological System Development and Function, Immune Cell Trafficking, Inflammatory Response	cell movement of neutrophils	0.918	1.499	3.092	2.624	2.624	2.624	-0.768	-2.624	-2.998	-2.624	-2.624	-2.624
	Cell Morphology	cell spreading	0.517	1.714	2.689	2.452	2.452	1.896	-0.53	-3.046	-2.452	-2.452	-2.452	-2.452
	Cellular Function and Maintenance, Tissue Development	organization of muscle cells	0.128	1.664	2.433	2.433	2.433	2.433	-0.128	-2.433	-2.433	-2.433	-2.433	-2.433
	Cell Morphology	sprouting	0.697	1.585	2.187	2.359	2.359	2.015	-1.241	-2.015	-2.359	-2.359	-2.359	-2.359
	Molecular Transport, Protein Trafficking	transport of protein	0.64	1.664	2.433	2.433	2.433	2.433	-1.664	-2.433	-2.433	-2.433	-2.433	-2.433
	Cell-To-Cell Signaling and Interaction, Cellular Movement, Hematological System Development and Function, Immune Cell Trafficking, Inflammatory Response	recruitment of macrophages	-0.18	1.976	2.514	2.514	2.514	1.976	-1.437	-2.514	-2.514	-2.514	-2.514	-2.514
	Cancer	Cancer	-0.406	1.842	2.041	2.708	2.708	2.708	-1.873	-2.046	-2.758	-2.708	-2.708	-2.632
	Cellular Growth and Proliferation	proliferation of bone marrow cell lines	0.393	2.028	2.028	2.764	2.764	2.764	-2.11	-1.537	-2.764	-2.764	-2.764	-2.764
	Cell-To-Cell Signaling and Interaction	binding of cells	0.309	2.012	2.697	2.358	2.358	2.426	-2.175	-1.472	-2.154	-2.358	-2.358	-2.707
	Cardiovascular System Development and Function, Cell Morphology, Cellular Development, Organismal Development, Tissue Development	tubulation of endothelial cells	0.664	2.458	2.724	2.724	2.724	2.126	-1.329	-1.13	-2.724	-2.724	-2.724	-3.123
	Cell Morphology	tubulation of cells	0.236	1.667	2.662	2.662	2.662	2.102	-1.356	-1.169	-2.662	-2.662	-2.662	-3.035
	Cardiovascular System Development and Function	development of cardiovascular system	0.522	1.98	2.451	2.908	2.908	2.194	-1.513	-1.284	-2.737	-2.908	-2.908	-2.908
	Cardiovascular System Development and Function, Organismal Development	development of blood vessel	0.366	2.04	2.328	2.967	2.967	2.245	-1.569	-1.326	-2.794	-2.967	-2.967	-2.967
	Cardiovascular System Development and Function	angiogenesis	-0.568	1.595	2.354	3.017	3.017	2.541	-1.078	-1.201	-2.838	-3.017	-3.017	-3.196
	Cardiovascular System Development and Function, Cellular Movement	cell movement of endothelial cells	-0.79	1.193	2.218	2.806	2.806	2.806	-1.823	-1.252	-2.806	-2.806	-2.806	-2.806
	Cardiovascular System Development and Function, Cellular Movement	migration of endothelial cells	-0.905	1.34	2.034	2.642	2.642	2.642	-1.882	-1.426	-2.642	-2.642	-2.642	-2.642
	Cancer	metastasis of carcinoma cell lines	-1.258	1.258	2.562	2.562	2.562	2.562	-1.444	-2.562	-2.562	-2.562	-2.562	-2.562
	Cellular Movement	cell movement of tumor cells	-1.099	0.815	1.901	2.641	2.641	2.641	-1.679	-2.148	-2.641	-2.641	-2.641	-2.641
	Cellular Movement	migration of cancer cells	-0.876	0.959	2	2.829	2.829	2.829	-1.787	-2.355	-2.829	-2.829	-2.829	-2.829
	Cellular Movement	migration of tumor cells	-0.872	0.553	2.297	3.095	3.095	3.095	-1.693	-2.582	-3.095	-3.095	-3.095	-3.095
	Cellular Development, Hematological System Development and Function, Hematopoiesis	differentiation of mononuclear leukocytes	-0.377	1.822	2.341	3.46	3.46	3.243	-2.997	-1.391	-3.46	-3.46	-3.46	-3.46
	Cellular Development, Hematological System Development and Function, Hematopoiesis	differentiation of leukocytes	-0.015	1.358	2.341	3.384	3.384	2.834	-2.943	-1.503	-3.384	-3.384	-3.384	-3.384
	Cellular Development, Hematological System Development and Function	differentiation of blood cells	-0.064	1.103	2.233	3.205	3.205	2.904	-3.105	-1.656	-3.205	-3.205	-3.205	-3.417
	Cellular Development, Cellular Growth and Proliferation, Hematological System Development and Function	proliferation of immune cells	0.06	1.006	2.442	3.042	3.042	2.742	-2.814	-2.42	-3.042	-3.042	-3.042	-3.042
	Cellular Development, Cellular Growth and Proliferation	proliferation of blood cells	-0.235	0.745	2.355	2.945	2.945	2.65	-2.844	-2.461	-2.945	-2.945	-2.945	-2.759
	Cellular Development, Cellular Growth and Proliferation, Hematological System Development and Function	proliferation of mononuclear leukocytes	-0.091	1.195	2.343	2.952	2.952	2.838	-2.603	-2.242	-2.952	-2.952	-2.952	-2.952
	Cellular Development, Cellular Growth and Proliferation, Hematological System Development and Function	proliferation of lymphocytes	0.076	1.057	2.249	2.844	2.844	2.725	-2.482	-2.144	-2.844	-2.844	-2.844	-2.844
	Post-Translational Modification	phosphorylation of protein	0.322	1.458	1.477	2.888	2.888	2.477	-2.161	-2.888	-2.888	-2.888	-2.888	-2.888
	Cellular Movement	cell movement of breast cancer cell lines	1.923	1.035	1.864	2.834	2.834	3.22	-1.981	-1.774	-2.327	-2.834	-2.834	-2.834
	Cellular Development, Cellular Growth and Proliferation	proliferation of tumor cell lines	2.042	1.011	2.151	3.39	3.39	3.517	-1.698	-1.57	-3.259	-3.39	-3.39	-3.237
	Gene Expression	expression of RNA	1.961	0.565	2.846	3.053	3.053	2.96	-1.124	-1.535	-3.031	-3.053	-3.127	-2.926
	Tissue Morphology	quantity of cells	2.065	0.132	2.319	3.051	3.051	2.295	-1.789	-2.332	-3.19	-3.051	-3.051	-2.817
	Cell-To-Cell Signaling and Interaction, Hematological System Development and Function, Immune Cell Trafficking, Inflammatory Response	activation of lymphocytes	2.568	0.995	2.775	3.196	3.196	2.421	-1.604	-2.474	-3.196	-3.196	-3.196	-3.196
	Cell-To-Cell Signaling and Interaction, Hematological System Development and Function, Immune Cell Trafficking, Inflammatory Response	activation of mononuclear leukocytes	2.221	1.274	2.94	3.335	3.335	2.604	-1.581	-2.396	-3.335	-3.335	-3.335	-3.335
	Cell-To-Cell Signaling and Interaction, Inflammatory Response	immune response of leukocytes	2.178	1.22	2.242	2.886	2.886	2.285	-0.829	-2.444	-2.5	-2.886	-2.886	-2.886
	Cell-To-Cell Signaling and Interaction, Inflammatory Response	immune response of phagocytes	1.716	1.542	2.449	2.943	2.943	2.614	-0.767	-2.614	-2.449	-2.943	-2.943	-2.943
	Organ Morphology, Skeletal and Muscular System Development and Function	length of long bones	1.63	1.811	2.897	2.897	2.897	2.897	-1.086	-1.811	-2.897	-2.897	-2.897	-2.897
	Cell-To-Cell Signaling and Interaction	response of myeloid cells	1.502	1.971	2.634	3.112	3.112	2.794	-1.222	-2.369	-2.634	-3.112	-3.112	-3.112
	Cell-To-Cell Signaling and Interaction, Hematological System Development and Function	activation of blood cells	1.729	1.856	2.529	3.181	3.181	2.591	-1.666	-2.564	-3.056	-3.181	-3.056	-3.056
	Cell Morphology	shape change of tumor cell lines	1.699	1.703	3.084	3.084	3.084	2.707	-1.774	-3.084	-3.084	-3.084	-3.084	-3.084
	Cellular Development, Cellular Growth and Proliferation, Embryonic Development, Organ Development, Organismal Development, Skeletal and Muscular System Development and Function, Tissue Development	formation of muscle cells	1.725	2.615	2.466	3.06	3.06	2.615	-1.458	-3.06	-2.466	-3.06	-3.06	-3.06
	Cellular Development, Embryonic Development, Organ Development, Organismal Development, Skeletal and Muscular System Development and Function, Tissue Development	development of muscle cells	1.938	2.222	2.08	2.649	2.649	2.222	-1.682	-3.218	-2.08	-2.649	-2.649	-2.649
	Cellular Development, Cellular Growth and Proliferation, Skeletal and Muscular System Development and Function, Tissue Development	proliferation of smooth muscle cells	1.901	1.768	1.901	2.435	2.435	2.435	-1.99	-2.769	-2.435	-2.435	-2.435	-2.435
	Cellular Development	branching of cells	1.444	1.738	2.354	2.53	2.53	2.178	-1.738	-2.706	-2.53	-2.53	-2.53	-2.53
	Cellular Movement	cell movement of neuroglia	1.508	1.508	2.111	2.714	2.714	2.714	-1.508	-2.714	-2.714	-2.714	-2.714	-2.714
	Embryonic Development, Organ Development, Organismal Development, Skeletal and Muscular System Development and Function, Tissue Development	development of muscle	1.682	1.358	2.201	2.719	2.719	2.331	-1.423	-2.849	-2.201	-2.719	-2.719	-2.719
	Cellular Development, Cellular Growth and Proliferation, Skeletal and Muscular System Development and Function, Tissue Development	proliferation of muscle cells	2.073	0.847	1.518	2.284	2.284	2.284	-1.355	-3.031	-2.284	-2.284	-2.284	-2.284
	Carbohydrate Metabolism	synthesis of carbohydrate	1.582	1.53	2.056	2.529	2.529	2.214	-1.056	-1.793	-2.529	-2.529	-2.529	-2.529
	Carbohydrate Metabolism	metabolism of carbohydrate	1.754	1.291	2.115	2.578	2.578	2.269	-1.137	-1.857	-2.578	-2.578	-2.578	-2.578
	Cell-To-Cell Signaling and Interaction, Hematological System Development and Function, Immune Cell Trafficking, Inflammatory Response	activation of T lymphocytes	2.285	1.001	2.471	2.471	2.471	1.936	-1.215	-1.857	-2.471	-2.471	-2.471	-2.471
	Cell Cycle	interphase of fibroblast cell lines	2.138	0.788	1.463	2.138	2.138	1.238	-1.463	-1.463	-2.138	-2.138	-2.138	-1.463
	Cardiovascular Disease	occlusion of artery	1.689	0.405	1.683	2.353	2.353	2.162	-1.299	-1.683	-2.353	-1.97	-2.353	-2.353
	Cardiovascular Disease	occlusion of blood vessel	1.471	0.586	1.841	2.499	2.499	2.311	-1.464	-1.464	-2.499	-2.123	-2.499	-2.499
	Cellular Movement	migration of breast cancer cell lines	1.857	1.203	1.714	2.25	2.25	2.557	-1.898	-1.203	-1.714	-2.25	-2.25	-2.25
	Cell Death and Survival	cell death of blood cells	0.998	0.032	1.441	2.136	2.136	2.207	-1.907	-0.397	-1.809	-2.136	-2.136	-2.245
	Cell Death and Survival	cell death of immune cells	1.045	0.114	1.69	2.138	2.138	2.21	-1.711	-0.369	-1.806	-2.138	-2.138	-2.203
	Gene Expression	transcription of RNA	1.301	0.177	2.351	2.328	2.328	2.226	-0.749	-0.964	-2.328	-2.328	-2.328	-2.115
	Gene Expression	transcription	1.241	0.261	2.431	2.407	2.407	2.306	-0.803	-1.047	-2.407	-2.407	-2.407	-2.195
	Cell-To-Cell Signaling and Interaction, Hematological System Development and Function, Immune Cell Trafficking, Tissue Development	binding of antigen presenting cells	1.026	1.191	2.182	2.182	2.182	2.182	-1.604	-1.604	-2.182	-2.182	-2.182	-2.182
	Cell-To-Cell Signaling and Interaction, Hematological System Development and Function, Immune Cell Trafficking, Inflammatory Response, Tissue Development	binding of macrophages	1.026	1.191	2.182	2.182	2.182	2.182	-1.604	-1.604	-2.182	-2.182	-2.182	-2.182
	Cell-To-Cell Signaling and Interaction	binding of blood cells	0.294	0.913	2.46	2.065	2.065	2.46	-1.491	-1.59	-2.065	-2.065	-2.065	-2.065
	Cellular Movement	extravasation of cells	0.42	1.38	2.18	2.18	2.18	2.18	-2.18	-1.38	-2.18	-2.18	-2.18	-2.18
	Cardiovascular System Development and Function, Organismal Development	vascularization of body region	0.037	1.649	2.088	2.088	2.088	1.502	-2.088	-1.649	-2.088	-2.088	-2.088	-2.088
	Cell Morphology, Cellular Assembly and Organization, Cellular Function and Maintenance	reorganization of cytoskeleton	0.183	1.461	2.191	2.191	2.191	2.191	-2.008	-2.191	-2.191	-2.191	-2.191	-2.191
	Cell Morphology, Cellular Assembly and Organization, Cellular Function and Maintenance	reorganization of actin cytoskeleton	0.113	0.788	2.138	2.138	2.138	2.138	-2.138	-2.138	-2.138	-2.138	-2.138	-2.138
	Cellular Development, Cellular Growth and Proliferation, Hematological System Development and Function	proliferation of T lymphocytes	0.321	0.199	1.877	2.341	2.341	2.209	-2.34	-1.746	-2.341	-2.341	-2.341	-2.341
	Cell-To-Cell Signaling and Interaction, Cellular Compromise, Tissue Development	disassembly of focal adhesions	0.218	-0.436	2.619	2.619	2.619	2.619	-2.619	-2.619	-2.619	-2.619	-2.619	-2.619
	Cellular Assembly and Organization, Cellular Function and Maintenance, Tissue Development	formation of actin stress fibers	0.609	1.631	2.457	2.457	2.457	2.103	-3.676	-2.103	-2.457	-2.457	-2.457	-2.457
	Cardiovascular System Development and Function	vascularization	1.307	1.043	2.334	2.334	2.334	1.911	-3.16	-2.017	-2.334	-2.334	-2.334	-1.689
	Cellular Assembly and Organization, Cellular Function and Maintenance	organization of actin cytoskeleton	0.968	0.264	1.321	1.849	1.849	1.849	-2.553	-2.729	-1.321	-1.849	-1.849	-1.849
	Cell Morphology	cell rounding	1.056	-0.127	1.731	1.731	1.731	1.731	-2.069	-1.731	-1.731	-1.731	-1.731	-1.731
	Cancer	invasion of tissue	0.896	-0.018	2.207	1.505	1.505	1.505	-1.13	-2.71	-1.856	-1.505	-1.505	-1.505
	Tissue Development	formation of extracellular matrix	1.479	0.628	2.208	1.418	1.418	1.418	-0.689	-1.418	-1.418	-1.418	-1.418	-1.418
	Cellular Movement	cell movement of bone cancer cell lines	2.024	0.174	1.654	1.654	1.654	0.729	-0.914	-1.654	-1.654	-1.654	-1.654	-1.654
	Cellular Movement	migration of colon cancer cell lines	2.32	1.073	1.073	1.516	1.516	1.516	-0.335	-1.958	-1.516	-1.516	-1.516	-1.516
	Behavior	social withdrawal	2.219	2.219	1.387	1.387	1.387	1.387	-2.219	-1.387	-1.387	-1.387	-1.387	-1.387
	Cardiovascular System Development and Function	neovascularization	0.79	0.915	1.416	1.416	1.416	0.915	-2.294	-1.542	-1.416	-1.416	-1.416	-1.416
	Cellular Assembly and Organization, Cellular Function and Maintenance	formation of vesicles	0.635	1.589	1.589	1.589	1.589	1.589	-2.145	-1.033	-1.589	-1.589	-1.589	-1.589
	Cellular Development, Hematological System Development and Function, Hematopoiesis	differentiation of hematopoietic cells	1.006	1.469	1.347	1.714	1.714	0.857	-2.292	-0.795	-1.714	-1.714	-1.714	-2.082
	Cell-To-Cell Signaling and Interaction	binding of bone marrow cell lines	0.829	1.489	1.489	1.489	1.489	0.829	-1.489	-1.489	-1.489	-1.489	-1.489	-2.369
	Cell Signaling, Post-Translational Modification	tyrosine phosphorylation of protein	-0.078	1.834	0.693	2.08	2.08	1.587	-1.823	-2.08	-2.08	-2.08	-2.08	-2.08
	Cell-To-Cell Signaling and Interaction, Tissue Development	adhesion of tumor cell lines	0.597	1.874	0.763	2.164	2.164	2.164	-0.411	-1.198	-1.874	-2.164	-2.164	-2.164
	Cell-To-Cell Signaling and Interaction, Hematological System Development and Function, Immune Cell Trafficking, Inflammatory Response, Tissue Development	adhesion of phagocytes	0.417	2.351	2.006	2.006	2.006	2.006	-1.013	-1.438	-2.006	-2.006	-2.006	-2.006
	Cellular Growth and Proliferation	formation of cells	0.449	2.153	1.527	1.872	1.872	1.614	-1.182	-1.182	-1.527	-1.872	-1.872	-1.872
	Cellular Compromise, Inflammatory Response	degranulation of leukocyte cell lines	0.045	2.033	2.033	1.536	1.536	1.536	-0.873	-1.536	-1.536	-1.536	-1.536	-1.536
	Cellular Movement	cell movement of muscle cells	-0.459	1.417	2.711	1.77	1.77	1.77	-0.499	-0.812	-2.123	-1.77	-1.77	-1.77
	Organismal Development	formation of vessel	-1.569	1.956	2.42	1.724	1.724	1.724	-1.492	-1.492	-1.724	-1.724	-1.724	-1.724
	Cardiovascular System Development and Function, Organismal Development	formation of blood vessel	-1.855	1.515	2.026	2.026	2.026	2.026	-1.004	-1.004	-2.026	-2.026	-2.026	-2.026
	Cellular Movement, Connective Tissue Development and Function	migration of fibroblast cell lines	-0.323	-0.023	1.224	2.276	2.276	2.276	-0.128	-0.278	-1.675	-2.276	-2.276	-2.276
	Hematological System Development and Function, Tissue Morphology	quantity of leukocytes	0.727	-0.096	1.833	2.086	2.086	1.189	-0.104	-0.984	-2.385	-2.086	-2.086	-2.086
	Cancer	cell transformation	0.498	0.138	1.848	2.069	2.069	1.922	-0.817	-1.412	-2.069	-2.069	-2.069	-1.646
	Cellular Movement, Connective Tissue Development and Function	cell movement of fibroblasts	0.796	0.681	1.715	2.175	2.175	2.766	-0.279	-1.313	-2.175	-2.175	-2.175	-2.29
	Cellular Movement, Hematological System Development and Function, Immune Cell Trafficking	transmigration of myeloid cells	0.379	0.379	2.117	2.117	2.117	2.117	-0.067	-1.47	-2.117	-2.117	-2.117	-2.117
	Cellular Movement, Hematological System Development and Function, Immune Cell Trafficking, Inflammatory Response	transmigration of phagocytes	-0.324	0.223	2.198	2.198	2.198	2.198	0.089	-1.317	-2.198	-2.198	-2.198	-2.198
	Cellular Assembly and Organization	formation of cellular membrane	-0.439	-0.293	1.831	1.831	1.831	1.831	-0.146	-1.831	-1.831	-1.831	-1.831	-2.416
	Cellular Assembly and Organization	formation of plasma membrane	-0.676	-0.075	1.651	1.651	1.651	1.651	0.075	-1.651	-1.651	-1.651	-1.651	-2.252
	Cell-To-Cell Signaling and Interaction, Connective Tissue Development and Function, Tissue Development	attachment of fibroblasts	-1.673	0.44	2.377	1.673	1.673	1.673	1.673	-0.968	-1.673	-1.673	-1.673	-1.673
	Respiratory System Development and Function	respiratory system development	-2.2	0.44	1.446	1.446	1.446	1.446	0.692	0.314	-1.446	-1.446	-1.446	-1.446
	Embryonic Development, Organ Development, Organismal Development, Respiratory System Development and Function, Tissue Development	lung development	-2.2	0.44	1.446	1.446	1.446	1.446	0.692	0.314	-1.446	-1.446	-1.446	-1.446
	Protein Degradation, Protein Synthesis	degradation of protein	0.798	-2.032	0.889	1.513	1.513	1.513	1.253	-0.539	-1.902	-1.513	-1.513	-1.513
	Cell Cycle, Connective Tissue Development and Function	mitogenesis of fibroblast cell lines	-2.169	-1.459	-0.197	0.513	0.513	0.513	1.459	-0.513	-0.513	-0.513	-0.513	-0.513
	Tissue Development	development of epithelial tissue									-1.893		-1.893	-2.181
	Cellular Function and Maintenance	engulfment of tumor cell lines	0.767	0.04	0.929	0.929	0.929	0.929	-2.383	-0.929	-0.444	-0.929	-0.929	-0.929
	Cell-To-Cell Signaling and Interaction, Cellular Function and Maintenance, Inflammatory Response	phagocytosis of tumor cell lines	1.219	1.567	0.522	0.522	0.522	0.522	-2.611	-1.219	0.174	-0.522	-0.522	-0.522
	Tissue Development	formation of epithelial tissue	-0.239	2.63	1.195	0.956	0.956	1.673	-0.478	-1.912	-0.956	-0.956	-0.956	-0.956
	Cardiovascular System Development and Function, Tissue Development	formation of endothelial tube	0.128	2.433	0.896	-0.128	-0.128	0.64	-0.896	-0.896	0.128	0.128	0.128	0.128
	Cell Death and Survival	necrosis of epithelial tissue	2.377	0.157	0.03	-0.068	-0.068	-0.468	-0.57	-0.562	0.22	0.068	0.22	0.448
C	Hematological System Development and Function, Tissue Morphology	quantity of granulocytes	0.186	-1.552	-0.552	-1.649	-1.649	-2.219	1.893	1.308	1.202	1.649	1.649	1.649
	Cell Signaling	small GTPase mediated signal transduction	-0.711	-2.538	-2.538	-1.929	-1.929	-1.32	0.711	1.32	1.929	1.929	1.929	1.929
	Embryonic Development, Lymphoid Tissue Structure and Development, Organ Development, Organismal Development, Tissue Development	development of lymph node	-1.715	-2.049	-2.605	-2.049	-2.049	-1.159	2.049	1.159	2.049	2.049	2.049	2.049
	Organ Morphology, Organismal Development, Renal and Urological System Development and Function	abnormal morphology of nephron	-1.342	-1.342	-2.236	-2.236	-2.236	-1.342	1.342	2.236	2.236	2.236	2.236	2.236
	Humoral Immune Response, Protein Synthesis	quantity of IgM	-0.796	0.186	-0.932	-1.338	-1.338	-1.948	0.932	2.151	1.338	1.338	1.338	1.338
	Cancer	lymphohematopoietic cancer	-1.454	-0.379	-1.454	-1.576	-1.576	-0.843	1.112	2.065	1.087	1.576	1.576	1.576
	Cancer, Hematological Disease	malignant hematopoietic neoplasm	-1.861	0.085	-1.203	-1.729	-1.729	-0.94	0.704	2.124	1.203	1.729	1.729	1.729
	Cancer	Lymphoid Cancer and Tumors	-1.861	0.085	-1.203	-1.729	-1.729	-0.94	0.704	2.124	1.203	1.729	1.729	1.729
	Cancer, Organismal Injury and Abnormalities	lymphoid cancer	-2.285	-0.015	-1.672	-2.132	-2.132	-1.672	0.629	2.745	1.672	2.132	2.132	2.132
	Organismal Injury and Abnormalities	disorder of lymphatic system	-2.173	-0.015	-2.027	-2.465	-2.465	-2.027	0.16	3.048	2.027	2.465	2.465	2.465
	Cancer	lymphoreticular neoplasm	-2.24	0.145	-2.079	-2.562	-2.562	-2.079	0.5	2.723	2.079	2.562	2.562	2.562
	Cancer, Hematological Disease, Immunological Disease, Organismal Injury and Abnormalities	lymphomagenesis	-2.557	-0.1	-2.391	-2.89	-2.89	-2.391	0.764	3.056	2.391	2.89	2.89	2.89
	Connective Tissue Development and Function, Embryonic Development, Organ Development, Organ Morphology, Organismal Development, Skeletal and Muscular System Development and Function, Tissue Development	morphology of bone	-1.746	0.873	-2.4	-2.4	-2.4	-2.4	-0.655	1.746	2.4	2.4	2.4	2.4
	Organismal Development	abnormal morphology of head	0.728	0	-2.425	-2.425	-2.425	-2.425	0.97	1.698	2.425	2.425	2.425	2.213
	Organismal Injury and Abnormalities	Fibrosis	1.967	-0.278	-1.972	-2.12	-2.12	-1.873	0.856	1.435	2.12	2.12	2.12	1.873
	Cardiovascular Disease	aortic dissection	1.342	-1.342	-2.236	-2.236	-2.236	-2.236	-0.447	2.236	2.236	2.236	2.236	2.236
	Organismal Injury and Abnormalities, Respiratory Disease	bleeding of lung	0.333	-2.333	-2.333	-3	-3	-3	-0.333	2.333	3	3	3	3
	Cell Death and Survival	apoptosis	-0.733	-1.211	-1.818	-2.636	-2.636	-2.724	0.223	2.227	2.864	2.636	2.636	2.431
	Organismal Development	morphology of head	-0.736	-0.552	-3.13	-3.13	-3.13	-3.13	0.552	2.578	3.13	3.13	3.13	2.969
	Tissue Morphology	abnormal morphology of embryonic tissue	0.308	-0.718	-2.975	-2.975	-2.975	-2.975	0.923	2.36	2.975	2.975	2.975	2.975
	Cell Morphology	morphology of cells	1.272	-0.696	-3.463	-3.463	-3.463	-2.824	1.122	2.441	3.463	3.463	3.463	3.463
	Cell Morphology	abnormal morphology of cells	0.259	-2.744	-2.744	-2.744	-2.744	-2.744	1.502	2.744	2.744	2.744	2.744	2.744
	Organ Morphology, Organismal Development, Renal and Urological System Development and Function	abnormal morphology of kidney	-1	-1.667	-3	-3	-3	-2.333	1.667	3	3	3	3	3
	Organismal Development	abnormal morphology of body cavity	-0.495	-1.542	-2.764	-2.764	-2.764	-2.764	2.153	2.764	2.764	2.764	2.764	2.582
	Digestive System Development and Function	abnormal morphology of digestive system	-0.548	-1.71	-2.387	-2.387	-2.387	-2.387	2.387	2.387	2.387	2.387	2.387	2.387
	Digestive System Development and Function	morphology of digestive system	-0.548	-1.71	-2.387	-2.387	-2.387	-2.387	2.387	2.387	2.387	2.387	2.387	2.387
	Embryonic Development, Humoral Immune Response, Lymphoid Tissue Structure and Development, Organ Development, Organismal Development, Tissue Development	lack of germinal center	-1.159	-2.605	-2.605	-2.605	-2.605	-1.715	2.605	1.715	2.605	2.605	2.605	2.605
	Cancer	hyperplasia	-1.067	-2.091	-2.389	-3.226	-3.226	-2.599	1.946	2.242	2.833	3.226	3.226	3.432
	Lymphoid Tissue Structure and Development	morphology of lymphatic system component	-1.414	-2.716	-3.256	-3.256	-3.256	-2.608	2.851	2.608	3.256	3.256	3.256	3.256
	Cardiovascular Disease, Developmental Disorder, Organismal Injury and Abnormalities	ventricular septal defect	-2.107	-1.153	-3.219	-3.219	-3.219	-3.219	1.789	3.219	3.219	3.219	3.219	3.219
	Infectious Disease	Bacterial Infection	-0.96	-1.914	-3.827	-3.425	-3.425	-3.123	1.614	2.821	3.727	3.425	3.425	3.425
	Organ Morphology, Organismal Development, Renal and Urological System Development and Function	morphology of kidney	-0.132	-1.987	-3.576	-3.576	-3.576	-3.046	0.927	3.046	3.576	3.576	3.576	3.576
	Organismal Development	morphology of body cavity	0.294	-1.558	-3.341	-3.787	-3.787	-3.787	1.855	2.747	3.787	3.787	3.787	3.656
	Organismal Development	abnormal morphology of abdomen	-0.837	-2.091	-3.94	-3.94	-3.94	-3.478	2.554	3.94	3.94	3.94	3.94	3.813
	Cardiovascular Disease, Developmental Disorder, Organismal Injury and Abnormalities	congenital heart disease	-1.753	-1.57	-3.896	-3.896	-3.896	-3.896	1.814	3.896	3.896	3.896	3.896	3.896
	Cardiovascular Disease, Developmental Disorder	congenital anomaly of cardiovascular system	-1.77	-1.527	-3.896	-3.896	-3.896	-3.896	1.77	3.896	3.896	3.896	3.896	3.896
	Developmental Disorder	hypoplasia of lymphatic system	-2.412	-1.499	-3.895	-4.693	-4.693	-4.351	3.552	3.21	4.237	4.693	4.693	4.693
	Infectious Disease	infection of mammalia	-1.623	-2.473	-4.564	-4.833	-4.833	-4.609	2.309	3.896	4.833	4.833	4.833	4.833
	Developmental Disorder, Skeletal and Muscular Disorders	congenital anomaly of musculoskeletal system	-1.641	-1.865	-5.609	-5.609	-5.609	-5.609	2.476	4.908	5.609	5.609	5.609	5.609
	Developmental Disorder	Hypoplasia	-2.054	-2.559	-5.614	-6.633	-6.633	-6.084	2.979	4.506	6.319	6.633	6.633
	Organismal Injury and Abnormalities	Bleeding	-0.055	-3.211	-5.883	-6.227	-6.227	-5.845	0.911	5.344	6.227	6.227	6.227	6.155
	Organismal Survival	perinatal death	-3.635	-3.182	-7.8	-8.393	-8.393	-7.998	3.941	7.272	8.196	8.393	8.393	8.196
	Developmental Disorder	Growth Failure	-3.382	-2.084	-8.604	-8.999	-8.999	-8.288	2.117	7.32	8.999	8.999	8.999	8.646
	Organismal Survival	organismal death	-4.693	-3.843	-12.606	-14.542	-14.542	-13.722	4.952	12.282	14.559	14.542	14.635	14.46
