# Supplementary material for: Deciphering the Developmental Dynamics of the Mouse Liver Transcriptome
Source: PLoS One. 2015 Oct 23;10(10):e0141220. doi: 10.1371/journal.pone.0141220 (PMC4619800; doi:10.1371/journal.pone.0141220)
Supplement: S12 Table — (XLSX) [file pone.0141220.s018.xlsx]

## Sheet: Sheet1
	Development dynamics of significant biological functions associated with the cluster of Neonatal and Adolescent genes
	Biological functions deemed unconnected to liver are downplayed.
			Activation Z-Score
	Category	Diseases or Functions Annotation	D-2	D0	D1	D3	D5	D10	D15	D20	D25	D30	D45	D60
A	Molecular Transport	transport of molecule	-4.584	-3.838	0.682	3.296	4.584	4.584	4.584	3.67	-3.542	-4.205	-4.205	-3.282
	Cellular Movement	homing of cells	-3.863	-3.318	0.491	2.552	4.136	4.136	4.136	3.073	-3.591	-3.645	-4.136	-3.143
	Cellular Movement	chemotaxis of cells	-3.668	-3.112	0.273	2.609	3.946	3.946	3.946	2.861	-3.39	-3.668	-3.946	-2.933
	Lipid Metabolism, Small Molecule Biochemistry	fatty acid metabolism	-3.975	-3.401	0.37	3.36	3.667	3.975	3.975	2.777	-3.667	-3.667	-3.667	-2.796
	Lipid Metabolism, Small Molecule Biochemistry	synthesis of lipid	-3.659	-3.216	0.064	2.712	3.056	3.659	3.659	3.019	-3.504	-3.401	-3.142	-2.454
	Cellular Movement, Immune Cell Trafficking	leukocyte migration	-3.1	-2.457	-0.318	2.165	3.427	3.427	3.427	3.081	-4.038	-2.937	-3.427	-2.646
	Cellular Movement, Hematological System Development and Function, Immune Cell Trafficking	homing of leukocytes	-2.975	-2.288	-0.151	1.674	3.318	3.318	3.318	2.746	-2.975	-2.7	-3.318	-2.647
	Cellular Movement, Hematological System Development and Function, Immune Cell Trafficking, Inflammatory Response	chemotaxis of phagocytes	-2.845	-2.052	-0.233	1.343	3.242	3.242	3.242	2.317	-2.845	-2.845	-3.242	-2.07
	Cellular Movement, Hematological System Development and Function, Immune Cell Trafficking, Inflammatory Response	chemotaxis of leukocytes	-2.733	-2.029	-0.119	1.399	3.085	3.085	3.085	2.498	-2.733	-2.733	-3.085	-2.397
	Cellular Movement, Hematological System Development and Function, Immune Cell Trafficking	cell movement of leukocytes	-2.577	-1.896	-0.125	1.692	2.905	2.905	2.905	2.685	-3.52	-2.659	-2.905	-2.553
	Cellular Movement	migration of cells	-2.466	-2.089	-1.297	1.712	2.7	2.7	2.7	2.175	-3.075	-2.359	-2.7	-2.522
	Cellular Movement	cell movement	-2.772	-2.483	-0.893	2.048	3.055	3.055	2.86	2.491	-2.925	-2.536	-3.055	-2.673
	Gene Expression	binding of DNA	-3.215	-2.419	-1.075	2.171	2.737	3.055	3.374	2.238	-1.994	-2.419	-3.055	-3.083
	Molecular Transport	secretion of molecule	-2.819	-2.819	-0.415	1.5	2.819	2.819	2.819	1.732	-2.316	-2.316	-2.316	-2.442
	Cell-To-Cell Signaling and Interaction, Cellular Movement	recruitment of cells	-2.714	-2.312	-0.247	1.424	2.714	2.714	2.714	2.714	-2.714	-2.312	-2.714	-1.384
	Lipid Metabolism, Small Molecule Biochemistry, Vitamin and Mineral Metabolism	metabolism of terpenoid	-2.397	-2.593	-0.438	0.573	2.593	2.593	2.593	2.088	-1.415	-2.593	-2.593	-2.593
	Lipid Metabolism, Small Molecule Biochemistry, Vitamin and Mineral Metabolism	steroid metabolism	-1.97	-2.204	0.271	0.851	2.204	2.204	2.204	2.204	-0.851	-2.204	-2.204	-2.204
	Carbohydrate Metabolism	hydrolysis of carbohydrate	-2.642	-2.033	-0.358	2.033	2.033	2.642	2.642	2.338	-1.454	-2.642	-2.642	-2.033
	Carbohydrate Metabolism	cleavage of carbohydrate	-2.799	-2.205	-0.126	2.205	2.205	2.799	2.799	2.502	-1.641	-2.799	-2.799	-2.205
	Lipid Metabolism, Molecular Transport, Small Molecule Biochemistry	transport of lipid	-2.754	-1.691	0.553	2.185	2.754	2.754	2.754	2.754	-2.185	-2.754	-2.754	-1.995
	Cellular Movement, Hematological System Development and Function, Immune Cell Trafficking	infiltration by mononuclear leukocytes	-2.805	-2.805	1.065	2.152	2.805	2.805	2.805	2.37	-2.805	-3.24	-2.805	-2.152
	Cellular Movement, Hematological System Development and Function, Immune Cell Trafficking	infiltration by lymphocytes	-2.619	-2.619	0.815	1.913	2.619	2.619	2.619	2.149	-2.619	-3.09	-2.619	-1.913
	Cellular Movement, Hematological System Development and Function, Immune Cell Trafficking, Inflammatory Response	cell movement of macrophages	-2.197	-2.342	0.384	2.052	2.776	2.776	2.776	2.081	-3.211	-2.776	-2.776	-2.052
	Cellular Movement, Hematological System Development and Function, Immune Cell Trafficking	cell movement of antigen presenting cells	-2.464	-2.076	0.669	2.223	2.98	2.98	2.98	2.283	-3.368	-2.98	-2.98	-2.223
	Cellular Movement, Hematological System Development and Function, Immune Cell Trafficking	cell movement of mononuclear leukocytes	-3.106	-2.702	0.733	2.521	3.106	3.106	3.106	2.198	-3.207	-2.702	-3.106	-2.824
	Cellular Movement, Hematological System Development and Function, Immune Cell Trafficking	migration of mononuclear leukocytes	-2.891	-2.437	0.941	2.246	2.891	2.891	2.891	1.87	-3.345	-2.437	-2.891	-2.586
	Energy Production, Lipid Metabolism, Small Molecule Biochemistry	oxidation of lipid	-2.687	-2.332	0.968	1.623	2.805	2.687	2.687	1.441	-3.041	-2.214	-2.687	-2.332
	Cellular Growth and Proliferation	expansion of cells	-3.054	-2.525	1.026	2.147	2.349	3.054	3.054	1.291	-3.054	-3.054	-3.054	-2.147
	Cell Signaling, Molecular Transport, Small Molecule Biochemistry	release of nitric oxide	-2.927	-3.356	1.294	2.497	2.927	2.927	2.927	1.618	-2.211	-2.927	-2.927	-2.497
	Tissue Morphology	quantity of cells	-2.936	-2.917	3.016	1.481	2.991	3.212	3.212	1.094	-3.276	-3.163	-3.102	-3.015
	Cell-To-Cell Signaling and Interaction	activation of cells	-3.468	-3.312	0.939	2.938	3.816	3.816	3.468	1.886	-1.443	-3.138	-3.399	-2.895
	Lipid Metabolism, Small Molecule Biochemistry	cleavage of lipid	-3.665	-3.326	0.018	3.665	3.029	3.665	3.665	1.471	-3.122	-3.665	-3.665	-3.213
	Lipid Metabolism, Small Molecule Biochemistry	hydrolysis of lipid	-3.666	-3.325	-0.002	3.666	3.026	3.666	3.666	1.46	-3.12	-3.666	-3.666	-3.211
	Lipid Metabolism, Small Molecule Biochemistry	hydrolysis of phospholipid	-2.976	-2.976	-0.438	2.976	2.424	2.976	2.976	1.335	-2.314	-2.976	-2.976	-2.424
	Cellular Development, Cellular Growth and Proliferation, Hepatic System Development and Function	proliferation of liver cells	-3.021	-2.878	-1.004	2.715	3.449	3.449	3.449	0.098	-2.807	-3.449	-3.449	-2.715
	Cell-To-Cell Signaling and Interaction, Cellular Growth and Proliferation	stimulation of cells	-3.385	-2.334	0.744	2.442	3.385	3.385	3.385	0.852	-3.385	-3.385	-3.385	-2.846
	Cellular Growth and Proliferation	proliferation of cells	-2.726	-2.683	0.962	2.99	2.756	3.008	2.546	-0.059	-2.591	-2.669	-2.616	-2.401
B	Cell-To-Cell Signaling and Interaction, Hematological System Development and Function, Immune Cell Trafficking, Inflammatory Response	activation of leukocytes	-2.782	-2.225	1.405	2.448	2.782	2.782	2.448	0.689	-1.334	-2.782	-2.782	-2.448
	Cell-To-Cell Signaling and Interaction, Hematological System Development and Function	activation of blood cells	-2.468	-1.945	1.071	1.919	2.468	2.468	2.154	0.816	-1.004	-2.468	-2.468	-1.919
	Molecular Transport	transport of carboxylic acid	-2.425	-2.425	2.425	1.501	2.425	2.425	2.425	1.732	-0.808	-2.425	-2.425	-1.501
	Cell Death and Survival	apoptosis of endothelial cells	-1.992	-1.992	1.895	2.384	1.992	1.992	1.992	1.008	-1.992	-1.992	-1.992	-1.862
	Energy Production, Lipid Metabolism, Small Molecule Biochemistry	oxidation of fatty acid	-2.096	-2.096	1.249	2.096	2.253	2.096	2.096	1.249	-2.567	-2.096	-2.096	-1.625
	Embryonic Development, Organismal Development	development of body trunk	-2.396	-2.582	1.151	3.08	2.582	2.209	2.209	1.027	-2.582	-1.587	-2.209	-1.587
	Energy Production, Lipid Metabolism, Small Molecule Biochemistry	oxidation of long chain fatty acid	-2.369	-2.369	1.482	2.369	2.369	2.369	2.369	1.482	-2.369	-2.369	-2.369	-2.369
	Cell Death and Survival	cell death of microvascular endothelial cells	-2.414	-2.414	0.771	2.414	2.414	2.414	2.414	0.957	-2.414	-2.414	-2.414	-2.414
	Cell Death and Survival	apoptosis of microvascular endothelial cells	-2.199	-2.199	1.364	2.199	2.199	2.199	2.199	0.569	-2.199	-2.199	-2.199	-2.199
	Cardiovascular System Development and Function, Tissue Morphology	permeability of vascular tissue	-2.219	-2.219	0.555	2.219	2.219	2.219	2.219	0.277	-2.219	-2.219	-2.219	-2.219
	Cell Cycle	mitogenesis	-1.967	-2.442	0.856	1.205	1.967	1.967	1.967	-0.412	-2.442	-1.967	-1.967	-2.918
	Molecular Transport	release of metal	-2.402	-2.402	0.519	0.972	2.402	2.402	2.402	0.107	-2.402	-1.767	-2.402	-1.65
	Cell Signaling, Molecular Transport, Small Molecule Biochemistry, Vitamin and Mineral Metabolism	release of Ca2+	-2.241	-2.241	1.007	1.471	2.241	2.241	2.241	-0.367	-2.241	-1.592	-2.241	-1.471
	Organismal Development	growth of vessel	-2.257	-2.257	0.818	1.538	2.257	2.257	2.257	0.285	-2.257	-2.257	-2.257	-1.538
	Cardiovascular System Development and Function, Organismal Development	growth of blood vessel	-2.101	-2.101	1.277	1.36	2.101	2.101	2.101	0.124	-2.101	-2.101	-2.101	-1.36
	Cardiovascular System Development and Function, Embryonic Development, Lymphoid Tissue Structure and Development, Organ Development, Organismal Development	development of lymph vessel	-2.184	-2.184	1.52	1.188	2.184	2.184	2.184	1.023	-2.184	-1.52	-2.184	-1.188
	Embryonic Development, Lymphoid Tissue Structure and Development, Organ Development, Organismal Development	organogenesis of lymphatic system component	-2.408	-2.408	1.635	1.58	2.408	2.408	2.408	1.365	-2.408	-1.525	-2.408	-1.58
	Cardiovascular System Development and Function, Hematological System Development and Function	systolic pressure	-2.339	-2.339	1.27	1.792	1.792	2.339	2.339	1.245	-2.339	-2.339	-2.339	-0.917
	Hematological System Development and Function, Tissue Morphology	quantity of blood cells	-2.006	-2.612	1.162	1.322	2.099	2.379	2.379	1.633	-3.218	-2.238	-2.659	-1.562
	Cellular Function and Maintenance	cellular homeostasis	-2.395	-1.787	1.034	1.398	2.395	2.091	2.699	2.339	-3.003	-2.699	-2.395	-1.275
	Cell-To-Cell Signaling and Interaction	activation of connective tissue cells	-2.247	-2.78	1.004	1.181	2.78	2.78	2.78	1.448	-1.98	-2.78	-2.78	-1.128
	Cardiovascular System Development and Function, Cellular Movement	cell movement of endothelial cells	-2.484	-1.716	0.509	0.866	2.484	2.484	2.484	1.594	-2.1	-2.484	-2.484	-1.761
	Cardiovascular System Development and Function, Cellular Movement	migration of endothelial cells	-2.393	-1.551	1.069	0.779	2.393	2.393	2.393	1.06	-1.972	-2.393	-2.393	-1.621
	Cellular Development	differentiation of cells	-3.084	-1.353	1.561	1.801	2.95	2.717	2.717	0.979	-2.755	-2.171	-2.717	-1.571
	Lipid Metabolism, Molecular Transport, Small Molecule Biochemistry	uptake of lipid	-2.217	-1.388	1.681	3	1.973	2.217	2.217	0.749	-2.217	-2.217	-2.217	-0.912
	Carbohydrate Metabolism	metabolism of carbohydrate	-2.045	-2.53	1.441	3.257	1.681	2.045	2.045	0.281	-2.045	-2.045	-2.045	-1.196
	Carbohydrate Metabolism	synthesis of carbohydrate	-1.822	-2.205	1.084	2.972	1.439	1.822	1.822	-0.036	-1.822	-1.822	-1.822	-0.928
	Renal and Urological System Development and Function, Reproductive System Development and Function	development of genitourinary system	-1.767	-2.227	1.229	2.381	2.227	1.767	1.767	-0.768	-1.767	-1.767	-1.767	-0.999
	Embryonic Development, Organismal Development	development of abdomen	-1.36	-1.854	1.772	2.513	1.854	1.36	1.36	-0.288	-1.854	-1.36	-1.36	-0.536
	Cellular Development, Cellular Growth and Proliferation, Skeletal and Muscular System Development and Function, Tissue Development	proliferation of smooth muscle cells	-1.108	-1.875	1.312	2.003	1.492	1.492	1.492	0.477	-2.003	-2.003	-1.492	-1.492
	Cell Death and Survival	cell death of endothelial cells	-1.549	-1.549	1.199	2.368	1.549	1.549	1.549	1.012	-1.549	-1.549	-1.549	-1.432
	Cell Death and Survival	necrosis of epithelial tissue	-1.425	-1.425	1.077	1.679	1.73	1.73	1.73	1.219	-2.036	-1.272	-1.73	-1.578
	Lipid Metabolism, Small Molecule Biochemistry	removal of lipid	-1.82	-1.055	1.247	1.82	1.247	1.82	1.82	0.673	-2.584	-1.82	-1.82	-1.247
	Lipid Metabolism, Molecular Transport, Small Molecule Biochemistry	clearance of lipid	-1.568	-0.721	1.568	1.568	0.933	1.568	1.568	0.933	-2.416	-1.568	-1.568	-0.933
	Hematological System Development and Function, Tissue Morphology	quantity of T lymphocytes	-1.69	-1.69	1.35	1.69	1.69	1.69	1.69	1.497	-2.076	-2.076	-1.69	-1.073
	Hematological System Development and Function, Tissue Morphology	quantity of lymphocytes	-1.677	-1.677	1.045	1.157	1.677	1.677	1.677	1.72	-2.326	-1.731	-2.002	-0.616
	Hematological System Development and Function, Tissue Morphology	quantity of leukocytes	-1.789	-2.105	1.44	0.945	1.789	1.789	1.789	1.214	-2.421	-1.866	-2.105	-0.9
	Embryonic Development, Organismal Development, Tissue Development	growth of embryonic tissue	-2.03	-2.03	1.876	1.336	1.413	2.03	2.03	1.567	-2.03	-2.03	-2.03	-0.641
	Cell-mediated Immune Response, Cellular Movement, Hematological System Development and Function, Immune Cell Trafficking	cell movement of CD4+ T-lymphocytes	-2	-2	1	1	2	2	2	2	-2	-1	-2	-1
	Cardiovascular System Development and Function, Cell-To-Cell Signaling and Interaction, Tissue Development	adhesion of vascular endothelial cells	-2.003	-2.003	0.697	0.958	2.003	2.003	2.003	1.35	-1.35	-1.132	-2.003	-1.611
C	Lipid Metabolism, Small Molecule Biochemistry	esterification of lipid	-2.07	-1.303	0.537	2.07	2.07	2.07	2.07	1.815	-1.303	-2.07	-2.07	-1.559
	Lipid Metabolism, Molecular Transport, Small Molecule Biochemistry	efflux of cholesterol	-2.333	-1.784	0.538	1.71	2.333	2.333	2.333	1.71	-1.71	-2.333	-2.333	-1.265
	Lipid Metabolism, Molecular Transport, Small Molecule Biochemistry	uptake of fatty acid	-2.201	-1.314	0.427	2.201	2.201	2.201	2.201	0.723	-2.201	-2.201	-2.201	-1.216
	Cell-To-Cell Signaling and Interaction, Cellular Growth and Proliferation, Hematological System Development and Function, Inflammatory Response	stimulation of macrophages	-2.186	-0.156	0.156	2.186	2.186	2.186	2.186	0.937	-2.186	-2.186	-2.186	-2.186
	Cellular Assembly and Organization, Tissue Development	fibrogenesis	-1.748	-1.098	-0.366	1.586	2.724	2.236	2.236	1.098	-1.586	-1.586	-1.586	-1.586
	Cellular Assembly and Organization, Tissue Development	formation of filaments	-2.054	-1.383	-0.126	1.886	2.557	2.557	2.557	1.383	-1.886	-1.886	-1.886	-1.886
	Inflammatory Response	inflammatory response	-2.329	-1.174	-0.735	1.45	2.842	2.586	2.586	1.43	-2.158	-2.158	-2.586	-1.835
	Cellular Movement, Hematological System Development and Function, Immune Cell Trafficking, Inflammatory Response	cell movement of phagocytes	-2.028	-1.168	-0.406	0.984	2.411	2.411	2.411	2.105	-2.985	-2.124	-2.411	-1.845
	Cellular Movement, Hematological System Development and Function, Immune Cell Trafficking, Inflammatory Response	chemotaxis of myeloid cells	-2.343	-1.762	-0.409	0.894	2.731	2.731	2.731	2.214	-2.343	-2.343	-2.731	-1.992
	Lipid Metabolism, Small Molecule Biochemistry	metabolism of membrane lipid derivative	-2.136	-2.136	-0.282	1.678	2.136	2.136	2.136	1.713	-1.678	-2.136	-2.136	-2.136
	Cardiovascular System Development and Function	angiogenesis	-2.061	-1.966	-0.367	1.432	2.345	2.345	2.345	1.403	-2.061	-1.635	-2.345	-1.526
	Cell Signaling, Molecular Transport, Vitamin and Mineral Metabolism	concentration of Ca2+	-2.13	-2.13	-0.075	1.359	2.13	2.13	2.13	1.568	-2.13	-2.13	-2.13	-0.878
	Developmental Disorder	hypertrophy of cells	-1.957	-2.365	-0.824	2.161	1.957	1.957	1.957	2.059	-2.161	-1.957	-1.957	-1.073
	Cellular Movement, Skeletal and Muscular System Development and Function	cell movement of smooth muscle cells	-1.336	-2.01	-0.392	2.46	2.01	2.01	2.01	1.291	-2.46	-2.46	-2.01	-2.46
	DNA Replication, Recombination, and Repair	synthesis of DNA	-1.621	-2.018	0.4	2.518	2.198	2.198	2.198	1.081	-1.718	-2.678	-2.198	-2.198
	Cell Death and Survival	cell death of vascular endothelial cells	-1.776	-1.776	0.287	2.657	1.776	1.776	1.776	0.851	-1.776	-1.776	-1.776	-2.217
	Cell Death and Survival	apoptosis of vascular endothelial cells	-1.769	-1.769	0.256	2.273	1.769	1.769	1.769	0.794	-1.769	-1.769	-1.769	-2.273
	Cellular Movement, Skeletal and Muscular System Development and Function	migration of smooth muscle cells	-1.092	-1.584	-0.305	2.076	1.584	1.584	1.584	0.797	-2.076	-2.076	-1.584	-2.076
	Cellular Movement, Hematological System Development and Function, Immune Cell Trafficking, Inflammatory Response	infiltration of macrophages	-1.83	-1.83	0.091	1.83	1.83	1.83	1.83	1.006	-2.378	-1.83	-1.83	-1.83
	Cardiovascular Disease, Developmental Disorder, Organismal Injury and Abnormalities	ventricular hypertrophy	-2.025	-2.025	-1.663	1.482	1.482	2.025	2.025	0.759	-2.748	-2.025	-2.025	-1.482
	Tissue Development	growth of connective tissue	-1.437	-2.617	-1.756	1.767	1.88	1.88	1.88	0.035	-1.88	-1.88	-1.88	-1.722
	Cellular Growth and Proliferation, Tissue Development	proliferation of connective tissue cells	-1.788	-2.676	-1.142	2.127	2.243	2.243	2.243	0.024	-2.243	-2.243	-2.243	-2.081
	Cellular Development, Cellular Growth and Proliferation, Hepatic System Development and Function, Tissue Development	proliferation of hepatocytes	-1.901	-1.726	-0.68	1.726	2.424	2.424	2.424	-0.366	-2.424	-2.424	-2.424	-1.726
D	Cellular Growth and Proliferation, Tissue Development	proliferation of epithelial cells	-1.218	-2.193	-0.609	1.34	1.827	1.827	1.827	-0.853	-1.827	-1.462	-1.827	-1.34
	Cellular Movement	invasion of cells	-1.637	-2.015	0.333	1.083	1.637	1.637	1.637	-1.084	-1.542	-1.542	-1.637	-1.225
	Cancer	invasion of tissue	-1.965	-2.464	0.279	1.3	1.965	1.965	1.965	-0.113	-1.3	-1.3	-1.965	-1.965
	Cell Death and Survival	necrosis of kidney	-1.71	-2.088	-0.222	1.03	1.71	1.71	1.71	0.121	-1.332	-1.206	-1.71	-1.143
	Cellular Development, Cellular Growth and Proliferation	proliferation of blood cells	-2.004	-1.647	-0.162	1.124	1.289	1.698	1.392	0.093	-1.085	-1.916	-1.392	-1.649
	Cell Death and Survival	cell death of smooth muscle cells	-1.404	-1.404	-0.246	1.404	1.404	1.404	1.404	-0.106	-1.404	-1.404	-1.404	-2.159
	Carbohydrate Metabolism	quantity of carbohydrate	-1.305	-0.916	-0.765	1.132	0.873	1.792	1.305	0.522	-0.657	-1.305	-1.305	-2.224
	Connective Tissue Disorders, Inflammatory Disease, Skeletal and Muscular Disorders	collagen-induced arthritis	-1.257	-0.483	-0.29	1.257	1.257	1.257	1.257	-0.29	-2.03	-0.483	-1.257	-1.257
	Cell Death and Survival, Gastrointestinal Disease, Hepatic System Disease	necrosis of liver	-0.436	-1.486	0.698	2.012	0.961	0.961	0.961	0.09	-1.486	-0.961	-0.961	-1.486
	Cell Death and Survival	cell death of liver	-0.427	-1.48	0.69	2.006	0.953	0.953	0.953	0.099	-1.48	-0.953	-0.953	-1.48
	Carbohydrate Metabolism, Small Molecule Biochemistry	metabolism of hexose	-1	-2	1	2	1	1	1	1	-1	-1	-1	-1
	Carbohydrate Metabolism, Small Molecule Biochemistry	metabolism of D-glucose	-1	-2	1	2	1	1	1	1	-1	-1	-1	-1
	Lipid Metabolism, Molecular Transport, Small Molecule Biochemistry	release of phospholipid	-1.461	-1.461	0.07	1.461	1.461	1.461	1.461	2.157	-1.461	-1.461	-1.461	-1.461
	Protein Synthesis	metabolism of protein	-0.991	-1.552	-0.57	2.225	1.131	1.552	1.131	2.253	-1.131	-1.552	-1.552	-1.552
	Developmental Disorder	Hypertrophy	-1.371	-2.263	-0.851	1.199	1.371	1.371	1.371	1.09	-1.485	-1.371	-1.371	-0.268
	Cardiovascular Disease, Developmental Disorder, Organismal Injury and Abnormalities	hypertrophy of heart	-1.505	-1.903	-1.043	1.106	1.505	1.505	1.505	0.382	-2.036	-1.505	-1.505	-0.423
	Cardiovascular System Development and Function, Cell-To-Cell Signaling and Interaction, Tissue Development	adhesion of endothelial cells	-1.782	-1.111	0.272	0.919	1.782	1.782	1.782	0.859	-2.286	-1.111	-1.782	-0.919
	Cellular Movement, Hematological System Development and Function, Immune Cell Trafficking	infiltration of leukocytes	-1.473	-1.139	0.51	1.139	1.473	1.473	1.473	1.362	-2.142	-1.807	-1.473	-1.473
	Cellular Movement, Hematological System Development and Function, Immune Cell Trafficking, Inflammatory Response	migration of phagocytes	-1.578	-1.442	0.338	0.793	1.985	1.985	1.985	1.668	-2.392	-1.985	-1.985	-1.607
	Cellular Movement, Hematological System Development and Function, Immune Cell Trafficking, Inflammatory Response	chemotaxis of granulocytes	-2.144	-0.95	0.155	0.027	2.144	2.144	2.144	1.666	-2.144	-2.144	-2.144	-1.38
	Cellular Movement, Hematological System Development and Function, Immune Cell Trafficking	cell movement of myeloid cells	-1.418	-0.89	-0.902	0.396	1.795	1.795	1.795	1.795	-2.361	-1.513	-1.795	-1.339
	Cellular Movement, Hematological System Development and Function, Immune Cell Trafficking, Inflammatory Response	cell movement of neutrophils	-1.366	-0.36	-0.167	-0.485	1.366	1.366	1.366	1.179	-2.171	-1.366	-1.366	-0.32
	Organismal Survival	survival of organism	-1.465	-0.821	-0.761	1.036	1.143	1.465	1.465	2.339	-0.269	-0.821	-1.465	0.413
	Lipid Metabolism, Small Molecule Biochemistry	conversion of lipid	-2.084	-2.084	0.283	0.365	2.084	2.084	2.084	2.575	-0.856	-0.856	-1.347	-0.365
	Cellular Movement, Hair and Skin Development and Function	cell movement of epithelial cell lines	-1.56	-1.56	0.95	0.433	1.56	1.56	1.56	2.17	-1.56	-1.56	-1.56	0.584
	Lipid Metabolism, Small Molecule Biochemistry	metabolism of triacylglycerol	-1.387	-0.555	1.387	1.387	0.555	1.387	1.387	2.219	-1.387	-1.387	-1.387	-0.277
	Lipid Metabolism, Molecular Transport, Small Molecule Biochemistry	accumulation of lipid	-1.28	-1.06	1.016	0.913	0.62	1.28	1.28	0.809	-2.136	-1.28	-1.28	0.216
E	Cell-To-Cell Signaling and Interaction, Tissue Development	adhesion of tumor cell lines	-0.879	-0.282	2.041	0.169	0.879	0.879	0.879	0.162	-1.377	-0.506	-0.879	0.329
	Cancer	development of tumor	-0.646	-0.201	2.473	-0.245	0.201	0.201	0.201	0.052	-0.201	0.245	-0.201	0.839
	Carbohydrate Metabolism, Molecular Transport, Small Molecule Biochemistry	uptake of D-glucose	0.158	-0.641	2.172	-0.158	0.375	-0.158	-0.158	0.175	0.158	0.158	0.158	0.335
	Carbohydrate Metabolism	synthesis of polysaccharide	0.397	-0.199	2.481	0.794	-0.397	-0.397	-0.397	-1.886	0.397	0.397	0.397	0.993
	Carbohydrate Metabolism	metabolism of polysaccharide	0.397	-0.199	2.481	0.794	-0.397	-0.397	-0.397	-1.886	0.397	0.397	0.397	0.993
	Endocrine System Development and Function, Lipid Metabolism, Molecular Transport, Small Molecule Biochemistry	concentration of aldosterone	-0.693	-0.048	-2.369	0.693	0.693	0.693	0.693	0.693	-0.048	-0.048	-0.048	-1.338
	Cell Death and Survival	apoptosis of tubular cells	0.2	-0.6	-2.2	-0.2	-0.2	-0.2	-0.2	-0.2	1	0.2	0.2	0.2
	Cell Death and Survival	necrosis of renal tubule	0.493	-0.164	-2.795	-0.493	-0.493	-0.493	-0.493	0.164	1.151	0.493	0.493	0.493
	Carbohydrate Metabolism	gluconeogenesis	0.447	1.342	-2.236	-1.342	-0.447	-0.447	-0.447	0.447	0.447	0.447	0.447	-0.447
	Lipid Metabolism, Molecular Transport, Small Molecule Biochemistry	concentration of lipid	0.573	0.934	-0.062	-0.329	-0.461	-0.188	-0.573	-2.216	0.893	1.254	0.573	0.624
	Organismal Injury and Abnormalities, Tissue Morphology	size of lesion	1.423	1.25	-0.887	-0.037	-1.25	-1.423	-1.423	-2.064	0.06	1.423	1.423	0.961
	Organismal Development	mass of organism	1.649	1.111	0.976	-0.437	-0.707	-1.111	-0.505	0.034	0.505	1.918	1.111	2.524
	Connective Tissue Development and Function, Tissue Morphology	quantity of adipose tissue	0.957	0.957	-0.837	-2.003	-0.957	-1.554	-0.957	0.807	0.957	1.405	0.957	1.853
	Connective Tissue Development and Function, Tissue Morphology	quantity of connective tissue	0.957	0.957	-0.837	-2.003	-0.957	-1.554	-0.957	0.807	0.957	1.405	0.957	1.853
	Organismal Injury and Abnormalities, Renal and Urological Disease	urination disorder	1.392	1.392	-0.473	-1.392	-1.392	-1.392	-1.392	-0.478	0.821	1.392	1.392	2.153
	Gastrointestinal Disease, Hepatic System Disease	hepatic steatosis	1.1	1.1	-0.336	-1.1	-2.087	-1.1	-1.594	-0.748	1.758	1.594	1.594	2.049
	Cell Death and Survival	apoptosis	1.302	0.882	-0.504	-1.863	-1.249	-1.423	-1.249	0.075	1.547	2.234	1.408	1.704
	Cell Death and Survival	cell death	1.668	1.288	-0.909	-1.979	-1.583	-1.754	-1.583	0.213	1.955	2.407	1.926	1.933
	Cell Death and Survival	necrosis	1.917	1.615	-1.287	-1.628	-1.848	-2.038	-2.038	-0.515	1.558	1.831	2.038	1.791
	Endocrine System Disorders, Metabolic Disease	insulin resistance	2.015	2.015	-0.789	-2.015	-2.015	-2.015	-2.015	-0.667	2.015	2.015	2.015	1.402
	Metabolic Disease	disorder of lipid metabolism	2.31	2.31	-1.611	-2.31	-1.068	-2.31	-2.31	-0.68	2.31	2.31	2.31	1.961
	Small Molecule Biochemistry	quantity of creatinine in blood	2.449	2.449	0	-2.449	-2.449	-2.449	-2.449	-0.816	2.449	2.449	2.449	2.449
	Lipid Metabolism, Molecular Transport, Small Molecule Biochemistry	concentration of triacylglycerol	2.551	2.375	0.703	-2.023	-2.429	-2.199	-2.551	-0.901	2.404	2.903	2.551	2.434
	Endocrine System Development and Function	insulin sensitivity	2.137	1.48	0.493	-1.48	-2.137	-2.137	-2.137	-0.164	2.137	2.137	2.137	2.466
	Lipid Metabolism, Molecular Transport, Small Molecule Biochemistry	concentration of acylglycerol	1.859	2.025	0.776	-1.36	-1.743	-1.526	-1.859	-0.298	1.72	2.192	1.859	2.081
	Organismal Injury and Abnormalities	Edema	1.501	2.37	0.384	-1.936	-1.936	-1.936	-1.936	-1.182	1.283	1.501	1.936	1.501
	Cell Death and Survival	apoptosis of lymphatic system cells	1.685	1.685	0.648	-1.685	-1.685	-1.685	-1.685	-2.204	1.685	1.685	1.685	1.685
	Cardiovascular Disease, Hematological Disease	Thrombosis	1.887	1.887	-0.383	-1.887	-1.242	-1.887	-1.887	-2.623	0.598	1.887	1.887	1.887
	Inflammatory Response	inflammation of body cavity	1.99	1.639	-1.048	-2.412	-1.99	-1.99	-1.99	-1.906	0.935	1.568	1.99	1.568
	Inflammatory Response	inflammation of body region	2.597	1.831	-0.819	-2.44	-2.093	-2.597	-2.597	-2.759	1.243	1.39	2.282	1.722
	Inflammatory Response	inflammation of organ	2.699	1.992	-0.743	-2.554	-2.234	-2.699	-2.699	-2.219	1.45	1.585	2.409	1.892
	Organismal Development	abnormal morphology of abdomen	2.795	2.137	-0.164	-2.137	-2.795	-2.795	-2.795	-2.137	2.795	2.137	2.795	1.808
	Organ Morphology, Organismal Development, Renal and Urological System Development and Function	abnormal morphology of kidney	2.611	1.915	0.174	-1.915	-2.611	-2.611	-2.611	-1.915	2.611	2.611	2.611	1.567
	Renal and Urological System Development and Function	abnormal morphology of Urinary system	2.596	1.947	0	-1.947	-2.596	-2.596	-2.596	-1.947	2.596	2.596	2.596	1.622
	Organ Morphology, Organismal Injury and Abnormalities, Renal and Urological Disease	atrophy of kidney	2.602	1.866	-0.211	-1.866	-2.602	-2.602	-2.602	-2.05	2.602	2.602	2.602	1.719
	Metabolic Disease	glucose metabolism disorder	2.769	2.438	-1.831	-2.107	-2.438	-2.328	-2.769	-1.882	2.438	2.438	2.769	2.291
	Organismal Injury and Abnormalities	Bleeding	3.419	3.419	-0.76	-3.419	-3.039	-3.419	-3.419	-1.583	2.912	3.039	3.419	2.912
	Organismal Survival	organismal death	7.645	6.704	-1.027	-6.766	-7.215	-7.668	-7.961	-4.236	6.34	6.996	7.727	6.618
