# Supplementary material for: Deciphering the Developmental Dynamics of the Mouse Liver Transcriptome
Source: PLoS One. 2015 Oct 23;10(10):e0141220. doi: 10.1371/journal.pone.0141220 (PMC4619800; doi:10.1371/journal.pone.0141220)
Supplement: S14 Table — (XLSX) [file pone.0141220.s020.xlsx]

## Sheet: Sheet1
	Development dynamics of significant biological functions associated with the cluster of Adult genes
	Biological functions deemed unconnected to liver are downplayed.
			Activation Z-Score
	Category	Diseases or Functions Annotation	D-2	D0	D1	D3	D5	D10	D15	D20	D25	D30	D45	D60
A	Infectious Disease	HIV infection	-3.877	-3.877	-4.231	-3.877	-3.406	-4.231	-2.699	0.012	4.231	4.231	4.231	4.231
	Infectious Disease	infection by HIV-1	-3.759	-3.759	-4.119	-3.759	-3.281	-4.119	-2.921	-0.168	4.119	4.119	4.119	4.119
	Infectious Disease	infection of tumor cell lines	-3.087	-3.087	-3.494	-3.087	-3.087	-3.494	-2.137	0.577	3.494	3.494	3.494	3.494
	Infectious Disease, Reproductive System Disease	infection of cervical cancer cell lines	-2.906	-2.906	-3.336	-2.906	-2.906	-3.336	-2.475	0.251	3.336	3.336	3.336	3.336
	Amino Acid Metabolism, Small Molecule Biochemistry	metabolism of amino acids	-2.767	-2.767	-2.767	-2.767	-2.767	-2.767	-1.979	0.703	2.767	2.767	2.767	2.767
B	Endocrine System Development and Function, Small Molecule Biochemistry	glucuronidation of hormone	-2.619	-2.619	-1.964	-2.619	-2.619	-2.619	-1.964	-1.309	2.619	2.619	2.619	2.619
	Energy Production, Lipid Metabolism, Small Molecule Biochemistry	oxidation of lipid	-2.619	-3.223	-1.53	-2.619	-2.619	-2.267	-1.413	-1.973	2.267	2.619	2.619	2.619
	Lipid Metabolism, Small Molecule Biochemistry	synthesis of lipid	-2.756	-2.953	-2.46	-3.051	-2.756	-2.238	-2.953	-2.571	2.101	2.756	2.756	2.756
	Lipid Metabolism, Small Molecule Biochemistry	fatty acid metabolism	-3.035	-2.876	-3.035	-2.876	-2.532	-2.325	-2.868	-1.339	2.001	3.035	3.035	3.035
	Lipid Metabolism, Small Molecule Biochemistry, Vitamin and Mineral Metabolism	modification of retinaldehyde	-2.596	-2.596	-2.596	-2.596	-2.596	-2.596	-2.596	-1.287	1.942	2.596	2.596	2.596
	Lipid Metabolism, Small Molecule Biochemistry, Vitamin and Mineral Metabolism	metabolism of terpenoid	-2.669	-2.669	-2.307	-2.669	-2.669	-2.669	-2.79	-0.821	2.001	2.669	2.669	2.669
	Lipid Metabolism, Small Molecule Biochemistry, Vitamin and Mineral Metabolism	metabolism of retinoid	-2.744	-2.744	-2.259	-2.744	-2.744	-2.744	-2.259	-1.127	1.849	2.744	2.744	2.744
	Drug Metabolism, Lipid Metabolism, Small Molecule Biochemistry, Vitamin and Mineral Metabolism	metabolism of tretinoin	-2.736	-2.736	-2.214	-2.736	-2.736	-2.736	-2.214	-0.994	1.786	2.736	2.736	2.736
	Vitamin and Mineral Metabolism	metabolism of vitamin	-2.919	-2.919	-2.303	-2.919	-2.919	-2.919	-2.303	-0.764	2.067	2.919	2.919	2.919
	Lipid Metabolism, Small Molecule Biochemistry	hydroxylation of lipid	-3.12	-3.12	-3.12	-2.716	-3.12	-3.12	-2.413	-0.145	1.216	3.12	3.12	3.12
	Lipid Metabolism, Molecular Transport, Small Molecule Biochemistry	uptake of lipid	-2.915	-2.766	-2.915	-2.766	-2.766	-2.766	-2.421	-0.776	0.673	2.915	2.915	2.915
	Lipid Metabolism, Molecular Transport, Small Molecule Biochemistry	transport of lipid	-2.77	-2.584	-2.77	-2.022	-2.022	-2.584	-2.252	-1.389	0.647	2.77	2.77	2.77
	Molecular Transport	transport of carboxylic acid	-2.596	-2.596	-2.596	-2.596	-2.596	-2.596	-1.942	-0.633	0.415	1.942	2.596	2.596
C	Carbohydrate Metabolism, Molecular Transport	transport of carbohydrate	-2.085	-2.085	-2.085	-2.085	-2.085	-2.085	-0.776	1.561	2.085	2.085	2.085	2.085
	Cell Death and Survival, Nervous System Development and Function	cell viability of nervous tissue cell lines	-2	-2	-2	-2	-2	-2	-1	2	2	2	2	2
	Infectious Disease, Reproductive System Disease	productive infection of cervical cancer cell lines	-1.508	-1.508	-2.111	-2.111	-1.508	-2.111	-1.508	0.302	2.111	2.111	2.111	2.111
	Nucleic Acid Metabolism	metabolism of nucleic acid component or derivative	-1.332	-2.213	-2.213	-2.213	-2.213	-2.213	-0.451	0.304	1.626	1.626	2.213	2.213
	Cardiovascular System Development and Function	cardiac output	-1	-2	-2	-2	-2	-2	-1	-1	2	2	2	2
	Carbohydrate Metabolism	metabolism of carbohydrate	-2.307	-2.307	-2.307	-1.753	-2.307	-2.307	-1.309	-0.15	2.861	2.307	2.307	2.307
D	Cardiovascular System Development and Function, Organ Morphology	contractility of heart	-2.284	-2.284	-1.67	-2.284	-1.67	-2.284	-1.67	-1.301	2.284	2.284	2.284	2.284
	Lipid Metabolism, Small Molecule Biochemistry	glucuronidation of lipid	-2.375	-2.375	-1.486	-2.375	-2.375	-2.375	-1.359	-1.359	2.375	2.375	2.375	2.375
	Endocrine System Development and Function, Lipid Metabolism, Small Molecule Biochemistry	glucuronidation of estrogen	-2.186	-2.186	-1.406	-2.186	-2.186	-2.186	-1.406	-1.406	2.186	2.186	2.186	2.186
	Lipid Metabolism, Small Molecule Biochemistry	conjugation of 12-hydroxyeicosatetraenoic acid	-2	-2	-1	-2	-2	-2	-1	-1	2	2	2	2
	Lipid Metabolism, Small Molecule Biochemistry	conjugation of lipid	-2.213	-2.213	-1.432	-2.213	-2.213	-2.213	-1.172	-1.172	1.432	2.213	2.213	2.213
	Drug Metabolism, Lipid Metabolism, Small Molecule Biochemistry, Vitamin and Mineral Metabolism	synthesis of tretinoin	-2.171	-2.171	-1.553	-2.171	-2.171	-2.171	-1.553	-1.553	1.112	2.171	2.171	2.171
E	Lipid Metabolism, Small Molecule Biochemistry, Vitamin and Mineral Metabolism	synthesis of terpenoid	-2.111	-2.68	-1.755	-2.111	-2.111	-2.111	-2.388	-1.653	1.145	2.111	2.111	2.111
	Lipid Metabolism, Small Molecule Biochemistry	conversion of lipid	-1.933	-1.933	-1.387	-1.933	-1.933	-1.933	-2.479	-1.272	0.364	1.933	1.933	1.933
	Lipid Metabolism, Molecular Transport, Small Molecule Biochemistry	transport of steroid	-2.207		-2.207				-2.207	-1.131	0.377	2.207	2.207	2.207
	Endocrine System Development and Function, Small Molecule Biochemistry	conversion of hormone	-2.2	-2.2	-2.2	-2.2	-2.2	-2.2	-2.2	-1.446	-0.692	2.2	2.2	2.2
	Lipid Metabolism, Small Molecule Biochemistry	removal of lipid	-1.387	-1.067	-1.387	-1.067	-1.067	-1.067	-1.387	-2.219	0.555	1.387	1.387	1.387
F	Cellular Compromise	dysfunction of mitochondria	0.97	0.97	0.97	0.97	0.97	0.97	-0.485	-2.183	-2.183	-0.243	-0.97	-0.97
	Cell Death and Survival, Nervous System Development and Function, Tissue Morphology	loss of neurons	1.727	1.727	1.727	1.727	2.602	1.727	0.514	-0.852	-1.727	-1.727	-1.727	-1.727
	Organismal Injury and Abnormalities	Fibrosis	1.508	1.508	1.938	1.938	2.369	1.292	0.646	0.359	-1.938	-1.938	-1.938	-1.938
	Cancer, Gastrointestinal Disease, Hepatic System Disease	incidence of hepatocellular carcinoma	2	2	1	2	2	2	1	0	-2	-2	-2	-2
	Neurological Disease	Movement Disorders	2.225	2.225	1.434	2.225	2.225	2.225	0.445	0.445	-1.434	-2.225	-2.225	-2.225
	Digestive System Development and Function, Hepatic System Development and Function, Organ Development	response of liver	2.191	2.191	2.008	2.191	2.739	2.191	0.548	0	-1.643	-2.191	-2.191	-2.191
	Lipid Metabolism, Molecular Transport, Small Molecule Biochemistry	quantity of ketone body	2.414	1.671	2.414	2.414	2.414	2.414	1.3	-0.186	-2.414	-2.414	-2.414	-2.414
	Organismal Injury and Abnormalities, Renal and Urological Disease	urination disorder	2.8	2.8	1.97	2.8	2.8	2.8	1.348	0.104	-2.178	-2.178	-2.8	-2.8
	Neurological Disease	Neurodegeneration	3.243	2.841	2.197	2.841	1.794	2.841	0.46	-0.479	-2.841	-2.841	-2.841	-2.841
	Digestive System Development and Function, Gastrointestinal Disease, Hepatic System Development and Function, Hepatic System Disease, Inflammatory Disease, Inflammatory Response, Organ Development	inflammation of liver	2.563	2.563	2.373	2.563	3.132	2.563	0.285	-0.285	-1.993	-2.563	-2.563	-2.563
	Inflammatory Response	inflammation of body cavity	2.333	1.731	2.409	2.333	3.011	2.333	0.075	-0.151	-1.882	-2.333	-2.333	-2.333
	Cell Death and Survival	apoptosis of pheochromocytoma cell lines	2.159	2.159	2.159	2.159	2.159	2.159	-0.005	-0.984	-2.159	-2.159	-2.159	-2.159
	Cell Death and Survival	quantity of apoptotic cells	2.442	2.442	2.442	2.442	1.6	2.442	-0.758	-1.6	-2.442	-2.442	-2.442	-2.442
	Protein Synthesis	quantity of GPT in blood	2.219	2.219	2.219	2.219	2.219	2.219	-0.555	-2.219	-2.219	-2.219	-2.219	-2.219
	Protein Synthesis	quantity of enzyme	2.423	2.423	2.423	2.423	2.423	2.423	-0.592	-2.423	-2.423	-2.423	-2.423	-2.423
	Cell Death and Survival, Gastrointestinal Disease, Hepatic System Disease	necrosis of liver	3.102	3.102	3.102	3.102	3.102	3.102	0.335	-1.293	-3.102	-3.102	-3.102	-3.102
	DNA Replication, Recombination, and Repair	DNA damage	3.25	3.25	3.25	3.25	2.496	2.747	1.491	-0.988	-2.496	-3.25	-3.25	-3.25
