# Supplementary material for: Deciphering the Developmental Dynamics of the Mouse Liver Transcriptome
Source: PLoS One. 2015 Oct 23;10(10):e0141220. doi: 10.1371/journal.pone.0141220 (PMC4619800; doi:10.1371/journal.pone.0141220)
Supplement: S15 Table — (XLSX) [file pone.0141220.s021.xlsx]

## Sheet: Sheet1
Matrix of hits indicating number of genes in development period targeted by upstream regulator.
Upstream Regulator	Prenatal and Adult	Prenatal and Neonatal	Neonatal	Neonatal and Adolescent	Adolescent and Adult	Adult	Sub-cluster # (Figure 10B)	Entrez Gene Name	Location	Type(s)	Target Genes
Abcb7	1	0	0	0	0	0	4	ATP-binding cassette, sub-family B, member 7	Cytoplasm	transporter	Fth1
Trnau1ap	1	0	0	0	0	0	4	tRNA selenocysteine 1 associated protein 1	Nucleus	other	Gpx1
Stim1	1	0	0	0	0	0	5	stromal interaction molecule 1	Plasma Membrane	ion channel	Gpx1
Apex1	1	0	0	0	0	0	4	APEX nuclease 1	Nucleus	enzyme	Fth1
Cst3	1	0	0	0	0	0	7	cystatin C	Extracellular Space	other	Acp5
Fancd2	1	0	0	0	0	0	2	Fanconi anemia, complementation group D2	Nucleus	other	Gpx1
Fbxl5	1	0	0	0	0	0	4	F-box and leucine-rich repeat protein 5	Cytoplasm	enzyme	Fth1
Ftl1	1	0	0	0	0	0	8	ferritin, light polypeptide	Cytoplasm	enzyme	Fth1
Csf1r	1	0	0	0	0	0	5	colony stimulating factor 1 receptor	Plasma Membrane	kinase	Acp5
Jdp2	1	0	0	0	0	0	3	Jun dimerization protein 2	Nucleus	transcription regulator	Acp5
Ndufs1	1	0	0	0	0	0	4	NADH dehydrogenase	Cytoplasm	enzyme	Gpx1
Dgat2	1	0	0	0	0	0	6	diacylglycerol O-acyltransferase 2	Cytoplasm	enzyme	Gpam
Nubp1	1	0	0	0	0	0	4	nucleotide binding protein 1	Cytoplasm	other	Fth1
Prmt1	1	0	0	0	0	0	3	protein arginine methyltransferase 1	Nucleus	enzyme	Fth1
Psmb1	1	0	0	0	0	0	4	proteasome subunit, beta type, 1	Cytoplasm	peptidase	Psmb5
Orai1	1	0	0	0	0	0	5	ORAI calcium release-activated calcium modulator 1	Plasma Membrane	ion channel	Acp5
Bach1	1	0	0	0	0	0	4	BTB and CNC homology 1, basic leucine zipper transcription factor 1	Nucleus	transcription regulator	Fth1
Dohh	1	0	0	0	0	0	4	deoxyhypusine hydroxylase/monooxygenase	Cytoplasm	enzyme	Park7
Mbtps1	1	0	0	0	0	0	5	membrane-bound transcription factor peptidase, site 1	Cytoplasm	peptidase	Fdps
Cyp7a1	1	0	0	0	0	0	9	cytochrome P450, family 7, subfamily A, polypeptide 1	Cytoplasm	enzyme	Fdps
Insig2	2	0	0	0	0	2	9	insulin induced gene 2	Cytoplasm	other	Fdps, Gpam, Insig1, Scd1
Elovl5	1	0	0	2	0	3	9	ELOVL fatty acid elongase 5	Cytoplasm	enzyme	Gpam, Abcg8, G6pc, Insig2, Mlxipl, Scd1
Insig1	3	0	0	5	0	5	8	insulin induced gene 1	Cytoplasm	other	Elovl1, Fdps, Gpam, Hmgcs2, Lpl, Pparg, Scarb1, Slc2a2, Acacb, Acss2, Mlxipl, Pcyt2, Scd1
Cyp27a1	0	0	0	3	0	2	10	cytochrome P450, family 27, subfamily A, polypeptide 1	Cytoplasm	enzyme	Abcg8, Agt, Nr1i3, Cyp3a11, Cyp7b1
Fgf21	0	0	0	4	0	3	5	fibroblast growth factor 21	Extracellular Space	growth factor	Bdh1, Cpt1a, G6pc, Hmgcs2, Igf1, Me1, Slc25a1
Foxa1	0	0	0	6	0	5	7	forkhead box A1	Nucleus	transcription regulator	Col18a1, G6pc, Hnf1b, Lhfp, Pam, Ppara, Ddc, Ephx1, Sod1, Tat, Ugt2b1
Cfh	0	0	0	1	0	1	9	complement factor H	Extracellular Space	other	Pparg, Crp
Tef	0	0	0	2	0	2	5	thyrotrophic embryonic factor	Nucleus	transcription regulator	Pdxk, Ppara, Crem, Scnn1a
Snx1	0	0	0	1	0	1	3	sorting nexin 1	Cytoplasm	transporter	Agtr1a, Egfr
Snrnp70	0	0	0	1	0	1	3	small nuclear ribonucleoprotein 70kDa	Nucleus	other	App, Psen2
Rbp1	0	0	0	2	0	2	5	retinol binding protein 1, cellular	Extracellular Space	transporter	Pparg, Slc2a2, Aldh1a1, Gck
Pfkfb1	0	0	0	1	0	1	7	6-phosphofructo-2-kinase/fructose-2,6-biphosphatase 1	Cytoplasm	kinase	G6pc, Gck
Junb	0	0	0	5	0	5	4	jun B proto-oncogene	Nucleus	transcription regulator	Agtr1a, Ccnd1, Fbln5, Mmp2, Sgk1, Acat2, Comt, Dgcr6, Scd1, Ugt1a2
Usf2	0	0	0	4	0	4	4	upstream transcription factor 2, c-fos interacting	Nucleus	transcription regulator	Agt, Cpt1a, Igfbp3, Spp1, B2m, Gck, Pigr, Thrsp
Usf1	0	0	0	4	0	4	7	upstream transcription factor 1	Nucleus	transcription regulator	Agt, Cpt1a, Igfbp3, Spp1, B2m, Cat, Ces2c, Pigr
Lgals3	0	0	0	4	0	4	2	lectin, galactoside-binding, soluble, 3	Extracellular Space	other	Ccnd1, Col3a1, Enpp2, Pparg, Igf1, Mgst1, Prkcz, Saa1
Mup1	0	0	0	2	0	2	10	major urinary protein 1	Extracellular Space	other	G6pc, Pparg, Mlxipl, Scd1
Grb10	0	0	0	1	0	1	1	growth factor receptor-bound protein 10	Cytoplasm	other	Kdr, Igf1
Nfix	0	0	0	2	0	2	6	nuclear factor I/X	Nucleus	transcription regulator	Ccnd1, Serpina3n, Adra1b, Serpina3k
Agtr1a	0	0	0	5	0	6	7	angiotensin II receptor, type 1	Plasma Membrane	G-protein coupled receptor	Agt, Agtr1a, Ccnd1, Col3a1, Cp, Egfr, Gsta2, Gstm1, Gstm6, Gstp2, Mgst1
Stat5b	0	0	0	8	0	10	7	signal transducer and activator of transcription 5B	Nucleus	transcription regulator	Casp8, Ccnd1, Cd276, Cyp2b9, Fas, Ltbr, Socs2, Tox, Csrp3, Cyp2a5, Cyp2d9, Cyp3a11, Ddc, Gck, Igf1, Me1, Scd1, Thrsp
Mlxipl	0	0	0	4	0	5	8	MLX interacting protein-like	Nucleus	transcription regulator	Cpt1a, G6pc, Ppara, Slc2a2, Acacb, Gck, Khk, Scd1, Thrsp
Cyp1a2	0	0	0	4	0	6	10	cytochrome P450, family 1, subfamily A, polypeptide 2	Cytoplasm	enzyme	Ccnd1, Igfbp2, Socs2, St3gal4, Cyp26a1, Ethe1, Gstm3, Slc46a3, Slco1a1, Ugt1a6b
Acacb	0	0	0	2	0	3	10	acetyl-CoA carboxylase beta	Cytoplasm	enzyme	Ppara, Pparg, Acacb, Mlxipl, Scd1
Gpd1	0	0	0	6	0	20	6	glycerol-3-phosphate dehydrogenase 1	Cytoplasm	enzyme	Acnat2, App, Ccnd1, Cyp2b9, Gpd2, Serpina3n, 1100001G20Rik, 2810007J24Rik, Aox3, C8a, Cyp2c29, Cyp4a12b, Cyp7b1, Egfr, Elovl3, Gsta2, Hsd3b5, Lifr, Mug2, Mup21, Nudt7, Rarres1, Serpina3k, Sucnr1, Ttc39c, Ugt2b1
Slc25a13	0	0	0	6	0	20	7	solute carrier family 25, member 13	Cytoplasm	transporter	Acnat2, App, Ccnd1, Cyp2b9, Gpd2, Serpina3n, 1100001G20Rik, 2810007J24Rik, Aox3, C8a, Cyp2c29, Cyp4a12b, Cyp7b1, Egfr, Elovl3, Gsta2, Hsd3b5, Lifr, Mug2, Mup21, Nudt7, Rarres1, Serpina3k, Sucnr1, Ttc39c, Ugt2b1
Sertad2	0	0	0	0	0	3	3	SERTA domain containing 2	Cytoplasm	transcription regulator	Acox1, Cat, Phyh
Cyp51	0	0	0	0	0	2	8	cytochrome P450, family 51, subfamily A, polypeptide 1	Cytoplasm	enzyme	Ebp, Sc5d
Cyp4a14	0	0	0	0	0	1	9	cytochrome P450, family 4, subfamily a, polypeptide 14	Cytoplasm	enzyme	Cyp4a12b
Slc2a4	0	0	0	0	0	2	1	solute carrier family 2, member 4	Plasma Membrane	transporter	Gck, Mlxipl
Slc39a14	0	0	0	0	0	1	5	solute carrier family 39, member 14	Plasma Membrane	transporter	Igf1
Cyp3a11	0	0	0	0	0	1	10	cytochrome P450, family 3, subfamily A, polypeptide 5	Cytoplasm	enzyme	Gclc
Cyp2e1	0	0	0	0	0	3	9	cytochrome P450, family 2, subfamily E, polypeptide 1	Cytoplasm	enzyme	Cat, Gclc, Mgst1
Nfia	0	0	0	0	0	2	6	nuclear factor I/A	Nucleus	transcription regulator	Cyp1a2, Cyp2a5
Snrpd1	0	0	0	0	0	1	3	small nuclear ribonucleoprotein D1 polypeptide 16kDa	Nucleus	other	Map1lc3a
Spr	0	0	0	0	0	1	6	sepiapterin reductase	Cytoplasm	enzyme	Igf1
Srebf2	0	0	0	0	0	10	4	sterol regulatory element binding transcription factor 2	Nucleus	transcription regulator	Acss2, Camk1d, Cyp7b1, Ebp, Hes6, Idh1, Insig1, Sc5d, Scd1, Thrsp
Stk25	0	0	0	0	0	2	5	serine/threonine kinase 25	Cytoplasm	kinase	Acox1, Gck
Surf1	0	0	0	0	0	2	7	surfeit 1	Cytoplasm	enzyme	Ndufa1, Sdha
Suv39h1	0	0	0	0	0	2	2	suppressor of variegation 3-9 homolog 1	Nucleus	enzyme	Cat, Sod2
Tap1	0	0	0	0	0	2	6	transporter 1, ATP-binding cassette, sub-family B	Cytoplasm	transporter	Cd1d1, H2-K1
Tgfa	0	0	0	0	0	4	7	transforming growth factor, alpha	Extracellular Space	growth factor	Egfr, Gstp2, Serpina1c, Slc1a2
Sart3	0	0	0	0	0	1	3	squamous cell carcinoma antigen recognized by T cells 3	Nucleus	other	Klk1b4
Mtss1	0	0	0	0	0	1	7	metastasis suppressor 1	Cytoplasm	other	Egfr
Eif2s1	0	0	0	0	0	2	3	eukaryotic translation initiation factor 2, subunit 1 alpha, 35kDa	Cytoplasm	translation regulator	Cat, Gclc
Tmbim6	0	0	0	0	0	2	8	transmembrane BAX inhibitor motif containing 6	Nucleus	other	Edem1, Ero1lb
Rxrb	0	0	0	0	0	3	4	retinoid X receptor, beta	Nucleus	ligand-dependent nuclear receptor	Acox1, Aldh1a1, Thrsp
Tnfrsf1a	0	0	0	0	0	6	7	tumor necrosis factor receptor superfamily, member 1A	Plasma Membrane	transmembrane receptor	Abcc3, Cyp3a11, Igf1, Saa1, Slco1a1, Sod2
Tnfrsf1b	0	0	0	0	0	4	5	tumor necrosis factor receptor superfamily, member 1B	Plasma Membrane	transmembrane receptor	Abcc3, Cyp3a11, Saa1, Sod2
Cul4a	0	0	0	0	0	2	4	cullin 4A	Nucleus	other	Cat, Sod2
Tnk2	0	0	0	0	0	1	3	tyrosine kinase, non-receptor, 2	Cytoplasm	kinase	Klk1b4
Traf6	0	0	0	0	0	3	4	TNF receptor-associated factor 6, E3 ubiquitin protein ligase	Cytoplasm	enzyme	Crp, Egfr, Serpina3k
Trib1	0	0	0	0	0	2	7	tribbles pseudokinase 1	Cytoplasm	kinase	Acox1, Scd1
Cttn	0	0	0	0	0	1	5	cortactin	Plasma Membrane	other	Egfr
Trim41	0	0	0	0	0	1	5	tripartite motif containing 41	Cytoplasm	other	Prkcz
Rpn2	0	0	0	0	0	1	7	ribophorin II	Cytoplasm	enzyme	Gstp2
Ttc7	0	0	0	0	0	1	4	tetratricopeptide repeat domain 7A	Plasma Membrane	other	Egfr
Upp1	0	0	0	0	0	1	7	uridine phosphorylase 1	Cytoplasm	enzyme	Acox1
Rnf14	0	0	0	0	0	1	7	ring finger protein 14	Other	transcription regulator	Klk1b4
Rilp	0	0	0	0	0	1	6	Rab interacting lysosomal protein	Cytoplasm	other	Lamp1
Gpx1	0	0	0	0	0	3	4	glutathione peroxidase 1	Cytoplasm	enzyme	Cat, Sod1, Sod2
Rbm5	0	0	0	0	0	3	3	RNA binding motif protein 5	Nucleus	other	Gbe1, Insig1, Myo1b
Cat	0	0	0	0	0	3	8	catalase	Cytoplasm	enzyme	Atg5, Atg7, Gclc
Pts	0	0	0	0	0	1	7	6-pyruvoyltetrahydropterin synthase	Cytoplasm	enzyme	Igf1
Ptms	0	0	0	0	0	1	8	parathymosin	Cytoplasm	other	Tat
Psmb5	0	0	0	0	0	1	4	proteasome subunit, beta type, 5	Cytoplasm	peptidase	Gstp2
Psma1	0	0	0	0	0	1	4	proteasome subunit, alpha type, 1	Cytoplasm	peptidase	Gstp2
Ddb2	0	0	0	0	0	2	4	damage-specific DNA binding protein 2, 48kDa	Nucleus	other	Cat, Sod2
Pnpla2	0	0	0	0	0	2	7	patatin-like phospholipase domain containing 2	Cytoplasm	enzyme	Acox1, Gstm3
Ccrn4l	0	0	0	0	0	1	2	CCR4 carbon catabolite repression 4-like	Nucleus	transcription regulator	Igf1
Plin5	0	0	0	0	0	3	6	perilipin 5	Plasma Membrane	other	Acox1, Gclc, Gsta2
Pisd	0	0	0	0	0	1	5	phosphatidylserine decarboxylase	Cytoplasm	enzyme	Pcyt2
Degs1	0	0	0	0	0	1	4	delta(4)-desaturase, sphingolipid 1	Plasma Membrane	enzyme	Egfr
Per1	0	0	0	0	0	2	2	period circadian clock 1	Nucleus	other	B2m, Klk1b4
Pemt	0	0	0	0	0	1	6	phosphatidylethanolamine N-methyltransferase	Cytoplasm	enzyme	Gcgr
Patz1	0	0	0	0	0	1	2	POZ and AT hook containing zinc finger 1	Nucleus	transcription regulator	Klk1b4
Pacsin2	0	0	0	0	0	1	4	protein kinase C and casein kinase substrate in neurons 2	Cytoplasm	transporter	Egfr
ORF19	0	0	0	0	0	1	4			@	Egfr
Chmp6	0	0	0	0	0	1	7	charged multivesicular body protein 6	Cytoplasm	other	Egfr
Nolc1	0	0	0	0	0	1	3	nucleolar and coiled-body phosphoprotein 1	Nucleus	other	Orm2
Cd93	0	0	0	0	0	1	3	CD93 molecule	Plasma Membrane	other	Cyp27a1
Nfe2l1	0	0	0	0	0	4	7	nuclear factor, erythroid 2-like 1	Nucleus	transcription regulator	Gclc, Gstm3, Gstm6, Gstp2
Cdc37	0	0	0	0	0	2	4	cell division cycle 37	Cytoplasm	other	Klk1b4, Zap70
Ncstn	0	0	0	0	0	2	5	nicastrin	Plasma Membrane	peptidase	Egfr, Psen2
Ncf2	0	0	0	0	0	1	2	neutrophil cytosolic factor 2	Cytoplasm	enzyme	Sod2
Muc1	0	0	0	0	0	3	6	mucin 1, transmembrane	Plasma Membrane	transmembrane receptor	Cat, Sod1, Sod2
Mtdh	0	0	0	0	0	2	4	metadherin	Cytoplasm	transcription regulator	Dpyd, Slc1a2
Mlx	0	0	0	0	0	2	7	MLX, MAX dimerization protein	Nucleus	transcription regulator	Scd1, Thrsp
Fblim1	0	0	0	0	0	1	5	filamin binding LIM protein 1	Plasma Membrane	other	Egfr
Med30	0	0	0	0	0	4	3	mediator complex subunit 30	Nucleus	transcription regulator	Ndufb3, Sdha, Sdhc, Sod2
Cdo1	0	0	0	0	0	1	9	cysteine dioxygenase type 1	Cytoplasm	enzyme	Igf1
Maff	0	0	0	0	0	3	2	v-maf avian musculoaponeurotic fibrosarcoma oncogene homolog F	Nucleus	transcription regulator	Abcc3, Gclc, Gstp2
Lrrfip1	0	0	0	0	0	1	5	leucine rich repeat interacting protein 1	Cytoplasm	other	Egfr
Leprotl1	0	0	0	0	0	1	7	leptin receptor overlapping transcript-like 1	Plasma Membrane	other	Igf1
Leprot	0	0	0	0	0	1	3	leptin receptor overlapping transcript	Plasma Membrane	other	Igf1
Lclat1	0	0	0	0	0	1	6	lysocardiolipin acyltransferase 1	Cytoplasm	enzyme	Mfn2
Lass2	0	0	0	0	0	2	8			@	Gsta2, Gstm3
Chaf1a	0	0	0	0	0	1	2	chromatin assembly factor 1, subunit A	Nucleus	other	Csrp3
Ivns1abp	0	0	0	0	0	1	4	influenza virus NS1A binding protein	Nucleus	other	Sod2
Il6ra	0	0	0	0	0	4	5	interleukin 6 receptor	Plasma Membrane	transmembrane receptor	Abcc3, Igf1, Saa1, Serpina3k
Il1rn	0	0	0	0	0	7	2	interleukin 1 receptor antagonist	Extracellular Space	cytokine	Cyp1a2, Cyp3a11, Hsd11b1, Igf1, Lifr, Oasl1, Rarres1
Il1r1	0	0	0	0	0	5	5	interleukin 1 receptor, type I	Plasma Membrane	transmembrane receptor	Abcc3, Igf1, Lifr, Saa1, Slco1a1
Igfals	0	0	0	0	0	1	9	insulin-like growth factor binding protein, acid labile subunit	Extracellular Space	other	Igf1
Igf2bp2	0	0	0	0	0	1	2	insulin-like growth factor 2 mRNA binding protein 2	Cytoplasm	translation regulator	Lims2
Ifrd1	0	0	0	0	0	3	3	interferon-related developmental regulator 1	Nucleus	other	Cth, Ebp, Igf1
Ifnar1	0	0	0	0	0	5	5	interferon receptor 1	Plasma Membrane	transmembrane receptor	Apol9b, B2m, H2-K1, Oasl1, Sod2
Hsd17b4	0	0	0	0	0	4	8	hydroxysteroid dehydrogenase 4	Cytoplasm	enzyme	Abcd3, Acox1, Pex11a, Scp2
Hip1	0	0	0	0	0	1	5	huntingtin interacting protein 1	Cytoplasm	other	Klk1b4
Hic1	0	0	0	0	0	4	5	hypermethylated in cancer 1	Nucleus	transcription regulator	Abhd3, Cyp7b1, Lgals8, Tmem62
Hgs	0	0	0	0	0	2	7	hepatocyte growth factor-regulated tyrosine kinase substrate	Cytoplasm	other	Egfr, Scnn1a
Hat1	0	0	0	0	0	1	3	histone acetyltransferase 1	Nucleus	enzyme	Csrp3
H6pd	0	0	0	0	0	2	7	hexose-6-phosphate dehydrogenase	Cytoplasm	enzyme	Gck, Tat
Golga3	0	0	0	0	0	1	4	golgin A3	Cytoplasm	transporter	Srr
Gna12	0	0	0	0	0	5	7	guanine nucleotide binding protein alpha 12	Plasma Membrane	enzyme	Egfr, Gclc, Gsta3, Gsta2, Gstp2
Ggcx	0	0	0	0	0	1	6	gamma-glutamyl carboxylase	Cytoplasm	enzyme	F9
Gdf3	0	0	0	0	0	1	2	growth differentiation factor 3	Extracellular Space	growth factor	Pcsk6
Gckr	0	0	0	0	0	1	6	glucokinase regulator	Nucleus	other	Gck
Gak	0	0	0	0	0	1	4	cyclin G associated kinase	Nucleus	kinase	Egfr
Flna	0	0	0	0	0	2	2	filamin A, alpha	Cytoplasm	other	Klk1b4, Scnn1a
Elovl2	0	0	0	0	0	1	6	ELOVL fatty acid elongase 2	Cytoplasm	enzyme	Scd1
Ehhadh	0	0	0	0	0	4	8	enoyl-CoA, hydratase/3-hydroxyacyl CoA dehydrogenase	Cytoplasm	enzyme	Abcd3, Acox1, Pex11a, Scp2
Cpne2	0	0	0	0	0	2	7	copine II	Other	other	B2m, H2-K1
Btg2	0	0	0	0	0	3	2	BTG family, member 2	Nucleus	transcription regulator	Cat, Sod1, Sod2
Bag1	0	0	0	0	0	2	4	BCL2-associated athanogene	Cytoplasm	other	Egfr, Klk1b4
BC089597	0	0	0	0	0	1	10	retinol dehydrogenase 16	Cytoplasm	enzyme	Cyp26a1
Atp2a2	0	0	0	0	0	3	7	ATPase, Ca++ transporting, cardiac muscle, slow twitch 2	Cytoplasm	transporter	Acacb, Scd1, Syt3
Atg7	0	0	0	0	0	2	7	autophagy related 7	Cytoplasm	enzyme	Cyp2a5, Gstm1
Arap1	0	0	0	0	0	1	7	ArfGAP with RhoGAP domain, ankyrin repeat and PH domain 1	Cytoplasm	other	Egfr
Amfr	0	0	0	0	0	1	7	autocrine motility factor receptor, E3 ubiquitin protein ligase	Plasma Membrane	transmembrane receptor	Mfn2
Adipor2	0	0	0	0	0	3	8	adiponectin receptor 2	Plasma Membrane	other	Acox1, Adipor2, Gck
Acot8	0	0	0	0	0	1	4	acyl-CoA thioesterase 8	Cytoplasm	enzyme	Cat
Vkorc1	0	0	0	0	0	1	6	vitamin K epoxide reductase complex, subunit 1	Cytoplasm	enzyme	F9
Vps25	0	0	0	0	0	1	4	vacuolar protein sorting 25 homolog	Cytoplasm	other	Egfr
Acads	0	0	0	0	0	1	6	acyl-CoA dehydrogenase, C-2 to C-3 short chain	Cytoplasm	enzyme	Glo1
Acaca	1	0	0	0	0	2	7	acetyl-CoA carboxylase alpha	Cytoplasm	enzyme	Gpam, Acacb, Scd1
Fasn	1	0	0	0	0	2	8	fatty acid synthase	Cytoplasm	enzyme	Gpam, Acox1, Scd1
Acly	1	0	0	0	0	2	8	ATP citrate lyase	Cytoplasm	enzyme	Gpam, Acss2, Scd1
Keap1	1	0	0	0	0	3	7	kelch-like ECH-associated protein 1	Cytoplasm	transcription regulator	Acp5, Gclc, Gstp2, Map1lc3a
Scap	2	0	0	0	0	7	7	SREBF chaperone	Cytoplasm	other	Fdps, Gpam, Acacb, Acss2, Gstm6, Hes6, Insig1, Sc5d, Scd1
Nr1i3	0	0	0	5	9	26	9	nuclear receptor subfamily 1, group I, member 3	Nucleus	ligand-dependent nuclear receptor	Apoa1, Cyp2b9, Nr1i2, Steap4, Ugt1a1, Cyp3a13, Cyp7a1, Dio1, Ei24, Gsta4, Gstm2, Papss2, Slco1b2, Sult1a1, Abcc3, Acox1, Aldh1a1, Aldh1a7, Ces2a, Ces2c, Cyp1a2, Cyp27a1, Cyp2a5, Cyp2c29, Cyp2f2, Cyp3a11, Cyp7b1, Ephx1, Gsta2, Gstm3, Gstm4, Gstm1, Gstp2, Insig1, Insig2, Lrg1, Rarres1, Ugt1a2, Ugt2b1, Ugt2b38
Nr1i2	0	0	0	10	13	35	7	nuclear receptor subfamily 1, group I, member 2	Nucleus	ligand-dependent nuclear receptor	Apof, Cpt1a, Hmgcs2, Nr1i2, Nr1i3, Ppara, Pparg, Scarb1, Serpind1, Ugt1a1, Ang, Apoc1, Cyp3a13, Cyp7a1, Gsta4, Gstm2, Gulo, Nr0b2, Nr1h4, Papss2, Pipox, Slco1b2, Tcn2, Abcc3, Acox1, Ahcy, Aldh1a1, Aldh1a7, Ces1d, Ces3b, Ces2a, Ces2c, Cml2, Cth, Cyp1a2, Cyp2a5, Cyp2c29, Cyp2d9, Cyp3a11, Cyp4v3, Entpd5, Fmo5, Gsta2, Gstm3, Gstm1, Gstm6, Gstp2, Hsd3b5, Igf1, Insig1, Insig2, Mgst1, Mup21, Nat8, Cml1,…
Rorc	0	0	0	7	13	27	9	RAR-related orphan receptor C	Nucleus	ligand-dependent nuclear receptor	Cyp2b9, Gyk, Hsd3b3, Nr1i3, Rdh9, Rhbg, Slc16a7, Akr1d1, Cyp2c70, Cyp2c37, Cyp2e1, Cyp3a59, Cyp4f15, Hpgd, Hsd3b2, Lrtm1, Rdh16, Rorc, Sulf2, Sult1a1, Acacb, Aox3, Cml5, Cyp2a5, Cyp2c29, Cyp2c50, Cyp2f2, Cyp3a11, Cyp3a25, Cyp7b1, Ddc, Elovl3, Gsta2, Gstm4, Gstp2, Hsd3b5, Keg1, Mup21, Nat8, Nnmt, Sdr9c7, Selenbp2, Slc13a2, Slc1a2, Slc41a2, Slco1a1, Sult5a1
Por	2	0	0	12	15	31	6	P450 oxidoreductase	Cytoplasm	enzyme	Elovl1, Fdps, Acadvl, Bdh1, Cldn3, Cpt1a, Fgl1, Hlf, Hsd17b10, Hsd3b3, Kdr, Lpl, Pparg, Serpina3n, Acat3, Akr1c14, 4931406C07Rik, Cyp2c55, Cyp7a1, Elovl5, Fgf1, Gphn, Gstm2, H2-Q1, Hsd3b2, Nr0b2, Sdc4, Sds, Serpina3m, Abcc3, Acat2, Adh4, Aldh1a1, Aldh1a7, Ces2a, Ces2c, Cyb5b, Cyp1a2, Cyp26a1, Cyp2a5, Cyp2c29, Cyp7b1, Elovl3, Entpd5, Ethe1, Gck, Gsta3, Gsta2, Gstm3, Gstm1, Gstm6, H2-K1, Hsd17b12, …
Fech	0	0	0	4	4	9	2	ferrochelatase	Cytoplasm	enzyme	Ccnd1, Col3a1, Cyp2b9, Cyp2d26, Cyp2e1, Cyp2j6, Cyp3a59, Cyp7a1, Cyp1a2, Cyp27a1, Cyp2c29, Cyp2d9, Cyp2f2, Cyp3a11, Cyp3a25, Cyp7b1, Slco1a1
Srebf1	2	0	0	8	8	13	6	sterol regulatory element binding transcription factor 1	Nucleus	transcription regulator	Fdps, Gpam, Agmat, Fas, G6pc, Lpl, Pparg, Scarb1, Slc2a2, Suclg1, Acads, Adh1, Apoa2, Cyb5, Cyp7a1, Nr0b2, Nr1h3, Pls3, Acacb, Acss2, Camk1d, Cyp7b1, Ethe1, Gck, Gstm6, Idh1, Insig1, Oat, Sc5d, Scd1, Thrsp
Acox1	0	0	15	11	20	31	8	acyl-CoA oxidase 1, palmitoyl	Cytoplasm	enzyme	Acadl, Acer2, Aig1, Cd63, Cstb, Ctbs, Ets2, Fabp4, Igfbp1, Krt23, Lonp1, Mfge8, Pigp, Plscr1, Slc16a1, Acadvl, Col4a2, Cxcl12, G6pc, Hsd3b3, Igfbp2, Lpl, Qpct, Sgk1, Tm4sf4, Vnn3, Akr1c6, Cyp2c37, Cyp3a59, Dio1, Dpp4, Fah, BC031353, Hpd, Hsd3b2, Il1rap, Lhpp, Mbl2, Nr1h3, Otc, Pah, Pipox, Pxmp2, Rgn, Serpina1d, Upp2, Abcd3, Acox1, Akr1c12, Baat, C4bp, Cat, Ces3b, Cml2, Cyp1a2, Cyp26a1, Cyp2c29, C…
Scp2	0	0	0	0	2	3	9	sterol carrier protein 2	Cytoplasm	transporter	Akr1c6, Cyp7a1, Acox1, Scp2, Slco1a1
Cela1	0	0	0	0	1	1	10	chymotrypsin-like elastase family, member 1	Extracellular Space	peptidase	H2-Q1, H2-K1
Nr1h2	0	0	0	0	5	5	4	nuclear receptor subfamily 1, group H, member 2	Nucleus	ligand-dependent nuclear receptor	Abca2, Apoe, C3, Cyp7a1, Nr1h3, Acox1, Crp, Gck, Hsd11b1, Scd1
Ifi30	0	0	0	0	1	1	3	interferon, gamma-inducible protein 30	Cytoplasm	enzyme	H2-Q1, H2-K1
Ap1m1	0	0	0	0	1	1	3	adaptor-related protein complex 1, mu 1 subunit	Cytoplasm	transporter	H2-Q1, H2-K1
Abcb11	0	0	0	0	2	1	9	ATP-binding cassette, sub-family B, member 11	Plasma Membrane	transporter	Cyp7a1, Nr0b2, Slc10a2
Nr1h3	2	0	0	5	8	6	8	nuclear receptor subfamily 1, group H, member 3	Nucleus	ligand-dependent nuclear receptor	Fdps, Gpam, Abcg8, Apoa1, G6pc, Lpl, Pparg, Abca2, Angptl3, Apoc1, Apoe, Cyp7a1, Gpt, Nr0b2, Nr1h3, Acox1, Crp, Gck, Hsd11b1, Insig2, Scd1
Mat1a	0	0	0	2	3	2	9	methionine adenosyltransferase I, alpha	Cytoplasm	enzyme	Apoa1, Fas, Alb, Cyp2e1, Prdx6, Saa1, Sod1
Hnf1a	0	0	0	26	41	38	7	HNF1 homeobox A	Nucleus	transcription regulator	Ahsg, Anpep, Apoh, Aqp9, Ccbl2, Ccnd1, Col3a1, Fas, Fgl1, G6pc, Gckr, Golt1a, Grhpr, Habp2, Hgfac, Hnf1b, Kng1, Lcat, Pla1a, Slc17a2, Slc2a2, Sult1c2, Tef, Tm4sf4, Txndc12, Ugt1a1, Aadac, Acat3, Adh1, Akr1c6, Alb, Ambp, Angptl3, Apoa2, Asgr1, Asgr2, C2, Hc, AU022252, Cbs, Cd302, Cdo1, Cyb5, Cyp2e1, Cyp7a1, Dpp4, Fh1, Fmo1, Gc, Gjb1, Hacl1, Hgd, Hpx, Itih4, Itm2b, Mccc1, Nr0b2, Nr1h4, Pah, Plg, Pr…
Ppara	0	0	0	31	41	41	6	peroxisome proliferator-activated receptor alpha	Nucleus	ligand-dependent nuclear receptor	Acadvl, Acat1, Agxt, Apoa1, Aqp9, Ccnd1, Cpt1a, Crot, Cxcl12, Decr2, G6pc, Got2, Gpd2, Gyk, Hadh, H2-T23, Hmgcs2, Hsd17b10, Hsd3b3, Igfbp2, Igfbp3, Lect2, Lpl, Nr1i2, Ppara, Pparg, Qpct, Scarb1, Slc25a20, Slc27a1, Socs2, Aadac, Acads, Acat3, Apoa2, Apoe, Arg1, Asl, Ass1, C2, C3, Hc, C1rb, Cfh, Cfi, Clec2d, Cps1, Cyp2c37, Cyp7a1, Dio1, Elovl5, Endog, Gpt, Gsta4, Gstk1, Gstz1, H2-T10, Hacl1, Hpd, H…
Rxra	0	0	0	15	19	18	6	retinoid X receptor, alpha	Nucleus	ligand-dependent nuclear receptor	Apoa1, App, Ccnd1, Cpt1a, Eng, Hmgcs2, Hnf1b, Kng1, Lpl, Ppara, Pparg, Slc27a1, Slc2a2, Spp1, Thbd, Abcb11, Adh1, Angptl3, Apoa2, Apoe, C3, Cdo1, Clmn, Cyp2c70, Cyp7a1, Gpt, Maob, Nr0b2, Nr1h3, Rorc, Rxra, Rxrg, Sdc1, Slc27a5, Abcc3, Acacb, Acox1, Ahcy, Aldh1a1, Apoc3, Baat, Cat, Cyp1a2, Cyp26a1, Cyp3a11, Gck, Gclc, Insig1, Orm2, Scd1, Slc10a2, Ugt1a9
Cebpa	0	0	0	17	18	15	6	CCAAT/enhancer binding protein, alpha	Nucleus	transcription regulator	Agt, Anpep, Bik, Btg1, Cpt1a, G6pc, Hnf1b, Hp, Igfbp3, Il6ra, Lepr, Lpl, Nr1i2, Ppara, Pparg, Spp1, Thbd, Adh1, Alb, Arg1, Asl, Ass1, C3, Cps1, Cyp3a13, Cyp7a1, Dgat2, Gch1, Hpgd, Igfbp4, Nr1h4, Nrp1, Otc, Prlr, Serpinf1, Apoc3, Cyp2a5, Cyp3a11, Ephx1, F9, Gstp2, Hsd11b1, Igf1, Mup21, Orm2, Pcsk6, Saa1, Scd1, Sod1, Sod2
Stat1	0	0	0	11	11	10	6	signal transducer and activator of transcription 1, 91kDa	Nucleus	transcription regulator	Agt, Btg1, Casp8, Ccnd1, Fas, Il15ra, Pparg, Psmb10, Serpina3n, Serpina3g, Tapbpl, Apoe, Arg1, C3, Ceacam1, Cfb, Cyp2e1, Dpp4, Ifitm3, Rorc, Serpina3m, Tymp, B2m, Crem, Cyp1a2, Cyp2c29, Cyp2d9, Cyp3a11, Igf1, Oasl1, Serpina3k, Serping1
Hnf1b	0	0	0	5	5	5	5	HNF1 homeobox B	Nucleus	transcription regulator	Acadvl, Hgfac, Mafb, Slc2a2, Tm4sf4, Akr1c6, Alb, Ambp, Nr1h4, Serpina1d, Serpina1c, Sgk2, Slco1a1, Ugt1a9, Ugt2b1
Foxa3	0	0	0	3	3	3	5	forkhead box A3	Nucleus	transcription regulator	Cyp2a22, G6pc, Slc2a2, Cyp2a12, Cyp2c55, Cyp3a13, Cyp2c29, Cyp3a11, Tat
Fabp1	0	0	0	2	2	2	8	fatty acid binding protein 1, liver	Cytoplasm	transporter	Ppara, Slc27a1, Cyp7a1, Nr1h4, Scp2, Slc10a2
Dbp	0	0	0	2	2	2	6	D site of albumin promoter binding protein	Nucleus	transcription regulator	Agt, Ppara, Adh1, Cyp7a1, F9, Scnn1a
Lipe	0	0	0	7	6	8	7	lipase, hormone-sensitive	Cytoplasm	enzyme	Amacr, Casp8, Cp, Jup, Pam, Pparg, Scarb1, Adh1, Cdo1, Rxra, Rxrg, Sdc4, Sucla2, Acss2, Aldh1a1, Cib2, Csrp3, Inmt, Scarb2, Scd1, Thrsp
Nr5a2	0	0	0	6	5	7	6	nuclear receptor subfamily 5, group A, member 2	Nucleus	ligand-dependent nuclear receptor	Abcg8, Apoa1, Ccnd1, Hp, Nr1i2, Scarb1, Abcb11, Cyp7a1, Gls2, Nr0b2, Nr1h4, Abcc3, Baat, Crp, Cyp7b1, Klk1b4, Saa1, Slc10a2
Nr0b2	0	0	0	6	5	7	9	nuclear receptor subfamily 0, group B, member 2	Nucleus	ligand-dependent nuclear receptor	Agt, Apoa1, Cpt1a, G6pc, Pparg, Scarb1, Abcb11, Cyp7a1, Gpt, Nr0b2, Nr1h4, Acox1, Baat, Ces2c, Cyp7b1, Gck, Scd1, Slc10a2
Map4k4	2	0	0	8	7	7	3	mitogen-activated protein kinase kinase kinase kinase 4	Cytoplasm	kinase	Ndufa3, Pgam1, Acadvl, Bckdhb, Ccbl2, Grhpr, Hadh, Pparg, St3gal4, Suclg1, Acads, Aldh4a1, Gcdh, Hsd3b7, Ivd, Papss2, Pxmp2, Acacb, Chpt1, Mlxipl, Pex11a, Phyh, Scd1, Scp2
Foxa2	0	0	0	14	10	10	6	forkhead box A2	Nucleus	transcription regulator	Apoa1, Ccnd1, Cpt1a, Cyp2a22, G6pc, Hadh, Hmgcs2, Hnf1b, Lpl, Nr1i2, Ppara, Pparg, Slc2a2, Sod3, Alb, C3, Hc, Cyp2a12, Nr1h4, Pon1, Pros1, Rorc, Serpina1d, Slco1b2, Ddc, Ephx1, Gck, Hes6, Igf1, Saa1, Scd1, Serpina1c, Tat, Tdo2
Abca1	0	0	0	3	0	0	4	ATP-binding cassette, sub-family A, member 1	Plasma Membrane	transporter	Apoa1, App, Scarb1
Dyrk1b	0	0	0	3	0	0	7	dual-specificity tyrosine-(Y)-phosphorylation regulated kinase 1B	Nucleus	kinase	Ccnd1, Cp, Sod3
Sfrp1	0	0	0	3	0	0	2	secreted frizzled-related protein 1	Plasma Membrane	transmembrane receptor	Bik, Mmp2, Tcf7
Htatip2	0	0	0	3	0	0	7	HIV-1 Tat interactive protein 2, 30kDa	Nucleus	transcription regulator	Ccnd1, Mmp2, Spp1
Tyrobp	0	0	0	3	0	0	2	TYRO protein tyrosine kinase binding protein	Plasma Membrane	transmembrane receptor	Cd83, Il18, Spp1
Serpinf1	0	0	0	3	0	0	9	serpin peptidase inhibitor, clade F, member 1	Extracellular Space	other	Ccnd1, Ngf, Pparg
Txnip	0	0	0	3	0	0	5	thioredoxin interacting protein	Cytoplasm	other	Ccnd1, Lpl, Ppara
Nfkb2	0	0	0	3	0	0	5	nuclear factor of kappa light polypeptide gene enhancer in B-cells 2	Nucleus	transcription regulator	Ccnd1, Cxcl12, Mmp2
Lpl	0	0	0	6	0	0	2	lipoprotein lipase	Cytoplasm	enzyme	Apoa1, Cpt1a, Lpl, Ppara, Scarb1, Slc27a1
Mapkapk2	0	0	0	3	0	0	4	mitogen-activated protein kinase-activated protein kinase 2	Nucleus	kinase	Il18, Mmp2, Pla1a
Ngfr	0	0	0	3	0	0	5	nerve growth factor receptor	Plasma Membrane	transmembrane receptor	Ccnd1, Ngf, Ngfr
Ctss	0	0	0	3	0	0	5	cathepsin S	Cytoplasm	peptidase	Casp8, Col4a2, Fas
Id2	0	0	0	3	0	0	7	inhibitor of DNA binding 2, dominant negative helix-loop-helix protein	Nucleus	transcription regulator	Ccnd1, Ngfr, Tcf7
Casp1	0	0	0	3	0	0	5	caspase 1, apoptosis-related cysteine peptidase	Cytoplasm	peptidase	Il18, Ppara, Pparg
Dnase2a	0	0	0	3	0	0	4	deoxyribonuclease II, lysosomal	Cytoplasm	enzyme	Cp, Il18, Zbp1
Trim24	0	0	0	6	0	0	5	tripartite motif containing 24	Nucleus	transcription regulator	Hnf1b, Itih2, Psmb10, Socs2, Spp1, Tgfbi
Prkar1a	0	0	0	3	0	0	4	protein kinase, cAMP-dependent, regulatory, type I, alpha	Cytoplasm	kinase	Ccnd1, Gata4, Pparg
Casp8	0	0	0	3	0	0	5	caspase 8, apoptosis-related cysteine peptidase	Nucleus	peptidase	Casp8, Fas, Il18
Trem1	0	0	0	9	0	0	2	triggering receptor expressed on myeloid cells 1	Plasma Membrane	transmembrane receptor	Cd83, Il15ra, Il6ra, Lpl, Nt5e, Ppap2b, Pparg, Spp1, Thbd
Itga1	0	0	0	3	0	0	7	integrin, alpha 1	Plasma Membrane	other	Dcn, Mmp2, Pparg
Bsg	0	0	0	3	0	0	4	basigin	Plasma Membrane	transporter	Il18, Kdr, Mmp2
Il6st	0	0	0	3	0	0	7	interleukin 6 signal transducer	Plasma Membrane	transmembrane receptor	Ccnd1, Hp, Il6ra
Il18	0	0	0	6	0	0	7	interleukin 18	Extracellular Space	cytokine	Cd83, Cxcl12, Cxcl16, Fas, Il18, Spp1
Idh1	0	0	0	3	0	0	8	isocitrate dehydrogenase 1, soluble	Cytoplasm	enzyme	Cldn3, Lpl, Pparg
Ddr1	0	0	0	3	0	0	3	discoidin domain receptor tyrosine kinase 1	Plasma Membrane	kinase	Col3a1, Eln, Mmp2
Taf4a	0	0	0	6	0	0	3	TAF4 RNA polymerase II, TATA box binding protein-associated factor, 135kDa	Nucleus	transcription regulator	Ccnd1, Dcn, Mmp2, Spp1, Tgm1, Vegfc
Prkaca	0	0	0	3	0	0	4	protein kinase, cAMP-dependent, catalytic, alpha	Cytoplasm	kinase	Ccnd1, G6pc, Ngf
Nos3	0	0	0	3	0	0	5	nitric oxide synthase 3	Cytoplasm	enzyme	Cxcl12, Mmp2, Sod3
Mapk1	0	0	0	12	0	0	4	mitogen-activated protein kinase 1	Cytoplasm	kinase	Aim1, Anpep, Ccnd1, Fam20a, H2-T23, Igfbp7, Mmp2, Nt5e, Serpina3g, Socs2, Spp1, Trim14
Men1	0	0	0	3	0	0	4	multiple endocrine neoplasia I	Nucleus	transcription regulator	Casp8, Ccnd1, Igfbp2
Met	0	0	0	6	0	0	6	MET proto-oncogene, receptor tyrosine kinase	Plasma Membrane	kinase	Ccnd1, Il18, Il15ra, Mmp2, Sh3bp5, Spp1
Proc	0	0	0	3	0	0	6	protein C	Extracellular Space	peptidase	Agt, Mmp2, Thbd
Alox5	0	0	0	3	0	0	1	arachidonate 5-lipoxygenase	Cytoplasm	enzyme	Ccnd1, Ppara, Scarb1
Fgfr2	0	0	0	7	0	0	7	fibroblast growth factor receptor 2	Plasma Membrane	kinase	Ccnd1, Col4a2, Fas, Inhbb, Pth1r, Spp1, Vegfc
Dicer1	0	0	0	7	0	0	3	dicer 1, ribonuclease type III	Cytoplasm	enzyme	Anpep, Ccnd1, Col18a1, Eng, Kdr, Lhfp, Ngfr
Irs1	0	0	0	11	0	0	5	insulin receptor substrate 1	Cytoplasm	enzyme	Ccnd1, Col3a1, Col4a2, G6pc, Lpl, Ppap2b, Pparg, Ptprf, Spp1, Tcf7, Tgfbi
Sod2	0	0	0	7	0	0	7	superoxide dismutase 2, mitochondrial	Cytoplasm	enzyme	Atp1a1, Glyctk, Kng1, Lipc, Mmp2, Ncald, Trim14
Rarb	0	0	0	7	0	0	7	retinoic acid receptor, beta	Nucleus	ligand-dependent nuclear receptor	Apoa1, Gata4, Hnf1b, Igfbp3, Tgm1, Thbd, Vegfc
Scd2	0	0	0	1	0	0	1	stearoyl-Coenzyme A desaturase 2	Cytoplasm	enzyme	Pparg
Scd1	0	0	0	5	0	0	10	stearoyl-CoA desaturase	Cytoplasm	enzyme	Acadvl, Cpt1a, G6pc, Lpl, Slc27a1
Sbds	0	0	0	4	0	0	4	Shwachman-Bodian-Diamond syndrome	Nucleus	other	Igfbp7, Il4ra, Mafb, Spp1
Sav1	0	0	0	2	0	0	3	salvador family WW domain containing protein 1	Cytoplasm	other	Ccnd1, Spp1
Sash1	0	0	0	5	0	0	7	SAM and SH3 domain containing 1	Extracellular Space	other	Il18, Il15ra, Pla1a, Sh3bp5, Vnn3
Rtn3	0	0	0	1	0	0	4	reticulon 3	Cytoplasm	other	App
Rtn2	0	0	0	1	0	0	2	reticulon 2	Cytoplasm	other	App
Capn1	0	0	0	1	0	0	2	calpain 1, large subunit	Cytoplasm	peptidase	Mmp2
Rnf40	0	0	0	2	0	0	3	ring finger protein 40, E3 ubiquitin protein ligase	Cytoplasm	enzyme	Cxcl12, Pparg
Slc22a1	0	0	0	2	0	0	10	solute carrier family 22, member 1	Plasma Membrane	transporter	Cpt1a, Slc2a2
Ihh	0	0	0	4	0	0	4	indian hedgehog	Extracellular Space	enzyme	Ccnd1, Kdr, Pth1r, Spp1
Slc11a2	0	0	0	1	0	0	4	solute carrier family 11, member 2	Plasma Membrane	transporter	App
Sgms2	0	0	0	1	0	0	7	sphingomyelin synthase 2	Plasma Membrane	enzyme	Apoa1
Six5	0	0	0	2	0	0	5	SIX homeobox 5	Nucleus	transcription regulator	Atp1a1, Fzd8
Sertad1	0	0	0	1	0	0	3	SERTA domain containing 1	Nucleus	transcription regulator	Ccnd1
Sgms1	0	0	0	2	0	0	3	sphingomyelin synthase 1	Cytoplasm	enzyme	App, Scarb1
Rprd1b	0	0	0	1	0	0	3	regulation of nuclear pre-mRNA domain containing 1B	Nucleus	other	Ccnd1
Rplp0	0	0	0	1	0	0	3	ribosomal protein, large, P0	Cytoplasm	other	Ccnd1
Rnd3	0	0	0	2	0	0	4	Rho family GTPase 3	Cytoplasm	enzyme	Ccnd1, Mmp2
Rgs2	0	0	0	4	0	0	3	regulator of G-protein signaling 2	Nucleus	other	Il18, Lpl, Pparg, Vnn3
Capns1	0	0	0	2	0	0	4	calpain, small subunit 1	Cytoplasm	peptidase	Ccnd1, Mmp2
Carhsp1	0	0	0	1	0	0	5	calcium regulated heat stable protein 1, 24kDa	Cytoplasm	other	G6pc
Retsat	0	0	0	1	0	0	8	retinol saturase	Cytoplasm	enzyme	Pparg
Slc27a1	0	0	0	1	0	0	5	solute carrier family 27, member 1	Plasma Membrane	transporter	Pparg
Rer1	0	0	0	1	0	0	7	retention in endoplasmic reticulum sorting receptor 1	Cytoplasm	other	App
Slc27a4	0	0	0	1	0	0	6	solute carrier family 27, member 4	Plasma Membrane	transporter	Pparg
Slc2a1	0	0	0	2	0	0	1	solute carrier family 2, member 1	Plasma Membrane	transporter	Mmp2, Ppara
Rarg	0	0	0	5	0	0	5	retinoic acid receptor, gamma	Nucleus	ligand-dependent nuclear receptor	Apoa1, Gata4, Hnf1b, Mafb, Thbd
Calcoco1	0	0	0	1	0	0	4	calcium binding and coiled-coil domain 1	Nucleus	transcription regulator	Ccnd1
Des	0	0	0	2	0	0	5	desmin	Cytoplasm	other	Dcn, Spp1
Ramp1	0	0	0	2	0	0	5	receptor activity modifying protein 1	Plasma Membrane	transporter	Flt4, Vegfc
Ralgds	0	0	0	1	0	0	5	ral guanine nucleotide dissociation stimulator	Cytoplasm	other	Ccnd1
Daxx	0	0	0	2	0	0	4	death-domain associated protein	Nucleus	transcription regulator	Casp8, Ccnd1
Slc9a3r2	0	0	0	2	0	0	7	solute carrier family 9, subfamily A, member 3 regulator 2	Plasma Membrane	transporter	Ccnd1, Scarb1
Dbi	0	0	0	2	0	0	8	diazepam binding inhibitor	Cytoplasm	other	Ppara, Pparg
Rac1	0	0	0	5	0	0	4	ras-related C3 botulinum toxin substrate 1	Plasma Membrane	enzyme	Agt, Ccnd1, Fas, Il6ra, Mmp2
Pttg1ip	0	0	0	1	0	0	6	pituitary tumor-transforming 1 interacting protein	Nucleus	other	Ccnd1
Esrra	0	0	0	5	0	0	7	estrogen related receptor, alpha	Nucleus	transcription regulator	Acadvl, Lpl, Ppara, Pparg, Slc25a20
Ptprf	0	0	0	1	0	0	7	protein tyrosine phosphatase, receptor type, F	Plasma Membrane	phosphatase	Ccnd1
Ccdc80	0	0	0	2	0	0	5	coiled-coil domain containing 80	Nucleus	other	Ccnd1, Pparg
Ptov1	0	0	0	1	0	0	5	prostate tumor overexpressed 1	Nucleus	other	Ccnd1
Pth1r	0	0	0	2	0	0	6	parathyroid hormone 1 receptor	Plasma Membrane	G-protein coupled receptor	Ccnd1, Spp1
Psmd14	0	0	0	1	0	0	4	proteasome 26S subunit, non-ATPase, 14	Cytoplasm	peptidase	Ccnd1
Dcn	0	0	0	4	0	0	5	decorin	Extracellular Space	other	Bgn, Casp8, Eng, Mmp2
Smo	0	0	0	4	0	0	5	smoothened, frizzled class receptor	Plasma Membrane	G-protein coupled receptor	Bgn, Ccnd1, Col4a2, Fas
Prox1	0	0	0	2	0	0	7	prospero homeobox 1	Nucleus	transcription regulator	Flt4, Kdr
Snrpa	0	0	0	1	0	0	3	small nuclear ribonucleoprotein polypeptide A	Nucleus	other	App
Prmt5	0	0	0	2	0	0	3	protein arginine methyltransferase 5	Cytoplasm	enzyme	G6pc, Pparg
Prkci	0	0	0	2	0	0	4	protein kinase C, iota	Cytoplasm	kinase	Ccnd1, Slc2a2
Prkch	0	0	0	2	0	0	5	protein kinase C, eta	Cytoplasm	kinase	Ccnd1, Tgm1
Snx17	0	0	0	1	0	0	3	sorting nexin 17	Cytoplasm	transporter	App
Socs7	0	0	0	1	0	0	4	suppressor of cytokine signaling 7	Cytoplasm	other	Pparg
Jund	0	0	0	4	0	0	4	jun D proto-oncogene	Nucleus	transcription regulator	Agt, Agtr1a, Ccnd1, Spp1
Ppp1r14b	0	0	0	2	0	0	3	protein phosphatase 1, regulatory subunit 14B	Cytoplasm	phosphatase	Epas1, Kdr
Ogt	0	0	0	2	0	0	3	O-linked N-acetylglucosamine transferase	Cytoplasm	enzyme	Ccnd1, Jup
Ppard	0	0	0	16	0	0	4	peroxisome proliferator-activated receptor delta	Nucleus	ligand-dependent nuclear receptor	Acadvl, Acy1, Adora1, Apoa1, Cpt1a, Gpd2, Hmgcs2, Igfbp2, Lpl, Lrp5, Mmd2, Pcp4l1, Pparg, Sirt5, Slc25a20, Slc27a1
Pon1	0	0	0	2	0	0	9	paraoxonase 1	Extracellular Space	phosphatase	Pparg, Scarb1
Ccndbp1	0	0	0	1	0	0	3	cyclin D-type binding-protein 1	Nucleus	other	Ccnd1
Pms2	0	0	0	1	0	0	3	PMS2 postmeiotic segregation increased 2	Nucleus	other	Ccnd1
Chd4	0	0	0	2	0	0	3	chromodomain helicase DNA binding protein 4	Nucleus	enzyme	Adora1, Ngfr
Plk3	0	0	0	1	0	0	6	polo-like kinase 3	Nucleus	kinase	Fas
Pla2g6	0	0	0	1	0	0	3	phospholipase A2, group VI	Cytoplasm	enzyme	Pparg
Lrrc8c	0	0	0	2	0	0	2	leucine rich repeat containing 8 family, member C	Cytoplasm	other	Lpl, Pparg
Picalm	0	0	0	1	0	0	3	phosphatidylinositol binding clathrin assembly protein	Cytoplasm	other	App
Phlpp1	0	0	0	2	0	0	6	PH domain and leucine rich repeat protein phosphatase 1	Cytoplasm	enzyme	Il18, Vnn3
Phlda1	0	0	0	1	0	0	6	pleckstrin homology-like domain, family A, member 1	Cytoplasm	other	Fas
Phgdh	0	0	0	1	0	0	1	phosphoglycerate dehydrogenase	Cytoplasm	enzyme	Mmp2
Cd24a	0	0	0	1	0	0	1	CD24a antigen	Plasma Membrane	other	Mmp2
Cd33	0	0	0	1	0	0	2	CD33 antigen	Plasma Membrane	other	App
Pes1	0	0	0	1	0	0	3	pescadillo ribosomal biogenesis factor 1	Nucleus	other	Ccnd1
Nat8	0	0	0	1	0	0	10	N-acetyltransferase 8	Nucleus	transcription regulator	App
Pdcl3	0	0	0	1	0	0	4	phosducin-like 3	Cytoplasm	other	Kdr
Pck1	0	0	0	2	0	0	9	phosphoenolpyruvate carboxykinase 1	Cytoplasm	kinase	Acadvl, G6pc
Derl1	0	0	0	1	0	0	7	derlin 1	Cytoplasm	other	Mmp2
Parp2	0	0	0	2	0	0	3	poly polymerase 2	Nucleus	enzyme	Lpl, Pparg
Parp1	0	0	0	5	0	0	3	poly polymerase 1	Nucleus	enzyme	Ccnd1, Cxcl12, Pla1a, Socs2, Vegfc
Eif2b1	0	0	0	1	0	0	4	eukaryotic translation initiation factor 2B, subunit 1 alpha, 26kDa	Cytoplasm	translation regulator	Ccnd1
Nt5e	0	0	0	2	0	0	7	5'-nucleotidase, ecto	Plasma Membrane	phosphatase	Col3a1, Spp1
Nr2f6	0	0	0	1	0	0	6	nuclear receptor subfamily 2, group F, member 6	Nucleus	ligand-dependent nuclear receptor	Lpl
Nqo2	0	0	0	2	0	0	6	NAD(P)H dehydrogenase, quinone 2	Cytoplasm	enzyme	Ccnd1, Cxcl12
Npc2	0	0	0	2	0	0	4	Niemann-Pick disease, type C2	Extracellular Space	other	Pparg, Tcf21
Cxxc5	0	0	0	1	0	0	7	CXXC finger protein 5	Nucleus	other	Kdr
Nop58	0	0	0	1	0	0	2	NOP58 ribonucleoprotein	Nucleus	enzyme	Ccnd1
Nid1	0	0	0	1	0	0	5	nidogen 1	Extracellular Space	other	Ptprf
Sstr2	0	0	0	2	0	0	2	somatostatin receptor 2	Plasma Membrane	G-protein coupled receptor	G6pc, Lpl
Ngf	0	0	0	8	0	0	6	nerve growth factor	Extracellular Space	growth factor	App, Ccnd1, Cd83, Epas1, Fas, Mmp2, Ngfr, Pparg
Dhcr24	0	0	0	1	0	0	6	24-dehydrocholesterol reductase	Cytoplasm	enzyme	App
Ndst1	0	0	0	1	0	0	6	N-deacetylase/N-sulfotransferase 1	Cytoplasm	enzyme	Kdr
Ncoa3	0	0	0	5	0	0	5	nuclear receptor coactivator 3	Nucleus	transcription regulator	Ccdc80, Ccnd1, Igfbp3, Kdr, Pparg
Naa30	0	0	0	1	0	0	4	N(alpha)-acetyltransferase 30, NatC catalytic subunit	Cytoplasm	enzyme	Fas
Cdk20	0	0	0	1	0	0	5	cyclin-dependent kinase 20	Nucleus	kinase	Ccnd1
Dll4	0	0	0	2	0	0	5	delta-like 4	Extracellular Space	other	Kdr, Tcf7
Mthfr	0	0	0	1	0	0	5	methylenetetrahydrofolate reductase	Cytoplasm	enzyme	App
Mst1	0	0	0	4	0	0	6	macrophage stimulating 1	Extracellular Space	growth factor	Ccnd1, Fas, Il18, Spp1
Mpo	0	0	0	1	0	0	1	myeloperoxidase	Cytoplasm	enzyme	App
Dnajc14	0	0	0	1	0	0	4	DnaJ homolog, subfamily C, member 14	Cytoplasm	other	Agtr1a
Stat3	0	0	0	20	0	0	7	signal transducer and activator of transcription 3	Nucleus	transcription regulator	Agt, Ahsg, Ccnd1, Cd83, Col3a1, Ctf1, Epas1, Fas, G6pc, Hp, Il4ra, Il6ra, Kdr, Lcat, Ltbr, Mmp2, Serpina3n, Sgk1, Thbd, Trim14
Mmp9	0	0	0	4	0	0	1	matrix metallopeptidase 9	Extracellular Space	peptidase	Ccnd1, Col18a1, Cxcl12, Mmp2
Mmp2	0	0	0	4	0	0	5	matrix metallopeptidase 2	Extracellular Space	peptidase	Ccnd1, Col18a1, Cxcl12, Il4ra
Dnm2	0	0	0	1	0	0	4	dynamin 2	Plasma Membrane	enzyme	Mmp2
Dock8	0	0	0	5	0	0	4	dedicator of cytokinesis 8	Cytoplasm	other	Il18, Il15ra, Pla1a, Sh3bp5, Vnn3
Stk4	0	0	0	2	0	0	3	serine/threonine kinase 4	Cytoplasm	kinase	Fas, Mmp2
Med15	0	0	0	1	0	0	5	mediator complex subunit 15	Nucleus	transcription regulator	Ccnd1
Cxcr4	0	0	0	4	0	0	1	chemokine receptor 4	Plasma Membrane	G-protein coupled receptor	Ccnd1, Cxcl12, Igfbp7, Mmp2
Stx2	0	0	0	2	0	0	3	syntaxin 2	Cytoplasm	transporter	Ccnd1, Mmp2
Map2k7	0	0	0	4	0	0	5	mitogen-activated protein kinase kinase 7	Cytoplasm	kinase	Ccnd1, Enpp2, Fas, Fcgrt
Map2k6	0	0	0	5	0	0	4	mitogen-activated protein kinase kinase 6	Cytoplasm	kinase	Bgn, Ccnd1, Cd83, Mmp2, Pth1r
Maml1	0	0	0	2	0	0	4	mastermind-like 1	Nucleus	transcription regulator	Ccnd1, Heyl
Dph1	0	0	0	1	0	0	7	diphthamide biosynthesis 1	Cytoplasm	other	Ccnd1
Hsd11b1	0	0	0	4	0	0	9	hydroxysteroid dehydrogenase 1	Cytoplasm	enzyme	Agt, Apoa1, Cpt1a, Ppara
Lrp5	0	0	0	2	0	0	5	low density lipoprotein receptor-related protein 5	Plasma Membrane	transmembrane receptor	Hnf1b, Slc2a2
Bmp1	0	0	0	1	0	0	6	bone morphogenetic protein 1	Extracellular Space	peptidase	Igfbp3
Loxl1	0	0	0	1	0	0	5	lysyl oxidase-like 1	Extracellular Space	enzyme	Eln
Lipc	0	0	0	2	0	0	6	lipase, hepatic	Extracellular Space	enzyme	Apoa1, Scarb1
Jam2	0	0	0	1	0	0	5	junctional adhesion molecule 2	Plasma Membrane	other	Cxcl12
Klhl2	0	0	0	1	0	0	7	kelch-like family member 2	Cytoplasm	other	Ccnd1
Klf15	0	0	0	4	0	0	6	Kruppel-like factor 15	Nucleus	transcription regulator	Acadvl, Pparg, Slc25a20, Slc27a1
Klc1	0	0	0	1	0	0	3	kinesin light chain 1	Cytoplasm	other	App
Fbxo4	0	0	0	1	0	0	6	F-box protein 4	Nucleus	enzyme	Ccnd1
Itpr3	0	0	0	1	0	0	3	inositol 1,4,5-trisphosphate receptor, type 3	Cytoplasm	ion channel	G6pc
Itm2c	0	0	0	1	0	0	5	integral membrane protein 2C	Cytoplasm	other	App
Itm2b	0	0	0	1	0	0	6	integral membrane protein 2B	Plasma Membrane	other	App
Itih1	0	0	0	2	0	0	9	inter-alpha-trypsin inhibitor heavy chain 1	Extracellular Space	other	Itih2, Pparg
Tcf7	0	0	0	5	0	0	5	transcription factor 7, T cell specific	Nucleus	transcription regulator	Hnf1b, Ppara, Pparg, Spp1, Tcf7
Bin1	0	0	0	1	0	0	5	bridging integrator 1	Nucleus	other	App
Irs2	0	0	0	5	0	0	5	insulin receptor substrate 2	Cytoplasm	enzyme	G6pc, Gckr, Lpl, Pparg, Slc2a2
Tfpi2	0	0	0	1	0	0	8	tissue factor pathway inhibitor 2	Extracellular Space	other	Ccnd1
Irak4	0	0	0	5	0	0	7	interleukin-1 receptor-associated kinase 4	Cytoplasm	kinase	App, Cxcl16, Pde4b, Pparg, Slc25a25
Ing2	0	0	0	1	0	0	4	inhibitor of growth family, member 2	Nucleus	transcription regulator	Spp1
Ilkap	0	0	0	1	0	0	4	integrin-linked kinase-associated serine/threonine phosphatase	Cytoplasm	phosphatase	Ccnd1
Thap11	0	0	0	1	0	0	4	THAP domain containing 11	Nucleus	other	Gata4
Thbd	0	0	0	2	0	0	5	thrombomodulin	Plasma Membrane	transmembrane receptor	Il18, Thbd
Fabp2	0	0	0	4	0	0	6	fatty acid binding protein 2, intestinal	Cytoplasm	transporter	Abcg8, Cpt1a, Ppara, Pparg
Grn	0	0	0	2	0	0	7	granulin	Extracellular Space	growth factor	App, Ccnd1
Idh2	0	0	0	2	0	0	5	isocitrate dehydrogenase 2, mitochondrial	Cytoplasm	enzyme	Cldn3, Pparg
Thoc5	0	0	0	1	0	0	4	THO complex 5	Cytoplasm	other	Apoa1
Ide	0	0	0	1	0	0	7	insulin-degrading enzyme	Extracellular Space	peptidase	App
Dsp	0	0	0	4	0	0	7	desmoplakin	Plasma Membrane	other	Col3a1, Jup, Lpl, Pparg
Tmbim1	0	0	0	2	0	0	7	transmembrane BAX inhibitor motif containing 1	Cytoplasm	other	Fas, Mmp2
Trpc4ap	0	0	0	1	0	0	7	transient receptor potential cation channel, subfamily C, member 4 associated protein	Cytoplasm	transporter	App
Ctf1	0	0	0	4	0	0	6	cardiotrophin 1	Extracellular Space	cytokine	Agt, Gata4, Pparg, Serpina3n
Urgcp	0	0	0	1	0	0	7	upregulator of cell proliferation	Cytoplasm	other	Ccnd1
Cryab	0	0	0	2	0	0	5	crystallin, alpha B	Nucleus	other	App, Ccnd1
Fgfr4	0	0	0	2	0	0	6	fibroblast growth factor receptor 4	Plasma Membrane	kinase	Ccnd1, Kdr
Hhex	0	0	0	2	0	0	7	hematopoietically expressed homeobox	Nucleus	transcription regulator	Eng, Kdr
Hfe	0	0	0	2	0	0	6	hemochromatosis	Plasma Membrane	transmembrane receptor	Slc2a2, Slc39a14
Heyl	0	0	0	2	0	0	5	hes-related family bHLH transcription factor with YRPW motif-like	Nucleus	transcription regulator	Gata4, Mmp2
Vdac1	0	0	0	1	0	0	4	voltage-dependent anion channel 1	Cytoplasm	ion channel	App
Hdac3	0	0	0	4	0	0	4	histone deacetylase 3	Nucleus	transcription regulator	Ccnd1, Enpp2, Jup, Spp1
Ece1	0	0	0	1	0	0	6	endothelin converting enzyme 1	Plasma Membrane	peptidase	App
Creb3l3	0	0	0	2	0	0	6	cAMP responsive element binding protein 3-like 3	Other	other	Cyp2b9, G6pc
Vps26a	0	0	0	1	0	0	4	vacuolar protein sorting 26 homolog A	Cytoplasm	transporter	App
Ece2	0	0	0	1	0	0	4	endothelin converting enzyme 2	Plasma Membrane	peptidase	App
H13	0	0	0	1	0	0	6	histocompatibility 13	Cytoplasm	peptidase	App
Gtpbp4	0	0	0	1	0	0	3	GTP binding protein 4	Nucleus	enzyme	Ccnd1
Gtf2i	0	0	0	2	0	0	5	general transcription factor IIi	Nucleus	transcription regulator	Ccnd1, Kdr
Gpc3	0	0	0	1	0	0	1	glypican 3	Plasma Membrane	other	Ccnd1
Gpam	0	0	0	2	0	0	8	glycerol-3-phosphate acyltransferase, mitochondrial	Cytoplasm	enzyme	G6pc, Hmgcs2
Gnb2	0	0	0	4	0	0	3	guanine nucleotide binding protein, beta polypeptide 2	Plasma Membrane	enzyme	Cd83, Mafb, Pde4b, Thbd
Gnb1	0	0	0	4	0	0	3	guanine nucleotide binding protein, beta polypeptide 1	Plasma Membrane	enzyme	Cd83, Mafb, Pde4b, Thbd
Ednrb	0	0	0	2	0	0	5	endothelin receptor type B	Plasma Membrane	G-protein coupled receptor	Flt4, Vegfc
Gdf2	0	0	0	8	0	0	5	growth differentiation factor 2	Extracellular Space	growth factor	Atp1a1, Cxcl12, Eng, Enpp2, Ngf, Ngfr, Socs2, Spp1
Gata4	0	0	0	7	0	0	7	GATA binding protein 4	Nucleus	transcription regulator	Abcg8, Adora1, Agtr1a, Col3a1, F10, Gata4, Inhbb
Eed	0	0	0	2	0	0	4	embryonic ectoderm development	Nucleus	transcription regulator	Gata4, Tcf21
Cldn6	0	0	0	2	0	0	5	claudin 6	Plasma Membrane	other	Cldn3, Cldn14
Cntnap1	0	0	0	1	0	0	5	contactin associated protein 1	Plasma Membrane	other	App
Fscn1	0	0	0	1	0	0	3	fascin actin-bundling protein 1	Cytoplasm	other	Mmp2
Figf	0	0	0	2	0	0	5	c-fos induced growth factor	Extracellular Space	growth factor	Ccnd1, Vegfc
Fancc	0	0	0	4	0	0	3	Fanconi anemia, complementation group C	Nucleus	other	Aqp9, Cxcl12, Hnf1b, Igfbp3
Col4a2	0	0	0	1	0	0	5	collagen, type IV, alpha 2	Extracellular Space	other	Fas
Whsc1l1	0	0	0	1	0	0	4	Wolf-Hirschhorn syndrome candidate 1-like 1	Nucleus	enzyme	Ccnd1
Eif4h	0	0	0	1	0	0	4	eukaryotic translation initiation factor 4H	Cytoplasm	translation regulator	Ccnd1
Csnk1e	0	0	0	1	0	0	3	casein kinase 1, epsilon	Cytoplasm	kinase	App
Btrc	0	0	0	2	0	0	3	beta-transducin repeat containing E3 ubiquitin protein ligase	Cytoplasm	enzyme	Ccnd1, Lect2
Bace2	0	0	0	1	0	0	5	beta-site APP-cleaving enzyme 2	Cytoplasm	peptidase	App
Axin1	0	0	0	2	0	0	4	axin 1	Cytoplasm	other	Ccnd1, Jup
Atp9a	0	0	0	1	0	0	6	ATPase, class II, type 9A	Cytoplasm	transporter	Vegfc
Atf6	0	0	0	4	0	0	7	activating transcription factor 6	Cytoplasm	transcription regulator	App, Cpt1a, G6pc, Ppara
Ate1	0	0	0	1	0	0	4	arginyltransferase 1	Nucleus	enzyme	Ccnd1
Arrb1	0	0	0	2	0	0	1	arrestin, beta 1	Cytoplasm	other	Lpl, Scarb1
Arhgef2	0	0	0	1	0	0	2	Rho/Rac guanine nucleotide exchange factor 2	Cytoplasm	other	Ccnd1
Arhgap21	0	0	0	5	0	0	3	Rho GTPase activating protein 21	Cytoplasm	other	Il18, Il15ra, Pla1a, Sh3bp5, Vnn3
Arf3	0	0	0	1	0	0	4	ADP-ribosylation factor 3	Cytoplasm	enzyme	App
Arf1	0	0	0	1	0	0	7	ADP-ribosylation factor 1	Cytoplasm	enzyme	Ccnd1
Araf	0	0	0	1	0	0	7	A-Raf proto-oncogene, serine/threonine kinase	Cytoplasm	kinase	Ccnd1
Apoa2	0	0	0	2	0	0	8	apolipoprotein A-II	Extracellular Space	transporter	Apoa1, Scarb1
Ap3d1	0	0	0	1	0	0	4	adaptor-related protein complex 3, delta 1 subunit	Cytoplasm	transporter	Slc30a3
Xdh	0	0	0	5	0	0	9	xanthine dehydrogenase	Cytoplasm	enzyme	Avpr1a, Mmp2, Ppara, Pparg, Spp1
Ank	0	0	0	1	0	0	4	ANKH inorganic pyrophosphate transport regulator	Plasma Membrane	transporter	Spp1
Alpl	0	0	0	1	0	0	3	alkaline phosphatase, liver/bone/kidney	Plasma Membrane	phosphatase	Spp1
Zdhhc7	0	0	0	1	0	0	4	zinc finger, DHHC-type containing 7	Cytoplasm	enzyme	App
Aldh1a1	0	0	0	2	0	0	10	aldehyde dehydrogenase 1 family, member A1	Cytoplasm	enzyme	G6pc, Ppara
Agxt	0	0	0	1	0	0	9	alanine-glyoxylate aminotransferase	Cytoplasm	enzyme	Col3a1
Agpat9	0	0	0	2	0	0	5	1-acylglycerol-3-phosphate O-acyltransferase 9	Cytoplasm	enzyme	Lpl, Pparg
Adm	0	0	0	4	0	0	5	adrenomedullin	Extracellular Space	other	Agt, Casp8, Pparg, Spp1
Adam10	0	0	0	5	0	0	2	ADAM metallopeptidase domain 10	Plasma Membrane	peptidase	App, Ccnd1, Cxcl12, Cxcl16, Inhbc
Ada	0	0	0	2	0	0	3	adenosine deaminase	Cytoplasm	enzyme	Adora1, Spp1
Acvrl1	0	0	0	4	0	0	5	activin A receptor type II-like 1	Plasma Membrane	kinase	Cxcl12, Eng, Jup, Kdr
Acot13	0	0	0	2	0	0	6	acyl-CoA thioesterase 13	Cytoplasm	enzyme	Ppara, Pparg
Zfp217	0	0	0	4	0	0	3	zinc finger protein 217	Nucleus	transcription regulator	Gata4, Igfbp3, Mpzl2, Socs2
Zfp746	0	0	0	1	0	0	4	zinc finger protein 746	Cytoplasm	transcription regulator	G6pc
Abca7	0	0	0	1	0	0	2	ATP-binding cassette, sub-family A, member 7	Plasma Membrane	transporter	App
Anxa2	0	0	0	3	0	0	2	annexin A2	Plasma Membrane	other	Fas, Igfbp3, Mmp2
Ptprj	0	0	0	3	0	0	7	protein tyrosine phosphatase, receptor type, J	Plasma Membrane	phosphatase	Il18, Pla1a, Vnn3
Timp3	0	0	0	3	0	0	4	TIMP metallopeptidase inhibitor 3	Extracellular Space	other	App, Fas, Mmp2
Hnrnpa2b1	0	0	0	6	0	0	3	heterogeneous nuclear ribonucleoprotein A2/B1	Nucleus	other	Cp, Fzd8, Igfbp2, Inhbb, Jup, Lepr
Socs6	0	0	0	3	0	0	4	suppressor of cytokine signaling 6	Cytoplasm	other	Il18, Pla1a, Vnn3
Vegfc	0	0	0	3	0	0	5	vascular endothelial growth factor C	Extracellular Space	growth factor	Flt4, Kdr, Vegfc
Sat1	0	0	0	3	0	0	5	spermidine/spermine N1-acetyltransferase 1	Cytoplasm	enzyme	Igfbp2, Igfbp3, Lpl
Cga	0	0	0	3	0	0	5	glycoprotein hormones, alpha polypeptide	Extracellular Space	other	Mmp2, Sgk1, Ugt1a1
Fabp4	0	0	0	3	0	0	3	fatty acid binding protein 4, adipocyte	Cytoplasm	transporter	Acat1, Ppara, Pparg
Crkl	0	0	0	3	0	0	3	v-crk avian sarcoma virus CT10 oncogene homolog-like	Cytoplasm	kinase	Il15ra, Pla1a, Vnn3
C3	0	0	0	3	0	0	9	complement component 3	Extracellular Space	peptidase	App, Cxcl16, Thbd
Map3k1	0	0	0	3	0	0	3	mitogen-activated protein kinase kinase kinase 1, E3 ubiquitin protein ligase	Cytoplasm	kinase	Ccnd1, Col3a1, Fas
H2afz	0	0	0	3	0	0	3	H2A histone family, member Z	Nucleus	other	Apoa1, Ccnd1, Pparg
Aco1	1	0	0	2	0	0	7	aconitase 1, soluble	Cytoplasm	enzyme	Fth1, App, Igfbp3
Pias3	1	0	0	2	0	0	3	protein inhibitor of activated STAT, 3	Nucleus	transcription regulator	Fth1, Hp, Serpina3n
Lpin1	1	0	0	2	0	0	7	lipin 1	Nucleus	phosphatase	Fdps, Ppara, Pparg
Tfam	1	0	0	3	0	0	4	transcription factor A, mitochondrial	Cytoplasm	transcription regulator	Pgam1, Echs1, Ppara, Slc25a20
Lrpap1	0	0	0	4	2	0	4	low density lipoprotein receptor-related protein associated protein 1	Plasma Membrane	transmembrane receptor	App, Lpl, Mmp2, Serpina3n, Lrp1, Serpina3m
Ghr	0	0	0	5	3	0	9	growth hormone receptor	Plasma Membrane	transmembrane receptor	Igfbp2, Igfbp3, Lpl, Socs2, Spp1, Ghr, Igfbp4, Prlr
Ikbkg	0	0	0	10	6	0	4	inhibitor of kappa light polypeptide gene enhancer in B-cells, kinase gamma	Nucleus	kinase	Cp, Cxcl12, Dcn, Enpp2, Ngf, Ppara, Pparg, Sgk1, Sod3, Tmem176b, C3, Clu, Ctsf, Gch1, H2-Q1, Slc16a2
Gck	0	0	0	5	3	0	10	glucokinase	Cytoplasm	kinase	Cpt1a, Echs1, G6pc, Hadh, Slc2a2, Car5a, Fh1, Pdk2
Ldlr	0	0	0	7	5	0	7	low density lipoprotein receptor	Plasma Membrane	transporter	Bgn, G6pc, Lpl, Mmp2, Ppara, Scarb1, Spp1, Apoe, Cyp7a1, Gpt, Lrp1, Nr1h3
Thra	0	0	0	7	5	0	3	thyroid hormone receptor, alpha	Nucleus	ligand-dependent nuclear receptor	Apoa1, App, Ccnd1, Cpt1a, Eng, Lpl, Pparg, Cyp7a1, Dio1, Furin, Rcan2, Slc6a12
Pkd1	0	0	0	11	9	0	5	polycystic kidney disease 1	Plasma Membrane	ion channel	Atp1a1, Cxcl16, G6pc, Itih2, Kng1, Pde4b, Prodh2, Qpct, Serpinf2, Slc2a2, Slc2a9, Aadac, Acox2, Aldh8a1, Cpn2, F13b, Hgd, Klkb1, Pah, Prlr
Cebpd	0	0	0	6	5	0	3	CCAAT/enhancer binding protein, delta	Nucleus	transcription regulator	Agt, Ccnd1, Hp, Ngf, Pparg, Vegfc, Akr1c14, Alb, C3, Clu, Cyp2e1
Apoa1	0	0	0	4	4	0	6	apolipoprotein A-I	Extracellular Space	transporter	Apoa1, App, Lcat, Scarb1, Apoa2, Apoe, Pon1, Xdh
Timm50	0	0	0	1	1	0	4	translocase of inner mitochondrial membrane 50 homolog	Cytoplasm	phosphatase	Hsd3b3, Hsd3b2
Pdlim2	0	0	0	5	5	0	3	PDZ and LIM domain 2	Cytoplasm	other	0610040J01Rik, Enpp2, Igfbp3, Mpzl2, Scara3, Ghdc, Ghr, Gstm2, Kynu, Prr16
Lrp1	0	0	0	3	3	0	6	low density lipoprotein receptor-related protein 1	Plasma Membrane	transmembrane receptor	App, Col3a1, Mmp2, C1rb, Lrp1, Serpinf1
Zfp385b	0	0	0	1	1	0	6	zinc finger protein 385B	Nucleus	other	Fas, Perp
Fkbp4	0	0	0	3	3	0	4	FK506 binding protein 4, 59kDa	Nucleus	enzyme	G6pc, Il15ra, Pparg, C3, Ceacam1, Prdx6
Bscl2	0	0	0	4	4	0	7	Berardinelli-Seip congenital lipodystrophy 2	Cytoplasm	other	Ccnd1, Lpl, Pparg, Ptplb, Cyp2e1, Mrap, Pygl, Sult1a1
Bcmo1	0	0	0	1	1	0	5			@	Pparg, Bco2
Rara	0	0	0	6	7	0	7	retinoic acid receptor, alpha	Nucleus	ligand-dependent nuclear receptor	Apoa1, Gata4, Hnf1b, Jup, Mafb, Thbd, Adh1, Clmn, Cyp2c70, Cyp7a1, F12, Maob, Nrp1
Ppp3ca	0	0	0	5	7	0	3	protein phosphatase 3, catalytic subunit, alpha isozyme	Cytoplasm	phosphatase	App, Cpt1a, Lcat, Ppap2b, Spp1, C3, Fxyd1, Lamp2, Maob, Pdk2, Psap, Sdc4
Ube2i	0	0	0	2	3	0	3	ubiquitin-conjugating enzyme E2I	Nucleus	enzyme	Pparg, Sgk1, Abcb11, Alb, Nr0b2
Zmpste24	0	0	0	2	3	0	7	zinc metallopeptidase STE24	Nucleus	peptidase	Igfbp3, Socs2, Dio1, Ghr, Igfals
Lcat	0	0	0	2	3	0	6	lecithin-cholesterol acyltransferase	Extracellular Space	enzyme	Apoa1, Scarb1, Apoe, Clu, Pon1
Nr1h4	0	0	0	13	15	6	6	nuclear receptor subfamily 1, group H, member 4	Nucleus	ligand-dependent nuclear receptor	Abcg8, Apoa1, G6pc, Kng1, Lcat, Lipc, Mmp2, Nr1i2, Nr1i3, Ppara, Pparg, Scarb1, Thbd, Abcb11, Ambp, C3, Cyp7a1, Gpt, Nags, Ndrg2, Nr0b2, Nr1h4, Pon1, Rarres2, Rxra, Sdc1, Slc27a5, Slco1b2, Abcc3, Baat, Cyp3a11, Orm2, Slc10a2, Slco1a1
Taf5	0	0	0	0	3	0	3	TAF5 RNA polymerase II, TATA box binding protein-associated factor, 100kDa	Nucleus	transcription regulator	Dio1, Ghr, Prlr
Crtc2	0	0	0	0	3	0	7	CREB regulated transcription coactivator 2	Nucleus	other	Gpt, Sds, Smarca2
Prlr	0	0	0	0	3	0	9	prolactin receptor	Plasma Membrane	transmembrane receptor	Ghr, Gjb1, Hsd3b2
Gtf2b	0	0	0	0	3	0	3	general transcription factor IIB	Nucleus	transcription regulator	Dio1, Ghr, Prlr
Ercc4	0	0	0	0	3	0	5	excision repair cross-complementation group 4	Nucleus	enzyme	Dio1, Ghr, Prlr
Taf10	0	0	0	0	3	0	4	TAF10 RNA polymerase II, TATA box binding protein-associated factor, 30kDa	Nucleus	transcription regulator	Dio1, Ghr, Prlr
Carm1	0	0	0	0	3	0	3	coactivator-associated arginine methyltransferase 1	Nucleus	transcription regulator	Abcb11, C3, Igfbp4
Hc	0	0	0	0	6	0	6	complement component 5	Extracellular Space	cytokine	Hc, Car5a, Fcgr2b, Mbl2, Nfix, Slc25a15
Cfb	0	0	0	0	3	0	9	complement factor B	Extracellular Space	peptidase	C3, Hc, C4a
Mbd1	0	0	0	0	3	0	4	methyl-CpG binding domain protein 1	Nucleus	transcription regulator	Apoe, Dpp4, Mgmt
Hnrnpk	0	0	0	0	3	0	3	heterogeneous nuclear ribonucleoprotein K	Nucleus	other	Prelp, Slc47a1, Tcn2
Ercc3	0	0	0	0	3	0	4	excision repair cross-complementation group 3	Nucleus	enzyme	Dio1, Ghr, Prlr
Ercc1	0	0	0	0	3	0	4	excision repair cross-complementation group 1	Nucleus	enzyme	Dio1, Ghr, Prlr
Ern1	0	0	0	0	5	0	6	endoplasmic reticulum to nucleus signaling 1	Cytoplasm	kinase	Ang, Cyp2e1, Dgat2, Gpt, Pros1
Gstp1	0	0	0	0	10	0	10	glutathione S-transferase pi 1	Cytoplasm	enzyme	Acsm5, 9030617O03Rik, Car8, Cbs, Cyp2e1, Cyp3a59, Lin7a, Mettl7a1, Pon1, Slc23a1
Dab2ip	0	0	0	0	1	0	5	DAB2 interacting protein	Plasma Membrane	other	Clu
Dag1	0	0	0	0	2	0	7	dystroglycan 1	Plasma Membrane	transmembrane receptor	Itga7, Snta1
Ptgis	0	0	0	0	1	0	7	prostaglandin I2 synthase	Cytoplasm	enzyme	Cyp2e1
Mbd2	0	0	0	0	4	0	3	methyl-CpG binding domain protein 2	Nucleus	transcription regulator	Apoe, Dpp4, Mgmt, Prlr
Mdc1	0	0	0	0	1	0	3	mediator of DNA-damage checkpoint 1	Nucleus	other	Clu
Pou6f1	0	0	0	0	1	0	6	POU class 6 homeobox 1	Nucleus	transcription regulator	Tmem59
Pld2	0	0	0	0	2	0	5	phospholipase D2	Cytoplasm	enzyme	Abcb11, Nr1h4
Plau	0	0	0	0	4	0	3	plasminogen activator, urokinase	Extracellular Space	peptidase	Ang, Arg1, Plg, Pon1
Gsta4	0	0	0	0	1	0	6	glutathione S-transferase, alpha 4	Other	enzyme	Gpt
Pilra	0	0	0	0	1	0	5	paired immunoglobin-like type 2 receptor alpha	Plasma Membrane	other	Gpt
Pcbd1	0	0	0	0	1	0	6	pterin-4 alpha-carbinolamine dehydratase/dimerization cofactor of hepatocyte nuclear factor 1 alpha	Nucleus	transcription regulator	Pah
Pafah2	0	0	0	0	1	0	9	platelet-activating factor acetylhydrolase 2, 40kDa	Cytoplasm	enzyme	Gpt
Lman1	0	0	0	0	1	0	7	lectin, mannose-binding, 1	Cytoplasm	other	F5
Dmpk	0	0	0	0	1	0	5	dystrophia myotonica-protein kinase	Cytoplasm	kinase	Fxyd1
Dnaja4	0	0	0	0	1	0	2	DnaJ homolog, subfamily A, member 4	Nucleus	other	Apoe
Cebpg	0	0	0	0	2	0	4	CCAAT/enhancer binding protein, gamma	Nucleus	transcription regulator	Adh1, F7
Klb	0	0	0	0	2	0	5	klotho beta	Plasma Membrane	enzyme	Cyp7a1, Nr0b2
Sec16b	0	0	0	0	1	0	6	SEC16 homolog B	Nucleus	other	Rgn
Slc10a2	0	0	0	0	1	0	10	solute carrier family 10, member 2	Plasma Membrane	transporter	Cyp7a1
Hnrnpl	0	0	0	0	1	0	4	heterogeneous nuclear ribonucleoprotein L	Nucleus	other	Ceacam1
Slc16a2	0	0	0	0	2	0	6	solute carrier family 16, member 2	Plasma Membrane	transporter	Dio1, Slco1b2
Slc26a1	0	0	0	0	1	0	6	solute carrier family 26, member 1	Plasma Membrane	transporter	Gpt
Srxn1	0	0	0	0	1	0	7	sulfiredoxin 1	Cytoplasm	enzyme	Gpt
Hadha	0	0	0	0	1	0	5	hydroxyacyl-CoA dehydrogenase/3-ketoacyl-CoA thiolase/enoyl-CoA hydratase, alpha subunit	Cytoplasm	enzyme	Gpt
Stk40	0	0	0	0	4	0	5	serine/threonine kinase 40	Cytoplasm	kinase	Apoe, Hc, Fgf1, Iyd
Edf1	0	0	0	0	1	0	7	endothelial differentiation-related factor 1	Nucleus	transcription regulator	Nr0b2
Cldn3	0	0	0	0	1	0	9	claudin 3	Plasma Membrane	transmembrane receptor	Slc31a1
Trfr2	0	0	0	0	1	0	6			@	Furin
Gal3st1	0	0	0	0	2	0	5	galactose-3-O-sulfotransferase 1	Cytoplasm	enzyme	Gls2, Slc38a3
Faim	0	0	0	0	1	0	4	Fas apoptotic inhibitory molecule	Plasma Membrane	other	Gpt
Coro2a	0	0	0	0	1	0	2	coronin, actin binding protein, 2A	Cytoplasm	other	Dio1
C2	0	0	0	0	1	0	6	complement component 2	Extracellular Space	peptidase	Hc
Asgr2	0	0	0	0	1	0	6	asialoglycoprotein receptor 2	Plasma Membrane	transmembrane receptor	Asgr1
Apoc1	0	0	0	0	1	0	9	apolipoprotein C-I	Extracellular Space	other	Apoe
Afm	0	0	0	0	2	0	6	afamin	Extracellular Space	transporter	Afm, Apoe
Aebp1	0	0	0	0	2	0	2	AE binding protein 1	Nucleus	peptidase	Apoe, Nr1h3
Adcy3	0	0	0	0	1	0	3	adenylate cyclase 3	Plasma Membrane	enzyme	Nrp1
Acvr1	0	0	0	0	3	0	5	activin A receptor, type I	Plasma Membrane	kinase	C1rb, Ifi27l2b, Pros1
Uba2	0	0	0	0	1	0	3	ubiquitin-like modifier activating enzyme 2	Cytoplasm	enzyme	Alb
Ugt2b1	0	0	0	0	1	0	10	UDP glucuronosyltransferase 2 family, polypeptide B17	Cytoplasm	enzyme	Nr0b2
Abcc9	0	0	0	0	1	0	5	ATP-binding cassette, sub-family C, member 9	Plasma Membrane	ion channel	Xdh
Cebpb	0	0	32	16	21	12	6	CCAAT/enhancer binding protein, beta	Nucleus	transcription regulator	Acta2, Akr1b8, Antxr1, Aplnr, Bcl2a1b, Col1a1, Col1a2, Col5a2, Csf1r, Ctnnb1, Dab2, Dhfr, Emcn, Fabp4, Fhl1, Fzd1, Icam1, Igfbp1, Irs2, Itgal, Lamc1, Lbp, Lyn, Mmp11, Pea15a, Plxnd1, Prg2, Ptgs1, Rbbp7, Stat3, Tmem50b, Tnfrsf19, Agt, Ccnd1, Cp, Cpt1a, Dcn, Fas, G6pc, Hp, Igfbp3, Lepr, Ppara, Pparg, Scarb1, Sgk1, Spp1, Tmem176b, Adh1, Alb, Arg1, C3, Cdo1, Cyb5, Cyp2e1, Dgat2, F7, H2-Q1, Hpx, Ifitm…
Gna15	0	0	11	6	8	6	2	guanine nucleotide binding protein	Plasma Membrane	enzyme	Acta2, Akap12, Dab2, Fhl1, Gucy1b3, Lamb2, Lbp, Nfkb1, Pfn2, Rbp1, Tagln, Avpr1a, Cp, Fbln5, H2-T23, Serpina3n, Thbd, Akr1c14, C3, Cdo1, Enpp1, Fmo1, Hsd3b7, Serpina3m, Xdh, Akr7a5, Cth, Mgst1, Serpina3k, Sod2, Ugdh
Pparg	0	0	30	21	17	22	6	peroxisome proliferator-activated receptor gamma	Nucleus	ligand-dependent nuclear receptor	Acadl, Acta2, Bace1, Cav1, Cd40, Col1a1, Col1a2, Cplx2, Ctnnb1, Ets1, F11r, Fabp4, Fabp5, Fn1, Hadha, Icam1, Igfbp1, Irs2, Krt19, Mmp14, Nos3, Pecam1, Rapgef1, Sdpr, Slc9a1, Smo, Stim1, Tgfbr2, Vamp2, Ywhae, Agt, Apoa1, App, Bdh1, Ccnd1, Cpt1a, G6pc, Hmgcs2, Hp, Igfbp3, Igfbp7, Lpl, Manba, Ppara, Pparg, Ptprf, Scarb1, Slc25a20, Slc27a1, Slc2a2, Spp1, Acads, Apoa2, Apoe, Arl4d, C3, Dgat2, Fgf1, Gp…
Ahr	0	0	35	23	11	23	7	aryl hydrocarbon receptor	Nucleus	ligand-dependent nuclear receptor	Acta2, Actn1, Adam19, Adm, Arnt, Cd38, Col14a1, Col1a1, Col1a2, Col4a1, Col5a1, Col5a2, Col6a1, Ctnnb1, Dhfr, Emilin1, Fabp4, Fbln2, Fn1, Hunk, Itga5, Klf2, Lbp, Ltbp3, Matn2, Nid1, Nid2, Nqo1, Pdgfrb, Rbp1, Slc1a4, Stat3, Tgfbr2, Timp2, Tnfrsf19, Adamts2, App, Casp8, Ccnd1, Col3a1, Col4a2, Dcn, Fas, Fbln5, Hp, Mmd2, Mmp2, Pcp4l1, Pde4b, Pparg, Rdh9, Slc16a5, Slc17a2, Spp1, Steap4, Tgfbi, Ugt1a1,…
Hmox1	0	0	12	4	5	0	2	heme oxygenase 1	Cytoplasm	enzyme	Acta2, Adora2a, Aqp1, Col1a1, Dgcr8, Figf, Icam1, Mapk14, Pecam1, Reln, Sparc, Thbs2, Cxcl12, Eng, Kdr, Thbd, Angptl3, Cyp2e1, Fgf1, Gpt, Tymp
Klf9	0	0	3	0	2	0	9	Kruppel-like factor 9	Nucleus	transcription regulator	Col1a1, Igfbp1, Klf13, Cyp7a1, Ghr
Xrcc5	0	0	3	0	2	0	4	X-ray repair complementing defective repair in Chinese hamster cells 5	Nucleus	enzyme	Fkbp5, Nfkb1, Tmprss2, Apoe, Xdh
Smpd1	0	0	3	0	2	0	7	sphingomyelin phosphodiesterase 1, acid lysosomal	Cytoplasm	enzyme	Acta2, Col1a1, Ctsb, Cyp7a1, Dio1
Map2k1	0	0	20	0	7	0	4	mitogen-activated protein kinase kinase 1	Cytoplasm	kinase	Acta2, Bcl2a1b, Bcl2l11, Capn3, Cdh5, Col1a1, Col1a2, Ctsb, Dab2, Dusp5, Elk1, Gprc5b, Itga5, Mmp14, Pecam1, Rap1gap, Sirpa, Smad3, Tgm2, Tnc, Aldh1l1, Apoe, Asgr2, Dpp4, Furin, Maob, Serpina1d
Sdcbp	1	0	3	0	0	0	3	syndecan binding protein	Plasma Membrane	enzyme	Pebp1, Cldn1, Ctnnb1, Src
Ticam1	0	0	19	0	0	0	4	toll-like receptor adaptor molecule 1	Nucleus	other	Atp6v1e1, Cd38, Cd40, Cd86, Ednrb, Ets2, Fpr1, Icam1, Il15, Nes, Nfkb1, Nfkb2, Pilra, Ppap2a, Relb, Rhob, Samhd1, Tlr2, Tsc22d1
S1pr2	0	0	3	0	0	0	5	sphingosine-1-phosphate receptor 2	Plasma Membrane	G-protein coupled receptor	Acta2, Icam1, Nos3
Inhbb	0	0	3	0	0	0	5	inhibin, beta B	Extracellular Space	growth factor	Col4a1, Ctla2b, Tnc
Rhob	0	0	3	0	0	0	5	ras homolog family member B	Cytoplasm	enzyme	Nfkb1, Rhob, Tgfbr2
Igf2r	0	0	3	0	0	0	3	insulin-like growth factor 2 receptor	Plasma Membrane	transmembrane receptor	Igf2, Nedd9, Postn
Med28	0	0	3	0	0	0	4	mediator complex subunit 28	Nucleus	other	Acta2, Aebp1, Tagln
Nfyc	0	0	6	0	0	0	3	nuclear transcription factor Y, gamma	Nucleus	transcription regulator	Col1a1, Col1a2, Npr1, Pdgfrb, Pgm3, Rhob
Prkcd	0	0	9	0	0	0	3	protein kinase C, delta	Cytoplasm	kinase	Cd68, Col1a1, Col1a2, Icam1, Nfkb2, Plscr1, Relb, Stat3, Tlr2
Sphk2	0	0	3	0	0	0	7	sphingosine kinase 2	Cytoplasm	kinase	Fyn, Lyn, Src
Itgb1	0	0	9	0	0	0	4	integrin, beta 1	Plasma Membrane	transmembrane receptor	Acta2, Col1a1, Col1a2, Erbb2, Icam1, Itga5, Lamb1, Lamc1, Timp2
Igf2bp1	0	0	9	0	0	0	2	insulin-like growth factor 2 mRNA binding protein 1	Cytoplasm	translation regulator	Col14a1, Col1a1, Col1a2, Col5a1, Col6a2, Igf2, Lum, Serpinh1, Tnc
Mtor	0	0	19	0	0	0	5	mechanistic target of rapamycin	Nucleus	kinase	Adm, Arnt, Bcl2l11, Cd40, Cd86, Ctnnd1, Dhfr, Fabp4, Fn1, Hadha, Il2rb, Irs2, Otub1, Pecam1, Pip5k1c, Prkar1a, Src, St6gal1, Stat3
Trem2	0	0	3	0	0	0	2	triggering receptor expressed on myeloid cells 2	Plasma Membrane	transmembrane receptor	Cd40, Cd86, Cx3cr1
Trim28	0	0	6	0	0	0	3	tripartite motif containing 28	Nucleus	transcription regulator	Bcl2l11, Ets1, Klf2, Klf13, Nfkb1, S100a4
Hsp90aa1	0	0	3	0	0	0	4	heat shock protein 90kDa alpha, class A member 1	Cytoplasm	enzyme	Adrbk2, Fn1, Tcf12
Cxcr3	0	0	3	0	0	0	5	chemokine receptor 3	Plasma Membrane	G-protein coupled receptor	Col1a1, Fn1, Tnc
Sp2	0	0	3	0	0	0	3	Sp2 transcription factor	Nucleus	transcription regulator	Dhfr, Ptgs1, Serpinh1
Hdac5	0	0	6	0	0	0	4	histone deacetylase 5	Nucleus	transcription regulator	Acadl, Acta2, Ctnnb1, Klf2, Map3k3, Tagln
Txn1	0	0	6	0	0	0	4	thioredoxin	Cytoplasm	enzyme	Cd38, Cd40, Cd86, Icam1, Mapk14, Nfkb1
Hbb-b1	0	0	3	0	0	0	1	hemoglobin, beta adult major chain	Extracellular Space	transporter	Col1a2, Icam1, Pecam1
Hand2	0	0	6	0	0	0	5	heart and neural crest derivatives expressed 2	Nucleus	transcription regulator	Col1a1, Col1a2, Gja5, Hand2, S100a4, Tnnt2
Itgb2	0	0	6	0	0	0	2	integrin, beta 2	Plasma Membrane	transmembrane receptor	Acta2, Bcl2a1b, Cd86, Fn1, Itgal, Tgfbr2
Fzd8	0	0	3	0	0	0	6	frizzled class receptor 8	Plasma Membrane	G-protein coupled receptor	Col1a1, Ctnnb1, Fn1
Frs2	0	0	3	0	0	0	3	fibroblast growth factor receptor substrate 2	Plasma Membrane	other	Acta2, Erbb2, Tagln
Ly96	0	0	3	0	0	0	6	lymphocyte antigen 96	Plasma Membrane	transmembrane receptor	Cd40, Cd86, Nfkb1
Notch3	0	0	9	0	0	0	5	notch 3	Plasma Membrane	transcription regulator	Acta2, Actn1, Col5a1, Fn1, Gucy1b3, Pdgfrb, Smtn, Sparc, Tagln
Odc1	0	0	3	0	0	0	2	ornithine decarboxylase 1	Cytoplasm	enzyme	Itgal, Pdgfrb, Tlr2
Lyn	0	0	9	0	0	0	5	LYN proto-oncogene, Src family tyrosine kinase	Cytoplasm	kinase	Bcl2a1b, Bcl2l11, Cd22, Cd40, Cd86, Csf1, Fyn, Nfkb1, Nfkb2
Bax	0	0	6	0	0	0	3	BCL2-associated X protein	Cytoplasm	transporter	Bcl2l11, Ctsb, Ifitm1, Il15, Jak1, Tgm2
Smurf2	0	0	3	0	0	0	7	SMAD specific E3 ubiquitin protein ligase 2	Cytoplasm	enzyme	Fn1, Nedd9, Ski
Nfkbib	0	0	6	0	0	0	4	nuclear factor of kappa light polypeptide gene enhancer in B-cells inhibitor, beta	Nucleus	transcription regulator	Bcl2a1b, Casp6, Cd40, Cd86, Icam1, Nos3
Cyr61	0	0	6	0	0	0	7	cysteine-rich, angiogenic inducer, 61	Extracellular Space	other	Bcl2l11, Col1a1, Col1a2, Ctnnb1, Itga5, Timp2
Smad1	0	0	6	0	0	0	7	SMAD family member 1	Nucleus	transcription regulator	Acta2, Col1a1, Col1a2, Col4a1, Csf1, Smad6
Psmb9	0	0	3	0	0	0	6	proteasome subunit, beta type, 9	Cytoplasm	peptidase	Nfkb1, Nfkb2, Relb
Kdr	0	0	6	0	0	0	5	kinase insert domain receptor	Plasma Membrane	kinase	Cd38, Fabp4, Mesdc2, Mmp14, Sfrp1, Sox18
Alox12	0	0	3	0	0	0	1	arachidonate 12-lipoxygenase	Cytoplasm	enzyme	Fn1, Nos3, Tgfbr2
Rnd2	0	0	1	0	0	0	8	Rho family GTPase 2	Cytoplasm	enzyme	Rhob
Cyth2	0	0	1	0	0	0	4	cytohesin 2	Cytoplasm	other	Arf6
Dab2	0	0	2	0	0	0	5	Dab, mitogen-responsive phosphoprotein, homolog 2	Plasma Membrane	other	Ctnnb1, Dab2
Ryk	0	0	1	0	0	0	4	receptor-like tyrosine kinase	Plasma Membrane	kinase	Fn1
Rbp4	0	0	2	0	0	0	6	retinol binding protein 4, plasma	Extracellular Space	transporter	Adcy6, Rbp1
Casp2	0	0	2	0	0	0	2	caspase 2, apoptosis-related cysteine peptidase	Cytoplasm	peptidase	Bid, Nfkb1
Rassf8	0	0	2	0	0	0	7	Ras association member 8	Extracellular Space	other	Nedd9, Postn
Camk2g	0	0	2	0	0	0	4	calcium/calmodulin-dependent protein kinase II gamma	Cytoplasm	kinase	Ctnnb1, Nfkb1
Cbfb	0	0	11	0	0	0	3	core-binding factor, beta subunit	Nucleus	transcription regulator	Arl4c, Bcl2l11, Csf1r, Icam1, Il2rb, Itgal, Lgmn, Nedd4, Tbl2, Tgfbr2, Tpsb2
Ets2	0	0	7	0	0	0	5	v-ets avian erythroblastosis virus E26 oncogene homolog 2	Nucleus	transcription regulator	Cga, Csf1r, Erbb2, Icam1, Raf1, Tgfbr2, Tie1
Pdgfrb	0	0	4	0	0	0	5	platelet-derived growth factor receptor, beta polypeptide	Plasma Membrane	kinase	Acta2, Dab2, Pdgfrb, Stat3
Ptgr2	0	0	1	0	0	0	7	prostaglandin reductase 2	Cytoplasm	enzyme	Fabp4
Sdr9c7	0	0	1	0	0	0	10	short chain dehydrogenase/reductase family 9C, member 7	Other	enzyme	Mmp11
Senp2	0	0	1	0	0	0	3	SUMO1/sentrin/SMT3 specific peptidase 2	Nucleus	peptidase	Ctnnb1
Prr5	0	0	1	0	0	0	5	proline rich 5	Other	other	Pdgfrb
Serpinc1	0	0	2	0	0	0	9	serpin peptidase inhibitor, clade C, member 1	Extracellular Space	enzyme	Hspg2, Mapk3
Prkaa1	0	0	4	0	0	0	3	protein kinase, AMP-activated, alpha 1 catalytic subunit	Cytoplasm	kinase	Acta2, Cyp3a16, Fn1, Hsd3b1
Ppap2b	0	0	2	0	0	0	6	phosphatidic acid phosphatase type 2B	Plasma Membrane	phosphatase	Ctnnd1, Fn1
Decr1	0	0	1	0	0	0	6	2,4-dienoyl CoA reductase 1, mitochondrial	Cytoplasm	enzyme	Erbb2
Pmm2	0	0	1	0	0	0	7	phosphomannomutase 2	Cytoplasm	enzyme	Icam1
Plp2	0	0	4	0	0	0	2	proteolipid protein 2	Cytoplasm	transporter	Ephb4, Icam1, Pecam1, Plxna1
Plekha1	0	0	1	0	0	0	3	pleckstrin homology domain containing, family A member 1	Cytoplasm	other	Cd86
Gstm1	0	0	1	0	0	0	10	glutathione S-transferase mu 5	Cytoplasm	enzyme	Mapk14
Pdlim7	0	0	1	0	0	0	3	PDZ and LIM domain 7	Cytoplasm	other	Orai1
Pak1	0	0	5	0	0	0	2	p21 protein-activated kinase 1	Cytoplasm	kinase	Ctnnb1, Ctnnd1, Mapk14, Mmp14, Tfpi
Otud7b	0	0	2	0	0	0	3	OTU deubiquitinase 7B	Cytoplasm	peptidase	Acta2, Icam1
Sf1	0	0	4	0	0	0	3	splicing factor 1	Nucleus	other	Acta2, Col1a1, Fn1, Icam1
Chd8	0	0	2	0	0	0	3	chromodomain helicase DNA binding protein 8	Nucleus	enzyme	Ctnnb1, Tmprss2
Nrp2	0	0	2	0	0	0	5	neuropilin 2	Plasma Membrane	kinase	Ctnnb1, S100a4
Ezh2	0	0	17	0	0	0	2	enhancer of zeste 2 polycomb repressive complex 2 subunit	Nucleus	transcription regulator	Anxa6, Bcl2l11, Col4a1, Ctnnb1, Dab2ip, Dennd2a, Erbb2, Fbn1, Icam1, Igfbp1, Il10ra, Ltb, Prg2, Prickle1, Rap1gap, S100a4, Stt3a
Fermt3	0	0	1	0	0	0	1	fermitin family member 3	Cytoplasm	enzyme	Itgal
Mylpf	0	0	1	0	0	0	1	myosin light chain, phosphorylatable, fast skeletal muscle	Cytoplasm	other	Acta2
Cdh2	0	0	4	0	0	0	6	cadherin 2, type 1, N-cadherin	Plasma Membrane	other	Acta2, Cdh5, Ctnnd1, Thy1
Myh10	0	0	1	0	0	0	3	myosin, heavy chain 10, non-muscle	Cytoplasm	other	Myh9
Dpp4	0	0	4	0	0	0	6	dipeptidyl-peptidase 4	Plasma Membrane	peptidase	Cd86, Ctnnb1, Mmp14, Timp2
Cdc42bpb	0	0	1	0	0	0	7	CDC42 binding protein kinase beta	Cytoplasm	kinase	Ctsb
Cdh1	0	0	8	0	0	0	5	cadherin 1, type 1, E-cadherin	Plasma Membrane	other	Ctnnb1, Ctnnd1, Erbb2, Krt19, Mcam, Mmp14, S100a4, Vhl
Cdk10	0	0	2	0	0	0	7	cyclin-dependent kinase 10	Nucleus	kinase	Ets2, Raf1
Myadm	0	0	1	0	0	0	3	myeloid-associated differentiation marker	Nucleus	other	Icam1
Mvp	0	0	2	0	0	0	7	major vault protein	Nucleus	other	Cd86, Icam1
Kdm6b	0	0	4	0	0	0	5	lysine-specific demethylase 6B	Extracellular Space	other	Cd40, Fn1, Itgal, Nos3
Mgp	0	0	2	0	0	0	6	matrix Gla protein	Extracellular Space	other	Acta2, Tagln
Slc16a1	0	0	2	0	0	0	3	solute carrier family 16, member 1	Plasma Membrane	transporter	Bsg, Slc16a1
Calr	0	0	7	0	0	0	7	calreticulin	Cytoplasm	transcription regulator	Calm2, Col1a1, Col1a2, Fabp4, Fn1, Gja5, Icam1
Srd5a1	0	0	2	0	0	0	10	steroid-5-alpha-reductase, alpha polypeptide 1	Cytoplasm	enzyme	Cldn1, Fabp5
Lsp1	0	0	1	0	0	0	2	lymphocyte-specific protein 1	Cytoplasm	other	Bcl2l11
Dpp3	0	0	1	0	0	0	4	dipeptidyl-peptidase 3	Cytoplasm	peptidase	Nqo1
Lpxn	0	0	2	0	0	0	5	leupaxin	Cytoplasm	transcription regulator	Acta2, Tagln
Loxl2	0	0	2	0	0	0	5	lysyl oxidase-like 2	Extracellular Space	enzyme	Fn1, Pecam1
Lmna	0	0	20	0	0	0	3	lamin A/C	Nucleus	other	Acta2, Adamts10, Cd38, Cd93, Ctdspl, Elk1, Epb4.1l3, Fgd5, Grap, Gtf2ird2, Htra3, Irf8, Kank3, Nes, Nos3, Ppm1h, Rapgef1, Slc22a23, Stab1, Tada2a
Lamc1	0	0	4	0	0	0	5	laminin, gamma 1	Extracellular Space	other	Acta2, Ets2, Fn1, Igf2
Itgb3	0	0	10	0	0	0	1	integrin, beta 3	Plasma Membrane	transmembrane receptor	Cd40, Col1a1, Col1a2, Csf1, Fn1, Itga5, Mmp14, Smad3, Sparc, Tgfbr2
Synpo	0	0	1	0	0	0	5	synaptopodin	Cytoplasm	other	Actn4
Tank	0	0	5	0	0	0	4	TRAF family member-associated NFKB activator	Cytoplasm	other	Dnmt3a, Marco, Nfkb1, Timeless, Tsc22d1
Dr1	0	0	2	0	0	0	3	down-regulator of transcription 1, TBP-binding	Nucleus	transcription regulator	Dhfr, Ets2
Inpp5k	0	0	1	0	0	0	3	inositol polyphosphate-5-phosphatase K	Cytoplasm	phosphatase	Igf2
Csl	0	0	1	0	0	0	4	citrate synthase like	Cytoplasm	enzyme	Pdgfrb
Csf1	0	0	23	0	0	0	5	colony stimulating factor 1	Extracellular Space	cytokine	Bcl2l11, Cd68, Cd97, Csf1, Csf1r, Ctnnb1, Dusp5, Ets2, Fcgr4, Fn1, Ifngr1, Il10ra, Itga5, Map3k3, Marco, Nfkb2, Sfrp1, Stab1, Stx12, Tlr1, Tlr2, Tnfrsf1b, Traf2
Ilk	0	0	5	0	0	0	3	integrin-linked kinase	Plasma Membrane	kinase	Ctnnb1, Dhfr, Erbb2, Fn1, Mapk3
Ewsr1	0	0	2	0	0	0	3	Ewing sarcoma breakpoint region 1	Nucleus	other	Abl1, Erbb2
Igfbp4	0	0	2	0	0	0	6	insulin-like growth factor binding protein 4	Extracellular Space	other	Acta2, Mcam
Igfbp3	0	0	4	0	0	0	5	insulin-like growth factor binding protein 3	Extracellular Space	other	Icam1, Nos3, Thbs2, Tnc
Tjp1	0	0	1	0	0	0	4	tight junction protein 1	Plasma Membrane	other	Mmp14
Tmem123	0	0	1	0	0	0	4	transmembrane protein 123	Plasma Membrane	other	Cd40
Icmt	0	0	5	0	0	0	7	isoprenylcysteine carboxyl methyltransferase	Cytoplasm	enzyme	Actn4, Aebp1, Fstl1, Rcn2, Thbs2
Icam1	0	0	5	0	0	0	5	intercellular adhesion molecule 1	Plasma Membrane	transmembrane receptor	Acta2, Cd86, Col4a1, Icam1, Itgal
Hsp90b1	0	0	4	0	0	0	7	heat shock protein 90kDa beta, member 1	Cytoplasm	other	Cd40, Cd86, Itgal, Tlr2
Cul2	0	0	1	0	0	0	7	cullin 2	Nucleus	enzyme	Vhl
Dvl3	0	0	2	0	0	0	5	dishevelled segment polarity protein 3	Cytoplasm	other	Ctnnb1, Ctnnd1
Hlx	0	0	5	0	0	0	5	H2.0-like homeobox	Nucleus	transcription regulator	Cldn1, Elk1, Icam1, Plxna1, Thy1
Hdlbp	0	0	1	0	0	0	7	high density lipoprotein binding protein	Nucleus	transporter	Csf1r
Ctse	0	0	2	0	0	0	1	cathepsin E	Cytoplasm	peptidase	Cd40, Cd86
Tsta3	0	0	1	0	0	0	7	tissue specific transplantation antigen P35B	Plasma Membrane	enzyme	Acta2
Ctdnep1	0	0	2	0	0	0	4	CTD nuclear envelope phosphatase 1	Extracellular Space	phosphatase	Ctnnb1, Dvl2
H19	0	0	1	0	0	0	1	H19, imprinted maternally expressed transcript	Cytoplasm	other	Igf2
Chi3l1	0	0	7	0	0	0	1			@	Arl4c, Col6a1, Col6a2, Emp1, Tgfbr2, Tmem158, Tnc
Gtf2h1	0	0	2	0	0	0	4	general transcription factor IIH, polypeptide 1, 62kDa	Nucleus	transcription regulator	Ccnh, Dhfr
Cited1	0	0	2	0	0	0	1	Cbp/p300-interacting transactivator, with Glu/Asp-rich carboxy-terminal domain, 1	Nucleus	transcription regulator	Erbb2, Igf2
Gmnn	0	0	11	0	0	0	3	geminin, DNA replication inhibitor	Nucleus	transcription regulator	Acvr1, Chst15, Ctnnb1, Dusp5, Ext2, Farp1, Pecam1, Peg3, Tead2, Tnfrsf19, Wls
Usp4	0	0	1	0	0	0	4	ubiquitin specific peptidase 4	Nucleus	peptidase	Adora2a
Fzd4	0	0	1	0	0	0	5	frizzled class receptor 4	Plasma Membrane	G-protein coupled receptor	Plvap
Fus	0	0	1	0	0	0	3	fused in sarcoma	Nucleus	other	Icam1
Vamp3	0	0	1	0	0	0	3	vesicle-associated membrane protein 3	Plasma Membrane	other	Vamp2
Frat2	0	0	1	0	0	0	3	frequently rearranged in advanced T-cell lymphomas 2	Cytoplasm	other	Ctnnb1
Fmod	0	0	1	0	0	0	5	fibromodulin	Extracellular Space	other	Lum
Fhit	0	0	4	0	0	0	6	fragile histidine triad	Cytoplasm	enzyme	Rab31, Rab11a, Rhoc, Tmem158
Fam58b	0	0	1	0	0	0	5	family with sequence similarity 58, member A	Other	other	Raf1
Entpd5	0	0	2	0	0	0	8	ectonucleoside triphosphate diphosphohydrolase 5	Cytoplasm	enzyme	Col1a1, Col1a2
Eng	0	0	7	0	0	0	7	endoglin	Plasma Membrane	transmembrane receptor	Acta2, Fn1, Itga5, Nos3, Pecam1, Smad6, Tgfbr2
Emp2	0	0	2	0	0	0	4	epithelial membrane protein 2	Plasma Membrane	other	Cav1, Itga5
Elf2	0	0	2	0	0	0	3	E74-like factor 2	Nucleus	transcription regulator	Lyn, Tie1
Crk	0	0	2	0	0	0	4	v-crk avian sarcoma virus CT10 oncogene homolog	Cytoplasm	other	Cav1, Ctnnd1
Wfdc1	0	0	1	0	0	0	6	WAP four-disulfide core domain 1	Extracellular Space	other	Icam1
Bahd1	0	0	1	0	0	0	3	bromo adjacent homology domain containing 1	Nucleus	other	Igf2
Wnt2	0	0	2	0	0	0	5	wingless-type MMTV integration site family member 2	Extracellular Space	cytokine	Ctnnb1, Dvl2
Ablim3	0	0	1	0	0	0	8	actin binding LIM protein family, member 3	Cytoplasm	other	Tagln
Ablim1	0	0	1	0	0	0	4	actin binding LIM protein 1	Cytoplasm	other	Tagln
Xpa	0	0	2	0	0	0	4	xeroderma pigmentosum, complementation group A	Nucleus	other	Kin, Ptgs1
Zfp652	0	0	2	0	0	0	4	zinc finger protein 652	Other	other	Tcf12, Tgfbr2
Abcb4	0	0	8	0	0	0	7	ATP-binding cassette, sub-family B, member 4	Plasma Membrane	transporter	Acta2, Col1a1, Col1a2, Col4a1, Nfkb1, Nfkb2, Pdgfrb, Sparc
Stat6	0	0	21	0	0	8	7	signal transducer and activator of transcription 6, interleukin-4 induced	Nucleus	transcription regulator	Adam19, Casp6, Ccl24, Cd38, Cd40, Col1a1, Col1a2, Ctsb, Ctsw, Fabp4, Fcgr1, Fcgr4, Hlx, Il10ra, Irs2, Ltb, Mmp14, Mov10, Nedd9, Plscr1, Serpinb6a, Acox1, Adam11, Aldh2, Ephx1, Igf1, Lifr, Selenbp2, Serpina1c
Rce1	0	0	7	0	0	3	4	Ras converting CAAX endopeptidase 1	Cytoplasm	peptidase	Actn4, Aebp1, Fbn1, Fstl1, Rcn1, Rcn2, Thbs2, B2m, Mgst1, S100a13
Lmnb1	0	0	7	0	0	3	2	lamin B1	Nucleus	other	Actn4, Aebp1, Fbn1, Fstl1, Rcn1, Rcn2, Thbs2, B2m, Mgst1, S100a13
Sqstm1	0	0	5	0	0	3	7	sequestosome 1	Cytoplasm	transcription regulator	Il15, Lhx2, Nqo1, Rilpl1, Tsc22d1, Cyp2a5, Gstm1, Map1lc3a
Xbp1	0	0	17	0	0	9	7	X-box binding protein 1	Nucleus	transcription regulator	Alg2, Copb2, Creb3l1, Dnajc10, Dolpp1, Ets1, Fkbp10, Fn1, Icam1, Kdelr2, Kdelr3, Lepre1, Rcn3, Sec31a, Selm, Ssr2, Vamp2, Cat, Cyp1a2, Edem1, Ero1lb, Hyou1, Lman2, Sec24d, Serpina1c, Sod1
Npc1	0	0	6	0	0	3	6	Niemann-Pick disease, type C1	Cytoplasm	transporter	Cav1, Cd68, Ctsb, Mmp14, Mylip, Stat3, Cyp27a1, Scd1, Srd5a1
Akt1	0	0	25	8	0	10	5	v-akt murine thymoma viral oncogene homolog 1	Cytoplasm	kinase	Acta2, Akr1b8, Bcl2a1b, Bcl2l11, C1qc, Cd40, Cd86, Col4a1, Ctnnb1, Fabp5, Fstl1, Hunk, Igf2, Igfbp1, Irs2, Lamb1, Mmp14, Nfkb2, Nqo1, Pcolce, Pdgfrb, Prkar1a, Rab11a, Rhob, Stub1, Ccnd1, Fas, G6pc, Kdr, Mmp2, Ppara, Pparg, Spp1, Acat2, Ebp, Gck, Gclc, Gsta2, Gstm1, Me1, Pex11a, Scd1, Slc1a2
Src	0	0	16	5	0	6	5	SRC proto-oncogene, non-receptor tyrosine kinase	Cytoplasm	kinase	Cav1, Cga, Col1a2, Ctnnb1, Ctnnd1, Ctsb, Erbb2, Fn1, Icam1, Nfkb1, Nqo1, Postn, Ptrf, Sirpa, Src, Stat3, Fn1, Icam1, Igfbp1, Klf2, Pxn, S100a4, Ccnd1, Mmp2, Pth1r, Spp1, Vegfc, Egfr, Gclc, Klk1b4, Lamp1, Retsat, Tfpi2
Epas1	0	0	16	6	0	7	7	endothelial PAS domain protein 1	Nucleus	transcription regulator	Adm, Akap12, Cav1, Ckb, Fbln2, Fhl1, Fn1, Gal3st1, Gys2, Irs2, Kdm4b, Loxl2, Mmp14, Nos3, Pan2, Ung, Ccnd1, Decr2, Igfbp3, Inhbb, Kdr, Pparg, Atg5, Cat, Egfr, Fmo5, Gbe1, Sod1, Sod2
Fgf1	0	0	10	5	0	5	9	fibroblast growth factor 1	Extracellular Space	growth factor	Akr1b8, Ctnnb1, Fzd1, Icam1, Ltb, Nos3, Nqo1, Postn, Prickle1, Tgm2, Ccnd1, Fzd8, Spp1, Tcf7, Vegfc, Gclc, Gstm1, Gstp2, Rhou, Ugt2b1
Egr1	0	0	15	7	0	6	4	early growth response 1	Nucleus	transcription regulator	Bcl2l11, Casp6, Cav1, Col1a1, Col1a2, Csf1, Elk1, Fn1, Icam1, Igf2, Mmp14, Nfkb1, Ptpn1, Ptrf, Tgfbr2, Apoa1, Casp8, Ccnd1, Fas, Pparg, Sgk1, Spp1, Crem, Egfr, Enpep, Me1, Sod1, Sod2
Htt	0	0	61	32	0	18	4	huntingtin	Cytoplasm	transcription regulator	Acta2, Adcy5, Adora2a, Akap12, Aqp1, Arhgef7, Atpaf2, Basp1, Bcl2l11, Bid, Cldn1, Col4a1, Col6a1, Coro2b, Cplx2, Csf1r, Csnk1e, Ctnnb1, Cttn, Dkk3, Dusp5, Ednrb, Epb4.1l3, Evl, Fhl1, Figf, Fn1, Gnb5, Gss, Hunk, Igf2, Il15, Kctd17, Marcks, Mbtps1, Mcam, Mfap4, Mmp14, Mprip, Pdlim4, Pea15a, Pfn2, Ppp5c, Prkcdbp, Psme1, Ptpn23, Rap1gap, Scamp5, Sephs1, Serpinh1, Sfrp1, Sik1, Sirpa, Slc40a1, Snn, Stx…
Sp3	0	0	23	12	0	7	3	Sp3 transcription factor	Nucleus	transcription regulator	Acta2, Aebp1, Afap1l1, Akap12, Cd40, Col1a1, Col1a2, Dhfr, Dnmt3a, Igf2, Il2rb, Jam2, Nos3, Ptgs1, Ptpn1, Serpinh1, Sparc, Src, Tagln, Tgfbr2, Timp2, Tlr2, Tnc, Adcy4, Ccnd1, F10, Fas, Igfbp3, Kdr, Lcat, Lpl, Mmp2, Scarb1, Sgk1, Tgm1, Adh5, Ces1d, Ces2c, Cyp26a1, Cyp7b1, Egfr, Igf1
Il1a	0	0	17	12	0	10	5	interleukin 1, alpha	Extracellular Space	cytokine	Adora2a, Cd40, Cd86, Csf1, Cyp3a16, Gnb4, Hspg2, Icam1, Ifngr1, Itga5, Jam2, Mcam, Mmp14, Nfkb1, P2ry6, Sparc, Tlr2, App, Cd83, Cxcl12, Fas, Hsd3b3, Il18, Mmp2, Ngf, Pparg, Serpina3n, Spp1, Vegfc, Aldh1a1, Cyp1a2, Cyp3a11, Hsd11b1, Igf1, Saa1, Serpina1c, Serpina3k, Sod2, Ugt2b1
Agt	0	0	36	26	0	19	6	angiotensinogen	Extracellular Space	growth factor	Acta2, Adm, Calm2, Cav1, Cd86, Col1a1, Col1a2, Col4a1, Col6a1, Dab2, Ddah2, Ednra, Ednrb, Emr1, Ets1, Fcgr1, Fn1, Gss, Hsd3b1, Hspg2, Icam1, Il15, Itga5, Itpkb, Lamb1, Map2k7, Matn2, Nfkb2, Nos3, Postn, Ptgs1, Slc9a1, Tbx2, Tfpi, Tgfbr2, Zfp516, Adam23, Agt, Agtr1a, Atp1a1, Bgn, Casp8, Ccnd1, Col3a1, Cp, Ctf1, Eng, Hsd3b3, Igfbp3, Il18, Inhbb, Lepr, Mmp2, Ncald, Ngf, Pparg, Scarb1, Sgk1, Sod3, Sp…
Lepr	0	0	18	18	0	0	5	leptin receptor	Plasma Membrane	transmembrane receptor	Acta2, Cd63, Cd68, Col1a1, Col4a1, Dnajc7, Emr1, Fn1, H2afv, Irs2, Lgmn, Map4k4, Mmp14, Rpl7l1, Stat3, Stub1, Tgfbr2, Tnpo3, Abcg8, Apoa1, Btg1, Casp8, Gata4, Gckr, Gyk, Igfbp3, Lepr, Lipc, Lpl, Mmp2, Ppara, Pparg, Rnaset2b, Scarb1, Slc2a2, Socs2
Mapk8ip1	0	0	3	3	0	0	5	mitogen-activated protein kinase 8 interacting protein 1	Cytoplasm	other	Cga, Map2k7, Mapk8ip1, App, Ccnd1, Slc2a2
Chuk	0	0	17	14	0	0	7	conserved helix-loop-helix ubiquitous kinase	Cytoplasm	kinase	Aebp1, Arl6ip5, Csf1, Ctsb, Cxcr3, Icam1, Klf10, Nfkb2, Nid1, Plscr1, Rabep2, Rbp1, Relb, Sfrp1, Smoc2, Src, Tnfrsf1b, Ccnd1, Col18a1, Cp, Cxcl12, Dcn, Enpp2, Fas, Mmp2, Ngf, Sgk1, Sod3, Spp1, Tmem176b, Vegfc
Cd40	0	0	17	13	0	0	3	CD40 molecule, TNF receptor superfamily member 5	Plasma Membrane	transmembrane receptor	Bcl2a1b, Bcl2l11, Cd22, Cd38, Cd40, Cd86, Csf1, Icam1, Il15, Il10ra, Il2rb, Itgal, Mmp14, Nfkb1, Nfkb2, Tlr2, Traf2, Agtr1a, Anpep, Bik, Ccnd1, Cd83, Cxcl12, Fas, Il18, Il15ra, Il4ra, Il6ra, Psmb10, Thbd
Fbn1	0	0	4	3	0	0	5	fibrillin 1	Extracellular Space	other	Col1a2, Fbn1, Ltbp3, Tgfbr2, Col3a1, Col4a2, Mmp2
Ikbkb	0	0	19	14	0	0	7	inhibitor of kappa light polypeptide gene enhancer in B-cells, kinase beta	Cytoplasm	kinase	Aebp1, Csf1, Ctsb, Fyn, Icam1, Ltb, Nfkb1, Nfkb2, Nid1, Nos3, Rabep2, Rbp1, Relb, S100a4, Sfrp1, Stat3, Timp2, Tnfrsf1b, Traf2, Casp8, Ccnd1, Cp, Cxcl12, Dcn, Enpp2, Fas, Igfbp2, Mmp2, Ngf, Sgk1, Socs2, Sod3, Tmem176b
Sumo3	0	0	6	4	0	0	4	small ubiquitin-like modifier 3	Nucleus	other	Bace1, Cav1, Cd38, Mmp14, Pnp2, Tnc, Agt, App, Cxcl16, Grb14
Tnfsf14	0	0	3	2	0	0	2	tumor necrosis factor superfamily, member 14	Extracellular Space	cytokine	Cd40, Cd86, Icam1, Cxcl12, Lipc
Xrcc6	0	0	3	2	0	0	3	X-ray repair complementing defective repair in Chinese hamster cells 6	Nucleus	enzyme	Fkbp5, Nfkb1, Tmprss2, Apoa1, Pla1a
Ednra	0	0	3	2	0	0	5	endothelin receptor type A	Plasma Membrane	transmembrane receptor	Col1a1, Icam1, Timp2, Col3a1, Mmp2
Kng2	0	0	5	3	0	0	6	kininogen 1	Extracellular Space	other	Col1a1, Col1a2, F11, Nos3, Ptgs1, App, Ccnd1, Kdr
Tgfbr2	0	0	15	9	0	0	5	transforming growth factor, beta receptor II	Plasma Membrane	kinase	Acta2, Col1a1, Col1a2, Ctnnb1, Ext2, Fn1, Gatm, Icam1, Nos3, Smad3, Sparc, Stat3, Tagln, Tcf12, Tgfbr2, Bgn, Ccnd1, Jup, Kcnj8, Kdr, Mmp2, Pth1r, Spp1, Thbd
Npr1	0	0	5	3	0	0	5	natriuretic peptide receptor 1	Plasma Membrane	enzyme	Col1a1, Fn1, Gucy1a3, Gucy1b3, Slc9a1, Agt, Col3a1, Mmp2
Itga5	0	0	7	4	0	0	3	integrin, alpha 5	Plasma Membrane	transmembrane receptor	Bcl2l11, Cd40, Erbb2, Igf2, Mmp14, Pxn, Tgfbr2, Ccnd1, Enpp2, Igfbp2, Mmp2
Tbk1	0	0	9	5	0	0	4	TANK-binding kinase 1	Cytoplasm	kinase	Cd40, Cxcr3, Icam1, Il15, Marco, Nfkb1, Rilpl1, Tlr2, Tsc22d1, Il18, Il15ra, Pla1a, Sh3bp5, Vnn3
Bmp7	0	0	11	6	0	0	4	bone morphogenetic protein 7	Extracellular Space	growth factor	Acta2, Acvr1, Col1a1, Col1a2, Fn1, Icam1, Igf2, Mapk3, Myo1c, S100a4, Smad6, Adora1, Grb14, Igfbp3, Mmp2, Pparg, Spp1
Smad3	0	0	17	9	0	0	5	SMAD family member 3	Nucleus	transcription regulator	Acta2, Bcl2l11, Cdh5, Col1a1, Col1a2, Col6a1, Ctnnb1, Il15, Jam2, Lum, Rhob, S100a4, Smad3, Tagln, Tnc, Tpm3, Tpsb2, Adora1, Apoa1, Bgn, Ccnd1, Col3a1, Eln, Eng, Hp, Spp1
Stat5a	0	0	17	9	0	0	4	signal transducer and activator of transcription 5A	Nucleus	transcription regulator	Arnt, Bcl2a1b, Casp6, Ctla2b, Cxcr3, Dusp5, Fabp4, Gys2, Hsd3b1, Icam1, Ifitm1, Il2rb, Klf10, Ltb, Tgfbr2, Tpm3, Traf2, Casp8, Ccnd1, Cyp2b9, Epas1, Fas, Il6ra, Ltbr, Pparg, Socs2
Rela	0	0	27	14	0	0	4	v-rel avian reticuloendotheliosis viral oncogene homolog A	Nucleus	transcription regulator	Acta2, Actn4, Ap1b1, Bace1, Bcl2a1b, Bcl2l11, Cav1, Cd40, Col1a1, Col1a2, Ctsb, Erbb2, Icam1, Klf10, Ltb, Lum, Lyn, Nfkb1, Nfkb2, Orai1, Pecam1, Relb, Stim1, Tgm2, Tlr2, Vhl, Zdhhc8, Agt, App, Casp8, Ccnd1, Eln, Fas, Fcgrt, Igfbp2, Il15ra, Nr1i3, Pparg, Psmb10, Serpina3g, Ugt1a1
Timp1	0	0	4	2	0	0	2	TIMP metallopeptidase inhibitor 1	Extracellular Space	cytokine	Cd38, Cd40, Igf2, Timp2, Igfbp3, Mmp2
Zc3h14	0	0	4	2	0	0	4	zinc finger CCCH-type containing 14	Nucleus	other	Il15, Lhx2, Rilpl1, Tsc22d1, Il15ra, Vnn3
Ltbr	0	0	6	3	0	0	7	lymphotoxin beta receptor	Plasma Membrane	transmembrane receptor	Acta2, Cd86, Icam1, Mfge8, Nfkb2, Pdgfrb, Cxcl12, Enpp2, Lipc
Klf2	0	0	17	8	0	0	5	Kruppel-like factor 2	Nucleus	transcription regulator	Adam15, Adm, Aplnr, Cd40, Cd93, Col4a1, Cxcr3, Fabp4, Hyal2, Igf2, Lbp, Mmp14, Nos3, Nqo1, Pecam1, Tfpi, Wee1, Eln, Epas1, Gata4, Kdr, Lepr, Ppap2b, Pparg, Thbd
Nfkb1	0	0	17	8	0	0	5	nuclear factor of kappa light polypeptide gene enhancer in B-cells 1	Nucleus	transcription regulator	Bcl2a1b, Cd40, Cd86, Col1a1, Col1a2, Csf1, Ctsb, Fscn1, Icam1, Ltb, Nfkb1, Nfkb2, Orai1, Relb, Stim1, Tlr2, Traf2, Adora1, App, Ccnd1, Enpp2, Fas, Fcgrt, Igfbp3, Il18
Myd88	0	0	23	10	0	0	4	myeloid differentiation primary response 88	Plasma Membrane	other	Atp6v1e1, Cd38, Cd40, Cd86, Dnmt3a, Ear6, Ednrb, Ets2, Fpr1, Icam1, Il15, Marco, Mmp14, Nes, Nfkb1, Nfkb2, Nos3, Pilra, Ppap2a, Relb, Samhd1, Tlr2, Tsc22d1, Cd83, Cxcl12, Hp, Il18, Mmp2, Pde4b, Scarb1, Sh3bp5, Spp1, Vnn3
Retnlg	0	0	14	6	0	0	1	resistin like gamma	Extracellular Space	other	Acta2, Cd86, Col1a1, Col1a2, Fabp4, Fn1, Fzd1, Irs2, Jak1, Mid1, Myct1, Nnt, Sfrp1, Tlr2, Bmp1, Eln, Il4ra, Mmp2, Pla1a, Socs2
Ctgf	0	0	12	5	0	0	7	connective tissue growth factor	Extracellular Space	growth factor	Bcl2a1b, Col1a1, Ctnnb1, Emilin1, Fn1, Igf2, Ltbp3, Mmp14, P4ha1, Ramp2, Sdpr, Sparc, Ccnd1, Col4a2, Dcn, Mmp2, Pth1r
Birc5	0	0	9	4	0	0	1	baculoviral IAP repeat containing 5	Cytoplasm	other	C1qc, Col1a1, Col5a2, Ctnnb1, Fbn1, Fn1, Il2rg, Itga5, Lum, Bgn, Col3a1, Mmp2, Vegfc
Etv5	0	0	9	4	0	0	5	ets variant 5	Nucleus	transcription regulator	Cldn1, Ctnna1, Ctnnb1, Fn1, Icam1, Icam2, Itga5, Krt19, Krt23, Ccnd1, Cldn3, Mmp2, Spp1
Rhoa	0	0	11	5	0	0	4	ras homolog family member A	Cytoplasm	enzyme	Acta2, Col1a1, Erbb2, Fn1, Icam1, Mmp14, Nfkb1, Nos3, Rhoc, Stat3, Tagln, Agt, Ccnd1, Col3a1, Ppara, Scarb1
Mapk14	2	0	14	7	0	0	5	mitogen-activated protein kinase 14	Cytoplasm	kinase	Atp5j2, Fdps, Acta2, Cd40, Cd86, Col1a1, Defb1, Fn1, Hand2, Icam1, Igf2, Mapk14, Pecam1, Tagln, Tgm2, Timp2, Ccnd1, Cd83, Fas, G6pc, Il18, Ngfr, Sgk1
Irf8	0	0	13	5	0	0	3	interferon regulatory factor 8	Nucleus	transcription regulator	Cd40, Cd86, Csf1r, Cux2, Dab2, Emr1, Icam1, Il15, Il17ra, Irf8, Jak1, Lhx2, Map4k4, Cd83, Cxcl16, Fas, Il18, Mafb
Igfbp2	0	0	8	3	0	0	9	insulin-like growth factor binding protein 2, 36kDa	Extracellular Space	other	Col14a1, Fn1, Igfbp1, Itga5, Nedd9, Postn, Ptgfrn, Thbs2, Igfbp2, Igfbp3, Mmp2
Ptk2	0	0	8	3	0	0	4	protein tyrosine kinase 2	Cytoplasm	kinase	Acta2, Col1a1, Col1a2, Itga5, P4ha1, Pcolce2, Pdgfrb, Tnc, Ccnd1, Gata4, Mmp2
Bmp2	0	0	19	7	0	0	7	bone morphogenetic protein 2	Extracellular Space	growth factor	Acta2, Bsg, Col1a1, Col1a2, Creb3l1, Csf1, Fabp4, Fn1, Fzd1, Klf10, Nos3, Postn, Smad6, Sparc, Stk25, Tagln, Tbx2, Tgm2, Tmem119, Adamts7, Ccnd1, Cxcl12, Lrp5, Pparg, Pth1r, Spp1
Ctbp1	0	0	6	2	0	0	3	C-terminal binding protein 1	Nucleus	enzyme	Col1a2, Csf1r, Enc1, Fscn1, Smad6, Spry2, Enpp2, Jup
Pdgfb	0	0	9	3	0	0	3	platelet-derived growth factor beta polypeptide	Extracellular Space	growth factor	Acta2, Col1a1, Col1a2, Fn1, Icam1, Klf2, Pdgfrb, Stat3, Tnc, Adamts7, Mmp2, Spp1
Hmga1	0	0	21	7	0	0	2	high mobility group AT-hook 1	Nucleus	transcription regulator	Acta2, Cav1, Col1a1, Col1a2, Col4a1, Dab2, Elk1, Fstl1, H19, Igfbp1, Il15, Itgal, Klf2, Lamb1, Mapk8ip1, Mgat1, Rhob, Serpinh1, Sparc, Stat3, Tagln, Ccnd1, Col4a2, Igfbp3, Igfbp7, Pparg, Pth1r, Sod3
Egfr	0	0	25	8	0	0	10	epidermal growth factor receptor	Plasma Membrane	kinase	Acta2, Bcl2l11, Cav1, Col1a1, Col5a2, Col6a1, Col6a2, Ctnnb1, Elk1, Erbb2, Fbln2, Fbn1, Icam1, Igf2, Igf2bp3, Matn2, Postn, Prkar1a, Ptgs1, Rhob, Sfrp1, Spry2, Stat3, Tgm2, Tnc, Btg1, Ccnd1, Col3a1, Cxcl12, Hp, Igfbp3, Mmp2, Serpina3n
Hrg	0	0	7	2	0	0	9	histidine-rich glycoprotein	Cytoplasm	other	Arf3, C1qb, C1qc, Ccl24, Fcgr1, Fcgr4, Sparc, Cd83, Spp1
Erbb3	0	19	14	5	0	0	8	v-erb-b2 avian erythroblastic leukemia viral oncogene homolog 3	Plasma Membrane	kinase	Actb, Bax, Ccnd2, Cd47, Cdkn1b, Eif6, Gas5, Hba-a2, Hbb-b1, Hbb-b2, Hmox1, Mxi1, Plk1, Rras, Slpi, Stag2, Thbs1, Tln1, Usp14, Acta2, Adam19, Col1a1, Col6a1, Erbb2, Fbln2, Fbn1, Igf2, Matn2, Nid1, Ptgs1, Sfrp1, Sparc, Tnc, Bgn, Ccnd1, Cxcl12, Hp, Serpina3n
Mtpn	0	21	10	8	0	0	4	myotrophin	Nucleus	transcription regulator	Anxa1, Bax, Bcl2l1, Calm3, Ccna2, Ccnb1, Ccnb2, Ccnd2, Ccnd3, Cdk1, Ctla2a, Gas5, Mif, Mt1, Myc, Rela, S100a6, S100a8, Tgfb1, Tuba1a, Vcam1, Bcl2a1b, Calm2, Col1a1, Col1a2, Ctla2b, Fn1, Ltb, Nfkb1, Sparc, Tagln, Ahsg, Casp8, Ccnd1, Cp, Eng, Fas, Spp1, Tcf21
Cd44	0	35	20	9	0	0	2	CD44 molecule	Plasma Membrane	enzyme	Actb, Adrb2, Bcl2l1, Birc5, Ccnd2, Cd36, Cd44, Cdkn1b, Ddit3, Dnmt1, Gadd45a, Hmmr, Hsp90ab1, Il1rn, Irak3, Kdm1a, Ldb1, Lgals1, Lgals3, Ly6c2, Mcl1, Mgea5, Mmp8, Mmp9, Mtch1, Mybbp1a, Prkrip1, Ptp4a3, Sell, Smarcd1, Thbs1, Vcam1, Vcp, Vim, Wbp2, Bcam, Cd63, Cdh5, Col1a1, Col5a2, Cx3cr1, Cxcr3, Emilin1, Emr1, Erbb2, Fkbp5, Fn1, Itga5, Kctd10, Map2k7, Mmp14, Nfkb2, Src, Thbs2, Thy1, Bgn, Ccnd1, Co…
Kras	0	68	41	13	0	0	3	Kirsten rat sarcoma viral oncogene homolog	Cytoplasm	enzyme	Abcc5, Actr3, Aldoa, Arpc3, Bag1, Bak1, Bcl2l1, Birc5, Casp2, Ccnd3, Cd44, Cdkn1b, Cdt1, Clns1a, Ddit3, Dnmt1, E2f1, E2f4, Eef1a1, Ero1l, Frat1, G6pdx, Gadd45a, Gfap, Gmnn, Gsn, Id1, Ier3, Igf2bp2, Itgb3, Itm2a, Kat5, Kif22, Ly6c2, Map1lc3b, Nbl1, Mtrr, Myc, Nde1, Nras, Nxn, Phc2, Pim1, Plagl1, Ppp1ca, Prc1, Prcc, Prkcd, Psma7, Rhoa, Rps6, Rpsa, Sec11c, Slc3a2, Slfn2, Soat1, Stom, Tcp1, Tesc, Thb…
Gata2	0	21	12	4	0	0	3	GATA binding protein 2	Nucleus	transcription regulator	Cd34, Cdkn1b, Cybb, E2f2, Gata1, Gp1bb, Ikzf1, Itga2b, Kit, Klf1, Lmo2, Lyl1, Mpo, Myc, Skp2, Tac2, Tfrc, Trp53, Tubb1, Vcam1, Zfpm1, Cdh5, Csf1r, Ednra, Emcn, Ets1, Fabp4, Icam2, Klf2, Nos3, Pecam1, Prg2, Tmprss2, Ccnd1, Kdr, Mmp2, Pparg
Smarca4	0	60	33	12	0	0	3	SWI/SNF related, matrix associated, actin dependent regulator of chromatin, subfamily a, member 4	Nucleus	transcription regulator	Afp, Arhgdib, Ascc1, Asns, Atp2b4, Bin1, Birc5, Bnip3l, Ccna2, Ccne2, Cd19, Cd44, Cdc6, Cdc25a, Cdk2, Cdkn1b, Cdkn2d, Cotl1, Csnk1g2, Cul4a, Cxcr4, Ddx18, Dync1h1, E2f1, Emp3, Fads3, Gadd45a, Gapdh, Gpr56, Gys1, Hcst, Ifi30, 2510003E04Rik, Kit, Ldb1, Lgals1, Lgals3, Lmna, Mapk1, Mt1, Mxd1, Myb, Myc, Npc2, Pask, Plaur, Ptpn7, Ralbp1, Rassf1, Rbl1, Rrm2, Skap2, Slc2a4, Smarca4, Snapc2, St6galnac4, …
Hras1	0	135	71	20	0	0	4			@	Actb, Actg1, Afp, Akt1, Anxa2, Anxa3, Arf1, Asap1, Asns, Atp1a3, Atp5b, Aurka, Aurkb, B4galt3, Bak1, Bcl2l1, Birc5, Btg2, Capg, Casp2, Ccna2, Ccnb1, Ccnd2, Ccnd3, Ccne1, Cd44, Cdc42, Cdc25a, Cdk1, Cdk2, Cdk4, Cdkn1b, Cdkn2d, Cebpd, Chst11, Chst12, Cnn2, Csrp1, Gm5483, Ddit3, Dnmt1, Dok1, Dok2, E2f1, Eif3c, Eif4ebp1, Ercc1, Erp29, F2r, F2rl2, Flna, Gsn, Gtf3c2, Gusb, Hdc, Hmox1, Hnrnpa2b1, Hnrnpul…
Tgm2	0	48	25	7	0	0	4	transglutaminase 2	Cytoplasm	enzyme	Alpl, Atp1b3, Btg2, C5ar1, Car2, Cad, Ccrl2, Cd36, Cdca7, Dapk2, Ehd1, Fam101b, Farsb, Fcer1g, Hk3, Itgam, Itgb3, 6430548M08Rik, Lsp1, Mmp8, Mmp9, Ms4a3, Myc, Ncf2, Npc2, Olfm4, Orc3, Padi4, Pim1, Plekho2, Rpf2, S100a8, Sdcbp, Sell, Sema6b, Slc16a13, Slc20a1, Slpi, Sp110, Tgfb1, Thbs1, Tnfaip2, Tnip1, Trp53, Ttc27, Tyrobp, Uba7, Wdr3, Bcl2a1b, Ccl24, Cd86, Cd93, AF251705, Cfp, Cx3cr1, Fn1, Gimap6…
Fas	0	79	38	12	0	0	6	Fas cell surface death receptor	Plasma Membrane	transmembrane receptor	Akap8, Anxa2, Api5, Arfgap1, Arhgdia, Arhgef1, Arl4a, Arrb2, Bax, Bcl11a, Bcl2l1, Birc5, Btk, Cabin1, Cast, Ccrl2, Cd44, Cdkn1b, Cebpd, Clasp1, Csnk1g2, Cxcr2, Cyth2, Dyrk3, Epor, Ercc1, Fes, Foxo3, Git2, Glipr1, Gnai2, Ier3, Impa2, Inpp5d, Jmjd6, Jund, Lat, Lgals3, Map2k4, Mapk7, Mark2, Mif, Mmp9, Numa1, P2rx1, Pak2, Pdlim7, Pglyrp1, Phlda2, Pik3cd, Pkn2, Ppp1r15a, Prune, Psd4, Pstpip1, Ralbp1, …
Nfkbia	0	88	40	17	0	0	7	nuclear factor of kappa light polypeptide gene enhancer in B-cells inhibitor, alpha	Cytoplasm	transcription regulator	Ampd3, Ankrd49, Aurkb, Bax, Bckdk, Bcl11a, Bcl2l1, Btg2, Bub1b, Camp, Ccna2, Ccnb1, Ccnd2, Ccne2, Ccrn4l, Cd82, Cdc6, Cdc45, Cdc25a, Cdc25b, Cdk2, Cdkn1c, Cdkn2d, Cebpd, Cited4, Cks1b, Csk, Cxcr4, Cyba, Ddit3, Eif4g2, Ero1l, Foxm1, Gadd45a, Gas5, Hmgb1, Hmga1, Hmox1, Hnrnpa1, Hspa8, Ier3, Igf2r, Il1rn, Jdp2, Kcnn4, Lcn2, Mmp9, Mt1, Mt2, Myc, Pcna, Pdlim1, Picalm, Pim1, Pld3, Polr1c, Polr2c, Ppp3c…
Col18a1	0	24	11	6	0	0	6	collagen, type XVIII, alpha 1	Extracellular Space	other	Bcl2l1, Ccndbp1, Cd34, Cdc25b, Cdkn2c, Egln1, F2r, Gfap, Hif1an, Id1, Itgb2, Itgb3, Ldha, Mapk1, Max, Mcl1, Mxi1, Myc, Rela, Sp3, Thbs1, Tnfrsf21, Tuba1a, Vwf, Antxr1, Cdh5, Ctnnb1, Ednrb, Ephb4, Ets1, F11, Fn1, Icam1, Pecam1, Stat3, Ccnd1, F10, Il18, Kdr, Kng1, Mmp2
Syvn1	0	32	12	7	0	0	7	synovial apoptosis inhibitor 1, synoviolin	Cytoplasm	transporter	Asf1b, Atp1b3, Atp6ap1, Cd44, Cep164, Ctps, Dctn1, Fancg, Gnb2, Hnrnpm, Kcnn4, Med25, Nudt21, Pcbp1, Pfn1, Polr2b, Ppp1r15b, Psmc3, Ptbp1, Rpl18, Slc1a5, Slc20a1, Slc2a3, Slc35c2, Slc3a2, Slc43a3, Slc7a5, Stom, Tfrc, Unc13d, Usp5, Zc3hav1, Ano10, Axl, Crtap, Dab2, Ext2, Mcam, Mgrn1, Nfkb2, Ptrf, Rab34, Slc16a1, Slc43a2, App, Atp1a1, Ccnd1, Cda, Ppap2b, Scara3, Slc35b2
Pten	0	103	36	18	0	0	7	phosphatase and tensin homolog	Cytoplasm	phosphatase	Abtb1, Akt1, Anxa1, Arhgdia, Aurka, Aurkb, Bax, Birc5, Bpgm, Brpf1, Btg2, Car2, Ccnb1, Ccnb2, Ccnd3, Ccne1, Cdc20, Cdc25a, Cdk4, Cdk9, Cdkn1b, Cdkn2d, Cited2, Cks2, Cks1b, Cox8a, Cs, Csrp1, Ctnnbl1, Cul4a, Cxcr4, Drap1, Dyrk1a, Eed, Eif4ebp1, Ep400, Fes, Foxm1, Foxo3, G3bp1, Gmds, Gys1, H2afy, Hbb-b1, Hcls1, Idh3g, Ifi30, Itpr3, Jund, Kat2a, Lgals3, Lims1, Mad2l1, Mafk, Mapkapk3, Mat2a, Mbp, Mcl1…
Hif1a	0	70	28	15	0	10	4	hypoxia inducible factor 1, alpha subunit	Nucleus	transcription regulator	Abcf2, Afp, Akt1, Aldoa, Arpc2, Asns, Aurka, Bcl2l1, Birc5, Bnip3l, Cabin1, Cars, Cdkn1b, Cdkn1c, Cited2, Coro1a, Ctps, Ctsd, Cxcr4, Egln1, Eif4e, Eif5a, Epor, Ero1l, Fam53c, Fhl3, Gapdh, Gata1, Gpi1, H2afx, Hif3a, Hist1h1c, Hist1h2ad, Hist1h2bk, Hmox1, Itga2b, Itgb2, Itgb3, Ldha, Lgals1, Maff, Mcl1, Mif, Mmp9, Myc, Ndrg1, Npm1, Nrarp, Nrf1, Nucks1, Pdgfb, Pfkfb3, Pfkfb4, Pfkl, Plac8, Plaur, Ppia…
Sp1	0	101	43	23	0	17	3	Sp1 transcription factor	Nucleus	transcription regulator	Acss1, Ada, Alas2, Alox5, Alpl, Ank1, Asns, Atp2a3, Atp5b, Atp6v0c, Bax, Birc5, Bnip3l, C1qbp, Cad, Camp, Ccna2, Ccnd2, Ccnd3, Cd79b, Cdc25b, Cdc25c, Cdk1, Cdk2, Cdk4, Cdkn1b, Cdkn2c, Cdkn2d, Cebpd, Cited2, Ctsd, Dbf4, Drg2, E2f1, Elane, Epor, Ezr, F2r, Fes, Flna, Foxm1, Fpr2, Gnai2, Gnas, Gp6, Gpx4, Hdac1, Hdac2, Hdc, Hint1, Hmga1, Hmox1, Itgam, Kit, Ltb4r1, Mat2a, Mat2b, Maz, Mcl1, Mmp9, Mpl, M…
Vegfa	0	46	23	7	0	8	7	vascular endothelial growth factor A	Extracellular Space	growth factor	Ache, Akt1, Atp5g2, Atp5o, Bax, Bcat2, Birc5, Btk, Ccne1, Ccrl2, Cd34, Cdc25c, Cdkn1b, Clic4, Cox8a, Cxcr4, E2f1, E2f2, Gart, Grb10, Hk1, Hmox1, Id1, Inpp5d, Kars, Ldb1, Lmna, Mcl1, Me2, Mmp9, Mrpl3, Nme1, Nrf1, Pcna, Pdgfb, Pim1, Set, Stfa1, Tbc1d8, Tgfb1, Thbs1, Tomm20, Tomm22, Trp53, Tspo, Vcam1, Adam15, Bcl2a1b, Bcl6b, Cav1, Cbfb, Cdh5, Col1a1, Cstb, Ctsb, Dusp5, Ephb4, Ets1, Ets2, Fabp4, Fn1…
Cxcl12	0	39	17	0	0	0	6	chemokine ligand 12	Extracellular Space	cytokine	Afp, Arpc4, Bax, Bcl2l1, Car2, Cd9, Cd36, Cd44, Cd47, Cd82, Cdk2, Cdk9, Cpsf1, Cxcr4, Dad1, Ercc1, Exosc6, Flna, Hcls1, Hnrnpd, Id1, Itgb3, Kit, Lcp2, Ly6c2, Mafk, Mmp9, Msh6, Myc, Numa1, Prkcd, Rangap1, Rbm14, Rras, Strap, Trp53, Vim, Xrcc3, Yy1, Acta2, Aif1, Axl, Ctnnb1, Cyp3a16, Dmpk, Erbb2, Fn1, Fyn, Icam1, Itgal, Loxl2, Mapk12, Mmp11, Mmp14, Rhoc, Tnfrsf1b
Ptpn11	0	15	7	0	0	0	4	protein tyrosine phosphatase, non-receptor type 11	Cytoplasm	phosphatase	Bcl2l1, Csf3r, Cybb, Elane, Gata2, Gp6, Gp1ba, Ltf, Mpo, Olfm4, Pim1, Plaur, Prtn3, Ptpn11, Trp53, Bsg, Cd68, Csf1, Csf1r, Gab1, Pdgfrb, Trp53i11
Ets1	0	45	21	0	0	0	5	v-ets avian erythroblastosis virus E26 oncogene homolog 1	Nucleus	transcription regulator	Apoc2, Arhgdib, Arpc2, Atp2a3, Axin1, Bax, Bcl11a, Btrc, Ccne1, Cd79a, Cd79b, Cdk2, Cdk11b, Cited2, Eef1d, Fcgr3, Gp9, Gsk3a, Hcst, Hmox1, Hspa8, Hspe1, Itga2b, Itgb2, Itgb3, Lck, Mcl1, Mmp9, Myb, Myc, Ncf1, Ncln, Parp1, Pf4, Phf12, Phlda2, Pml, Prim2, Sec23ip, Sell, Sp1, Tbxas1, Tnfsf14, Tyms, Was, Arl4c, Cav1, Cdh5, Col1a2, Csf1r, Erbb2, Ets1, Ets2, Fn1, Icam1, Igf2bp3, Il2rb, Jak1, Ltb, Mrpl9,…
Sin3b	0	6	3	0	0	0	5	SIN3 transcription regulator family member B	Nucleus	transcription regulator	Ddit3, Myc, Rrm2, Sin3a, Txnip, Tyms, Col1a2, Dhfr, Klf10
Lyl1	0	6	3	0	0	0	1	lymphoblastic leukemia associated hematopoiesis regulator 1	Nucleus	transcription regulator	Bcl2l1, Btg2, Ccnd3, Gata1, Id1, Tal1, Cdh5, Nfkb1, Rapgef1
F2	0	53	29	0	0	0	9	coagulation factor II	Extracellular Space	peptidase	B4galt1, Bax, Cad, Casp2, Ccna2, Ccnd2, Cd44, Cdkn1b, Cited4, Ckap4, Clic1, Coro1c, Cotl1, Ctps, Cxcr4, Cybb, Eif4a1, Epb4.1, Erp29, F2r, F2rl3, Gp6, Hmga1, Hmox1, Ier3, Ifrd2, Mif, Mmp9, Mybl2, Myc, Ncf1, Ncf2, Nup62, Pdgfb, Plaur, Rac1, Rac2, Rhoa, Skp2, Slc2a3, Slc7a1, Srf, Srm, Tagln2, Thbs1, Tmed9, Tomm40, Txnrd2, Ube2s, Uck2, Vasp, Vcam1, Vwf, Acta2, Cd63, Cd68, Cdc42ep1, Col1a1, Col4a1, Dk…
Abl1	0	9	5	0	0	0	3	ABL proto-oncogene 1, non-receptor tyrosine kinase	Nucleus	kinase	Ccna2, Ccnd2, Ccne1, Cdkn1b, Dok1, Gadd45a, Myc, Pak2, Trp53, Abl1, Cav1, Cga, Csf1, Dhfr
Mgea5	0	45	31	0	0	0	3	meningioma expressed antigen 5	Cytoplasm	enzyme	Actg1, Adap1, Arhgef25, Arpc4, Aven, Bcl2l1, Bcl2l13, Capn1, Casp2, Cdca4, Cdca7, Cdk2, Cldn7, Cnot3, Cyfip2, Flna, G6pdx, Gadd45a, Gtf2f2, Gtf3a, Hipk2, Hsf1, Itgb7, Jdp2, Pfkm, Pias1, Pla2g16, Rab27a, Rasa3, S100a6, Slamf9, Srebf2, Taf5l, Tbp, Tcf19, Tfdp1, Tgfb1, Thbs1, Timp1, Trp53, Trp53bp1, Tuba1a, Tuba4a, Usf2, Vim, Actn4, Adam19, Bcor, Bnip2, Cav1, Cdca7l, Cldn1, Ctnnb1, Cxcr3, Dab2, Efnb…
Rhoj	0	6	4	0	0	0	5	ras homolog family member J	Cytoplasm	enzyme	Actg1, Anxa1, Cnbp, Gsn, Ppp2r1a, Rasa3, Akap12, Calu, Cav1, Myh9
Tgfb1	0	310	169	55	53	37	2	transforming growth factor, beta 1	Extracellular Space	growth factor	Abcf1, Abcg2, Acss1, Actg2, Adam10, Afp, Akt1, Aldh18a1, Alox5, Alox12, Alox5ap, Amd2, Anxa2, Ap3s1, Apoc2, Arhgap19, Arl4a, Arpc2, Asns, Bax, Bcl2l1, Becn1, Bin1, Birc5, Bnip3l, Bub1, Bub1b, Calm3, Camp, Cap1, Capns1, Cars, Cbfa2t3, Ccna2, Ccnb1, Ccnb2, Ccnd2, Ccnd3, Ccne1, Ccne2, Ccrl2, Cct2, Cct5, Cct6a, Cd34, Cd36, Cd44, Cdc7, Cdc20, Cdc25a, Cdc25c, Cdc42ep3, Cdc42se1, Cdhr2, Cdk1, Cdk2, Cdk4…
Erbb2	0	141	72	25	22	18	3	v-erb-b2 avian erythroblastic leukemia viral oncogene homolog 2	Plasma Membrane	kinase	Abcg2, Abhd5, Actb, Akt1, Alad, Anxa2, Atp1b3, Aurka, Bag2, Bcat2, Bcl2l1, Birc5, Btg2, Bub1, Bub1b, Cbfa2t3, Ccna2, Ccnb1, Ccnb2, Ccnd2, Ccnd3, Ccne1, Ccne2, Cd9, Cd34, Cd36, Cd47, Cd82, Cdc20, Cdc25a, Cdc25c, Cdc42se1, Cdk1, Cdkn3, Cdkn1b, Cdkn2c, Cdt1, Cenpa, Chek1, Cks2, Cks1b, Cldn7, Cmas, Crip1, Ddit3, Dok1, Eif6, Eif4ebp1, Emp3, Eps15, Espl1, F2r, Fen1, G3bp1, G6pd2, Gins1, Gls, Gpaa1, Gpc…
Ikzf1	0	28	15	5	7	0	1	IKAROS family zinc finger 1	Nucleus	transcription regulator	Acp1, Alas2, Bcl2l1, Blnk, Ccnd2, Ccnd3, Cd79b, Cdkn1b, Epb4.2, Epor, Gata1, Gp9, Gp1ba, Igll1, Itga2b, Kif23, Kit, Klf1, Lck, Lmo2, Myc, Nfe2, Prkcq, Rhd, Tnfaip8l2, Vpreb1, Vwf, Zfpm1, Adam19, Aqp1, Axl, Ctnnd1, Emp1, Exoc3l, Fkbp9, Il2rb, Lhfpl2, Mmp14, Prep, Selm, Serpinh1, Tmem119, Tnnt2, C1qtnf1, Lhfp, Ngfr, Pth1r, Sh3bp5, Cyp2j6, Lrp1, Nfix, Nr1h4, Sulf2, Sult1a1, Vipr1
App	6	162	62	24	21	0	7	amyloid beta precursor protein	Plasma Membrane	other	Abcg2, Ache, Actb, Actg1, Adap1, Akt1, Aldoa, Anapc2, Arl11, Ascc1, Atf1, Atp1a3, Atp5b, Bax, Bcl2l1, C1qbp, Cap1, Capn1, Cast, Ccnd2, Ccne1, Cd44, Cd82, Cdc37, Cdk1, Cdk2, Cdk4, Cdk9, Cfl1, Clic1, Clta, Cltc, Cs, Csf2rb, Csl, Csnk2a2, Ctsd, Cxcr2, Cxcr4, Cxxc1, Cybb, Cyfip2, Dstn, Dyrk1a, Eef1g, Ensa, F2rl3, Fbl, Fcgr3, Fkbp1a, Foxo3, Fus, Gapdh, Gfap, Gnb1, Gpank1, Gpc1, Gpi1, Grb2, Gstm5, H2af…
Insr	3	79	26	16	12	0	7	insulin receptor	Plasma Membrane	kinase	Alad, Arhgdia, Arhgef2, Arl4a, Atp2a3, Atp5b, Atp5o, Bag1, Birc5, Calm3, Ccnd2, Cd36, Cdc6, Cdc45, Cdc5l, Cdk1, Cdkn2c, Cfl1, Crat, Cs, Cxcr4, Dctn4, Dek, Fen1, Gadd45a, Gapdh, Gnb1, Gpank1, Ier3, Kit, Lat2, Lcp1, Lgals1, Lrp10, Lyz2, Mbd1, Mcm2, Mcm4, Mcm5, Mcm7, Mknk1, Mmp9, Mnt, Msh6, Mxi1, Mybl2, Myc, Ndrg1, Nrf1, Pdgfb, H2-Ke2, Pim1, Prim1, Prkcq, Pspc1, Rad51, Rad51ap1, Rpl7a, Rps16, Rrm1, …
Psen1	4	80	30	10	0	0	4	presenilin 1	Plasma Membrane	peptidase	2700097O09Rik, Abcg2, Actb, Actg1, Aldoa, Arhgdig, Arl11, Atp1a3, Atp5b, C1qbp, Cap1, Cd9, Cfl1, Clta, Cltc, Cox8a, Cs, Csl, Cxxc1, Cyfip2, Dstn, Dyrk1a, Eef1g, Ensa, F2r, Fam32a, Fbl, Fkbp1a, Foxo3, Fus, Gapdh, Gas5, Gba2, Gfap, Gnb1, Gpank1, H2afj, Hba-a2, Hbb-b1, Hbb-b2, Hesx1, Hint1, Hist1h2ab, Hist3h2ba, Hk1, Hspa8, Hspe1, Kcnab2, Lfng, Map2k2, Mapk1, Mbp, Meg3, Mmp9, Mthfd1l, Myc, Nme1, Paf…
Vhl	2	34	12	0	0	0	5	von Hippel-Lindau tumor suppressor, E3 ubiquitin protein ligase	Nucleus	transcription regulator	Akt1, Arpc1a, Bcl2l1, Cdkn1b, Cfl1, Cltc, Cops5, Cxcr4, E2f1, Faf1, Gpr56, Hmox1, Hnrnpa2b1, Ier3, Lmna, Mif, Mxi1, Nfe2, Nosip, Pcna, Pdgfb, Pfkfb3, Ppil1, Rap1b, Rhof, Rps6, Sec61g, Skp2, Slc16a3, Tfrc, Tmed3, Trp53, Tyms, Vim, Fth1, Gpx1, Aif1, Cav1, Dab2, Fn1, Gal3st1, Itga5, Mmp14, Nedd9, Pisd, Slc40a1, Sparc, Tagln
Nfyb	0	66	24	0	0	0	3	nuclear transcription factor Y, beta	Nucleus	transcription regulator	Abcg2, Actb, Amd2, Ap4b1, Apobec3, Atp5b, B9d2, Brd2, Brf1, Cbx5, Ccnb1, Ccnb2, Cdc25a, Cdc25c, Cdk1, Cep57l1, Chek2, Cks2, Cldn15, Dclre1b, Dtl, Eif3c, Elavl1, Fam49b, Fbxo42, Fiz1, Gadd45a, Gapdh, Gart, Gas2l1, Gpr160, H2afj, Hist1h4i, Hmgb2, Igdcc4, Ints7, 2810417H13Rik, C330027C09Rik, Lyar, Mark2, Med21, Mlh1, Nosip, Pcna, Plk1, Ppp1r7, Psmb7, Rad51, Rfc3, Rhd, Rnps1, Rpl41, Rrm2, Sall4, Serb…
Il15	0	75	28	0	0	0	5	interleukin 15	Extracellular Space	cytokine	Actg2, Anxa1, Aqp3, Arhgdib, Bcl2l1, Ccnd2, Cd44, Cd53, Cdk4, Cdk2ap1, Cks2, Cks1b, Coro1a, Cxcr4, Dars2, Ddx18, Dyrk1a, Exosc8, Fkbp1a, G6pdx, Gabarapl2, Gabpb1, Gapdh, Gars, Gcnt1, Gnas, Gnl2, H2afy, Hat1, Hcst, Hnrnpa2b1, Hnrnpf, Hspa8, Hspe1, Itgb7, Lck, Lsp1, Mapk1, Mapkapk3, Mcl1, Mcm5, Mif, Mki67, Mta2, Myc, Myd88, Nme1, Nme4, Oaz1, P2rx1, Pa2g4, Pafah1b3, Pcbp2, Pcna, Pfdn4, Pfn1, Pim1, P…
Srf	0	77	29	0	0	0	4	serum response factor	Nucleus	transcription regulator	Actb, Actg2, Amd2, Batf, Bcl2l1, Bpgm, Camp, Cap1, Cd19, Cd177, Cdk4, Cebpe, Cenpb, Cldn15, Cnn2, Cpa3, Csrp1, Ctnnbl1, Ctsg, Cxcr4, Dstn, Eif6, Elane, Eya3, Fbxo42, Fcnb, Flna, Gata1, Glipr1, Gp5, Gp9, Gp1ba, Gsn, Gtf2h5, Hif3a, Hipk1, Itga2b, Lcn2, Lpcat3, Ltf, Mapk13, Mbd2, Mcl1, Med6, Mgst2, Mmp9, Mogat2, Mpl, Ms4a3, Myb, Myl9, Ngp, Npm1, P2rx1, Pafah1b1, Pdlim7, Pglyrp1, Ppbp, Ppia, Prtn3, R…
Nras	0	34	13	0	0	0	3	neuroblastoma RAS viral oncogene homolog	Plasma Membrane	enzyme	Bcl2l1, Bub3, Ccnb1, Ccnb2, Ccne1, Cd34, Cdc6, Cdc20, Cdc25c, Cdkn3, Cenpa, Cybb, Dusp2, Exo1, Foxm1, Homer3, Kif22, Kif2c, Lgals1, Mcl1, Mcm3, Mki67, Mybl2, Ncf2, Nras, Oip5, Pold1, Ptp4a3, Sbno2, Sesn1, Skp2, Slc2a4, Traip, Ube2c, Cd48, Cd86, Col1a2, Ctnnb1, Cx3cr1, Elk1, Ets1, Fn1, Ly86, Rhob, Rnase6, Spc25, Wee1
Tcof1	0	20	8	0	0	0	3	Treacher Collins-Franceschetti syndrome 1	Nucleus	transporter	Ankrd10, Anxa2, Asap1, Azin1, Bnip3l, Cirh1a, Cnbp, Epb4.1l1, Mfap1a, Ndrg1, Nolc1, Nptn, Nudcd3, Nup155, Pdrg1, Pprc1, Rbm10, Safb2, Tbrg4, Terf2, Adm, Dnajc11, Galk1, Gtf3c4, Iqgap1, Mapk14, S100a16, Tbx2
Adora2a	0	30	12	0	0	0	5	adenosine A2a receptor	Plasma Membrane	G-protein coupled receptor	Atp1a3, Atp6ap1, Atp6v1b2, Atp8a1, B4galt3, Cct5, Cd24a, Dstn, Eef2, Eif1, Eif5a, Fbl, Fus, Gapdh, Gdi1, Gpi1, Hba-a2, Hmox1, Hnrnpk, Mmp9, Napa, Pla2g12a, Pmpca, Ppp1ca, Ppp2ca, Ppp2r1a, Ssrp1, Tgfb1, Usp5, Vps4a, Arf3, Arhgef7, Ckb, Cldn5, Col6a1, Csf1r, Dgkz, Klc1, Pea15a, Peg3, Prkar1a, Sparc
Jak2	0	29	10	0	0	0	3	Janus kinase 2	Cytoplasm	kinase	Actb, Akt1, Bax, Bcl2l1, Ccnd2, Cd36, Cdc25a, Cdkn1b, Cst7, Cybb, Epor, Gfap, Jak2, Kdm6a, Klk8, Lat2, Mpl, Mpo, Myc, Myl12b, Nkg7, Odc1, Pfn1, Phlda3, Pop4, Set, Slamf9, Thbs1, Trp53, Acer2, Actn1, Fhod1, Icam1, Ifitm1, Lyn, Pecam1, Rbp1, Slc11a1, Stat3
Fn1	0	53	18	0	0	0	5	fibronectin 1	Extracellular Space	enzyme	Add1, Bcl7b, Birc5, Bnip3l, Bsdc1, Ccne1, Cct4, Cd79a, Cdk4, Cdkn1b, Clic4, Cops5, Coro1a, Ctbp1, Ctsd, Dlgap4, Dpf2, Eif4b, Eif5a, Epb4.1l1, Flna, G3bp1, Gsk3a, Hk1, Itgam, Itgb3, Jund, Kif21b, Lims1, Mat2a, Max, Mmp9, Myc, Nup88, Pcna, Pdgfb, Plaur, Ptbp1, Rbbp4, Sdcbp, Skp2, Smarca4, Tgfb1, Thbs1, Tnfaip2, Tnip1, Tomm22, U2af2, Ube4b, Vps45, Vps4a, Ywhaz, Zbtb7a, Acta2, Actn4, Capn2, Col1a1, F…
Klf1	0	15	5	0	0	0	1	Kruppel-like factor 1	Nucleus	transcription regulator	Add2, Alas2, Bcl11a, Cd44, Cdkn2c, Dnase2a, E2f2, Epb4.1, Epb4.2, Gp9, Hbb-b1, Icam4, Itga2b, Klf3, Mpp1, Aqp1, Bcam, Bsg, Pecam1, Serpinh1
Flt1	0	27	8	0	0	0	5	fms-related tyrosine kinase 1	Plasma Membrane	kinase	Add1, Bcl7b, Birc5, Bnip3l, Bsdc1, Clic4, Ctbp1, Eif4b, Eif5a, Flna, G3bp1, Gsk3a, Hk1, Hmox1, Lims1, Mat2a, Max, Ptbp1, Rbbp4, Smarca4, Thbs1, Tnip1, Tomm22, Ube4b, Vps4a, Vwf, Ywhaz, Actn4, Capn2, Icam1, Igf2bp3, Nos3, Prkar1a, Ralb, Tgfbr2
Nupr1	0	137	36	0	0	0	5	nuclear protein, transcriptional regulator, 1	Nucleus	transcription regulator	Abcc5, Acss1, Adrb2, Aen, Alg8, Ank1, Api5, Apobec3, Atp6v0a1, Aurka, Bri3bp, Bub1, Bub1b, BC055324, 6330416G13Rik, Casp2, Ccdc9, Ccdc77, Ccna2, Ccnb2, Ccnf, Cdc23, Cdc25c, Cdca2, Cdca3, Cdca8, Cdk2, Cdk4, Cdkn1b, Cenpi, Cenpl, Chd4, Chtf8, Cited2, Ckap2l, Cnpy4, Cxcr4, Ddit3, Ddx46, Dnttip1, Dsn1, Dusp8, E2f8, Egln1, Eme1, Ercc6l, Espl1, Exo1, Fam111a, Fam83g, Fancd2, Fcf1, Foxo3, Gab2, Gadd45a,…
Bnip3l	0	37	9	0	0	0	3	BCL2/adenovirus E1B 19kDa interacting protein 3-like	Cytoplasm	other	Alas2, Ank1, Aurka, Bcl2l1, Blnk, Ccna2, Ccnd3, Ccne2, Cd19, Cd47, Cd79b, Cdkn3, Chek1, Ckap2, E2f1, Eif2ak1, Fancd2, Gadd45a, Gpsm2, Gsg2, Gsn, Itpr3, Kif11, Map4k1, Mybl2, Nt5c3, Nuf2, Pik3cd, Prim1, Rad54l, Rbl1, Rrm2, Sgol1, Tfdp2, Tfrc, Tgfb1, Top2a, Cd22, Il16, Il2rb, Ltb, Nfkb2, Pdgfrb, Sfrp1, Stat3, Timp2
Mkl1	0	46	11	0	0	0	3	megakaryoblastic leukemia 1	Nucleus	transcription regulator	Actb, Bcl2l1, Camp, Cd177, Cebpe, Cldn15, Cnn2, Cpa3, Ctsg, Cxcr4, Cyba, Dnajb4, Elane, F2r, Fcnb, Flna, Gp6, Gp1ba, Lcn2, Ltf, Mafk, Mapk13, Mgst2, Mmp9, Mogat2, Mpl, Ms4a3, Myl9, Ngp, P2rx1, Pglyrp1, Ppbp, Prtn3, S100a8, S100a9, Serinc3, Slc20a1, Slc6a4, Slpi, Srf, Tal1, Tbxas1, Tpm4, Tubb1, Vcl, Zfpm1, Acta2, Cbfb, Epx, Icam1, Ifitm1, Mcpt8, Myh9, Prg2, Prg3, Tagln, Tnc
Myc	0	308	84	28	0	0	2	v-myc avian myelocytomatosis viral oncogene homolog	Nucleus	transcription regulator	Actb, Add1, Adipor1, Afp, Aimp2, Akt1, Aldh18a1, Aldoa, Amd2, Apex1, Arhgap25, Arl6ip1, Asns, Atp13a2, Atpif1, Aurkb, Axin1, Bag1, Bax, Bcl2l1, Bin1, Birc5, Bop1, Brd2, Bub1, Bub1b, C1qbp, Cad, Capns1, Capzb, Cast, Ccna2, Ccnb1, Ccnb2, Ccnd2, Ccnd3, Ccne1, Ccne2, Cct3, Cd9, Cd19, Cd44, Cd47, Cdc20, Cdc34, Cdc42, Cdc25a, Cdc25b, Cdc25c, Cdca7, Cdk1, Cdk2, Cdk4, Cdkn1b, Cebpd, Cebpe, Chek1, Cks2, C…
Trp53	6	361	122	46	41	36	3	tumor protein p53	Nucleus	transcription regulator	Abcc1, Actb, Ada, Add3, Adrb2, Aen, Afp, Akt1, Alox5, Anxa1, Anxa2, Anxa3, Apaf1, Apex1, Api5, Arhgap1, Arhgef2, Arl6ip1, Arpc1b, Asf1b, Asns, Asxl1, Atg4a, Atg4b, Aurka, Aurkb, Bag1, Bak1, Bap1, Bax, Bcas3, Bcl2l1, Birc5, Btg2, Bub1, Bub1b, Cand1, Cap1, Capns1, Cars, Casp2, Ccna2, Ccnb1, Ccnb2, Ccnd2, Ccnd3, Ccne1, Ccne2, Ccnk, Cd44, Cd47, Cd82, Cdc6, Cdc7, Cdc16, Cdc20, Cdc42, Cdc25a, Cdc25b, C…
Hnf4a	8	498	114	67	91	69	6	hepatocyte nuclear factor 4, alpha	Nucleus	transcription regulator	Abcb9, Abcb10, Acbd6, Acd, Acin1, Actr3, Actr1a, Adcy7, Adipor1, Adprh, Adrb2, Afp, Agpat1, Ahsa1, Aimp1, Aip, Akirin2, Ankrd49, Anxa9, Ap1m1, Ap2a1, Ap4b1, Apeh, Apip, Apoc2, Aqp3, Arfgap1, Arfip2, Armc6, Arpc5, Asah1, Atf6b, Atg4d, Atp6v0c, Atp6v1d, Atp6v1f, B9d2, Baz1b, Bcl2l1, Blvrb, Bmp2k, Bpgm, Brd8, Bsdc1, Btrc, 1110004F10Rik, 1700123O20Rik, 2310047M10Rik, 2700029M09Rik, 6030458C11Rik, 170…
Jun	0	70	27	16	16	14	7	jun proto-oncogene	Nucleus	transcription regulator	Afp, Akt1, Alox12, Anxa1, Anxa2, Apex1, Asns, Bak1, Bax, Camp, Capns1, Ccna2, Ccnd2, Ccnd3, Cd44, Cdc20, Cdk1, Cdkn1b, Gm5483, Dnmt1, Eef2, Eif4a1, Ercc1, Ezr, Gtf2b, Hmga1, Hmox1, Hnrnpa2b1, Hnrnpu, Igf2r, Itgam, Lgals3, Lmna, Mat2a, Mbp, Mmp8, Mmp9, Mogs, Msh2, Mxi1, Myb, Myc, Ncf2, Padi4, Plagl1, Plaur, Ppp2ca, Ppp2r2a, Ptpn6, Rnf7, Sf3b3, Slc19a1, Slc7a1, Snrnp70, Snrpb2, Snrpc, Snrpg, Sphk1,…
Nr3c1	0	126	53	24	23	29	6	nuclear receptor subfamily 3, group C, member 1	Nucleus	ligand-dependent nuclear receptor	Actb, Aifm3, Akt1, Alox5ap, Anxa1, Arpc2, Arrb1, Arrb2, Atg4b, Atp6ap1, Bag1, Bag2, Bax, Bcl10, Bcl2l1, Bin1, Bnip3l, Brd2, Bre, Btk, Cd47, Cdc42ep3, Chic2, Ckap2, Cks1b, Clk2, Coro1c, Coro2a, Ctnnbl1, Cul4a, Dad1, Dapk2, Daxx, Ddx5, Dedd2, Diablo, Dmap1, Dpf2, Dut, Dynll1, F2r, Fcer1g, Fnta, Foxo3, Gadd45a, Glipr1, Hbb-b2, Hnrnpu, Hsp90ab1, Ier3, Il3ra, Ing1, Itgb2, Jmjd6, Jund, Kat5, Lmo4, Maea…
Apoe	0	44	27	17	10	10	10	apolipoprotein E	Extracellular Space	transporter	Actb, Alox12, Bax, C5ar1, Ccnd2, Cd36, Cd44, Ctsd, Cybb, F2r, Gpx4, Hmmr, Hmox1, Hsp90ab1, Il10rb, Il1rn, Itgam, Lcn2, Mgea5, Mkl1, Mlec, Mmp9, Mtch1, Mybbp1a, Ncdn, Ncf1, Ncf2, Pcsk9, Prkrip1, Psmb6, Ptp4a3, Rela, S100a8, S100a9, Sae1, Smarcd1, Srebf2, Tgfb1, Timp1, Tnfrsf14, Tnfsf14, Vcam1, Vcp, Wbp2, Acta2, Bcam, Calu, Cd40, Cd68, Cd86, Col1a1, Csf1, Ctnnb1, Ctsb, Cyp3a16, Emilin1, Emr1, Fkbp5…
Smarcb1	0	38	19	14	14	8	3	SWI/SNF related, matrix associated, actin dependent regulator of chromatin, subfamily b, member 1	Nucleus	transcription regulator	Add3, Arhgap4, Bnip3l, Ccna2, Ccne1, Cd44, Cdc6, Cdc7, Cdk1, Cdkn2c, Cdt1, Cenpa, Cxcr4, E2f1, Eif4e, Fastk, Fcgr3, Gadd45a, Gmnn, Gsn, Kif11, Kif23, Mcm2, Mcm3, Mcm4, Mcm5, Mybl2, Pglyrp1, Prim1, Rab5c, Rad51ap1, Rfc5, Skp2, Smarcb1, Smc4, Tfdp1, Tmod1, Trp53, Bcl2l11, Col14a1, Col1a1, Col1a2, Col5a2, Csf1, Cttn, Defb1, Dhfr, Erbb2, Ets2, F11, F11r, Fabp4, Fcgr1, Lbp, Postn, Rab3b, Sparc, Acat1,…
Dysf	0	20	10	0	6	5	5	dysferlin	Plasma Membrane	other	Acot9, Actg1, Actr3, Anxa1, Anxa2, Arpc2, Cd52, Cd53, Chmp1a, Coro1c, Ctla2a, Cyba, Dnajb1, Ehmt2, Itgb3, Lcp1, Lgals3, Lyz2, Timp1, Wbp5, C1qb, Cd48, Cd68, Ctla2b, Evi2a, Fn1, Gpr65, Gpr137b, S100a4, Tmem50b, Fcgr2b, Gabarapl1, H2-Q1, Pros1, Psap, Serpina3m, B2m, H2-K1, S100a13, Serpina3k, Ugt1a6b
C330027C09Rik	0	15	0	0	4	0	2	KIAA1524	Cytoplasm	other	Actg2, E2f2, Ebi3, Gadd45a, Hist1h2bk, Ier3, C330027C09Rik, Lxn, Myc, Ncl, Pdlim7, Plaur, Slc22a4, Snca, Tuba4a, Cfb, Dsc2, Rhod, Slc22a18
Onecut1	0	64	0	13	18	10	8	one cut homeobox 1	Nucleus	transcription regulator	Afp, Akirin2, Apip, Armc6, Bnip3l, 1700123O20Rik, 1700052N19Rik, Casp2, Cct8, Cdc25a, Cdca5, Cdk2, Cebpd, Cenpn, Clns1a, E2f1, Eed, Eid1, Eif4a1, Emg1, Exosc5, F2rl2, Fads3, Fam117a, Grb2, Hesx1, Hmgb2, Hnrnpa2b1, Hnrnpr, Klf3, Lrrc59, Lsg1, Luc7l3, Mgst3, Nutf2, Ogfr, Orc1, Pacs1, Pfkl, Phb2, Phtf1, Polr2d, Psma1, Psmb1, Rnf20, Sart3, Sec61a2, Smarcc1, Snrpd2, Snw1, Snx3, Spink3, Tceb3, Tmem161a…
Foxo1	0	66	0	17	0	12	7	forkhead box O1	Nucleus	transcription regulator	Adipor1, Apaf1, Atp5b, Atp6v0a1, Atp6v0b, Atp6v1d, Bax, Bcl2l13, Birc5, Blnk, Car2, Casp2, Ccna2, Ccnb1, Ccnb2, Ccnf, Cd79b, Cdc42ep3, Cdk1, Cdkn1b, Cdkn1c, Cdkn2aipnl, Cdkn2c, Cited2, Cs, Dlgap5, Eif4ebp1, Fam65b, Foxm1, Gadd45a, Gata2, Gpi1, Hmox1, Ier3, Igll1, Ikzf1, Kif11, Mcm5, Men1, Mmp9, Mrps14, Mrps30, Mrps18c, Mxi1, Myc, Ndn, Nek2, Nusap1, Pax5, Pbk, Pck2, Ppp1r15a, Prc1, Psmb6, Rela, Rp…
Ctnnb1	0	106	0	21	0	26	4	catenin, beta 1, 88kDa	Nucleus	transcription regulator	Abcc1, Acap1, Actb, Actr3, Afp, Anxa1, Arfgap3, Arhgdia, Arl4a, Atp6v0a1, Bcl2l1, Birc5, Brms1l, Btf3, Capn1, Capns1, Capzb, Ccna2, Ccnd2, Ccne1, Ccne2, Cd34, Cd44, Cd52, Cdkn1b, Cdkn1c, Cdkn2d, Cnn2, Cpsf4, Crat, Crip1, Cux1, Ddx17, Dok1, Ehd1, Eif5a, Ewsr1, F13a1, F2r, Fam126a, Fbrs, Fcer1g, Fen1, Gata2, Get4, Gfap, Gipc1, Gltscr2, Gng10, Hdgf, Hesx1, Hnrnpa0, Hnrnpul1, Hspe1, Igf2bp1, Ilf3, Im…
Raf1	0	45	0	7	0	8	7	Raf-1 proto-oncogene, serine/threonine kinase	Cytoplasm	kinase	Amd2, Anxa1, Becn1, Car2, Cd37, Cd44, Cdc6, Cdc25a, Cdkn1b, Gm5483, Cstf1, Dusp2, E2f1, Emp3, Hdc, Hnrnpa2b1, Hnrnpab, Hpcal1, Ier3, Itgam, Itgb3, Ldha, Mki67, Mmp9, Mxd1, Mybl2, Myc, Nop56, Phlda2, Plaur, Ppp1r10, Rac1, Ran, Rps2, Rrm2, Snrpd1, Tbp, Tcof1, Timp1, Tomm40, Tpm1, Tuba4a, Txnip, Ypel5, Zfp36l2, Btg1, Ccnd1, Fas, Igfbp3, Ngf, Slc16a7, St3gal4, Acat2, Crp, Dhrs3, Lifr, Pcsk6, Scnn1a, …
Foxo3	0	49	0	6	0	7	3	forkhead box O3	Nucleus	transcription regulator	Apaf1, Apex1, Atg4b, Bcl10, Becn1, Birc5, Bnip3l, Cad, Ccnb1, Ccnd2, Ccne2, Cdc42ep3, Cdk4, Cdkn1b, Ddit3, Eif4ebp1, Foxm1, Foxo3, Foxo4, Gadd45a, Gata2, Iars, Ier3, Impdh2, Lars, Lcn2, Max, Mki67, Mmp9, Mt1, Mt2, Mthfd2, Mxd1, Mxd3, Mxi1, Myc, Plk1, Ppp1r15a, Prdx3, Rela, Sesn1, Skp2, Slc7a1, Srebf2, Tal1, Txnip, Txnrd2, Ube2c, Ucp2, Casp8, Ccnd1, Cpt1a, Grb14, Hmgcs2, Sgk1, Cat, Gstm1, Igf1, Ma…
Suz12	0	23	0	0	0	5	3	SUZ12 polycomb repressive complex 2 subunit	Nucleus	enzyme	Cbx6, Cdc25a, Dazap2, Eif3a, Gata1, Hnrnpm, Ilf3, Jund, Kif2c, Lgals3, Mfap1a, Myc, Ran, Sertad2, Slc25a3, Slc7a5, Smarca4, Suz12, Tgfb1, Tnfaip2, Vamp3, Vasp, Vta1, Akr7a5, Cyp26a1, Insig1, Mfn2, Srd5a1
Ruvbl1	0	11	0	0	0	3	3	RuvB-like AAA ATPase 1	Nucleus	transcription regulator	Cars, Ccnd2, Fam53c, Hist1h2bk, Mcm3, Mcm4, Nucks1, Pcna, Plac8, Rbl1, Tmem128, Cyp4f13, Srd5a1, Tmem19
Nfya	2	20	0	0	0	5	2	nuclear transcription factor Y, alpha	Nucleus	transcription regulator	Apaf1, Ccnb1, Ccnb2, Cdc25b, Cdc25c, Cdk1, Chek2, E2f1, Elane, Gadd45a, Jund, Mlh1, Padi4, Lrdd, Ppp1r15a, Rrm2, Thop1, Top2a, Txnip, Vwf, Fth1, Gpam, Cat, Ephx1, Igf1, Scd1, Thrsp
Arnt	0	30	0	0	0	5	5	aryl hydrocarbon receptor nuclear translocator	Nucleus	transcription regulator	Aldoa, Atp5o, Ccnd2, Cdk4, Cited2, Ctsd, Cxcr4, Eif6, Ero1l, G6pdx, Gapdh, Gpi1, Itgb3, Kif20a, Ldha, Mpp1, Myl6, Oaz1, Pck2, Pgm1, Ppp2cb, Ranbp1, Rangap1, Sell, Slc2a3, Tfrc, Trp53, Tuba4a, Ube2c, Vim, Aldh7a1, Cyp1a2, Cyp2a5, Hes6, Ugt1a6b
Alkbh5	0	25	0	0	0	4	4	AlkB family member 5, RNA demethylase	Nucleus	enzyme	Asah1, Asb1, Blvrb, Brd4, Ctsd, Dnmt1, Eef1d, Eif4g2, Hspa8, Mast2, Mbp, Nf2, Nono, Pafah1b1, Racgap1, Rgs2, Rpa1, Rplp0, Sbf1, Sgms1, Sox6, Stag2, Tle3, Uba1, Uhrf1, Crem, Gstm1, Sod1, Tmbim6
Abcb6	0	18	0	0	0	2	7	ATP-binding cassette, sub-family B, member 6	Cytoplasm	transporter	Alad, Alas2, Atpif1, Cpox, Fech, Glrx5, Hk1, Hmbs, Isca1, Klf1, Nt5c3, Ppox, Prdx2, Slc25a37, Slc25a39, Txnrd2, Urod, Uros, Cat, Hagh
Slc29a1	1	7	0	0	0	0	7	solute carrier family 29, member 1	Plasma Membrane	transporter	Aqp3, Bax, Gadd45a, Ppm1d, Rpl3, Rpl10a, Sesn1, Rps27l
Smoc2	1	4	0	0	0	0	5	SPARC related modular calcium binding 2	Extracellular Space	other	Aurkb, Ccnb1, Cdk1, Mcm4, Mcm10
Cd38	3	47	0	0	0	0	5	CD38 molecule	Plasma Membrane	enzyme	Aldoa, Anxa2, Asns, Bnip3l, Ccnd2, Ccne1, Cd44, Chst12, Cited2, Ckap4, Clcn3, Crip1, Csf2rb, Egln1, Eif4ebp1, Ero1l, Glipr2, Hbb-b2, Hmmr, Ifi30, Itgb7, Kcnab2, Klhdc2, Lfng, Lgals3, Lrrc8c, Myadm, Ndrg1, Nek2, Pax5, Pdlim1, Pfkl, Pfkp, Pim1, Ppp3cb, Psat1, Rasgrp2, Rpn1, S100a6, Sap30, Sell, Ska1, Slc16a3, Slc7a5, Uck2, Vcam1, Vim, Fam162a, Gpam, Pdk1
Hdac1	2	57	0	0	0	0	3	histone deacetylase 1	Nucleus	transcription regulator	Apex1, Bax, Ccna2, Ccnb1, Ccnb2, Ccnd2, Ccne1, Ccne2, Cd34, Cd44, Cdc6, Cdc25a, Cdc25c, Cdk1, Cdk2, Cdkn1b, Cdt1, E2f2, Foxm1, Gnas, H2afx, Id1, Lat, Lcn2, Lig1, Lmo2, Mad1l1, Mcm3, Mcm5, Mcm7, Mmp9, Mt1, Mt2, Mta3, Myc, Myo1f, Nasp, Ncl, Pdgfb, Plk1, Pold2, Prex1, Prim2, Ptpn6, Rad54l, Rbl1, Recql4, Rgs10, Rrm2, S100a9, Smn1, Tal1, Top2a, Trp53, Tpd52, Tyms, Uhrf1, Acp5, Mcm10
Elavl1	0	27	0	0	0	0	3	ELAV like RNA binding protein 1	Cytoplasm	other	Ache, Ccne1, Cdk2, Elavl1, Flna, Gnb2l1, Hmox1, Hnrnpd, Khsrp, Mybl2, Myc, Ncl, Nxf1, Pcgf2, Plcg2, Psmb4, Rfc5, Rpl13, Rps6, Rps14, Slc7a7, Srsf7, Taf9, Tia1, Timm17a, Trp53, Triobp
Elf4	0	9	0	0	0	0	2	E74-like factor 4	Nucleus	transcription regulator	Car2, Cbx1, Hdc, Kit, Lyz2, Mapkapk3, Rap1b, Sell, Trp53
Cops8	0	6	0	0	0	0	4	COP9 signalosome subunit 8	Nucleus	other	Ccnd2, Ccnd3, Ccne1, Cdk2, Cdk4, Cdkn1b
Etv3	0	3	0	0	0	0	5	ets variant 3	Nucleus	transcription regulator	Myb, Myc, Prim2
G6pc3	0	3	0	0	0	0	3	glucose 6 phosphatase, catalytic, 3	Cytoplasm	phosphatase	Cyba, Cybb, Ncf1
Gfap	0	3	0	0	0	0	1	glial fibrillary acidic protein	Cytoplasm	other	Cd44, Gfap, Vim
Cks2	0	3	0	0	0	0	3	CDC28 protein kinase regulatory subunit 2	Other	kinase	Ccna2, Ccnb1, Cdk1
Gpc1	0	12	0	0	0	0	3	glypican 1	Plasma Membrane	transmembrane receptor	Ccna2, Ccnd2, Ccnd3, Ccne1, Cdk2, Cdkn1b, Cdkn2c, Cdkn2d, Id1, Itgb3, Myc, Skp2
H2afx	0	9	0	0	0	0	2	H2A histone family, member X	Nucleus	transcription regulator	Actb, Epdr1, Mdc1, Mlh1, Myc, Myl6, Rpl13, Rpl10a, Trp53bp1
Chek2	0	6	0	0	0	0	2	checkpoint kinase 2	Nucleus	kinase	Apaf1, Bax, Birc5, E2f1, H2afx, Trp53
Hexim1	0	9	0	0	0	0	7	hexamethylene bis-acetamide inducible 1	Nucleus	transcription regulator	Anxa1, Hnrnph1, Magoh, Polr2a, Ptbp1, Srsf6, Tmsb10, Trp53, Vim
Hint1	0	3	0	0	0	0	4	histidine triad nucleotide binding protein 1	Nucleus	enzyme	Bax, Trp53, Usf2
E2f4	0	114	0	0	0	0	2	E2F transcription factor 4, p107/p130-binding	Nucleus	transcription regulator	Asf1b, Aurkb, Brd2, Bub3, 6030458C11Rik, Cbx5, Ccdc77, Ccna2, Ccne1, Ccne2, Cdc6, Cdc25a, Cdc25c, Cdca4, Cdk1, Cdk2, Cdkn2c, Cenpa, Cenpo, Cep57, Chek1, Chek2, Cks2, Cks1b, Cstf1, Dbf4, Dhps, Drosha, Dut, E2f1, E2f2, Ect2, Eif2b2, Exosc8, Exosc9, Fancd2, Fen1, Foxm1, Gins1, Gmnn, Golt1b, Gtf2h4, H2afx, H2afz, Hist1h2ag, Hmmr, Ier5, Khdrbs1, 2810417H13Rik, Kif22, Kif4, Mad2l1, Mcl1, Mcm3, Mcm4, Mc…
E2f3	0	36	0	0	0	0	3	E2F transcription factor 3	Nucleus	transcription regulator	Birc5, Ccna2, Ccnb1, Ccnd3, Ccne1, Cdc6, Cdc45, Cdc25a, Cdca4, Cdk1, Cdk2, E2f1, E2f2, Eed, Ezh2, Fbxo5, Mcm2, Mcm3, Mcm4, Mcm5, Mcm6, Mcm7, Mlh1, Myb, Mybl2, Myc, Orc1, Pcna, Pin1, Pola2, Ppp1r8, Rad51, Rbl1, Rrm1, Tk1, Topbp1
E2f2	0	33	0	0	0	0	1	E2F transcription factor 2	Nucleus	transcription regulator	Birc5, Ccna2, Ccnb1, Ccnd3, Ccne1, Cdc6, Cdc45, Cdc25a, Cdca4, Cdk1, Cdkn2c, Cdkn2d, E2f1, Eed, Ezh2, Mcm2, Mcm3, Mcm4, Mcm5, Mcm6, Mcm7, Mlh1, Myb, Mybl2, Myc, Orc1, Pcna, Pin1, Rad51, Rbl1, Rrm2, Topbp1, Trp53
E2f1	0	168	0	0	0	0	2	E2F transcription factor 1	Nucleus	transcription regulator	Actr3, Actr1a, Akt1, Alpl, Apaf1, Arhgap4, Aurka, Aurkb, Bak1, Bax, Birc5, Bub3, Car2, Calm3, Cbx5, Ccna2, Ccnb1, Ccnb2, Ccnd2, Ccnd3, Ccne1, Ccne2, Cct2, Cct4, Cd9, Cd44, Cdc6, Cdc20, Cdc45, Cdc25a, Cdc25b, Cdca4, Cdk1, Cdk2, Cdk4, Cdkn1b, Cdkn2c, Cdkn2d, Chek1, Chek2, Cited2, Clic1, Cops8, Cse1l, Dbf4, Ddx1, Dnmt1, Dut, E2f1, E2f2, E2f4, Ect2, Eed, Eif3i, Erh, Exosc9, Eya3, Ezh2, Fancd2, Fbxo5,…
Hipk2	0	24	0	0	0	0	3	homeodomain interacting protein kinase 2	Nucleus	kinase	Abcb10, Alas2, Ank1, Bcl2l1, Ccnd2, Cdkn1b, Epb4.1, Epor, Fech, Gata1, Gata2, Gypa, Hba-a2, Hbb-b1, Klf1, Lgals3, Rac1, Rac2, Slc25a37, Slc4a1, Trp53, Vim, Xpo7, Zfpm1
Hist1h1c	0	3	0	0	0	0	3	histone cluster 1, H1c	Nucleus	other	Actb, Gapdh, Myc
Hsf1	0	51	0	0	0	0	3	heat shock transcription factor 1	Nucleus	transcription regulator	Ahsa1, Bax, Bcl10, Bcl2l1, Bub1b, Cbx3, Ccna2, Ccne1, Cct2, Cct3, Cct4, Cct5, Cct7, Cct8, Cct6a, Cdc6, Cdk1, Cks2, Cks1b, Dedd2, Dnaja4, Dnajb1, Foxm1, Hmox1, Hsf1, Hsp90ab1, Hspa8, Hspe1, Jarid2, Jmjd6, Kntc1, Lsm2, Mat2a, Mcl1, Mlh1, Mum1, Pgam5, Pms2, Pola2, Ppp3cb, Rab5c, Rangap1, Rela, Rpl22, Shc1, Stag2, Stip1, Tcp1, Tra2b, Ubb, Vcam1
Hsf2	0	9	0	0	0	0	7	heat shock transcription factor 2	Nucleus	transcription regulator	Cct2, Cct3, Cct4, Cct5, Cct7, Cct8, Cct6a, Stag2, Tcp1
Id3	0	15	0	0	0	0	7	inhibitor of DNA binding 3, dominant negative helix-loop-helix protein	Nucleus	transcription regulator	Apaf1, Ccnd2, Ccne1, Cd79a, Cdkn1b, Cxcr4, Gnl3, Gpr56, Igll1, Mmp9, Myc, Ppan, Smarcc1, Trp53, Vpreb1
Ing1	0	6	0	0	0	0	3	inhibitor of growth family, member 1	Nucleus	transcription regulator	Afp, Bax, Ccnb1, Dek, Trp53, Tpt1
Chek1	0	9	0	0	0	0	2	checkpoint kinase 1	Nucleus	kinase	Cdc25a, Cdc25b, Cdkn1c, E2f1, H2afx, Mcl1, Pcna, Rrm2, Trp53
Irf1	0	30	0	0	0	0	7	interferon regulatory factor 1	Nucleus	transcription regulator	Bak1, Bax, Casp2, Ccnb1, Cdk2, Cdk4, Cybb, E2f1, Eif4a3, Fpr2, Jak2, Mmp9, Myb, Myc, Nfe2, Nsmce2, Odc1, Pcna, Pf4, Pla2g16, Pml, Polh, Rsad2, Sell, Slpi, Sp1, Tgfb1, Tlr9, Trp53, Vcam1
Kctd11	0	3	0	0	0	0	5	potassium channel tetramerization domain containing 11	Cytoplasm	other	Ccnd2, Cdkn1b, Hdac1
Lsm1	0	3	0	0	0	0	4	LSM1, U6 small nuclear RNA associated	Nucleus	other	Cdk1, Nek2, Npm1
Dot1l	0	9	0	0	0	0	3	DOT1-like histone H3K79 methyltransferase	Nucleus	phosphatase	Gata2, Pabpc1, Ppia, Rpl19, Rpl41, Rplp0, Rps2, Rps23, Tuba1c
Mad1l1	0	3	0	0	0	0	3	MAD1 mitotic arrest deficient-like 1	Nucleus	other	Mxd3, Mxi1, Myc
Max	0	33	0	0	0	0	3	MYC associated factor X	Nucleus	transcription regulator	Apex1, Bax, Cad, Cbx5, Ccnb1, Ccnd2, Cdc25a, Cdk4, Cdkn1b, Ddit3, Dkc1, Dusp2, E2f1, E2f2, Eed, Ezh2, Gadd45a, Hdac2, Hmga1, Id1, Jarid2, Myc, Ncl, Npm1, Odc1, Rbbp4, Rcc1, Serinc3, Suz12, Txnip, Ube2c, Ybx1, Yy1
Dnmt3b	0	21	0	0	0	0	5	DNA-methyltransferase 3 beta	Nucleus	enzyme	Actb, Cbx5, Cdc25c, Cdk1, Chfr, Dnajb1, Elf4, Emilin2, Epdr1, Kit, Lxn, Mlh1, Myc, Myl6, Nfatc3, Plp2, Rassf1, Rcc1, Rpl13, Rpl10a, Safb
Dnmt1	0	19	0	0	0	0	2	DNA-methyltransferase 1	Nucleus	enzyme	Actb, Birc5, Cdc25c, Cdk1, Cdkn1b, Chfr, Dnmt1, Epdr1, Hbb-b1, Maz, Men1, Mlh1, Mt1, Myc, Myl6, Pycard, Rgs10, Rpl13, Rpl10a
Cebpe	0	24	0	0	0	0	2	CCAAT/enhancer binding protein, epsilon	Nucleus	transcription regulator	Alox5ap, B9d1, Bcl2l1, Camp, Ccnd2, Ccne1, Cdk4, Cdkn1b, Csf3r, Elane, Il1rn, Itgam, Lcn2, Ltf, Lyz2, Mad1l1, Mbp, Mmp8, Mmp9, Myc, Ncf1, Ngp, Sell, Tlr9
Cdkn1b	0	33	0	0	0	0	3	cyclin-dependent kinase inhibitor 1B	Nucleus	kinase	Agtrap, Anapc1, Bcl11a, Blnk, Btk, Ccnd3, Cct6a, Cdc25a, Cdk2, Cdk4, Cdkn1b, Cops5, Cpsf2, Dazap1, Dusp9, Epb4.1, Gab2, Igf2bp1, Itgam, Lgals3, Mcl1, Mcm5, Mcm7, Mmp9, Myc, Ndel1, Pax5, Pcna, Pes1, S100a9, Skp2, Sp1, Tk1
Cdkn1a	0	95	0	0	0	0	5	cyclin-dependent kinase inhibitor 1A	Nucleus	kinase	Acp1, Actb, Aimp1, Arl6ip1, Aurka, Aurkb, Bax, Birc5, Bub1, Bub3, Bub1b, Ccna2, Ccnb1, Ccnd3, Ccne1, Cdc6, Cdc20, Cdc25a, Cdc25b, Cdc25c, Cdk1, Cdk4, Cdkn3, Cdkn1b, Chaf1b, Chek1, Cit, Cks1b, Cog1, Cpa3, Dlgap5, Dtl, Exo1, Fancg, Fanci, Foxm1, H2afx, H2afz, Hmgb2, Hnrnpa2b1, Itgam, Itgb3, 2810417H13Rik, Kif20a, Kif2c, Kntc1, Lbr, Lgals3, Luc7l3, Mad2l1, Mcm2, Mcm3, Mcm4, Mcm6, Mcm7, Mki67, Mmp9, …
Cdk9	0	18	0	0	0	0	5	cyclin-dependent kinase 9	Nucleus	kinase	Cad, Ccnd2, Cxcr4, G6pdx, Gata1, Gata2, Hnrnph1, Magoh, Mmp9, Mybl2, Myc, Ncl, Odc1, Ptbp1, Rad1, Srsf6, Tmsb10, Vim
Msln	0	3	0	0	0	0	5	mesothelin	Extracellular Space	other	Bax, Mmp9, Trp53
Mta1	0	12	0	0	0	0	3	metastasis associated 1	Nucleus	transcription regulator	Adrb2, Apex1, Bcas3, Bcl2l1, Ccnd2, Hbb-b1, Hmmr, Mmp9, Mta3, Myc, Pax5, Serpinb1a
Cdk8	0	6	0	0	0	0	3	cyclin-dependent kinase 8	Nucleus	kinase	Ccne1, Cd44, Myc, Pcna, Rbl1, Tbp
Mybl2	0	15	0	0	0	0	1	v-myb avian myeloblastosis viral oncogene homolog-like 2	Nucleus	transcription regulator	Birc5, Ccna2, Ccnb1, Ccnb2, Cdc25b, Cdk1, Cdk2, Clta, Hspa8, Mad1l1, Mybl2, Myc, Slc1a5, Slc25a3, Top2a
Cdc25b	0	3	0	0	0	0	1	cell division cycle 25B	Nucleus	phosphatase	Cdc25b, Myc, Trp53
Cd53	0	6	0	0	0	0	3	CD53 molecule	Plasma Membrane	other	Bax, Bcl2l1, Gls, Krt20, Mrpl32, Tfdp1
Orc2	0	3	0	0	0	0	2	origin recognition complex, subunit 2	Nucleus	other	Lmnb2, Mcm4, Orc2
Pcbp1	0	3	0	0	0	0	4	poly(rC) binding protein 1	Nucleus	translation regulator	Hnrnpd, Myc, Myh10
Pim1	0	15	0	0	0	0	2	Pim-1 proto-oncogene, serine/threonine kinase	Cytoplasm	kinase	Abcg2, Akt1, Bcl2l1, Ccnb1, Ccnd2, Ccnd3, Cdc25a, Cdk4, Cdkn1b, Gnl3, Myc, Pim1, Skp2, Trp53, Vcp
Ccne1	0	9	0	0	0	0	1	cyclin E1	Nucleus	transcription regulator	Ccna2, Ccne1, Cd44, Cdc45, E2f1, Mcm4, Pcna, Rbl1, Trp53
Ppm1b	0	3	0	0	0	0	4	protein phosphatase, Mg2+/Mn2+ dependent, 1B	Cytoplasm	phosphatase	Cebpd, Plagl1, Sla
Prkcz	0	9	0	0	0	0	8	protein kinase C, zeta	Cytoplasm	kinase	Bax, Casp2, Hif1an, Hmox1, Mapk1, Mapk7, Mmp9, Myc, Vcam1
Ccna2	0	3	0	0	0	0	1	cyclin A2	Nucleus	other	Ccna2, Mybl2, Pcna
Ptp4a3	0	6	0	0	0	0	1	protein tyrosine phosphatase type IVA, member 3	Plasma Membrane	phosphatase	Csk, Hdac2, Itgb3, Myc, Pcbp1, Stmn1
Cast	0	6	0	0	0	0	3	calpastatin	Cytoplasm	peptidase	Cdkn1b, Mef2d, Mmp9, Rbl1, Slc2a4, Trp53
Rae1	0	6	0	0	0	0	3	ribonucleic acid export 1	Nucleus	other	Eif1ad, Frat2, Ier5, Ing1, Siah1a, Trp53
Casp3	0	9	0	0	0	0	4	caspase 3, apoptosis-related cysteine peptidase	Cytoplasm	peptidase	Bax, Bcl2l1, Birc5, Capn1, Cdk2, Mcl1, Mmp9, Rad51, Trp53
Rchy1	0	3	0	0	0	0	4	ring finger and CHY zinc finger domain containing 1, E3 ubiquitin protein ligase	Nucleus	enzyme	Cdkn1b, Hdac1, Trp53
Rtn4	0	15	0	0	0	0	5	reticulon 4	Cytoplasm	other	Actr1a, Ap2a2, Ap2b1, Arhgdia, Cfl1, Dync1h1, Gfap, Gnb2, Jund, Mbp, Rab3d, Tpm1, Ywhab, Ywhag, Ywhaq
Camp	0	18	0	0	0	0	1	cathelicidin antimicrobial peptide	Cytoplasm	other	Bak1, Bax, Bcl2l1, Becn1, C5ar1, Camp, Csf3r, Cxcr2, Cxcr4, Fpr2, Itgam, Itgb2, Mcl1, Myd88, Pms2, Tnfaip2, Trp53, Xrcc1
Senp1	0	6	0	0	0	0	3	SUMO1/sentrin specific peptidase 1	Nucleus	peptidase	Gabpb1, Mmp9, Nrf1, Pml, Sumo1, Ucp2
Sin3a	0	15	0	0	0	0	3	SIN3 transcription regulator family member A	Nucleus	transcription regulator	Ccnd2, Ddit3, E2f2, Ing1, Mad1l1, Mmp9, Mxi1, Myc, Ncl, Pmm1, S100a9, Set, Sin3b, Trp53bp1, Txnip
Sirt6	0	9	0	0	0	0	3	sirtuin 6	Nucleus	enzyme	Akt1, Birc5, Igf2r, Pcbp2, Rpl3, Rpl6, Rpl23, Rps15a, Srebf2
Skp2	0	9	0	0	0	0	2	S-phase kinase-associated protein 2, E3 ubiquitin protein ligase	Nucleus	other	Ccnd2, Cdk2, Cdk9, Cdkn1b, Foxo3, Odc1, Pcna, Phb2, Skp2
Cyp2j6	0	6	0	0	0	0	9	cytochrome P450, family 2, subfamily J, polypeptide 2	Cytoplasm	enzyme	Bcl2l1, Cd44, Cd82, Mmp9, Nme1, Vcam1
Smad5	0	9	0	0	0	0	4	SMAD family member 5	Nucleus	transcription regulator	Alpl, Csf2ra, Gata1, Gata2, Id1, Il3ra, Klf1, Nfe2, Pdgfb
Smarca2	0	12	0	0	0	0	6	SWI/SNF related, matrix associated, actin dependent regulator of chromatin, subfamily a, member 2	Nucleus	transcription regulator	Alpl, Ccne1, Cd36, Cd44, Cdk2, E2f1, Itgam, Nme1, Rbl1, Rrm2, Tuft1, Tyms
Snca	0	21	0	0	0	0	1	synuclein, alpha	Cytoplasm	other	Bax, Bcl2l1, Cfl1, Chmp4b, Cybb, Dctn1, Dctn2, Ddit3, Ezr, Gfap, Kif2a, Mef2d, Mmp8, Mmp9, Ncf1, Ncf2, Serpinb1a, Snca, Trp53, Ywhag, Ywhah
Srsf1	0	3	0	0	0	0	3	serine/arginine-rich splicing factor 1	Nucleus	other	Birc5, Hnrnph1, Srsf1
Brd1	0	3	0	0	0	0	3	bromodomain containing 1	Nucleus	other	Gata1, Lmo2, Tal1
Stub1	0	9	0	0	0	0	5	STIP1 homology and U-box containing protein 1, E3 ubiquitin protein ligase	Cytoplasm	enzyme	Birc5, Ccna2, Cdc25c, Cdk1, Fbl, Pcna, Rad51, Snca, Trp53
Tcfec	0	6	0	0	0	0	3			@	Bcl11a, Csf3r, F13a1, Lgals2, Psma6, S100a9
Tfdp1	0	15	0	0	0	0	3	transcription factor Dp-1	Nucleus	transcription regulator	Apaf1, Ccnd3, Ccne1, Cdc6, Cdk1, Cdkn2c, E2f1, Myb, Mybl2, Myc, Ranbp1, Rbl1, Stmn1, Tcf3, Trp53
Tfrc	0	6	0	0	0	0	2	transferrin receptor	Plasma Membrane	transporter	Ccna2, Ccnb1, Cdc20, Cdk1, Gadd45a, Snca
Tnfsf13	0	12	0	0	0	0	7	tumor necrosis factor superfamily, member 13	Extracellular Space	cytokine	Bax, Bcl2l1, Cdc6, Mcm2, Mcm4, Mcm5, Mcm6, Myc, Pcna, Pole2, Rpa3, Trp53
Cul1	0	6	0	0	0	0	3	cullin 1	Nucleus	enzyme	Ccnd2, Ccne1, Cdkn1b, Myc, Skp2, Trp53
Tob1	0	12	0	0	0	0	6	transducer of ERBB2, 1	Nucleus	transcription regulator	Banp, Ccna2, Cdk2, Cdkn1b, Cdt1, Chek1, Gmnn, Phlda3, Plac8, Trp53, Ube2t, Wdhd1
Trib3	0	9	0	0	0	0	4	tribbles pseudokinase 3	Nucleus	kinase	Asns, Cdc25a, Ddit3, Gars, Id1, Mthfd2, Pck2, Psat1, Psph
Aqp11	0	3	0	0	0	0	5	aquaporin 11	Plasma Membrane	transporter	Myc, Tgfb1, Timp1
Anxa1	0	9	0	0	0	0	1	annexin A1	Plasma Membrane	enzyme	Anxa1, Anxa2, Cxcr4, Farsa, Fpr2, Itgam, Itgb2, Sell, Tifa
Ank1	0	3	0	0	0	0	1	ankyrin 1, erythrocytic	Plasma Membrane	other	Ank1, Rhag, Rhd
Aif1	0	3	0	0	0	0	5	allograft inflammatory factor 1	Nucleus	other	Ccnb1, Ccne1, Pcna
Tyms	0	3	0	0	0	0	2	thymidylate synthetase	Nucleus	enzyme	Myc, Trp53, Tyms
Aff4	0	6	0	0	0	0	7	AF4/FMR2 family, member 4	Nucleus	transcription regulator	Hnrnph1, Magoh, Myc, Ptbp1, Srsf6, Tmsb10
Uchl3	0	3	0	0	0	0	4	ubiquitin carboxyl-terminal esterase L3	Cytoplasm	peptidase	Bax, Nedd8, Trp53
Vcam1	0	3	0	0	0	0	2	vascular cell adhesion molecule 1	Plasma Membrane	transmembrane receptor	Abcg2, Cd44, Vcam1
Wac	0	3	0	0	0	0	3	WW domain containing adaptor with coiled-coil	Nucleus	other	Alpl, G6pdx, Rad1
Xpc	0	3	0	0	0	0	7	xeroderma pigmentosum, complementation group C	Nucleus	other	Casp2, Mbp, Trp53
Csf3r	0	7	0	0	0	0	2	colony stimulating factor 3 receptor	Plasma Membrane	transmembrane receptor	Cdkn1b, Cebpe, Csf3r, Itgam, Ltf, Lyz2, Mpo
Cux1	0	13	0	0	0	0	4	cut-like homeobox 1	Nucleus	other	Cad, Ccna2, Ccne2, Cdk2, Cebpe, Cybb, Ect2, Elane, Hif1an, Klk8, Ltf, Mmp8, Racgap1
Dpy30	0	5	0	0	0	0	3	dpy-30 homolog	Nucleus	other	Ccne2, Cdk2, E2f1, E2f2, Id1
Drap1	0	14	0	0	0	0	4	DR1-associated protein 1	Nucleus	transcription regulator	Blnk, Cks2, Dlgap5, Gapdh, Grk6, Hist1h2ab, Hist2h2be, Ilf2, Myc, Pdcd7, Rpl7a, Rplp0, Rras, Taf5
E2f5	0	11	0	0	0	0	4	E2F transcription factor 5, p130-binding	Nucleus	transcription regulator	Aurkb, Bax, Cdk1, E2f1, Myb, Mybl2, Myc, Pa2g4, Pcna, Ranbp1, Vegfb
E2f6	0	20	0	0	0	0	3	E2F transcription factor 6	Nucleus	transcription regulator	Apaf1, Cbx5, Cdc6, Cdc25a, Chek2, Dctn4, Dhps, E2f1, Fntb, 2810417H13Rik, Mcm3, Myc, Rad51ap1, Rbbp4, Recql, Rfc4, Rpa2, Smc1a, Srsf1, Wdr36
E2f8	0	10	0	0	0	0	2	E2F transcription factor 8	Nucleus	transcription regulator	Ccna2, Ccnb1, Ccne2, Cdc6, Cdk1, Chek1, E2f1, Ect2, Kif23, Racgap1
Eif2ak3	0	32	0	0	0	0	5	eukaryotic translation initiation factor 2-alpha kinase 3	Cytoplasm	kinase	Abcf2, Aldh18a1, Apaf1, Asns, Becn1, Btg2, Cars, Clcn3, Cpox, Cyb5r1, Ddit3, Eif4ebp1, Elp3, Ero1l, Gadd45a, Iars, Lars, Lmo4, Map1lc3b, Myc, Nars, Ndrg1, Ppp1r15a, Rps6ka2, Sars, Snw1, Spata5, Tbce, Tbpl1, Txnip, Wars, Yars
Eif2ak4	0	4	0	0	0	0	3	eukaryotic translation initiation factor 2 alpha kinase 4	Cytoplasm	kinase	Phgdh, Ppp1r15a, Psat1, Psph
Eif4g1	0	11	0	0	0	0	4	eukaryotic translation initiation factor 4 gamma, 1	Cytoplasm	translation regulator	Atrip, Birc5, Chek1, Gadd45a, Mre11a, Rad51, Rfc2, Rfc4, Rfc5, Trp53, Trp53bp1
Ep400	0	29	0	0	0	0	3	E1A binding protein p400	Nucleus	other	Ccna2, Ccnf, Cdc6, Cdc20, Cdc25a, Cdca3, E2f1, E2f2, E2f8, Fbxo5, Foxm1, H2afz, Hesx1, Incenp, Mcm3, Mcm4, Mybl2, Nek2, Pcna, Plk1, Psrc1, Rassf1, Rbl1, Rcc1, Sgol1, Ska1, Skp2, Trp53, Uhrf1
Cops5	0	8	0	0	0	0	4	COP9 signalosome subunit 5	Nucleus	transcription regulator	Aimp1, Bax, Ccne1, Cdkn1b, H2afx, Mars, Rars, Trp53
Epor	0	10	0	0	0	0	1	erythropoietin receptor	Plasma Membrane	transmembrane receptor	Bcl2l1, Ccnd2, Cdkn1b, Gata1, Gata2, Hbb-b1, Mpl, Mpo, Myc, Pim1
Fam103a1	0	2	0	0	0	0	4	family with sequence similarity 103, member A1	Nucleus	other	Myc, Ruvbl1
Fh1	0	5	0	0	0	0	7	fumarate hydratase	Cytoplasm	enzyme	Aatf, Blvrb, Hmox1, Ldha, Tkt
Cnbp	0	2	0	0	0	0	4	CCHC-type zinc finger, nucleic acid binding protein	Nucleus	transcription regulator	Myc, Rps6
Cmklr1	0	4	0	0	0	0	5	chemokine-like receptor 1	Plasma Membrane	G-protein coupled receptor	Ccna2, Ccnb2, Ccnd2, Slc2a4
Cldn7	0	31	0	0	0	0	2	claudin 7	Plasma Membrane	other	Anxa3, Arhgdib, Asap1, Ccdc97, Ckap4, Fads3, Gls, Grina, Itpr3, Lgals3, Lta4h, Mlec, Mmp9, Mrpl40, Mrps15, Mrps17, Nsa2, Nudt21, Phgdh, Pkmyt1, Pla2g16, Pqlc3, Prss8, Psmg2, Rps7, Rsl1d1, Serpinb1a, Tinagl1, Tprgl, Ube2l6, Wipi1
Fubp1	0	4	0	0	0	0	3	far upstream element binding protein 1	Nucleus	transcription regulator	Ccne1, Myc, Gm6251, Stmn1
Fzr1	0	5	0	0	0	0	2	fizzy/cell division cycle 20 related 1	Nucleus	kinase	Ccnb1, Ccne1, Cdkn1b, Skp2, Tk1
Gfi1b	0	4	0	0	0	0	1	growth factor independent 1B transcription repressor	Nucleus	transcription regulator	Bcl2l1, Elf4, Gata2, Gfi1b
Cks1b	0	5	0	0	0	0	2	CDC28 protein kinase regulatory subunit 1B	Other	kinase	Ccna2, Ccnb1, Cdk1, Cdkn1b, Cks1b
Gga2	0	2	0	0	0	0	3	golgi-associated, gamma adaptin ear containing, ARF binding protein 2	Cytoplasm	transporter	Gga1, Gga3
Gne	0	4	0	0	0	0	7	glucosamine-2-epimerase/N-acetylmannosamine kinase	Cytoplasm	kinase	Asns, Ddit3, Jdp2, St3gal5
Gp1ba	0	2	0	0	0	0	1	glycoprotein Ib, alpha polypeptide	Plasma Membrane	other	Gp5, Gp1ba
Gp1bb	0	2	0	0	0	0	1	glycoprotein Ib, beta polypeptide	Plasma Membrane	other	Gp9, Gp1ba
Chfr	0	4	0	0	0	0	4	checkpoint with forkhead and ring finger domains, E3 ubiquitin protein ligase	Nucleus	enzyme	Aurka, Kif22, Parp1, Plk1
Gtf2h4	0	4	0	0	0	0	4	general transcription factor IIH, polypeptide 4, 52kDa	Nucleus	transcription regulator	Cad, Ccnd2, Cdk4, Ncl
Hdac2	0	28	0	0	0	0	3	histone deacetylase 2	Nucleus	transcription regulator	Alox5, Apex1, Ccne2, Cd34, Cdk2, Cdkn1b, Cdt1, Cybb, Lat, Lig1, Mcm3, Mcm5, Mcm7, Mmp9, Mt2, Mta3, Myc, Myo1f, Nasp, Pdgfb, Pold2, Prex1, Prim2, Rad54l, S100a9, Smn1, Trp53, Tpd52
Ipmk	0	11	0	0	0	0	7	inositol polyphosphate multikinase	Nucleus	kinase	Actb, Capns1, Coro1a, Csrp1, Flna, Hsp90ab1, Myl6, Myl9, Pfn1, Pmp22, Tagln2
Kat2a	0	4	0	0	0	0	4	K(lysine) acetyltransferase 2A	Cytoplasm	enzyme	Ccnd2, Ccne1, Cd19, E2f1
Kdm5b	0	40	0	0	0	0	4	lysine-specific demethylase 5B	Nucleus	transcription regulator	Asf1a, Aurka, Bub3, Bub1b, Ccnb1, Ccne1, Cd2bp2, Cdca3, Cdk1, Cdkn1b, Ddit3, Dlgap5, E2f1, Ect2, Ehd1, Epb4.1l1, Fbxo5, Gadd45a, Hmmr, Kif2c, Lrch4, Mcm2, Mcm3, Ncaph, Nde1, Oip5, Pbk, Ppox, Prps1, Psme3, Ptpla, Recql, Rnf40, Smox, Snrpd1, Swap70, Tal1, Top2a, Ttk, Ubr7
Klf13	0	5	0	0	0	0	5	Kruppel-like factor 13	Nucleus	transcription regulator	Bcl2l1, Fech, Gata1, Gypc, Hmbs
Larp1	0	4	0	0	0	0	4	La ribonucleoprotein domain family, member 1	Cytoplasm	translation regulator	Pabpc1, Gm6251, Rps6, Rps20
Lats2	0	4	0	0	0	0	5	large tumor suppressor kinase 2	Nucleus	kinase	Aurkb, Ccnb1, E2f1, Plk1
Lcn2	0	16	0	0	0	0	1	lipocalin 2	Extracellular Space	transporter	Actl6a, Bax, Capg, Ckap2, Coro1c, Gfap, Hmox1, Il1rn, Kif11, Kif23, Msn, Nde1, Nr1h2, Tagln2, Tinagl1, Vim
Map3k11	0	4	0	0	0	0	4	mitogen-activated protein kinase kinase kinase 11	Cytoplasm	kinase	Birc5, Map3k11, Myc, Rela
Mcl1	0	4	0	0	0	0	3	myeloid cell leukemia 1	Cytoplasm	transporter	Bak1, Bax, Mcl1, Tpt1
Mcm2	0	2	0	0	0	0	1	minichromosome maintenance complex component 2	Nucleus	enzyme	Lmnb2, Mcm4
Mcm3	0	2	0	0	0	0	2	minichromosome maintenance complex component 3	Nucleus	enzyme	Lmnb2, Mcm4
Mcm4	0	2	0	0	0	0	2	minichromosome maintenance complex component 4	Nucleus	enzyme	Lmnb2, Mcm4
Mcm7	0	4	0	0	0	0	2	minichromosome maintenance complex component 7	Nucleus	enzyme	Cdk2, Chek1, Lmnb2, Mcm4
Cdkn1c	0	4	0	0	0	0	1	cyclin-dependent kinase inhibitor 1C	Nucleus	other	Cdk2, E2f1, Parp1, Rbl1
Mdm2	0	14	0	0	0	0	4	MDM2 proto-oncogene, E3 ubiquitin protein ligase	Nucleus	transcription regulator	Bax, Birc5, Casp2, Ccna2, Cdk4, E2f1, Foxo3, Hipk2, Polh, Rela, Tfdp1, Top2a, Trp53, Tsg101
Mfn2	0	4	0	0	0	0	7	mitofusin 2	Cytoplasm	enzyme	Bax, Ddit3, Ppp1r15a, Slc2a4
Mnt	0	8	0	0	0	0	5	MAX network transcriptional repressor	Nucleus	transcription regulator	Cad, Ccnd2, Cdk4, Ddit3, E2f2, Ncl, Odc1, Txnip
Mpl	0	5	0	0	0	0	1	MPL proto-oncogene, thrombopoietin receptor	Plasma Membrane	transmembrane receptor	Gp1ba, Itga2b, Itgb3, Mpl, Myc
Cdk4	0	44	0	0	0	0	3	cyclin-dependent kinase 4	Nucleus	kinase	Aqp3, Atp6v0e, Aurka, Ccdc32, Cdc6, Cdc45, Cdca2, Cdca7, Cdca8, Cdk4, Cdkn1b, Cdkn2c, Cenph, Cenpk, Cenpn, Donson, Dtl, Elavl1, Endod1, Eri1, Fam83d, H2afj, 2810417H13Rik, C330027C09Rik, Kif11, Kif20a, Kif2c, Kif4, Mcm7, Med30, Melk, Mns1, Morc4, Ncaph, Pold3, Psmc3ip, Rfc5, Rgs2, Serinc3, Stom, Trp53, Tpx2, Trip13, Use1
Mxd1	0	5	0	0	0	0	1	MAX dimerization protein 1	Nucleus	transcription regulator	Ccnd2, Eif4a1, Eif4e, Mxd1, Odc1
Cdk2	0	13	0	0	0	0	3	cyclin-dependent kinase 2	Nucleus	kinase	Ccnd3, Ccne1, Cd34, Cdc6, Cdc25a, Cdk4, Chek1, E2f1, H2afx, Mybl2, Myc, Pcna, Rbl1
Mxi1	0	11	0	0	0	0	3	MAX interactor 1, dimerization protein	Nucleus	transcription regulator	Apex1, Ccnb1, Foxm1, Iars, Impdh2, Lars, Mki67, Mthfd2, Myc, Odc1, Slc7a1
Cdk1	0	7	0	0	0	0	2	cyclin-dependent kinase 1	Nucleus	kinase	Birc5, Cdc20, Cdk1, Cdkn1b, H2afx, Hist1h4i, Srebf2
Mycbp	0	7	0	0	0	0	4	MYC binding protein	Nucleus	transcription regulator	Cad, Ccnd2, Cdk4, Eif2a, Ldha, Ncl, Odc1
Myct1	0	4	0	0	0	0	5	myc target 1	Nucleus	other	Cd9, Egln1, Gp1ba, Pf4
Cdca7l	0	8	0	0	0	0	2	cell division cycle associated 7-like	Nucleus	other	Ccnb1, Ccne1, Cdc6, Mcm3, Msh2, Orc1, Pcna, Rbl1
Cdc7	0	2	0	0	0	0	2	cell division cycle 7	Nucleus	kinase	Mcm4, Trp53
Cdc6	0	2	0	0	0	0	1	cell division cycle 6	Nucleus	other	Lmnb2, Trp53
Nacc1	0	4	0	0	0	0	3	nucleus accumbens associated 1, BEN and BTB domain containing	Nucleus	transcription regulator	Bax, Bcl2l1, Gadd45gip1, Trp53
Nckap1l	0	5	0	0	0	0	2	NCK-associated protein 1-like	Plasma Membrane	other	Epb4.1, Mpp1, Ppp2r1a, Slc4a1, Tmod1
Ndufa13	0	8	0	0	0	0	7	NADH dehydrogenase 1 alpha subcomplex, 13	Cytoplasm	enzyme	Bcl2l1, Ccnb1, Cdk1, Mcm4, Mmp9, Mybl2, Tfdp1, Tk1
Cdc20	0	2	0	0	0	0	2	cell division cycle 20	Nucleus	other	Ccnb1, Ube2c
Nfe2	0	11	0	0	0	0	1	nuclear factor, erythroid 2	Nucleus	transcription regulator	Ermap, Gata1, Gp6, Hbb-b1, Hbb-b2, Hmbs, Itga2b, Klf1, Slc6a4, Tbxas1, Tubb1
Nme1	0	22	0	0	0	0	4	NME/NM23 nucleoside diphosphate kinase 1	Cytoplasm	kinase	Acin1, Bax, Bop1, Cdk4, Coil, Cstf1, Ctsd, Dhx16, Exosc8, Fbl, Gemin5, Hnrnpa2b1, Mettl1, Nop58, Pa2g4, Pabpc1, Rac1, Rae1, Sf3a1, Slbp, Timp1, Trp53
Nqo1	0	11	0	0	0	0	4	NAD(P)H dehydrogenase, quinone 1	Cytoplasm	enzyme	Bax, Bcl2l1, Birc5, C5ar1, Csf3r, Cxcr4, Dock2, Kit, Mmp9, Trp53, Vcam1
Actb	0	8	0	0	0	0	5	actin, beta	Cytoplasm	other	Aurka, Aurkb, Ccnb2, Cit, Dstn, Limk2, Racgap1, Stmn1
Orc1	0	2	0	0	0	0	1	origin recognition complex, subunit 1	Nucleus	other	Lmnb2, Mcm4
Orc6	0	2	0	0	0	0	2	origin recognition complex, subunit 6	Nucleus	other	Lmnb2, Orc6
Pfkfb3	0	4	0	0	0	0	3	6-phosphofructo-2-kinase/fructose-2,6-biphosphatase 3	Cytoplasm	kinase	Ccnd3, Cdc25c, Cdk1, Cdkn1b
Phf8	0	4	0	0	0	0	3	PHD finger protein 8	Nucleus	enzyme	Ccne1, Id1, Pram1, Rbl1
Ccnk	0	17	0	0	0	0	3	cyclin K	Nucleus	kinase	Cby1, Cops6, Fancd2, Fanci, Mdc1, Orc3, Pola2, Rfc4, Rfc5, Rpa2, Smarcc2, Taf8, Taf10, Taf12, Ube2t, Ucp2, Utp14a
Plk1	0	7	0	0	0	0	1	polo-like kinase 1	Nucleus	kinase	Bax, Clspn, Fbxo5, Gmnn, Mre11a, Pin1, Plk1
Pnn	0	5	0	0	0	0	3	pinin, desmosome associated protein	Plasma Membrane	other	Cdk4, Myc, Rhoa, Tbrg4, Timp1
Ccnd3	0	5	0	0	0	0	2	cyclin D3	Nucleus	other	Casp2, Ccnd2, Ccnd3, Cdkn1b, Hdac1
Ccnd2	0	5	0	0	0	0	3	cyclin D2	Nucleus	other	Ccnd2, Ccnd3, Ccne1, Cdk4, Cdkn1b
Polr2a	0	17	0	0	0	0	3	polymerase polypeptide A, 220kDa	Nucleus	enzyme	Actb, Cad, Ccna2, Ccne1, Cdk2, Gapdh, Hbb-b1, Hnrnph1, Lefty1, Magoh, Mybl2, Myc, Ptbp1, Srsf6, Tbp, Tmsb10, Vim
Ppp2r1a	0	4	0	0	0	0	4	protein phosphatase 2, regulatory subunit A, alpha	Cytoplasm	phosphatase	Fpr2, Ppp2ca, Ppp2r4, Ppp2r2a
Psmd10	0	8	0	0	0	0	3	proteasome 26S subunit, non-ATPase, 10	Cytoplasm	transcription regulator	Bax, Cdk2, Cdk4, Cdkn1b, Eif4ebp1, Gnas, Pcna, Trp53
Cbx4	0	10	0	0	0	0	5	chromobox homolog 4	Nucleus	transcription regulator	Ccnb1, Ccne1, Cdc6, Cdc25a, Mcm3, Msh2, Myc, Orc1, Pcna, Rbl1
Cbx3	0	8	0	0	0	0	3	chromobox homolog 3	Nucleus	transcription regulator	Bcl2l1, Birc5, Cdc25a, Cdk1, E2f1, Myc, Plk1, Rsl1d1
Ptpn6	0	11	0	0	0	0	3	protein tyrosine phosphatase, non-receptor type 6	Cytoplasm	phosphatase	Bax, Cd44, Cdk4, Cdkn1b, Cybb, Gp6, Gp1ba, Itgb2, Myc, Ncf2, Timp1
Cav1	0	26	0	0	0	0	5	caveolin 1, caveolae protein, 22kDa	Plasma Membrane	transmembrane receptor	Afp, Akt1, Ccne1, Cd36, Cldn7, Crnkl1, Gipc2, Hmox1, Hspa8, Id1, Krt7, Npm1, Osbpl7, Pcna, Rac1, Rbm39, Rpl17, Rps9, Rps13, Slc14a1, Slc20a1, Slc25a12, Slc2a3, St6galnac4, Thbs1, Txnl4a
Ptprg	0	2	0	0	0	0	7	protein tyrosine phosphatase, receptor type, G	Plasma Membrane	phosphatase	Cd34, Kit
Pttg1	0	11	0	0	0	0	4	pituitary tumor-transforming 1	Nucleus	transcription regulator	Ccna2, Ccnb1, Cd44, Cdkn2d, Mlh1, Myc, Rad52, Sumo1, Tlk1, Trp53, Vim
Rac2	0	13	0	0	0	0	2	ras-related C3 botulinum toxin substrate 2	Cytoplasm	enzyme	Aldoa, Anxa1, Bcl2l1, Cap1, Cd24a, Gnb2, Ldha, Mif, Pmp22, Rac1, S100a6, Slpi, Tkt
Rad51	0	2	0	0	0	0	2	RAD51 recombinase	Nucleus	enzyme	Chek2, Trp53
Rbl1	0	32	0	0	0	0	2	retinoblastoma-like 1	Nucleus	transcription regulator	Aurkb, Ccna2, Ccne1, Cdc6, Cdc25a, Cdk1, Cdk2, Cdkn1b, Cdkn1c, E2f1, E2f4, Hist1h2ai, Mcm2, Mcm3, Mcm5, Mcm6, Mcm7, Mybl2, Myc, Nek2, Orc1, Pa2g4, Pcna, Plk1, Ppp1r8, Rbl1, Rrm1, Rrm2, Skp2, Trp53, Tyms, Vegfb
Rbl2	0	47	0	0	0	0	7	retinoblastoma-like 2	Nucleus	other	Abcf2, Aurka, Aurkb, Bub1, Bub1b, Ccnb1, Ccnb2, Ccne1, Ccnf, Cdc6, Cdc25a, Cdc25c, Cdk1, Cdkn1b, Cdkn1c, Cdr2, Dnmt1, E2f1, E2f4, Grk6, Hcfc1, Kifc1, Kpna2, Map2k3, Mark2, Mybl2, Myc, Nek2, Nop2, Pa2g4, Pcna, Pim1, Plk1, Pold1, Ppm1g, Ppp1r8, Prim2, Psmb2, Ranbp1, Rbl1, Rrm2, Stmn1, Tmem11, Tyms, Uck2, Vegfb, Xrcc3
Rbx1	0	4	0	0	0	0	4	ring-box 1	Cytoplasm	enzyme	Birc5, Ccnb1, Cdk1, Mcl1
Recql5	0	2	0	0	0	0	4	RecQ protein-like 5	Nucleus	enzyme	Parp1, Xrcc1
Rfx1	0	5	0	0	0	0	3	regulatory factor X, 1	Nucleus	transcription regulator	Dkkl1, Lmna, Myc, Pcna, Rpl30
Capn2	0	4	0	0	0	0	5	calpain 2, large subunit	Cytoplasm	peptidase	Cdkn1b, Ddit3, Gfap, Ppp2r1a
Rfx2	0	4	0	0	0	0	1	regulatory factor X, 2	Nucleus	transcription regulator	Dkkl1, Lmna, Myc, Rpl30
Rps14	0	2	0	0	0	0	3	ribosomal protein S14	Cytoplasm	translation regulator	Myc, Trp53
Ruvbl2	0	7	0	0	0	0	3	RuvB-like AAA ATPase 2	Nucleus	transcription regulator	Ccnd2, Cdkn2c, Mcm3, Mcm4, Pcna, Rbl1, Trp53
S100a6	0	11	0	0	0	0	3	S100 calcium binding protein A6	Cytoplasm	transporter	Aurka, Cdk1, Cdkn3, Cenpa, Exosc8, Ncaph, Nek2, Pbk, Ppp3cb, Tmpo, Tyms
Slc25a4	0	4	0	0	0	0	2	solute carrier family 25, member 4	Cytoplasm	transporter	Arl2, Bcl2l1, Dctn6, Mcl1
Slc4a1	0	7	0	0	0	0	1	solute carrier family 4	Plasma Membrane	transporter	Cd47, Fcer1g, Fcgr3, Gypa, Icam4, Rhag, Rhd
Btk	0	16	0	0	0	0	2	Bruton agammaglobulinemia tyrosine kinase	Cytoplasm	kinase	Bcl2l1, Btk, Ccnd2, Ccnd3, Ccne1, Cct6a, Cdk2, Cdk4, Hmox1, Igll1, Itgb3, Mthfd2, Ncl, Psmd3, Spn, Tlr9
Smarcc1	0	8	0	0	0	0	3	SWI/SNF related, matrix associated, actin dependent regulator of chromatin, subfamily c, member 1	Nucleus	transcription regulator	Cd79a, Cd79b, Igll1, Pax5, Smarcc1, Smarce1, Tcf3, Vpreb1
Smarce1	0	7	0	0	0	0	3	SWI/SNF related, matrix associated, actin dependent regulator of chromatin, subfamily e, member 1	Nucleus	transcription regulator	Ccnb1, Ccne1, Cdk1, Ctsd, Myc, Npc2, Smarce1
Brd4	0	23	0	0	0	0	3	bromodomain containing 4	Nucleus	other	Aurkb, Cdc25a, Cxcr4, Dcps, Dctpp1, Dmap1, Fkbp11, Gtf3c6, Kat5, Kat2a, Lck, Map4k1, Mthfd1l, Myb, Myc, Nme1, Pole2, Ptpn22, Rrs1, Slc19a1, Slc38a5, Srm, Ttc27
Sparc	0	22	0	0	0	0	5	secreted protein, acidic, cysteine-rich	Extracellular Space	other	Cdyl, Cebpd, Chaf1a, Chaf1b, Ctbp1, Gbas, Hat1, Lyve1, Mcm6, Msh2, Ndrg1, Pcgf2, Pole, Pole2, Rfc4, Ric8, Rrm1, Tgfb1, Topbp1, Vim, Wnk4, Zcchc8
Ssbp2	0	4	0	0	0	0	3	single-stranded DNA binding protein 2	Nucleus	transcription regulator	Epb4.2, Ldb1, Lmo2, Myc
Stambp	0	2	0	0	0	0	4	STAM binding protein	Nucleus	enzyme	Cxcr4, Myc
Stk11	0	26	0	0	0	0	4	serine/threonine kinase 11	Cytoplasm	kinase	Bcl7b, Btf3, Ccna2, Cct6a, Cdkn1b, Csf3r, Diablo, Eif3a, Fbxo9, Gadd45a, Hemgn, Hira, Mafk, Med26, Mmp9, Mrps15, Myc, Phc2, Rassf1, Rrm1, Stk17b, Tial1, Top2a, Twf2, Usp19, Zbtb25
Tagln	0	2	0	0	0	0	5	transgelin	Cytoplasm	other	Mmp9, Trp53
Bmi1	0	11	0	0	0	0	4	COMMD3-BMI1 readthrough	Nucleus	transcription regulator	Aurka, Ccne1, Cdkn2d, Glipr1, Ikzf1, Rrm1, Trp53, Tusc3, Usf2, Vezt, Vim
Tal1	0	20	0	0	0	0	1	T-cell acute lymphocytic leukemia 1	Nucleus	transcription regulator	Aatf, Ap4b1, Ccne1, Cul4a, Epb4.2, Epor, Frg1, Gata1, Gata2, Kit, Klf1, Mpo, Myb, Myc, Nfya, Pms2, Prss8, Ptprcap, Tmem180, Xrcc6
Tbx2	0	43	0	0	0	0	5	T-box 2	Nucleus	transcription regulator	Asf1b, Aurka, Aurkb, Bub1, Ccna2, Ccnb1, Cdc6, Cdca3, Cdca5, Cdk1, Cdkn2c, Cdt1, Chaf1b, Chek1, Ckap2, Cks1b, Ddit3, Dnmt1, E2f1, E2f8, Ezh2, Foxm1, Haus1, Lig1, Mad2l1, Mcm2, Mcm4, Mcm5, Mcm6, Mcm7, Med20, Mxd3, Ncapd2, Pkmyt1, Plk1, Prc1, Prim2, Rbl1, Rbm39, Sgol1, Srebf2, Srf, Tipin
Tcfap4	0	10	0	0	0	0	3			@	Cd44, Cdk2, Cks2, Cldn7, Dyrk1a, Gmfb, Id1, Phyhip, Steap3, Vim
Atf5	0	5	0	0	0	0	6	activating transcription factor 5	Nucleus	transcription regulator	Apaf1, Gas5, Id1, Mcl1, Txnip
Atf4	0	31	0	0	0	0	4	activating transcription factor 4	Nucleus	transcription regulator	Abcg2, Apex1, Asns, Cdkn1b, Cpox, Ddit3, Eif4ebp1, Ero1l, Gars, Gys1, Lgals3, Map1lc3b, Mcl1, Mthfd2, Nars, Ndrg1, Pck2, Phgdh, Pmp22, Ppp1r15a, Psat1, Psph, Sars, Slc1a5, Slc3a2, Slc6a9, Slc7a1, Slc7a5, Ssbp2, Wars, Xrcc1
Arsa	0	4	0	0	0	0	8	arylsulfatase A	Cytoplasm	enzyme	Ccnb1, E2f1, Mbp, Tgfb1
Thpo	0	22	0	0	0	0	7	thrombopoietin	Extracellular Space	cytokine	Aurka, Aurkb, Bax, Bcl2l1, Birc5, Ccna2, Ccnb1, Ccnd2, Ccnd3, Cd44, Gp5, Gp6, Gp9, Gp1ba, Hbb-b1, Itga2b, Itgb3, Mpl, Myc, Pf4, Pim1, Sp1
Trrap	0	7	0	0	0	0	3	transformation/transcription domain-associated protein	Nucleus	transcription regulator	Ccnd2, Mad1l1, Mad2l1, Mcm3, Mcm4, Pcna, Rbl1
Tsc1	0	8	0	0	0	0	4	tuberous sclerosis 1	Cytoplasm	other	Bax, Ddit3, Fam129a, Foxo3, Hmox1, Rpl32, Rps6, Trp53
Amd1	0	2	0	0	0	0	4	adenosylmethionine decarboxylase 1	Cytoplasm	enzyme	Myc, Tmsb10
Tsc2	0	13	0	0	0	0	4	tuberous sclerosis 2	Cytoplasm	other	Bax, Birc5, Ccnd2, Ccnd3, Cdkn1b, Ddit3, E2f1, Ero1l, Fam129a, Gsn, Hmox1, Mcl1, Rpl32
Aga	0	5	0	0	0	0	7	aspartylglucosaminidase	Cytoplasm	enzyme	Chek2, Mcm3, Mcm4, Mcm5, Terf2
Txn2	0	4	0	0	0	0	7	thioredoxin 2	Cytoplasm	enzyme	Cyba, Cybb, Ncf1, Rac1
Uba3	0	2	0	0	0	0	4	ubiquitin-like modifier activating enzyme 3	Cytoplasm	enzyme	Ccne1, Cdkn1c
Ywhag	0	5	0	0	0	0	5	tyrosine 3-monooxygenase/tryptophan 5-monooxygenase activation protein, gamma	Cytoplasm	other	Bax, Cct6a, Gpi1, Napa, Trp53
Usp1	0	2	0	0	0	0	3	ubiquitin specific peptidase 1	Cytoplasm	peptidase	Fancd2, Usp1
Abcc1	0	4	0	0	0	0	3	ATP-binding cassette, sub-family C, member 1	Plasma Membrane	transporter	Cyba, Cybb, Ncf1, Ncf2
Bcr	0	26	0	0	2	0	7	breakpoint cluster region	Cytoplasm	kinase	B4galt1, Bcl2l1, Btk, Ccna2, Ccnd2, Ccnd3, Cd44, Cdc37, Cdc25a, Cdk2, Cdk4, Cdkn1b, Ctcf, Cxcr4, Igsf1, Jak2, Kcnn4, Lck, Mcl1, Myc, Pim1, Pou2af1, Ptpn22, Rela, Sell, Tlr9, Gpt, Il1rap
Sfpi1	3	61	0	6	0	0	2			@	Actb, Arid3a, Bax, Blnk, Ccna2, Ccnd2, Cd19, Cd79a, Cd79b, Cdc25a, Cdk1, Cdkn1c, Cebpe, Csf2ra, Csf2rb, Csf3r, Cybb, Ddx21, E2f1, Elane, Fcer1g, Fes, Gata1, Gata2, Gnb2l1, Hk3, Hmbs, Hspa8, Il1rn, Imp4, Irak3, Itgam, Itgb2, Kit, Limd1, Ltf, Lyz2, Mbp, Mcl1, Mcm3ap, Myb, Myc, Ncf1, Ncf2, Ncf4, Nhp2l1, Nip7, Nol6, Nolc1, Pcna, Polr1d, Prtn3, Ptpn6, Rela, Rpl18, Tcp1, Tk1, Tnfrsf14, Trem1, Vav1, Vpr…
Eif4e	0	57	0	5	0	0	4	eukaryotic translation initiation factor 4E	Cytoplasm	translation regulator	Anapc2, Bak1, Bcl2l1, Birc5, Capg, Capzb, Cdc34, Cdk2, Cdk4, Cdt1, Chmp1a, Cks2, Daxx, Ddx56, Dedd2, Eif4ebp1, Fastk, Fbxw2, Gps2, Grb2, Hmox1, Ilf2, Lsm2, Lsm4, Lsm5, Lsm6, Lsm7, Mcl1, Myc, Nck2, Nedd8, Nhp2, Nop10, Nras, Nudt3, Odc1, Pa2g4, Pcna, Phf5a, Pim1, Pin1, Plaur, Pnkp, Polr3d, Pop7, Prps1, Rhog, Sertad1, Siva1, Skp2, Sphk1, Trp53, Trp53bp1, Trip6, Uba7, Ube2a, Ube2c, Bik, Ccnd1, Il18, …
Gata1	0	70	0	7	0	0	1	GATA binding protein 1	Nucleus	transcription regulator	Abcb10, Aip, Alas2, Alox5, Alox12, Alox5ap, Ank1, Arhgap4, Bcl2l1, Btg2, Ccnd2, Ccnd3, Cd36, Cdk2, Cdk4, Cdkn1b, Cdkn2c, Cdkn2d, Chchd6, Cpa3, Cybb, Epb4.2, Epor, Gata1, Gata2, Gfi1b, Gnas, Gp6, Gp9, Gp1ba, Gp1bb, Gypa, Hba-a2, Hbb-b1, Hbb-b2, Hipk2, Hnrnpab, Ikzf1, Itga2b, Itgb3, Kit, Klf1, Lmo2, Mbp, Mgst2, Mpl, Myb, Myc, Nfe2, Pf4, Pigq, Pim1, Plek, Podxl, Ptpn6, Rnf220, Rpl22, Rpl27a, Rps11, …
Ccnd1	0	76	0	8	0	0	5	cyclin D1	Nucleus	transcription regulator	Aqp3, Atp6v0e, Aurka, Birc5, Ccdc32, Ccna2, Ccnd2, Ccnd3, Ccne1, Ccne2, Cd44, Cdc6, Cdc45, Cdca2, Cdca7, Cdca8, Cdk2, Cdk4, Cdkn1b, Cdkn2c, Cenph, Cenpk, Cenpn, Clspn, Dnmt1, Donson, Dtl, E2f1, E2f4, E2f8, Elavl1, Endod1, Eri1, Fam83d, Foxm1, H2afj, Ier3, 2810417H13Rik, C330027C09Rik, Kif11, Kif20a, Kif2c, Kif4, Maff, Mcm4, Mcm7, Med30, Melk, Mns1, Morc4, Myc, Ncaph, Nrf1, Pcna, Plk1, Pold3, Prim…
Foxm1	0	34	0	4	0	0	2	forkhead box M1	Nucleus	transcription regulator	Anxa1, Aurkb, Birc5, Bub1b, Ccna2, Ccnb1, Ccnb2, Ccne1, Ccne2, Ccnf, Cdc20, Cdc25a, Cdc25b, Cdk1, Cdk2, Cdkn3, Cdkn1b, Cenpa, Cenpb, Cks1b, Foxm1, Gtse1, Kif20a, Mmp9, Myc, Nek2, Plaur, Plk1, Prc1, Skp2, Stmn1, Top2a, Trp53, Vim, Ccnd1, Cxcl12, Kdr, Mmp2
Yy1	0	84	0	10	0	0	4	YY1 transcription factor	Nucleus	transcription regulator	Api5, Aurka, Aurkb, Bak1, Bcl2l1, Birc5, Btf3, Btg2, Bub1b, Capg, Cbx3, Ccna2, Ccnb1, Ccnb2, Cdc6, Cdc25c, Cdca3, Cdkn1c, Cdkn2c, Cenpa, Cenph, Cxcr4, Cybb, Dnajb4, Eef1b2, Eif4g2, Fen1, Foxm1, H2afx, Hmgb3, Hmox1, Hnrnpa1, Hnrnpc, Incenp, Kif11, Kif23, Kif20a, Kif2c, Lmnb1, Luc7l2, Mad2l1, Mat2a, Mcm4, Mcm5, Mcm6, Mcm7, Mki67, Mpg, Mxd3, Myc, Ncapd2, Nnat, Pcna, Pias1, Plagl1, Plk1, Pnrc2, Polh,…
Igf2	0	50	0	6	0	0	1	insulin-like growth factor 2	Extracellular Space	growth factor	Akt1, Alad, Arhgdia, Arhgef2, Arl4a, Birc5, Cd36, Cdc6, Cdc45, Cdk1, Cdkn1c, Cxcr4, Ddit3, Fen1, Gadd45a, Gnai2, Gnb1, Gpank1, Ier3, Igf2r, Mcm2, Mcm4, Mcm5, Mcm7, Mnt, Mxi1, Mybl2, Myc, Ndrg1, Pdgfb, H2-Ke2, Pim1, Prim1, Prkcq, Pspc1, Rad51, Rad51ap1, Rrm1, Rrm2, Skap2, Slc20a1, Slc2a4, Srsf5, Surf6, Thra, Tomm40, Trp53, Traip, Uhrf1, Znrd1, Ccnd1, Igfbp2, Igfbp3, Ngf, Spp1, Tgfbi
Srsf2	0	15	0	2	0	0	3	serine/arginine-rich splicing factor 2	Nucleus	transcription regulator	Aurka, Aurkb, Hnrnph1, Hnrnpl, Magoh, Plk1, Ptbp1, Rrm2, Smn1, Srsf1, Srsf2, Srsf6, Srsf7, Tmsb10, Vim, App, Ccnd1
Ntrk2	0	19	0	3	0	0	6	neurotrophic tyrosine kinase, receptor, type 2	Plasma Membrane	kinase	Ccna2, Ccne1, Ccne2, Cdc6, Cdca3, Cdca5, Cdca8, Cdk1, Cdk4, Cdkn2c, Dnm2, E2f1, Hesx1, Mcm5, Myc, Pcna, Pycard, Sertad1, Vim, App, Ccnd1, Spp1
Pml	0	19	0	3	0	0	3	promyelocytic leukemia	Nucleus	transcription regulator	Bax, Birc5, Ccne1, Cdk2, Cebpe, Cfl1, Cit, Fam50a, Gadd45a, Lyz2, Ndrg1, Pcbp2, Rsu1, Stmn1, Topbp1, Trp53, Tpd52l2, Ube2m, Ywhag, Ccnd1, Fas, Jup
Actl6a	0	12	0	2	0	0	3	actin-like 6A	Nucleus	other	Apaf1, Bcl2l1, Ccna2, Ccnb2, Ccnd2, Ccne2, Cdc25c, Cdk2, Cdkn1b, Hmox1, Mcl1, Myc, Ccnd1, Fas
Kit	0	27	0	5	0	0	3	v-kit Hardy-Zuckerman 4 feline sarcoma viral oncogene homolog	Plasma Membrane	transmembrane receptor	Bcl2l1, Ccnd2, Ccnd3, Cd44, Cd53, Cdkn1b, Cpa3, Csf2rb, Cxcr4, Gata1, Gypa, Hdc, Hmox1, Itga2b, Kit, Lgals3, Ltb4r1, Mgst2, Myc, Ppp2r1a, Ppp2r2a, Ppp2r5c, Ppp2r5d, Prkcq, Ptpn6, Ptpn18, Shc1, Hsd17b10, Il15ra, Il4ra, Socs2, Spp1
Psen2	0	20	0	4	0	0	8	presenilin 2	Cytoplasm	peptidase	2700097O09Rik, Actb, Arhgdig, Bax, Cap1, Cd9, Cox8a, F2r, Foxo3, Gapdh, Gas5, Gba2, Gfap, Gnb1, Hesx1, Kcnab2, Prc1, Pstpip1, Snapc3, Trp53, App, Enpp2, H2-T23, Ptprf
Atn1	0	29	0	6	0	0	5	atrophin 1	Nucleus	transcription regulator	Adrbk1, Atp1a3, Atp1b2, Atp1b3, Ccndbp1, Cd24a, Cdk2ap1, Csnk1d, Gsn, Hist1h2ab, Hpcal1, Kat2a, Kcnab2, Lsm2, Max, Pabpc4, Pitpnm1, Ppp1cb, Ppp1cc, Ppp2r1a, Prkcd, Ptbp1, Ptpn22, Stmn1, Thra, Tmsb10, Tuba4a, Tubb5, U2af2, Atp1a1, Bmp1, Jup, Ptprf, Socs2, Spp1
Pin1	0	14	0	3	0	0	3	peptidylprolyl cis/trans isomerase, NIMA-interacting 1	Nucleus	enzyme	Bax, Btk, Bub1, Ccne2, Cenpa, Cpsf6, Fam64a, Mcl1, Mmp9, Myc, Ncaph, Pml, Tgfb1, Timp1, Ccnd1, Col3a1, Mmp2
Gpi1	0	5	0	2	0	0	3	glucose-6-phosphate isomerase	Extracellular Space	enzyme	Cdkn1b, Rac1, Rhoa, Skp2, Vim, Ccnd1, Steap4
Ctsb	0	7	0	3	0	0	4	cathepsin B	Cytoplasm	peptidase	Cdk4, Cybb, E2f1, Myc, Plaur, Rac1, Sphk1, App, Ccnd1, Kdr
Gfpt1	0	4	0	2	0	0	4	glutamine--fructose-6-phosphate transaminase 1	Cytoplasm	enzyme	Tgfb1, Thbs1, Tk1, Usf2, Pparg, Slc2a2
Ezr	0	8	0	3	0	0	2	ezrin	Plasma Membrane	other	Bax, Bcl2l1, Birc5, Bop1, Eif4ebp1, Gemin5, Hnrnpa2b1, Mmp9, Fas, Igfbp2, Mmp2
Atp7b	0	11	0	4	0	0	3	ATPase, Cu++ transporting, beta polypeptide	Cytoplasm	transporter	Cdc20, Cenpq, Cks1b, Hist1h1c, Mad2l1, Mt1, Mt2, Rad51, Smc4, Srebf2, Trip13, Amacr, App, Cp, Ppara
Igfbp7	0	6	0	2	0	0	6	insulin-like growth factor binding protein 7	Extracellular Space	transporter	Asns, Cdkn1b, Mapk1, Mmp9, Myc, Pcna, Ccnd1, Mmp2
Pecam1	0	6	0	2	0	0	5	platelet/endothelial cell adhesion molecule 1	Plasma Membrane	other	Bcl2l1, Cd36, Cd44, Itgam, Sell, Thbs1, Ccnd1, Mmp2
Mapk9	0	31	0	10	0	0	7	mitogen-activated protein kinase 9	Cytoplasm	kinase	Bak1, Bax, Brf1, Cdkn1b, Cdt1, Cherp, Dlk1, Gapdh, Hdc, Hmga1, Isg20, Jund, Lmna, Lsm3, Lsm5, Luc7l3, Metap2, Mif, Mmp9, Myc, Ncl, Ppp1r15a, Rac1, Rbl1, Rpsa, Selplg, Sf3b4, Shfm1, Tbp, Thra, Trp53, Bmp1, Igfbp2, Il18, Il15ra, Lpl, Pla1a, Ppara, Pparg, Sod3, Vnn3
Igf1	0	73	0	21	0	0	10	insulin-like growth factor 1	Extracellular Space	growth factor	Ada, Akt1, Bak1, Bax, Bcl2l1, Birc5, Camp, Ccna2, Ccnb1, Ccnd2, Ccnd3, Ccne1, Cd44, Cdc42, Cdk1, Cdk2, Cdk4, Cdkn1b, Cebpd, Cnp, Ctsd, Cyba, Cybb, Daxx, Ddit3, Ddx5, E2f1, Eif4e, Gapdh, Gata2, Gfap, Hmgb1, H2afx, Hdc, Hmga1, Hmox1, Ier3, Il3ra, Lcn2, Ly6c2, Mak16, Mapk1, Mbp, Mcl1, Mif, Mki67, Myb, Myc, Ncf2, Nfe2, Odc1, Osbpl7, Parp1, Pbk, Pcna, Pim1, Plaur, Ppp3cb, Rela, Shbg, Slc20a1, Slc2a4, …
Plaur	0	11	0	3	0	0	2	plasminogen activator, urokinase receptor	Plasma Membrane	transmembrane receptor	C5ar1, Cdk4, Cybb, E2f1, Itgam, Itgb3, Mmp9, Myc, Plaur, Rac1, Vim, Ccnd1, Kdr, Mmp2
Nfe2l2	6	88	0	16	18	35	4	nuclear factor, erythroid 2-like 2	Nucleus	transcription regulator	Abcc1, Abcg2, Actg1, Alas2, Aldoa, Arf1, Bcl2l1, Calm3, Ccrn4l, Cct3, Cct7, Cd36, Cdc34, Cdkn2c, Cops5, Ctsd, Cybb, Dad1, Dctn3, Dstn, Dynll1, Eif2s1, Eif3c, Eif3e, Eif3g, Eif4g2, Epb4.1, Erp29, Foxo3, G6pdx, Gclm, Gfap, Gnai2, Gnb2l1, Hax1, Hmbs, Hmox1, Hprt, Hsp90ab1, Il1rn, Impdh1, Lmna, Maff, Map1lc3b, Mgst3, Mmp9, Mogs, Mt1, Nars, Ncf1, Ncf2, Pafah1b1, Pcbp1, Pgd, Psat1, Psma1, Psma6, Psma7,…
Sod1	2	36	0	0	8	11	7	superoxide dismutase 1, soluble	Cytoplasm	enzyme	1500011B03Rik, Actb, Apex1, Atf1, Atp1a3, Bax, Bcl2l1, Bub1, Ccnk, Cdk4, Ezr, Gclm, Gfap, Gnas, Gstm5, Hmox1, Hn1, Hpcal1, Hspa8, Mmp9, Mt1, Mt2, Ppp3cb, Ptgr1, Rbm3, Rplp1, Sh3bgrl3, Slc11a2, Stip1, Stmn1, Tfrc, Tgfb1, Tln1, Tmsb10, Trp53, Vcam1, Fth1, Psmb5, Apoe, Asl, Ass1, Clu, Dcxr, Gstm2, Maob, Prdx6, Aco1, B2m, Comt, Cyp2f2, Gclc, Gsta2, Gstm1, Gstp2, Slc1a2, Sod1, Sod2
Mafk	0	7	0	0	0	3	2	v-maf avian musculoaponeurotic fibrosarcoma oncogene homolog K	Nucleus	transcription regulator	Abcc5, Gclm, Hbb-b1, Hbb-b2, Hmbs, Hmox1, Itga2b, Abcc3, Gclc, Gstp2
Mafg	0	7	0	0	0	4	4	v-maf avian musculoaponeurotic fibrosarcoma oncogene homolog G	Nucleus	transcription regulator	Abcc5, Gclm, Hmbs, Hmox1, Itga2b, Tbxas1, Trp53, Abcc3, Gclc, Gsta3, Gstp2
Aldh2	0	7	0	0	0	5	8	aldehyde dehydrogenase 2 family	Cytoplasm	enzyme	Gclm, Mthfd2, Phgdh, Psat1, Psph, Slc3a2, Slc7a5, Cth, Gclc, Gnmt, Gsta3, Gsta2

## Sheet: Sheet3
Abca1	Apoa1, App, Scarb1
Abca7	App
Abcb11	Cyp7a1, Nr0b2, Slc10a2
Abcb4	Acta2, Col1a1, Col1a2, Col4a1, Nfkb1, Nfkb2, Pdgfrb, Sparc
Abcb6	Alad, Alas2, Atpif1, Cpox, Fech, Glrx5, Hk1, Hmbs, Isca1, Klf1, Nt5c3, Ppox, Prdx2, Slc25a37, Slc25a39, Txnrd2, Urod, Uros, Cat, Hagh
Abcb7	Fth1
Abcc1	Cyba, Cybb, Ncf1, Ncf2
Abcc9	Xdh
Abl1	Ccna2, Ccnd2, Ccne1, Cdkn1b, Dok1, Gadd45a, Myc, Pak2, Trp53, Abl1, Cav1, Cga, Csf1, Dhfr
Ablim1	Tagln
Ablim3	Tagln
Acaca	Gpam, Acacb, Scd1
Acacb	Ppara, Pparg, Acacb, Mlxipl, Scd1
Acads	Glo1
Acly	Gpam, Acss2, Scd1
Aco1	Fth1, App, Igfbp3
Acot13	Ppara, Pparg
Acot8	Cat
Acox1	Acadl, Acer2, Aig1, Cd63, Cstb, Ctbs, Ets2, Fabp4, Igfbp1, Krt23, Lonp1, Mfge8, Pigp, Plscr1, Slc16a1, Acadvl, Col4a2, Cxcl12, G6pc, Hsd3b3, Igfbp2, Lpl, Qpct, Sgk1, Tm4sf4, Vnn3, Akr1c6, Cyp2c37, Cyp3a59, Dio1, Dpp4, Fah, BC031353, Hpd, Hsd3b2, Il1rap, Lhpp, Mbl2, Nr1h3, Otc, Pah, Pipox, Pxmp2, Rgn, Serpina1d, Upp2, Abcd3, Acox1, Akr1c12, Baat, C4bp, Cat, Ces3b, Cml2, Cyp1a2, Cyp26a1, Cyp2c29, C…
Actb	Aurka, Aurkb, Ccnb2, Cit, Dstn, Limk2, Racgap1, Stmn1
Actl6a	Apaf1, Bcl2l1, Ccna2, Ccnb2, Ccnd2, Ccne2, Cdc25c, Cdk2, Cdkn1b, Hmox1, Mcl1, Myc, Ccnd1, Fas
Acvr1	C1rb, Ifi27l2b, Pros1
Acvrl1	Cxcl12, Eng, Jup, Kdr
Ada	Adora1, Spp1
Adam10	App, Ccnd1, Cxcl12, Cxcl16, Inhbc
Adcy3	Nrp1
Adipor2	Acox1, Adipor2, Gck
Adm	Agt, Casp8, Pparg, Spp1
Adora2a	Atp1a3, Atp6ap1, Atp6v1b2, Atp8a1, B4galt3, Cct5, Cd24a, Dstn, Eef2, Eif1, Eif5a, Fbl, Fus, Gapdh, Gdi1, Gpi1, Hba-a2, Hmox1, Hnrnpk, Mmp9, Napa, Pla2g12a, Pmpca, Ppp1ca, Ppp2ca, Ppp2r1a, Ssrp1, Tgfb1, Usp5, Vps4a, Arf3, Arhgef7, Ckb, Cldn5, Col6a1, Csf1r, Dgkz, Klc1, Pea15a, Peg3, Prkar1a, Sparc
Aebp1	Apoe, Nr1h3
Aff4	Hnrnph1, Magoh, Myc, Ptbp1, Srsf6, Tmsb10
Afm	Afm, Apoe
Aga	Chek2, Mcm3, Mcm4, Mcm5, Terf2
Agpat9	Lpl, Pparg
Agt	Acta2, Adm, Calm2, Cav1, Cd86, Col1a1, Col1a2, Col4a1, Col6a1, Dab2, Ddah2, Ednra, Ednrb, Emr1, Ets1, Fcgr1, Fn1, Gss, Hsd3b1, Hspg2, Icam1, Il15, Itga5, Itpkb, Lamb1, Map2k7, Matn2, Nfkb2, Nos3, Postn, Ptgs1, Slc9a1, Tbx2, Tfpi, Tgfbr2, Zfp516, Adam23, Agt, Agtr1a, Atp1a1, Bgn, Casp8, Ccnd1, Col3a1, Cp, Ctf1, Eng, Hsd3b3, Igfbp3, Il18, Inhbb, Lepr, Mmp2, Ncald, Ngf, Pparg, Scarb1, Sgk1, Sod3, Sp…
Agtr1a	Agt, Agtr1a, Ccnd1, Col3a1, Cp, Egfr, Gsta2, Gstm1, Gstm6, Gstp2, Mgst1
Agxt	Col3a1
Ahr	Acta2, Actn1, Adam19, Adm, Arnt, Cd38, Col14a1, Col1a1, Col1a2, Col4a1, Col5a1, Col5a2, Col6a1, Ctnnb1, Dhfr, Emilin1, Fabp4, Fbln2, Fn1, Hunk, Itga5, Klf2, Lbp, Ltbp3, Matn2, Nid1, Nid2, Nqo1, Pdgfrb, Rbp1, Slc1a4, Stat3, Tgfbr2, Timp2, Tnfrsf19, Adamts2, App, Casp8, Ccnd1, Col3a1, Col4a2, Dcn, Fas, Fbln5, Hp, Mmd2, Mmp2, Pcp4l1, Pde4b, Pparg, Rdh9, Slc16a5, Slc17a2, Spp1, Steap4, Tgfbi, Ugt1a1,…
Aif1	Ccnb1, Ccne1, Pcna
Akt1	Acta2, Akr1b8, Bcl2a1b, Bcl2l11, C1qc, Cd40, Cd86, Col4a1, Ctnnb1, Fabp5, Fstl1, Hunk, Igf2, Igfbp1, Irs2, Lamb1, Mmp14, Nfkb2, Nqo1, Pcolce, Pdgfrb, Prkar1a, Rab11a, Rhob, Stub1, Ccnd1, Fas, G6pc, Kdr, Mmp2, Ppara, Pparg, Spp1, Acat2, Ebp, Gck, Gclc, Gsta2, Gstm1, Me1, Pex11a, Scd1, Slc1a2
Aldh1a1	G6pc, Ppara
Aldh2	Gclm, Mthfd2, Phgdh, Psat1, Psph, Slc3a2, Slc7a5, Cth, Gclc, Gnmt, Gsta3, Gsta2
Alkbh5	Asah1, Asb1, Blvrb, Brd4, Ctsd, Dnmt1, Eef1d, Eif4g2, Hspa8, Mast2, Mbp, Nf2, Nono, Pafah1b1, Racgap1, Rgs2, Rpa1, Rplp0, Sbf1, Sgms1, Sox6, Stag2, Tle3, Uba1, Uhrf1, Crem, Gstm1, Sod1, Tmbim6
Alox12	Fn1, Nos3, Tgfbr2
Alox5	Ccnd1, Ppara, Scarb1
Alpl	Spp1
Amd1	Myc, Tmsb10
Amfr	Mfn2
Ank	Spp1
Ank1	Ank1, Rhag, Rhd
Anxa1	Anxa1, Anxa2, Cxcr4, Farsa, Fpr2, Itgam, Itgb2, Sell, Tifa
Anxa2	Fas, Igfbp3, Mmp2
Ap1m1	H2-Q1, H2-K1
Ap3d1	Slc30a3
Apex1	Fth1
Apoa1	Apoa1, App, Lcat, Scarb1, Apoa2, Apoe, Pon1, Xdh
Apoa2	Apoa1, Scarb1
Apoc1	Apoe
Apoe	Actb, Alox12, Bax, C5ar1, Ccnd2, Cd36, Cd44, Ctsd, Cybb, F2r, Gpx4, Hmmr, Hmox1, Hsp90ab1, Il10rb, Il1rn, Itgam, Lcn2, Mgea5, Mkl1, Mlec, Mmp9, Mtch1, Mybbp1a, Ncdn, Ncf1, Ncf2, Pcsk9, Prkrip1, Psmb6, Ptp4a3, Rela, S100a8, S100a9, Sae1, Smarcd1, Srebf2, Tgfb1, Timp1, Tnfrsf14, Tnfsf14, Vcam1, Vcp, Wbp2, Acta2, Bcam, Calu, Cd40, Cd68, Cd86, Col1a1, Csf1, Ctnnb1, Ctsb, Cyp3a16, Emilin1, Emr1, Fkbp5…
App	Abcg2, Ache, Actb, Actg1, Adap1, Akt1, Aldoa, Anapc2, Arl11, Ascc1, Atf1, Atp1a3, Atp5b, Bax, Bcl2l1, C1qbp, Cap1, Capn1, Cast, Ccnd2, Ccne1, Cd44, Cd82, Cdc37, Cdk1, Cdk2, Cdk4, Cdk9, Cfl1, Clic1, Clta, Cltc, Cs, Csf2rb, Csl, Csnk2a2, Ctsd, Cxcr2, Cxcr4, Cxxc1, Cybb, Cyfip2, Dstn, Dyrk1a, Eef1g, Ensa, F2rl3, Fbl, Fcgr3, Fkbp1a, Foxo3, Fus, Gapdh, Gfap, Gnb1, Gpank1, Gpc1, Gpi1, Grb2, Gstm5, H2af…
Aqp11	Myc, Tgfb1, Timp1
Araf	Ccnd1
Arap1	Egfr
Arf1	Ccnd1
Arf3	App
Arhgap21	Il18, Il15ra, Pla1a, Sh3bp5, Vnn3
Arhgef2	Ccnd1
Arnt	Aldoa, Atp5o, Ccnd2, Cdk4, Cited2, Ctsd, Cxcr4, Eif6, Ero1l, G6pdx, Gapdh, Gpi1, Itgb3, Kif20a, Ldha, Mpp1, Myl6, Oaz1, Pck2, Pgm1, Ppp2cb, Ranbp1, Rangap1, Sell, Slc2a3, Tfrc, Trp53, Tuba4a, Ube2c, Vim, Aldh7a1, Cyp1a2, Cyp2a5, Hes6, Ugt1a6b
Arrb1	Lpl, Scarb1
Arsa	Ccnb1, E2f1, Mbp, Tgfb1
Asgr2	Asgr1
Ate1	Ccnd1
Atf4	Abcg2, Apex1, Asns, Cdkn1b, Cpox, Ddit3, Eif4ebp1, Ero1l, Gars, Gys1, Lgals3, Map1lc3b, Mcl1, Mthfd2, Nars, Ndrg1, Pck2, Phgdh, Pmp22, Ppp1r15a, Psat1, Psph, Sars, Slc1a5, Slc3a2, Slc6a9, Slc7a1, Slc7a5, Ssbp2, Wars, Xrcc1
Atf5	Apaf1, Gas5, Id1, Mcl1, Txnip
Atf6	App, Cpt1a, G6pc, Ppara
Atg7	Cyp2a5, Gstm1
Atn1	Adrbk1, Atp1a3, Atp1b2, Atp1b3, Ccndbp1, Cd24a, Cdk2ap1, Csnk1d, Gsn, Hist1h2ab, Hpcal1, Kat2a, Kcnab2, Lsm2, Max, Pabpc4, Pitpnm1, Ppp1cb, Ppp1cc, Ppp2r1a, Prkcd, Ptbp1, Ptpn22, Stmn1, Thra, Tmsb10, Tuba4a, Tubb5, U2af2, Atp1a1, Bmp1, Jup, Ptprf, Socs2, Spp1
Atp2a2	Acacb, Scd1, Syt3
Atp7b	Cdc20, Cenpq, Cks1b, Hist1h1c, Mad2l1, Mt1, Mt2, Rad51, Smc4, Srebf2, Trip13, Amacr, App, Cp, Ppara
Atp9a	Vegfc
Axin1	Ccnd1, Jup
BC089597	Cyp26a1
Bace2	App
Bach1	Fth1
Bag1	Egfr, Klk1b4
Bahd1	Igf2
Bax	Bcl2l11, Ctsb, Ifitm1, Il15, Jak1, Tgm2
Bcmo1	Pparg, Bco2
Bcr	B4galt1, Bcl2l1, Btk, Ccna2, Ccnd2, Ccnd3, Cd44, Cdc37, Cdc25a, Cdk2, Cdk4, Cdkn1b, Ctcf, Cxcr4, Igsf1, Jak2, Kcnn4, Lck, Mcl1, Myc, Pim1, Pou2af1, Ptpn22, Rela, Sell, Tlr9, Gpt, Il1rap
Bin1	App
Birc5	C1qc, Col1a1, Col5a2, Ctnnb1, Fbn1, Fn1, Il2rg, Itga5, Lum, Bgn, Col3a1, Mmp2, Vegfc
Bmi1	Aurka, Ccne1, Cdkn2d, Glipr1, Ikzf1, Rrm1, Trp53, Tusc3, Usf2, Vezt, Vim
Bmp1	Igfbp3
Bmp2	Acta2, Bsg, Col1a1, Col1a2, Creb3l1, Csf1, Fabp4, Fn1, Fzd1, Klf10, Nos3, Postn, Smad6, Sparc, Stk25, Tagln, Tbx2, Tgm2, Tmem119, Adamts7, Ccnd1, Cxcl12, Lrp5, Pparg, Pth1r, Spp1
Bmp7	Acta2, Acvr1, Col1a1, Col1a2, Fn1, Icam1, Igf2, Mapk3, Myo1c, S100a4, Smad6, Adora1, Grb14, Igfbp3, Mmp2, Pparg, Spp1
Bnip3l	Alas2, Ank1, Aurka, Bcl2l1, Blnk, Ccna2, Ccnd3, Ccne2, Cd19, Cd47, Cd79b, Cdkn3, Chek1, Ckap2, E2f1, Eif2ak1, Fancd2, Gadd45a, Gpsm2, Gsg2, Gsn, Itpr3, Kif11, Map4k1, Mybl2, Nt5c3, Nuf2, Pik3cd, Prim1, Rad54l, Rbl1, Rrm2, Sgol1, Tfdp2, Tfrc, Tgfb1, Top2a, Cd22, Il16, Il2rb, Ltb, Nfkb2, Pdgfrb, Sfrp1, Stat3, Timp2
Brd1	Gata1, Lmo2, Tal1
Brd4	Aurkb, Cdc25a, Cxcr4, Dcps, Dctpp1, Dmap1, Fkbp11, Gtf3c6, Kat5, Kat2a, Lck, Map4k1, Mthfd1l, Myb, Myc, Nme1, Pole2, Ptpn22, Rrs1, Slc19a1, Slc38a5, Srm, Ttc27
Bscl2	Ccnd1, Lpl, Pparg, Ptplb, Cyp2e1, Mrap, Pygl, Sult1a1
Bsg	Il18, Kdr, Mmp2
Btg2	Cat, Sod1, Sod2
Btk	Bcl2l1, Btk, Ccnd2, Ccnd3, Ccne1, Cct6a, Cdk2, Cdk4, Hmox1, Igll1, Itgb3, Mthfd2, Ncl, Psmd3, Spn, Tlr9
Btrc	Ccnd1, Lect2
C2	Hc
C3	App, Cxcl16, Thbd
C330027C09Rik	Actg2, E2f2, Ebi3, Gadd45a, Hist1h2bk, Ier3, C330027C09Rik, Lxn, Myc, Ncl, Pdlim7, Plaur, Slc22a4, Snca, Tuba4a, Cfb, Dsc2, Rhod, Slc22a18
Calcoco1	Ccnd1
Calr	Calm2, Col1a1, Col1a2, Fabp4, Fn1, Gja5, Icam1
Camk2g	Ctnnb1, Nfkb1
Camp	Bak1, Bax, Bcl2l1, Becn1, C5ar1, Camp, Csf3r, Cxcr2, Cxcr4, Fpr2, Itgam, Itgb2, Mcl1, Myd88, Pms2, Tnfaip2, Trp53, Xrcc1
Capn1	Mmp2
Capn2	Cdkn1b, Ddit3, Gfap, Ppp2r1a
Capns1	Ccnd1, Mmp2
Carhsp1	G6pc
Carm1	Abcb11, C3, Igfbp4
Casp1	Il18, Ppara, Pparg
Casp2	Bid, Nfkb1
Casp3	Bax, Bcl2l1, Birc5, Capn1, Cdk2, Mcl1, Mmp9, Rad51, Trp53
Casp8	Casp8, Fas, Il18
Cast	Cdkn1b, Mef2d, Mmp9, Rbl1, Slc2a4, Trp53
Cat	Atg5, Atg7, Gclc
Cav1	Afp, Akt1, Ccne1, Cd36, Cldn7, Crnkl1, Gipc2, Hmox1, Hspa8, Id1, Krt7, Npm1, Osbpl7, Pcna, Rac1, Rbm39, Rpl17, Rps9, Rps13, Slc14a1, Slc20a1, Slc25a12, Slc2a3, St6galnac4, Thbs1, Txnl4a
Cbfb	Arl4c, Bcl2l11, Csf1r, Icam1, Il2rb, Itgal, Lgmn, Nedd4, Tbl2, Tgfbr2, Tpsb2
Cbx3	Bcl2l1, Birc5, Cdc25a, Cdk1, E2f1, Myc, Plk1, Rsl1d1
Cbx4	Ccnb1, Ccne1, Cdc6, Cdc25a, Mcm3, Msh2, Myc, Orc1, Pcna, Rbl1
Ccdc80	Ccnd1, Pparg
Ccna2	Ccna2, Mybl2, Pcna
Ccnd1	Aqp3, Atp6v0e, Aurka, Birc5, Ccdc32, Ccna2, Ccnd2, Ccnd3, Ccne1, Ccne2, Cd44, Cdc6, Cdc45, Cdca2, Cdca7, Cdca8, Cdk2, Cdk4, Cdkn1b, Cdkn2c, Cenph, Cenpk, Cenpn, Clspn, Dnmt1, Donson, Dtl, E2f1, E2f4, E2f8, Elavl1, Endod1, Eri1, Fam83d, Foxm1, H2afj, Ier3, 2810417H13Rik, C330027C09Rik, Kif11, Kif20a, Kif2c, Kif4, Maff, Mcm4, Mcm7, Med30, Melk, Mns1, Morc4, Myc, Ncaph, Nrf1, Pcna, Plk1, Pold3, Prim…
Ccnd2	Ccnd2, Ccnd3, Ccne1, Cdk4, Cdkn1b
Ccnd3	Casp2, Ccnd2, Ccnd3, Cdkn1b, Hdac1
Ccndbp1	Ccnd1
Ccne1	Ccna2, Ccne1, Cd44, Cdc45, E2f1, Mcm4, Pcna, Rbl1, Trp53
Ccnk	Cby1, Cops6, Fancd2, Fanci, Mdc1, Orc3, Pola2, Rfc4, Rfc5, Rpa2, Smarcc2, Taf8, Taf10, Taf12, Ube2t, Ucp2, Utp14a
Ccrn4l	Igf1
Cd24a	Mmp2
Cd33	App
Cd38	Aldoa, Anxa2, Asns, Bnip3l, Ccnd2, Ccne1, Cd44, Chst12, Cited2, Ckap4, Clcn3, Crip1, Csf2rb, Egln1, Eif4ebp1, Ero1l, Glipr2, Hbb-b2, Hmmr, Ifi30, Itgb7, Kcnab2, Klhdc2, Lfng, Lgals3, Lrrc8c, Myadm, Ndrg1, Nek2, Pax5, Pdlim1, Pfkl, Pfkp, Pim1, Ppp3cb, Psat1, Rasgrp2, Rpn1, S100a6, Sap30, Sell, Ska1, Slc16a3, Slc7a5, Uck2, Vcam1, Vim, Fam162a, Gpam, Pdk1
Cd40	Bcl2a1b, Bcl2l11, Cd22, Cd38, Cd40, Cd86, Csf1, Icam1, Il15, Il10ra, Il2rb, Itgal, Mmp14, Nfkb1, Nfkb2, Tlr2, Traf2, Agtr1a, Anpep, Bik, Ccnd1, Cd83, Cxcl12, Fas, Il18, Il15ra, Il4ra, Il6ra, Psmb10, Thbd
Cd44	Actb, Adrb2, Bcl2l1, Birc5, Ccnd2, Cd36, Cd44, Cdkn1b, Ddit3, Dnmt1, Gadd45a, Hmmr, Hsp90ab1, Il1rn, Irak3, Kdm1a, Ldb1, Lgals1, Lgals3, Ly6c2, Mcl1, Mgea5, Mmp8, Mmp9, Mtch1, Mybbp1a, Prkrip1, Ptp4a3, Sell, Smarcd1, Thbs1, Vcam1, Vcp, Vim, Wbp2, Bcam, Cd63, Cdh5, Col1a1, Col5a2, Cx3cr1, Cxcr3, Emilin1, Emr1, Erbb2, Fkbp5, Fn1, Itga5, Kctd10, Map2k7, Mmp14, Nfkb2, Src, Thbs2, Thy1, Bgn, Ccnd1, Co…
Cd53	Bax, Bcl2l1, Gls, Krt20, Mrpl32, Tfdp1
Cd93	Cyp27a1
Cdc20	Ccnb1, Ube2c
Cdc25b	Cdc25b, Myc, Trp53
Cdc37	Klk1b4, Zap70
Cdc42bpb	Ctsb
Cdc6	Lmnb2, Trp53
Cdc7	Mcm4, Trp53
Cdca7l	Ccnb1, Ccne1, Cdc6, Mcm3, Msh2, Orc1, Pcna, Rbl1
Cdh1	Ctnnb1, Ctnnd1, Erbb2, Krt19, Mcam, Mmp14, S100a4, Vhl
Cdh2	Acta2, Cdh5, Ctnnd1, Thy1
Cdk1	Birc5, Cdc20, Cdk1, Cdkn1b, H2afx, Hist1h4i, Srebf2
Cdk10	Ets2, Raf1
Cdk2	Ccnd3, Ccne1, Cd34, Cdc6, Cdc25a, Cdk4, Chek1, E2f1, H2afx, Mybl2, Myc, Pcna, Rbl1
Cdk20	Ccnd1
Cdk4	Aqp3, Atp6v0e, Aurka, Ccdc32, Cdc6, Cdc45, Cdca2, Cdca7, Cdca8, Cdk4, Cdkn1b, Cdkn2c, Cenph, Cenpk, Cenpn, Donson, Dtl, Elavl1, Endod1, Eri1, Fam83d, H2afj, 2810417H13Rik, C330027C09Rik, Kif11, Kif20a, Kif2c, Kif4, Mcm7, Med30, Melk, Mns1, Morc4, Ncaph, Pold3, Psmc3ip, Rfc5, Rgs2, Serinc3, Stom, Trp53, Tpx2, Trip13, Use1
Cdk8	Ccne1, Cd44, Myc, Pcna, Rbl1, Tbp
Cdk9	Cad, Ccnd2, Cxcr4, G6pdx, Gata1, Gata2, Hnrnph1, Magoh, Mmp9, Mybl2, Myc, Ncl, Odc1, Ptbp1, Rad1, Srsf6, Tmsb10, Vim
Cdkn1a	Acp1, Actb, Aimp1, Arl6ip1, Aurka, Aurkb, Bax, Birc5, Bub1, Bub3, Bub1b, Ccna2, Ccnb1, Ccnd3, Ccne1, Cdc6, Cdc20, Cdc25a, Cdc25b, Cdc25c, Cdk1, Cdk4, Cdkn3, Cdkn1b, Chaf1b, Chek1, Cit, Cks1b, Cog1, Cpa3, Dlgap5, Dtl, Exo1, Fancg, Fanci, Foxm1, H2afx, H2afz, Hmgb2, Hnrnpa2b1, Itgam, Itgb3, 2810417H13Rik, Kif20a, Kif2c, Kntc1, Lbr, Lgals3, Luc7l3, Mad2l1, Mcm2, Mcm3, Mcm4, Mcm6, Mcm7, Mki67, Mmp9, …
Cdkn1b	Agtrap, Anapc1, Bcl11a, Blnk, Btk, Ccnd3, Cct6a, Cdc25a, Cdk2, Cdk4, Cdkn1b, Cops5, Cpsf2, Dazap1, Dusp9, Epb4.1, Gab2, Igf2bp1, Itgam, Lgals3, Mcl1, Mcm5, Mcm7, Mmp9, Myc, Ndel1, Pax5, Pcna, Pes1, S100a9, Skp2, Sp1, Tk1
Cdkn1c	Cdk2, E2f1, Parp1, Rbl1
Cdo1	Igf1
Cebpa	Agt, Anpep, Bik, Btg1, Cpt1a, G6pc, Hnf1b, Hp, Igfbp3, Il6ra, Lepr, Lpl, Nr1i2, Ppara, Pparg, Spp1, Thbd, Adh1, Alb, Arg1, Asl, Ass1, C3, Cps1, Cyp3a13, Cyp7a1, Dgat2, Gch1, Hpgd, Igfbp4, Nr1h4, Nrp1, Otc, Prlr, Serpinf1, Apoc3, Cyp2a5, Cyp3a11, Ephx1, F9, Gstp2, Hsd11b1, Igf1, Mup21, Orm2, Pcsk6, Saa1, Scd1, Sod1, Sod2
Cebpb	Acta2, Akr1b8, Antxr1, Aplnr, Bcl2a1b, Col1a1, Col1a2, Col5a2, Csf1r, Ctnnb1, Dab2, Dhfr, Emcn, Fabp4, Fhl1, Fzd1, Icam1, Igfbp1, Irs2, Itgal, Lamc1, Lbp, Lyn, Mmp11, Pea15a, Plxnd1, Prg2, Ptgs1, Rbbp7, Stat3, Tmem50b, Tnfrsf19, Agt, Ccnd1, Cp, Cpt1a, Dcn, Fas, G6pc, Hp, Igfbp3, Lepr, Ppara, Pparg, Scarb1, Sgk1, Spp1, Tmem176b, Adh1, Alb, Arg1, C3, Cdo1, Cyb5, Cyp2e1, Dgat2, F7, H2-Q1, Hpx, Ifitm…
Cebpd	Agt, Ccnd1, Hp, Ngf, Pparg, Vegfc, Akr1c14, Alb, C3, Clu, Cyp2e1
Cebpe	Alox5ap, B9d1, Bcl2l1, Camp, Ccnd2, Ccne1, Cdk4, Cdkn1b, Csf3r, Elane, Il1rn, Itgam, Lcn2, Ltf, Lyz2, Mad1l1, Mbp, Mmp8, Mmp9, Myc, Ncf1, Ngp, Sell, Tlr9
Cebpg	Adh1, F7
Cela1	H2-Q1, H2-K1
Cfb	C3, Hc, C4a
Cfh	Pparg, Crp
Cga	Mmp2, Sgk1, Ugt1a1
Chaf1a	Csrp3
Chd4	Adora1, Ngfr
Chd8	Ctnnb1, Tmprss2
Chek1	Cdc25a, Cdc25b, Cdkn1c, E2f1, H2afx, Mcl1, Pcna, Rrm2, Trp53
Chek2	Apaf1, Bax, Birc5, E2f1, H2afx, Trp53
Chfr	Aurka, Kif22, Parp1, Plk1
Chi3l1	Arl4c, Col6a1, Col6a2, Emp1, Tgfbr2, Tmem158, Tnc
Chmp6	Egfr
Chuk	Aebp1, Arl6ip5, Csf1, Ctsb, Cxcr3, Icam1, Klf10, Nfkb2, Nid1, Plscr1, Rabep2, Rbp1, Relb, Sfrp1, Smoc2, Src, Tnfrsf1b, Ccnd1, Col18a1, Cp, Cxcl12, Dcn, Enpp2, Fas, Mmp2, Ngf, Sgk1, Sod3, Spp1, Tmem176b, Vegfc
Cited1	Erbb2, Igf2
Cks1b	Ccna2, Ccnb1, Cdk1, Cdkn1b, Cks1b
Cks2	Ccna2, Ccnb1, Cdk1
Cldn3	Slc31a1
Cldn6	Cldn3, Cldn14
Cldn7	Anxa3, Arhgdib, Asap1, Ccdc97, Ckap4, Fads3, Gls, Grina, Itpr3, Lgals3, Lta4h, Mlec, Mmp9, Mrpl40, Mrps15, Mrps17, Nsa2, Nudt21, Phgdh, Pkmyt1, Pla2g16, Pqlc3, Prss8, Psmg2, Rps7, Rsl1d1, Serpinb1a, Tinagl1, Tprgl, Ube2l6, Wipi1
Cmklr1	Ccna2, Ccnb2, Ccnd2, Slc2a4
Cnbp	Myc, Rps6
Cntnap1	App
Col18a1	Bcl2l1, Ccndbp1, Cd34, Cdc25b, Cdkn2c, Egln1, F2r, Gfap, Hif1an, Id1, Itgb2, Itgb3, Ldha, Mapk1, Max, Mcl1, Mxi1, Myc, Rela, Sp3, Thbs1, Tnfrsf21, Tuba1a, Vwf, Antxr1, Cdh5, Ctnnb1, Ednrb, Ephb4, Ets1, F11, Fn1, Icam1, Pecam1, Stat3, Ccnd1, F10, Il18, Kdr, Kng1, Mmp2
Col4a2	Fas
Cops5	Aimp1, Bax, Ccne1, Cdkn1b, H2afx, Mars, Rars, Trp53
Cops8	Ccnd2, Ccnd3, Ccne1, Cdk2, Cdk4, Cdkn1b
Coro2a	Dio1
Cpne2	B2m, H2-K1
Creb3l3	Cyp2b9, G6pc
Crk	Cav1, Ctnnd1
Crkl	Il15ra, Pla1a, Vnn3
Crtc2	Gpt, Sds, Smarca2
Cryab	App, Ccnd1
Csf1	Bcl2l11, Cd68, Cd97, Csf1, Csf1r, Ctnnb1, Dusp5, Ets2, Fcgr4, Fn1, Ifngr1, Il10ra, Itga5, Map3k3, Marco, Nfkb2, Sfrp1, Stab1, Stx12, Tlr1, Tlr2, Tnfrsf1b, Traf2
Csf1r	Acp5
Csf3r	Cdkn1b, Cebpe, Csf3r, Itgam, Ltf, Lyz2, Mpo
Csl	Pdgfrb
Csnk1e	App
Cst3	Acp5
Ctbp1	Col1a2, Csf1r, Enc1, Fscn1, Smad6, Spry2, Enpp2, Jup
Ctdnep1	Ctnnb1, Dvl2
Ctf1	Agt, Gata4, Pparg, Serpina3n
Ctgf	Bcl2a1b, Col1a1, Ctnnb1, Emilin1, Fn1, Igf2, Ltbp3, Mmp14, P4ha1, Ramp2, Sdpr, Sparc, Ccnd1, Col4a2, Dcn, Mmp2, Pth1r
Ctnnb1	Abcc1, Acap1, Actb, Actr3, Afp, Anxa1, Arfgap3, Arhgdia, Arl4a, Atp6v0a1, Bcl2l1, Birc5, Brms1l, Btf3, Capn1, Capns1, Capzb, Ccna2, Ccnd2, Ccne1, Ccne2, Cd34, Cd44, Cd52, Cdkn1b, Cdkn1c, Cdkn2d, Cnn2, Cpsf4, Crat, Crip1, Cux1, Ddx17, Dok1, Ehd1, Eif5a, Ewsr1, F13a1, F2r, Fam126a, Fbrs, Fcer1g, Fen1, Gata2, Get4, Gfap, Gipc1, Gltscr2, Gng10, Hdgf, Hesx1, Hnrnpa0, Hnrnpul1, Hspe1, Igf2bp1, Ilf3, Im…
Ctsb	Cdk4, Cybb, E2f1, Myc, Plaur, Rac1, Sphk1, App, Ccnd1, Kdr
Ctse	Cd40, Cd86
Ctss	Casp8, Col4a2, Fas
Cttn	Egfr
Cul1	Ccnd2, Ccne1, Cdkn1b, Myc, Skp2, Trp53
Cul2	Vhl
Cul4a	Cat, Sod2
Cux1	Cad, Ccna2, Ccne2, Cdk2, Cebpe, Cybb, Ect2, Elane, Hif1an, Klk8, Ltf, Mmp8, Racgap1
Cxcl12	Afp, Arpc4, Bax, Bcl2l1, Car2, Cd9, Cd36, Cd44, Cd47, Cd82, Cdk2, Cdk9, Cpsf1, Cxcr4, Dad1, Ercc1, Exosc6, Flna, Hcls1, Hnrnpd, Id1, Itgb3, Kit, Lcp2, Ly6c2, Mafk, Mmp9, Msh6, Myc, Numa1, Prkcd, Rangap1, Rbm14, Rras, Strap, Trp53, Vim, Xrcc3, Yy1, Acta2, Aif1, Axl, Ctnnb1, Cyp3a16, Dmpk, Erbb2, Fn1, Fyn, Icam1, Itgal, Loxl2, Mapk12, Mmp11, Mmp14, Rhoc, Tnfrsf1b
Cxcr3	Col1a1, Fn1, Tnc
Cxcr4	Ccnd1, Cxcl12, Igfbp7, Mmp2
Cxxc5	Kdr
Cyp1a2	Ccnd1, Igfbp2, Socs2, St3gal4, Cyp26a1, Ethe1, Gstm3, Slc46a3, Slco1a1, Ugt1a6b
Cyp27a1	Abcg8, Agt, Nr1i3, Cyp3a11, Cyp7b1
Cyp2e1	Cat, Gclc, Mgst1
Cyp2j6	Bcl2l1, Cd44, Cd82, Mmp9, Nme1, Vcam1
Cyp3a11	Gclc
Cyp4a14	Cyp4a12b
Cyp51	Ebp, Sc5d
Cyp7a1	Fdps
Cyr61	Bcl2l11, Col1a1, Col1a2, Ctnnb1, Itga5, Timp2
Cyth2	Arf6
Dab2	Ctnnb1, Dab2
Dab2ip	Clu
Dag1	Itga7, Snta1
Daxx	Casp8, Ccnd1
Dbi	Ppara, Pparg
Dbp	Agt, Ppara, Adh1, Cyp7a1, F9, Scnn1a
Dcn	Bgn, Casp8, Eng, Mmp2
Ddb2	Cat, Sod2
Ddr1	Col3a1, Eln, Mmp2
Decr1	Erbb2
Degs1	Egfr
Derl1	Mmp2
Des	Dcn, Spp1
Dgat2	Gpam
Dhcr24	App
Dicer1	Anpep, Ccnd1, Col18a1, Eng, Kdr, Lhfp, Ngfr
Dll4	Kdr, Tcf7
Dmpk	Fxyd1
Dnaja4	Apoe
Dnajc14	Agtr1a
Dnase2a	Cp, Il18, Zbp1
Dnm2	Mmp2
Dnmt1	Actb, Birc5, Cdc25c, Cdk1, Cdkn1b, Chfr, Dnmt1, Epdr1, Hbb-b1, Maz, Men1, Mlh1, Mt1, Myc, Myl6, Pycard, Rgs10, Rpl13, Rpl10a
Dnmt3b	Actb, Cbx5, Cdc25c, Cdk1, Chfr, Dnajb1, Elf4, Emilin2, Epdr1, Kit, Lxn, Mlh1, Myc, Myl6, Nfatc3, Plp2, Rassf1, Rcc1, Rpl13, Rpl10a, Safb
Dock8	Il18, Il15ra, Pla1a, Sh3bp5, Vnn3
Dohh	Park7
Dot1l	Gata2, Pabpc1, Ppia, Rpl19, Rpl41, Rplp0, Rps2, Rps23, Tuba1c
Dph1	Ccnd1
Dpp3	Nqo1
Dpp4	Cd86, Ctnnb1, Mmp14, Timp2
Dpy30	Ccne2, Cdk2, E2f1, E2f2, Id1
Dr1	Dhfr, Ets2
Drap1	Blnk, Cks2, Dlgap5, Gapdh, Grk6, Hist1h2ab, Hist2h2be, Ilf2, Myc, Pdcd7, Rpl7a, Rplp0, Rras, Taf5
Dsp	Col3a1, Jup, Lpl, Pparg
Dvl3	Ctnnb1, Ctnnd1
Dyrk1b	Ccnd1, Cp, Sod3
Dysf	Acot9, Actg1, Actr3, Anxa1, Anxa2, Arpc2, Cd52, Cd53, Chmp1a, Coro1c, Ctla2a, Cyba, Dnajb1, Ehmt2, Itgb3, Lcp1, Lgals3, Lyz2, Timp1, Wbp5, C1qb, Cd48, Cd68, Ctla2b, Evi2a, Fn1, Gpr65, Gpr137b, S100a4, Tmem50b, Fcgr2b, Gabarapl1, H2-Q1, Pros1, Psap, Serpina3m, B2m, H2-K1, S100a13, Serpina3k, Ugt1a6b
E2f1	Actr3, Actr1a, Akt1, Alpl, Apaf1, Arhgap4, Aurka, Aurkb, Bak1, Bax, Birc5, Bub3, Car2, Calm3, Cbx5, Ccna2, Ccnb1, Ccnb2, Ccnd2, Ccnd3, Ccne1, Ccne2, Cct2, Cct4, Cd9, Cd44, Cdc6, Cdc20, Cdc45, Cdc25a, Cdc25b, Cdca4, Cdk1, Cdk2, Cdk4, Cdkn1b, Cdkn2c, Cdkn2d, Chek1, Chek2, Cited2, Clic1, Cops8, Cse1l, Dbf4, Ddx1, Dnmt1, Dut, E2f1, E2f2, E2f4, Ect2, Eed, Eif3i, Erh, Exosc9, Eya3, Ezh2, Fancd2, Fbxo5,…
E2f2	Birc5, Ccna2, Ccnb1, Ccnd3, Ccne1, Cdc6, Cdc45, Cdc25a, Cdca4, Cdk1, Cdkn2c, Cdkn2d, E2f1, Eed, Ezh2, Mcm2, Mcm3, Mcm4, Mcm5, Mcm6, Mcm7, Mlh1, Myb, Mybl2, Myc, Orc1, Pcna, Pin1, Rad51, Rbl1, Rrm2, Topbp1, Trp53
E2f3	Birc5, Ccna2, Ccnb1, Ccnd3, Ccne1, Cdc6, Cdc45, Cdc25a, Cdca4, Cdk1, Cdk2, E2f1, E2f2, Eed, Ezh2, Fbxo5, Mcm2, Mcm3, Mcm4, Mcm5, Mcm6, Mcm7, Mlh1, Myb, Mybl2, Myc, Orc1, Pcna, Pin1, Pola2, Ppp1r8, Rad51, Rbl1, Rrm1, Tk1, Topbp1
E2f4	Asf1b, Aurkb, Brd2, Bub3, 6030458C11Rik, Cbx5, Ccdc77, Ccna2, Ccne1, Ccne2, Cdc6, Cdc25a, Cdc25c, Cdca4, Cdk1, Cdk2, Cdkn2c, Cenpa, Cenpo, Cep57, Chek1, Chek2, Cks2, Cks1b, Cstf1, Dbf4, Dhps, Drosha, Dut, E2f1, E2f2, Ect2, Eif2b2, Exosc8, Exosc9, Fancd2, Fen1, Foxm1, Gins1, Gmnn, Golt1b, Gtf2h4, H2afx, H2afz, Hist1h2ag, Hmmr, Ier5, Khdrbs1, 2810417H13Rik, Kif22, Kif4, Mad2l1, Mcl1, Mcm3, Mcm4, Mc…
E2f5	Aurkb, Bax, Cdk1, E2f1, Myb, Mybl2, Myc, Pa2g4, Pcna, Ranbp1, Vegfb
E2f6	Apaf1, Cbx5, Cdc6, Cdc25a, Chek2, Dctn4, Dhps, E2f1, Fntb, 2810417H13Rik, Mcm3, Myc, Rad51ap1, Rbbp4, Recql, Rfc4, Rpa2, Smc1a, Srsf1, Wdr36
E2f8	Ccna2, Ccnb1, Ccne2, Cdc6, Cdk1, Chek1, E2f1, Ect2, Kif23, Racgap1
Ece1	App
Ece2	App
Edf1	Nr0b2
Ednra	Col1a1, Icam1, Timp2, Col3a1, Mmp2
Ednrb	Flt4, Vegfc
Eed	Gata4, Tcf21
Egfr	Acta2, Bcl2l11, Cav1, Col1a1, Col5a2, Col6a1, Col6a2, Ctnnb1, Elk1, Erbb2, Fbln2, Fbn1, Icam1, Igf2, Igf2bp3, Matn2, Postn, Prkar1a, Ptgs1, Rhob, Sfrp1, Spry2, Stat3, Tgm2, Tnc, Btg1, Ccnd1, Col3a1, Cxcl12, Hp, Igfbp3, Mmp2, Serpina3n
Egr1	Bcl2l11, Casp6, Cav1, Col1a1, Col1a2, Csf1, Elk1, Fn1, Icam1, Igf2, Mmp14, Nfkb1, Ptpn1, Ptrf, Tgfbr2, Apoa1, Casp8, Ccnd1, Fas, Pparg, Sgk1, Spp1, Crem, Egfr, Enpep, Me1, Sod1, Sod2
Ehhadh	Abcd3, Acox1, Pex11a, Scp2
Eif2ak3	Abcf2, Aldh18a1, Apaf1, Asns, Becn1, Btg2, Cars, Clcn3, Cpox, Cyb5r1, Ddit3, Eif4ebp1, Elp3, Ero1l, Gadd45a, Iars, Lars, Lmo4, Map1lc3b, Myc, Nars, Ndrg1, Ppp1r15a, Rps6ka2, Sars, Snw1, Spata5, Tbce, Tbpl1, Txnip, Wars, Yars
Eif2ak4	Phgdh, Ppp1r15a, Psat1, Psph
Eif2b1	Ccnd1
Eif2s1	Cat, Gclc
Eif4e	Anapc2, Bak1, Bcl2l1, Birc5, Capg, Capzb, Cdc34, Cdk2, Cdk4, Cdt1, Chmp1a, Cks2, Daxx, Ddx56, Dedd2, Eif4ebp1, Fastk, Fbxw2, Gps2, Grb2, Hmox1, Ilf2, Lsm2, Lsm4, Lsm5, Lsm6, Lsm7, Mcl1, Myc, Nck2, Nedd8, Nhp2, Nop10, Nras, Nudt3, Odc1, Pa2g4, Pcna, Phf5a, Pim1, Pin1, Plaur, Pnkp, Polr3d, Pop7, Prps1, Rhog, Sertad1, Siva1, Skp2, Sphk1, Trp53, Trp53bp1, Trip6, Uba7, Ube2a, Ube2c, Bik, Ccnd1, Il18, …
Eif4g1	Atrip, Birc5, Chek1, Gadd45a, Mre11a, Rad51, Rfc2, Rfc4, Rfc5, Trp53, Trp53bp1
Eif4h	Ccnd1
Elavl1	Ache, Ccne1, Cdk2, Elavl1, Flna, Gnb2l1, Hmox1, Hnrnpd, Khsrp, Mybl2, Myc, Ncl, Nxf1, Pcgf2, Plcg2, Psmb4, Rfc5, Rpl13, Rps6, Rps14, Slc7a7, Srsf7, Taf9, Tia1, Timm17a, Trp53, Triobp
Elf2	Lyn, Tie1
Elf4	Car2, Cbx1, Hdc, Kit, Lyz2, Mapkapk3, Rap1b, Sell, Trp53
Elovl2	Scd1
Elovl5	Gpam, Abcg8, G6pc, Insig2, Mlxipl, Scd1
Emp2	Cav1, Itga5
Eng	Acta2, Fn1, Itga5, Nos3, Pecam1, Smad6, Tgfbr2
Entpd5	Col1a1, Col1a2
Ep400	Ccna2, Ccnf, Cdc6, Cdc20, Cdc25a, Cdca3, E2f1, E2f2, E2f8, Fbxo5, Foxm1, H2afz, Hesx1, Incenp, Mcm3, Mcm4, Mybl2, Nek2, Pcna, Plk1, Psrc1, Rassf1, Rbl1, Rcc1, Sgol1, Ska1, Skp2, Trp53, Uhrf1
Epas1	Adm, Akap12, Cav1, Ckb, Fbln2, Fhl1, Fn1, Gal3st1, Gys2, Irs2, Kdm4b, Loxl2, Mmp14, Nos3, Pan2, Ung, Ccnd1, Decr2, Igfbp3, Inhbb, Kdr, Pparg, Atg5, Cat, Egfr, Fmo5, Gbe1, Sod1, Sod2
Epor	Bcl2l1, Ccnd2, Cdkn1b, Gata1, Gata2, Hbb-b1, Mpl, Mpo, Myc, Pim1
Erbb2	Abcg2, Abhd5, Actb, Akt1, Alad, Anxa2, Atp1b3, Aurka, Bag2, Bcat2, Bcl2l1, Birc5, Btg2, Bub1, Bub1b, Cbfa2t3, Ccna2, Ccnb1, Ccnb2, Ccnd2, Ccnd3, Ccne1, Ccne2, Cd9, Cd34, Cd36, Cd47, Cd82, Cdc20, Cdc25a, Cdc25c, Cdc42se1, Cdk1, Cdkn3, Cdkn1b, Cdkn2c, Cdt1, Cenpa, Chek1, Cks2, Cks1b, Cldn7, Cmas, Crip1, Ddit3, Dok1, Eif6, Eif4ebp1, Emp3, Eps15, Espl1, F2r, Fen1, G3bp1, G6pd2, Gins1, Gls, Gpaa1, Gpc…
Erbb3	Actb, Bax, Ccnd2, Cd47, Cdkn1b, Eif6, Gas5, Hba-a2, Hbb-b1, Hbb-b2, Hmox1, Mxi1, Plk1, Rras, Slpi, Stag2, Thbs1, Tln1, Usp14, Acta2, Adam19, Col1a1, Col6a1, Erbb2, Fbln2, Fbn1, Igf2, Matn2, Nid1, Ptgs1, Sfrp1, Sparc, Tnc, Bgn, Ccnd1, Cxcl12, Hp, Serpina3n
Ercc1	Dio1, Ghr, Prlr
Ercc3	Dio1, Ghr, Prlr
Ercc4	Dio1, Ghr, Prlr
Ern1	Ang, Cyp2e1, Dgat2, Gpt, Pros1
Esrra	Acadvl, Lpl, Ppara, Pparg, Slc25a20
Ets1	Apoc2, Arhgdib, Arpc2, Atp2a3, Axin1, Bax, Bcl11a, Btrc, Ccne1, Cd79a, Cd79b, Cdk2, Cdk11b, Cited2, Eef1d, Fcgr3, Gp9, Gsk3a, Hcst, Hmox1, Hspa8, Hspe1, Itga2b, Itgb2, Itgb3, Lck, Mcl1, Mmp9, Myb, Myc, Ncf1, Ncln, Parp1, Pf4, Phf12, Phlda2, Pml, Prim2, Sec23ip, Sell, Sp1, Tbxas1, Tnfsf14, Tyms, Was, Arl4c, Cav1, Cdh5, Col1a2, Csf1r, Erbb2, Ets1, Ets2, Fn1, Icam1, Igf2bp3, Il2rb, Jak1, Ltb, Mrpl9,…
Ets2	Cga, Csf1r, Erbb2, Icam1, Raf1, Tgfbr2, Tie1
Etv3	Myb, Myc, Prim2
Etv5	Cldn1, Ctnna1, Ctnnb1, Fn1, Icam1, Icam2, Itga5, Krt19, Krt23, Ccnd1, Cldn3, Mmp2, Spp1
Ewsr1	Abl1, Erbb2
Ezh2	Anxa6, Bcl2l11, Col4a1, Ctnnb1, Dab2ip, Dennd2a, Erbb2, Fbn1, Icam1, Igfbp1, Il10ra, Ltb, Prg2, Prickle1, Rap1gap, S100a4, Stt3a
Ezr	Bax, Bcl2l1, Birc5, Bop1, Eif4ebp1, Gemin5, Hnrnpa2b1, Mmp9, Fas, Igfbp2, Mmp2
F2	B4galt1, Bax, Cad, Casp2, Ccna2, Ccnd2, Cd44, Cdkn1b, Cited4, Ckap4, Clic1, Coro1c, Cotl1, Ctps, Cxcr4, Cybb, Eif4a1, Epb4.1, Erp29, F2r, F2rl3, Gp6, Hmga1, Hmox1, Ier3, Ifrd2, Mif, Mmp9, Mybl2, Myc, Ncf1, Ncf2, Nup62, Pdgfb, Plaur, Rac1, Rac2, Rhoa, Skp2, Slc2a3, Slc7a1, Srf, Srm, Tagln2, Thbs1, Tmed9, Tomm40, Txnrd2, Ube2s, Uck2, Vasp, Vcam1, Vwf, Acta2, Cd63, Cd68, Cdc42ep1, Col1a1, Col4a1, Dk…
Fabp1	Ppara, Slc27a1, Cyp7a1, Nr1h4, Scp2, Slc10a2
Fabp2	Abcg8, Cpt1a, Ppara, Pparg
Fabp4	Acat1, Ppara, Pparg
Faim	Gpt
Fam103a1	Myc, Ruvbl1
Fam58b	Raf1
Fancc	Aqp9, Cxcl12, Hnf1b, Igfbp3
Fancd2	Gpx1
Fas	Akap8, Anxa2, Api5, Arfgap1, Arhgdia, Arhgef1, Arl4a, Arrb2, Bax, Bcl11a, Bcl2l1, Birc5, Btk, Cabin1, Cast, Ccrl2, Cd44, Cdkn1b, Cebpd, Clasp1, Csnk1g2, Cxcr2, Cyth2, Dyrk3, Epor, Ercc1, Fes, Foxo3, Git2, Glipr1, Gnai2, Ier3, Impa2, Inpp5d, Jmjd6, Jund, Lat, Lgals3, Map2k4, Mapk7, Mark2, Mif, Mmp9, Numa1, P2rx1, Pak2, Pdlim7, Pglyrp1, Phlda2, Pik3cd, Pkn2, Ppp1r15a, Prune, Psd4, Pstpip1, Ralbp1, …
Fasn	Gpam, Acox1, Scd1
Fblim1	Egfr
Fbn1	Col1a2, Fbn1, Ltbp3, Tgfbr2, Col3a1, Col4a2, Mmp2
Fbxl5	Fth1
Fbxo4	Ccnd1
Fech	Ccnd1, Col3a1, Cyp2b9, Cyp2d26, Cyp2e1, Cyp2j6, Cyp3a59, Cyp7a1, Cyp1a2, Cyp27a1, Cyp2c29, Cyp2d9, Cyp2f2, Cyp3a11, Cyp3a25, Cyp7b1, Slco1a1
Fermt3	Itgal
Fgf1	Akr1b8, Ctnnb1, Fzd1, Icam1, Ltb, Nos3, Nqo1, Postn, Prickle1, Tgm2, Ccnd1, Fzd8, Spp1, Tcf7, Vegfc, Gclc, Gstm1, Gstp2, Rhou, Ugt2b1
Fgf21	Bdh1, Cpt1a, G6pc, Hmgcs2, Igf1, Me1, Slc25a1
Fgfr2	Ccnd1, Col4a2, Fas, Inhbb, Pth1r, Spp1, Vegfc
Fgfr4	Ccnd1, Kdr
Fh1	Aatf, Blvrb, Hmox1, Ldha, Tkt
Fhit	Rab31, Rab11a, Rhoc, Tmem158
Figf	Ccnd1, Vegfc
Fkbp4	G6pc, Il15ra, Pparg, C3, Ceacam1, Prdx6
Flna	Klk1b4, Scnn1a
Flt1	Add1, Bcl7b, Birc5, Bnip3l, Bsdc1, Clic4, Ctbp1, Eif4b, Eif5a, Flna, G3bp1, Gsk3a, Hk1, Hmox1, Lims1, Mat2a, Max, Ptbp1, Rbbp4, Smarca4, Thbs1, Tnip1, Tomm22, Ube4b, Vps4a, Vwf, Ywhaz, Actn4, Capn2, Icam1, Igf2bp3, Nos3, Prkar1a, Ralb, Tgfbr2
Fmod	Lum
Fn1	Add1, Bcl7b, Birc5, Bnip3l, Bsdc1, Ccne1, Cct4, Cd79a, Cdk4, Cdkn1b, Clic4, Cops5, Coro1a, Ctbp1, Ctsd, Dlgap4, Dpf2, Eif4b, Eif5a, Epb4.1l1, Flna, G3bp1, Gsk3a, Hk1, Itgam, Itgb3, Jund, Kif21b, Lims1, Mat2a, Max, Mmp9, Myc, Nup88, Pcna, Pdgfb, Plaur, Ptbp1, Rbbp4, Sdcbp, Skp2, Smarca4, Tgfb1, Thbs1, Tnfaip2, Tnip1, Tomm22, U2af2, Ube4b, Vps45, Vps4a, Ywhaz, Zbtb7a, Acta2, Actn4, Capn2, Col1a1, F…
Foxa1	Col18a1, G6pc, Hnf1b, Lhfp, Pam, Ppara, Ddc, Ephx1, Sod1, Tat, Ugt2b1
Foxa2	Apoa1, Ccnd1, Cpt1a, Cyp2a22, G6pc, Hadh, Hmgcs2, Hnf1b, Lpl, Nr1i2, Ppara, Pparg, Slc2a2, Sod3, Alb, C3, Hc, Cyp2a12, Nr1h4, Pon1, Pros1, Rorc, Serpina1d, Slco1b2, Ddc, Ephx1, Gck, Hes6, Igf1, Saa1, Scd1, Serpina1c, Tat, Tdo2
Foxa3	Cyp2a22, G6pc, Slc2a2, Cyp2a12, Cyp2c55, Cyp3a13, Cyp2c29, Cyp3a11, Tat
Foxm1	Anxa1, Aurkb, Birc5, Bub1b, Ccna2, Ccnb1, Ccnb2, Ccne1, Ccne2, Ccnf, Cdc20, Cdc25a, Cdc25b, Cdk1, Cdk2, Cdkn3, Cdkn1b, Cenpa, Cenpb, Cks1b, Foxm1, Gtse1, Kif20a, Mmp9, Myc, Nek2, Plaur, Plk1, Prc1, Skp2, Stmn1, Top2a, Trp53, Vim, Ccnd1, Cxcl12, Kdr, Mmp2
Foxo1	Adipor1, Apaf1, Atp5b, Atp6v0a1, Atp6v0b, Atp6v1d, Bax, Bcl2l13, Birc5, Blnk, Car2, Casp2, Ccna2, Ccnb1, Ccnb2, Ccnf, Cd79b, Cdc42ep3, Cdk1, Cdkn1b, Cdkn1c, Cdkn2aipnl, Cdkn2c, Cited2, Cs, Dlgap5, Eif4ebp1, Fam65b, Foxm1, Gadd45a, Gata2, Gpi1, Hmox1, Ier3, Igll1, Ikzf1, Kif11, Mcm5, Men1, Mmp9, Mrps14, Mrps30, Mrps18c, Mxi1, Myc, Ndn, Nek2, Nusap1, Pax5, Pbk, Pck2, Ppp1r15a, Prc1, Psmb6, Rela, Rp…
Foxo3	Apaf1, Apex1, Atg4b, Bcl10, Becn1, Birc5, Bnip3l, Cad, Ccnb1, Ccnd2, Ccne2, Cdc42ep3, Cdk4, Cdkn1b, Ddit3, Eif4ebp1, Foxm1, Foxo3, Foxo4, Gadd45a, Gata2, Iars, Ier3, Impdh2, Lars, Lcn2, Max, Mki67, Mmp9, Mt1, Mt2, Mthfd2, Mxd1, Mxd3, Mxi1, Myc, Plk1, Ppp1r15a, Prdx3, Rela, Sesn1, Skp2, Slc7a1, Srebf2, Tal1, Txnip, Txnrd2, Ube2c, Ucp2, Casp8, Ccnd1, Cpt1a, Grb14, Hmgcs2, Sgk1, Cat, Gstm1, Igf1, Ma…
Frat2	Ctnnb1
Frs2	Acta2, Erbb2, Tagln
Fscn1	Mmp2
Ftl1	Fth1
Fubp1	Ccne1, Myc, Gm6251, Stmn1
Fus	Icam1
Fzd4	Plvap
Fzd8	Col1a1, Ctnnb1, Fn1
Fzr1	Ccnb1, Ccne1, Cdkn1b, Skp2, Tk1
G6pc3	Cyba, Cybb, Ncf1
Gak	Egfr
Gal3st1	Gls2, Slc38a3
Gata1	Abcb10, Aip, Alas2, Alox5, Alox12, Alox5ap, Ank1, Arhgap4, Bcl2l1, Btg2, Ccnd2, Ccnd3, Cd36, Cdk2, Cdk4, Cdkn1b, Cdkn2c, Cdkn2d, Chchd6, Cpa3, Cybb, Epb4.2, Epor, Gata1, Gata2, Gfi1b, Gnas, Gp6, Gp9, Gp1ba, Gp1bb, Gypa, Hba-a2, Hbb-b1, Hbb-b2, Hipk2, Hnrnpab, Ikzf1, Itga2b, Itgb3, Kit, Klf1, Lmo2, Mbp, Mgst2, Mpl, Myb, Myc, Nfe2, Pf4, Pigq, Pim1, Plek, Podxl, Ptpn6, Rnf220, Rpl22, Rpl27a, Rps11, …
Gata2	Cd34, Cdkn1b, Cybb, E2f2, Gata1, Gp1bb, Ikzf1, Itga2b, Kit, Klf1, Lmo2, Lyl1, Mpo, Myc, Skp2, Tac2, Tfrc, Trp53, Tubb1, Vcam1, Zfpm1, Cdh5, Csf1r, Ednra, Emcn, Ets1, Fabp4, Icam2, Klf2, Nos3, Pecam1, Prg2, Tmprss2, Ccnd1, Kdr, Mmp2, Pparg
Gata4	Abcg8, Adora1, Agtr1a, Col3a1, F10, Gata4, Inhbb
Gck	Cpt1a, Echs1, G6pc, Hadh, Slc2a2, Car5a, Fh1, Pdk2
Gckr	Gck
Gdf2	Atp1a1, Cxcl12, Eng, Enpp2, Ngf, Ngfr, Socs2, Spp1
Gdf3	Pcsk6
Gfap	Cd44, Gfap, Vim
Gfi1b	Bcl2l1, Elf4, Gata2, Gfi1b
Gfpt1	Tgfb1, Thbs1, Tk1, Usf2, Pparg, Slc2a2
Gga2	Gga1, Gga3
Ggcx	F9
Ghr	Igfbp2, Igfbp3, Lpl, Socs2, Spp1, Ghr, Igfbp4, Prlr
Gmnn	Acvr1, Chst15, Ctnnb1, Dusp5, Ext2, Farp1, Pecam1, Peg3, Tead2, Tnfrsf19, Wls
Gna12	Egfr, Gclc, Gsta3, Gsta2, Gstp2
Gna15	Acta2, Akap12, Dab2, Fhl1, Gucy1b3, Lamb2, Lbp, Nfkb1, Pfn2, Rbp1, Tagln, Avpr1a, Cp, Fbln5, H2-T23, Serpina3n, Thbd, Akr1c14, C3, Cdo1, Enpp1, Fmo1, Hsd3b7, Serpina3m, Xdh, Akr7a5, Cth, Mgst1, Serpina3k, Sod2, Ugdh
Gnb1	Cd83, Mafb, Pde4b, Thbd
Gnb2	Cd83, Mafb, Pde4b, Thbd
Gne	Asns, Ddit3, Jdp2, St3gal5
Golga3	Srr
Gp1ba	Gp5, Gp1ba
Gp1bb	Gp9, Gp1ba
Gpam	G6pc, Hmgcs2
Gpc1	Ccna2, Ccnd2, Ccnd3, Ccne1, Cdk2, Cdkn1b, Cdkn2c, Cdkn2d, Id1, Itgb3, Myc, Skp2
Gpc3	Ccnd1
Gpd1	Acnat2, App, Ccnd1, Cyp2b9, Gpd2, Serpina3n, 1100001G20Rik, 2810007J24Rik, Aox3, C8a, Cyp2c29, Cyp4a12b, Cyp7b1, Egfr, Elovl3, Gsta2, Hsd3b5, Lifr, Mug2, Mup21, Nudt7, Rarres1, Serpina3k, Sucnr1, Ttc39c, Ugt2b1
Gpi1	Cdkn1b, Rac1, Rhoa, Skp2, Vim, Ccnd1, Steap4
Gpx1	Cat, Sod1, Sod2
Grb10	Kdr, Igf1
Grn	App, Ccnd1
Gsta4	Gpt
Gstm1	Mapk14
Gstp1	Acsm5, 9030617O03Rik, Car8, Cbs, Cyp2e1, Cyp3a59, Lin7a, Mettl7a1, Pon1, Slc23a1
Gtf2b	Dio1, Ghr, Prlr
Gtf2h1	Ccnh, Dhfr
Gtf2h4	Cad, Ccnd2, Cdk4, Ncl
Gtf2i	Ccnd1, Kdr
Gtpbp4	Ccnd1
H13	App
H19	Igf2
H2afx	Actb, Epdr1, Mdc1, Mlh1, Myc, Myl6, Rpl13, Rpl10a, Trp53bp1
H2afz	Apoa1, Ccnd1, Pparg
H6pd	Gck, Tat
Hadha	Gpt
Hand2	Col1a1, Col1a2, Gja5, Hand2, S100a4, Tnnt2
Hat1	Csrp3
Hbb-b1	Col1a2, Icam1, Pecam1
Hc	Hc, Car5a, Fcgr2b, Mbl2, Nfix, Slc25a15
Hdac1	Apex1, Bax, Ccna2, Ccnb1, Ccnb2, Ccnd2, Ccne1, Ccne2, Cd34, Cd44, Cdc6, Cdc25a, Cdc25c, Cdk1, Cdk2, Cdkn1b, Cdt1, E2f2, Foxm1, Gnas, H2afx, Id1, Lat, Lcn2, Lig1, Lmo2, Mad1l1, Mcm3, Mcm5, Mcm7, Mmp9, Mt1, Mt2, Mta3, Myc, Myo1f, Nasp, Ncl, Pdgfb, Plk1, Pold2, Prex1, Prim2, Ptpn6, Rad54l, Rbl1, Recql4, Rgs10, Rrm2, S100a9, Smn1, Tal1, Top2a, Trp53, Tpd52, Tyms, Uhrf1, Acp5, Mcm10
Hdac2	Alox5, Apex1, Ccne2, Cd34, Cdk2, Cdkn1b, Cdt1, Cybb, Lat, Lig1, Mcm3, Mcm5, Mcm7, Mmp9, Mt2, Mta3, Myc, Myo1f, Nasp, Pdgfb, Pold2, Prex1, Prim2, Rad54l, S100a9, Smn1, Trp53, Tpd52
Hdac3	Ccnd1, Enpp2, Jup, Spp1
Hdac5	Acadl, Acta2, Ctnnb1, Klf2, Map3k3, Tagln
Hdlbp	Csf1r
Hexim1	Anxa1, Hnrnph1, Magoh, Polr2a, Ptbp1, Srsf6, Tmsb10, Trp53, Vim
Heyl	Gata4, Mmp2
Hfe	Slc2a2, Slc39a14
Hgs	Egfr, Scnn1a
Hhex	Eng, Kdr
Hic1	Abhd3, Cyp7b1, Lgals8, Tmem62
Hif1a	Abcf2, Afp, Akt1, Aldoa, Arpc2, Asns, Aurka, Bcl2l1, Birc5, Bnip3l, Cabin1, Cars, Cdkn1b, Cdkn1c, Cited2, Coro1a, Ctps, Ctsd, Cxcr4, Egln1, Eif4e, Eif5a, Epor, Ero1l, Fam53c, Fhl3, Gapdh, Gata1, Gpi1, H2afx, Hif3a, Hist1h1c, Hist1h2ad, Hist1h2bk, Hmox1, Itga2b, Itgb2, Itgb3, Ldha, Lgals1, Maff, Mcl1, Mif, Mmp9, Myc, Ndrg1, Npm1, Nrarp, Nrf1, Nucks1, Pdgfb, Pfkfb3, Pfkfb4, Pfkl, Plac8, Plaur, Ppia…
Hint1	Bax, Trp53, Usf2
Hip1	Klk1b4
Hipk2	Abcb10, Alas2, Ank1, Bcl2l1, Ccnd2, Cdkn1b, Epb4.1, Epor, Fech, Gata1, Gata2, Gypa, Hba-a2, Hbb-b1, Klf1, Lgals3, Rac1, Rac2, Slc25a37, Slc4a1, Trp53, Vim, Xpo7, Zfpm1
Hist1h1c	Actb, Gapdh, Myc
Hlx	Cldn1, Elk1, Icam1, Plxna1, Thy1
Hmga1	Acta2, Cav1, Col1a1, Col1a2, Col4a1, Dab2, Elk1, Fstl1, H19, Igfbp1, Il15, Itgal, Klf2, Lamb1, Mapk8ip1, Mgat1, Rhob, Serpinh1, Sparc, Stat3, Tagln, Ccnd1, Col4a2, Igfbp3, Igfbp7, Pparg, Pth1r, Sod3
Hmox1	Acta2, Adora2a, Aqp1, Col1a1, Dgcr8, Figf, Icam1, Mapk14, Pecam1, Reln, Sparc, Thbs2, Cxcl12, Eng, Kdr, Thbd, Angptl3, Cyp2e1, Fgf1, Gpt, Tymp
Hnf1a	Ahsg, Anpep, Apoh, Aqp9, Ccbl2, Ccnd1, Col3a1, Fas, Fgl1, G6pc, Gckr, Golt1a, Grhpr, Habp2, Hgfac, Hnf1b, Kng1, Lcat, Pla1a, Slc17a2, Slc2a2, Sult1c2, Tef, Tm4sf4, Txndc12, Ugt1a1, Aadac, Acat3, Adh1, Akr1c6, Alb, Ambp, Angptl3, Apoa2, Asgr1, Asgr2, C2, Hc, AU022252, Cbs, Cd302, Cdo1, Cyb5, Cyp2e1, Cyp7a1, Dpp4, Fh1, Fmo1, Gc, Gjb1, Hacl1, Hgd, Hpx, Itih4, Itm2b, Mccc1, Nr0b2, Nr1h4, Pah, Plg, Pr…
Hnf1b	Acadvl, Hgfac, Mafb, Slc2a2, Tm4sf4, Akr1c6, Alb, Ambp, Nr1h4, Serpina1d, Serpina1c, Sgk2, Slco1a1, Ugt1a9, Ugt2b1
Hnf4a	Abcb9, Abcb10, Acbd6, Acd, Acin1, Actr3, Actr1a, Adcy7, Adipor1, Adprh, Adrb2, Afp, Agpat1, Ahsa1, Aimp1, Aip, Akirin2, Ankrd49, Anxa9, Ap1m1, Ap2a1, Ap4b1, Apeh, Apip, Apoc2, Aqp3, Arfgap1, Arfip2, Armc6, Arpc5, Asah1, Atf6b, Atg4d, Atp6v0c, Atp6v1d, Atp6v1f, B9d2, Baz1b, Bcl2l1, Blvrb, Bmp2k, Bpgm, Brd8, Bsdc1, Btrc, 1110004F10Rik, 1700123O20Rik, 2310047M10Rik, 2700029M09Rik, 6030458C11Rik, 170…
Hnrnpa2b1	Cp, Fzd8, Igfbp2, Inhbb, Jup, Lepr
Hnrnpk	Prelp, Slc47a1, Tcn2
Hnrnpl	Ceacam1
Hras1	Actb, Actg1, Afp, Akt1, Anxa2, Anxa3, Arf1, Asap1, Asns, Atp1a3, Atp5b, Aurka, Aurkb, B4galt3, Bak1, Bcl2l1, Birc5, Btg2, Capg, Casp2, Ccna2, Ccnb1, Ccnd2, Ccnd3, Ccne1, Cd44, Cdc42, Cdc25a, Cdk1, Cdk2, Cdk4, Cdkn1b, Cdkn2d, Cebpd, Chst11, Chst12, Cnn2, Csrp1, Gm5483, Ddit3, Dnmt1, Dok1, Dok2, E2f1, Eif3c, Eif4ebp1, Ercc1, Erp29, F2r, F2rl2, Flna, Gsn, Gtf3c2, Gusb, Hdc, Hmox1, Hnrnpa2b1, Hnrnpul…
Hrg	Arf3, C1qb, C1qc, Ccl24, Fcgr1, Fcgr4, Sparc, Cd83, Spp1
Hsd11b1	Agt, Apoa1, Cpt1a, Ppara
Hsd17b4	Abcd3, Acox1, Pex11a, Scp2
Hsf1	Ahsa1, Bax, Bcl10, Bcl2l1, Bub1b, Cbx3, Ccna2, Ccne1, Cct2, Cct3, Cct4, Cct5, Cct7, Cct8, Cct6a, Cdc6, Cdk1, Cks2, Cks1b, Dedd2, Dnaja4, Dnajb1, Foxm1, Hmox1, Hsf1, Hsp90ab1, Hspa8, Hspe1, Jarid2, Jmjd6, Kntc1, Lsm2, Mat2a, Mcl1, Mlh1, Mum1, Pgam5, Pms2, Pola2, Ppp3cb, Rab5c, Rangap1, Rela, Rpl22, Shc1, Stag2, Stip1, Tcp1, Tra2b, Ubb, Vcam1
Hsf2	Cct2, Cct3, Cct4, Cct5, Cct7, Cct8, Cct6a, Stag2, Tcp1
Hsp90aa1	Adrbk2, Fn1, Tcf12
Hsp90b1	Cd40, Cd86, Itgal, Tlr2
Htatip2	Ccnd1, Mmp2, Spp1
Htt	Acta2, Adcy5, Adora2a, Akap12, Aqp1, Arhgef7, Atpaf2, Basp1, Bcl2l11, Bid, Cldn1, Col4a1, Col6a1, Coro2b, Cplx2, Csf1r, Csnk1e, Ctnnb1, Cttn, Dkk3, Dusp5, Ednrb, Epb4.1l3, Evl, Fhl1, Figf, Fn1, Gnb5, Gss, Hunk, Igf2, Il15, Kctd17, Marcks, Mbtps1, Mcam, Mfap4, Mmp14, Mprip, Pdlim4, Pea15a, Pfn2, Ppp5c, Prkcdbp, Psme1, Ptpn23, Rap1gap, Scamp5, Sephs1, Serpinh1, Sfrp1, Sik1, Sirpa, Slc40a1, Snn, Stx…
Icam1	Acta2, Cd86, Col4a1, Icam1, Itgal
Icmt	Actn4, Aebp1, Fstl1, Rcn2, Thbs2
Id2	Ccnd1, Ngfr, Tcf7
Id3	Apaf1, Ccnd2, Ccne1, Cd79a, Cdkn1b, Cxcr4, Gnl3, Gpr56, Igll1, Mmp9, Myc, Ppan, Smarcc1, Trp53, Vpreb1
Ide	App
Idh1	Cldn3, Lpl, Pparg
Idh2	Cldn3, Pparg
Ifi30	H2-Q1, H2-K1
Ifnar1	Apol9b, B2m, H2-K1, Oasl1, Sod2
Ifrd1	Cth, Ebp, Igf1
Igf1	Ada, Akt1, Bak1, Bax, Bcl2l1, Birc5, Camp, Ccna2, Ccnb1, Ccnd2, Ccnd3, Ccne1, Cd44, Cdc42, Cdk1, Cdk2, Cdk4, Cdkn1b, Cebpd, Cnp, Ctsd, Cyba, Cybb, Daxx, Ddit3, Ddx5, E2f1, Eif4e, Gapdh, Gata2, Gfap, Hmgb1, H2afx, Hdc, Hmga1, Hmox1, Ier3, Il3ra, Lcn2, Ly6c2, Mak16, Mapk1, Mbp, Mcl1, Mif, Mki67, Myb, Myc, Ncf2, Nfe2, Odc1, Osbpl7, Parp1, Pbk, Pcna, Pim1, Plaur, Ppp3cb, Rela, Shbg, Slc20a1, Slc2a4, …
Igf2	Akt1, Alad, Arhgdia, Arhgef2, Arl4a, Birc5, Cd36, Cdc6, Cdc45, Cdk1, Cdkn1c, Cxcr4, Ddit3, Fen1, Gadd45a, Gnai2, Gnb1, Gpank1, Ier3, Igf2r, Mcm2, Mcm4, Mcm5, Mcm7, Mnt, Mxi1, Mybl2, Myc, Ndrg1, Pdgfb, H2-Ke2, Pim1, Prim1, Prkcq, Pspc1, Rad51, Rad51ap1, Rrm1, Rrm2, Skap2, Slc20a1, Slc2a4, Srsf5, Surf6, Thra, Tomm40, Trp53, Traip, Uhrf1, Znrd1, Ccnd1, Igfbp2, Igfbp3, Ngf, Spp1, Tgfbi
Igf2bp1	Col14a1, Col1a1, Col1a2, Col5a1, Col6a2, Igf2, Lum, Serpinh1, Tnc
Igf2bp2	Lims2
Igf2r	Igf2, Nedd9, Postn
Igfals	Igf1
Igfbp2	Col14a1, Fn1, Igfbp1, Itga5, Nedd9, Postn, Ptgfrn, Thbs2, Igfbp2, Igfbp3, Mmp2
Igfbp3	Icam1, Nos3, Thbs2, Tnc
Igfbp4	Acta2, Mcam
Igfbp7	Asns, Cdkn1b, Mapk1, Mmp9, Myc, Pcna, Ccnd1, Mmp2
Ihh	Ccnd1, Kdr, Pth1r, Spp1
Ikbkb	Aebp1, Csf1, Ctsb, Fyn, Icam1, Ltb, Nfkb1, Nfkb2, Nid1, Nos3, Rabep2, Rbp1, Relb, S100a4, Sfrp1, Stat3, Timp2, Tnfrsf1b, Traf2, Casp8, Ccnd1, Cp, Cxcl12, Dcn, Enpp2, Fas, Igfbp2, Mmp2, Ngf, Sgk1, Socs2, Sod3, Tmem176b
Ikbkg	Cp, Cxcl12, Dcn, Enpp2, Ngf, Ppara, Pparg, Sgk1, Sod3, Tmem176b, C3, Clu, Ctsf, Gch1, H2-Q1, Slc16a2
Ikzf1	Acp1, Alas2, Bcl2l1, Blnk, Ccnd2, Ccnd3, Cd79b, Cdkn1b, Epb4.2, Epor, Gata1, Gp9, Gp1ba, Igll1, Itga2b, Kif23, Kit, Klf1, Lck, Lmo2, Myc, Nfe2, Prkcq, Rhd, Tnfaip8l2, Vpreb1, Vwf, Zfpm1, Adam19, Aqp1, Axl, Ctnnd1, Emp1, Exoc3l, Fkbp9, Il2rb, Lhfpl2, Mmp14, Prep, Selm, Serpinh1, Tmem119, Tnnt2, C1qtnf1, Lhfp, Ngfr, Pth1r, Sh3bp5, Cyp2j6, Lrp1, Nfix, Nr1h4, Sulf2, Sult1a1, Vipr1
Il15	Actg2, Anxa1, Aqp3, Arhgdib, Bcl2l1, Ccnd2, Cd44, Cd53, Cdk4, Cdk2ap1, Cks2, Cks1b, Coro1a, Cxcr4, Dars2, Ddx18, Dyrk1a, Exosc8, Fkbp1a, G6pdx, Gabarapl2, Gabpb1, Gapdh, Gars, Gcnt1, Gnas, Gnl2, H2afy, Hat1, Hcst, Hnrnpa2b1, Hnrnpf, Hspa8, Hspe1, Itgb7, Lck, Lsp1, Mapk1, Mapkapk3, Mcl1, Mcm5, Mif, Mki67, Mta2, Myc, Myd88, Nme1, Nme4, Oaz1, P2rx1, Pa2g4, Pafah1b3, Pcbp2, Pcna, Pfdn4, Pfn1, Pim1, P…
Il18	Cd83, Cxcl12, Cxcl16, Fas, Il18, Spp1
Il1a	Adora2a, Cd40, Cd86, Csf1, Cyp3a16, Gnb4, Hspg2, Icam1, Ifngr1, Itga5, Jam2, Mcam, Mmp14, Nfkb1, P2ry6, Sparc, Tlr2, App, Cd83, Cxcl12, Fas, Hsd3b3, Il18, Mmp2, Ngf, Pparg, Serpina3n, Spp1, Vegfc, Aldh1a1, Cyp1a2, Cyp3a11, Hsd11b1, Igf1, Saa1, Serpina1c, Serpina3k, Sod2, Ugt2b1
Il1r1	Abcc3, Igf1, Lifr, Saa1, Slco1a1
Il1rn	Cyp1a2, Cyp3a11, Hsd11b1, Igf1, Lifr, Oasl1, Rarres1
Il6ra	Abcc3, Igf1, Saa1, Serpina3k
Il6st	Ccnd1, Hp, Il6ra
Ilk	Ctnnb1, Dhfr, Erbb2, Fn1, Mapk3
Ilkap	Ccnd1
Ing1	Afp, Bax, Ccnb1, Dek, Trp53, Tpt1
Ing2	Spp1
Inhbb	Col4a1, Ctla2b, Tnc
Inpp5k	Igf2
Insig1	Elovl1, Fdps, Gpam, Hmgcs2, Lpl, Pparg, Scarb1, Slc2a2, Acacb, Acss2, Mlxipl, Pcyt2, Scd1
Insig2	Fdps, Gpam, Insig1, Scd1
Insr	Alad, Arhgdia, Arhgef2, Arl4a, Atp2a3, Atp5b, Atp5o, Bag1, Birc5, Calm3, Ccnd2, Cd36, Cdc6, Cdc45, Cdc5l, Cdk1, Cdkn2c, Cfl1, Crat, Cs, Cxcr4, Dctn4, Dek, Fen1, Gadd45a, Gapdh, Gnb1, Gpank1, Ier3, Kit, Lat2, Lcp1, Lgals1, Lrp10, Lyz2, Mbd1, Mcm2, Mcm4, Mcm5, Mcm7, Mknk1, Mmp9, Mnt, Msh6, Mxi1, Mybl2, Myc, Ndrg1, Nrf1, Pdgfb, H2-Ke2, Pim1, Prim1, Prkcq, Pspc1, Rad51, Rad51ap1, Rpl7a, Rps16, Rrm1, …
Ipmk	Actb, Capns1, Coro1a, Csrp1, Flna, Hsp90ab1, Myl6, Myl9, Pfn1, Pmp22, Tagln2
Irak4	App, Cxcl16, Pde4b, Pparg, Slc25a25
Irf1	Bak1, Bax, Casp2, Ccnb1, Cdk2, Cdk4, Cybb, E2f1, Eif4a3, Fpr2, Jak2, Mmp9, Myb, Myc, Nfe2, Nsmce2, Odc1, Pcna, Pf4, Pla2g16, Pml, Polh, Rsad2, Sell, Slpi, Sp1, Tgfb1, Tlr9, Trp53, Vcam1
Irf8	Cd40, Cd86, Csf1r, Cux2, Dab2, Emr1, Icam1, Il15, Il17ra, Irf8, Jak1, Lhx2, Map4k4, Cd83, Cxcl16, Fas, Il18, Mafb
Irs1	Ccnd1, Col3a1, Col4a2, G6pc, Lpl, Ppap2b, Pparg, Ptprf, Spp1, Tcf7, Tgfbi
Irs2	G6pc, Gckr, Lpl, Pparg, Slc2a2
Itga1	Dcn, Mmp2, Pparg
Itga5	Bcl2l11, Cd40, Erbb2, Igf2, Mmp14, Pxn, Tgfbr2, Ccnd1, Enpp2, Igfbp2, Mmp2
Itgb1	Acta2, Col1a1, Col1a2, Erbb2, Icam1, Itga5, Lamb1, Lamc1, Timp2
Itgb2	Acta2, Bcl2a1b, Cd86, Fn1, Itgal, Tgfbr2
Itgb3	Cd40, Col1a1, Col1a2, Csf1, Fn1, Itga5, Mmp14, Smad3, Sparc, Tgfbr2
Itih1	Itih2, Pparg
Itm2b	App
Itm2c	App
Itpr3	G6pc
Ivns1abp	Sod2
Jak2	Actb, Akt1, Bax, Bcl2l1, Ccnd2, Cd36, Cdc25a, Cdkn1b, Cst7, Cybb, Epor, Gfap, Jak2, Kdm6a, Klk8, Lat2, Mpl, Mpo, Myc, Myl12b, Nkg7, Odc1, Pfn1, Phlda3, Pop4, Set, Slamf9, Thbs1, Trp53, Acer2, Actn1, Fhod1, Icam1, Ifitm1, Lyn, Pecam1, Rbp1, Slc11a1, Stat3
Jam2	Cxcl12
Jdp2	Acp5
Jun	Afp, Akt1, Alox12, Anxa1, Anxa2, Apex1, Asns, Bak1, Bax, Camp, Capns1, Ccna2, Ccnd2, Ccnd3, Cd44, Cdc20, Cdk1, Cdkn1b, Gm5483, Dnmt1, Eef2, Eif4a1, Ercc1, Ezr, Gtf2b, Hmga1, Hmox1, Hnrnpa2b1, Hnrnpu, Igf2r, Itgam, Lgals3, Lmna, Mat2a, Mbp, Mmp8, Mmp9, Mogs, Msh2, Mxi1, Myb, Myc, Ncf2, Padi4, Plagl1, Plaur, Ppp2ca, Ppp2r2a, Ptpn6, Rnf7, Sf3b3, Slc19a1, Slc7a1, Snrnp70, Snrpb2, Snrpc, Snrpg, Sphk1,…
Junb	Agtr1a, Ccnd1, Fbln5, Mmp2, Sgk1, Acat2, Comt, Dgcr6, Scd1, Ugt1a2
Jund	Agt, Agtr1a, Ccnd1, Spp1
Kat2a	Ccnd2, Ccne1, Cd19, E2f1
Kctd11	Ccnd2, Cdkn1b, Hdac1
Kdm5b	Asf1a, Aurka, Bub3, Bub1b, Ccnb1, Ccne1, Cd2bp2, Cdca3, Cdk1, Cdkn1b, Ddit3, Dlgap5, E2f1, Ect2, Ehd1, Epb4.1l1, Fbxo5, Gadd45a, Hmmr, Kif2c, Lrch4, Mcm2, Mcm3, Ncaph, Nde1, Oip5, Pbk, Ppox, Prps1, Psme3, Ptpla, Recql, Rnf40, Smox, Snrpd1, Swap70, Tal1, Top2a, Ttk, Ubr7
Kdm6b	Cd40, Fn1, Itgal, Nos3
Kdr	Cd38, Fabp4, Mesdc2, Mmp14, Sfrp1, Sox18
Keap1	Acp5, Gclc, Gstp2, Map1lc3a
Kit	Bcl2l1, Ccnd2, Ccnd3, Cd44, Cd53, Cdkn1b, Cpa3, Csf2rb, Cxcr4, Gata1, Gypa, Hdc, Hmox1, Itga2b, Kit, Lgals3, Ltb4r1, Mgst2, Myc, Ppp2r1a, Ppp2r2a, Ppp2r5c, Ppp2r5d, Prkcq, Ptpn6, Ptpn18, Shc1, Hsd17b10, Il15ra, Il4ra, Socs2, Spp1
Klb	Cyp7a1, Nr0b2
Klc1	App
Klf1	Add2, Alas2, Bcl11a, Cd44, Cdkn2c, Dnase2a, E2f2, Epb4.1, Epb4.2, Gp9, Hbb-b1, Icam4, Itga2b, Klf3, Mpp1, Aqp1, Bcam, Bsg, Pecam1, Serpinh1
Klf13	Bcl2l1, Fech, Gata1, Gypc, Hmbs
Klf15	Acadvl, Pparg, Slc25a20, Slc27a1
Klf2	Adam15, Adm, Aplnr, Cd40, Cd93, Col4a1, Cxcr3, Fabp4, Hyal2, Igf2, Lbp, Mmp14, Nos3, Nqo1, Pecam1, Tfpi, Wee1, Eln, Epas1, Gata4, Kdr, Lepr, Ppap2b, Pparg, Thbd
Klf9	Col1a1, Igfbp1, Klf13, Cyp7a1, Ghr
Klhl2	Ccnd1
Kng2	Col1a1, Col1a2, F11, Nos3, Ptgs1, App, Ccnd1, Kdr
Kras	Abcc5, Actr3, Aldoa, Arpc3, Bag1, Bak1, Bcl2l1, Birc5, Casp2, Ccnd3, Cd44, Cdkn1b, Cdt1, Clns1a, Ddit3, Dnmt1, E2f1, E2f4, Eef1a1, Ero1l, Frat1, G6pdx, Gadd45a, Gfap, Gmnn, Gsn, Id1, Ier3, Igf2bp2, Itgb3, Itm2a, Kat5, Kif22, Ly6c2, Map1lc3b, Nbl1, Mtrr, Myc, Nde1, Nras, Nxn, Phc2, Pim1, Plagl1, Ppp1ca, Prc1, Prcc, Prkcd, Psma7, Rhoa, Rps6, Rpsa, Sec11c, Slc3a2, Slfn2, Soat1, Stom, Tcp1, Tesc, Thb…
Lamc1	Acta2, Ets2, Fn1, Igf2
Larp1	Pabpc1, Gm6251, Rps6, Rps20
Lass2	Gsta2, Gstm3
Lats2	Aurkb, Ccnb1, E2f1, Plk1
Lcat	Apoa1, Scarb1, Apoe, Clu, Pon1
Lclat1	Mfn2
Lcn2	Actl6a, Bax, Capg, Ckap2, Coro1c, Gfap, Hmox1, Il1rn, Kif11, Kif23, Msn, Nde1, Nr1h2, Tagln2, Tinagl1, Vim
Ldlr	Bgn, G6pc, Lpl, Mmp2, Ppara, Scarb1, Spp1, Apoe, Cyp7a1, Gpt, Lrp1, Nr1h3
Lepr	Acta2, Cd63, Cd68, Col1a1, Col4a1, Dnajc7, Emr1, Fn1, H2afv, Irs2, Lgmn, Map4k4, Mmp14, Rpl7l1, Stat3, Stub1, Tgfbr2, Tnpo3, Abcg8, Apoa1, Btg1, Casp8, Gata4, Gckr, Gyk, Igfbp3, Lepr, Lipc, Lpl, Mmp2, Ppara, Pparg, Rnaset2b, Scarb1, Slc2a2, Socs2
Leprot	Igf1
Leprotl1	Igf1
Lgals3	Ccnd1, Col3a1, Enpp2, Pparg, Igf1, Mgst1, Prkcz, Saa1
Lipc	Apoa1, Scarb1
Lipe	Amacr, Casp8, Cp, Jup, Pam, Pparg, Scarb1, Adh1, Cdo1, Rxra, Rxrg, Sdc4, Sucla2, Acss2, Aldh1a1, Cib2, Csrp3, Inmt, Scarb2, Scd1, Thrsp
Lman1	F5
Lmna	Acta2, Adamts10, Cd38, Cd93, Ctdspl, Elk1, Epb4.1l3, Fgd5, Grap, Gtf2ird2, Htra3, Irf8, Kank3, Nes, Nos3, Ppm1h, Rapgef1, Slc22a23, Stab1, Tada2a
Lmnb1	Actn4, Aebp1, Fbn1, Fstl1, Rcn1, Rcn2, Thbs2, B2m, Mgst1, S100a13
Loxl1	Eln
Loxl2	Fn1, Pecam1
Lpin1	Fdps, Ppara, Pparg
Lpl	Apoa1, Cpt1a, Lpl, Ppara, Scarb1, Slc27a1
Lpxn	Acta2, Tagln
Lrp1	App, Col3a1, Mmp2, C1rb, Lrp1, Serpinf1
Lrp5	Hnf1b, Slc2a2
Lrpap1	App, Lpl, Mmp2, Serpina3n, Lrp1, Serpina3m
Lrrc8c	Lpl, Pparg
Lrrfip1	Egfr
Lsm1	Cdk1, Nek2, Npm1
Lsp1	Bcl2l11
Ltbr	Acta2, Cd86, Icam1, Mfge8, Nfkb2, Pdgfrb, Cxcl12, Enpp2, Lipc
Ly96	Cd40, Cd86, Nfkb1
Lyl1	Bcl2l1, Btg2, Ccnd3, Gata1, Id1, Tal1, Cdh5, Nfkb1, Rapgef1
Lyn	Bcl2a1b, Bcl2l11, Cd22, Cd40, Cd86, Csf1, Fyn, Nfkb1, Nfkb2
Mad1l1	Mxd3, Mxi1, Myc
Maff	Abcc3, Gclc, Gstp2
Mafg	Abcc5, Gclm, Hmbs, Hmox1, Itga2b, Tbxas1, Trp53, Abcc3, Gclc, Gsta3, Gstp2
Mafk	Abcc5, Gclm, Hbb-b1, Hbb-b2, Hmbs, Hmox1, Itga2b, Abcc3, Gclc, Gstp2
Maml1	Ccnd1, Heyl
Map2k1	Acta2, Bcl2a1b, Bcl2l11, Capn3, Cdh5, Col1a1, Col1a2, Ctsb, Dab2, Dusp5, Elk1, Gprc5b, Itga5, Mmp14, Pecam1, Rap1gap, Sirpa, Smad3, Tgm2, Tnc, Aldh1l1, Apoe, Asgr2, Dpp4, Furin, Maob, Serpina1d
Map2k6	Bgn, Ccnd1, Cd83, Mmp2, Pth1r
Map2k7	Ccnd1, Enpp2, Fas, Fcgrt
Map3k1	Ccnd1, Col3a1, Fas
Map3k11	Birc5, Map3k11, Myc, Rela
Map4k4	Ndufa3, Pgam1, Acadvl, Bckdhb, Ccbl2, Grhpr, Hadh, Pparg, St3gal4, Suclg1, Acads, Aldh4a1, Gcdh, Hsd3b7, Ivd, Papss2, Pxmp2, Acacb, Chpt1, Mlxipl, Pex11a, Phyh, Scd1, Scp2
Mapk1	Aim1, Anpep, Ccnd1, Fam20a, H2-T23, Igfbp7, Mmp2, Nt5e, Serpina3g, Socs2, Spp1, Trim14
Mapk14	Atp5j2, Fdps, Acta2, Cd40, Cd86, Col1a1, Defb1, Fn1, Hand2, Icam1, Igf2, Mapk14, Pecam1, Tagln, Tgm2, Timp2, Ccnd1, Cd83, Fas, G6pc, Il18, Ngfr, Sgk1
Mapk8ip1	Cga, Map2k7, Mapk8ip1, App, Ccnd1, Slc2a2
Mapk9	Bak1, Bax, Brf1, Cdkn1b, Cdt1, Cherp, Dlk1, Gapdh, Hdc, Hmga1, Isg20, Jund, Lmna, Lsm3, Lsm5, Luc7l3, Metap2, Mif, Mmp9, Myc, Ncl, Ppp1r15a, Rac1, Rbl1, Rpsa, Selplg, Sf3b4, Shfm1, Tbp, Thra, Trp53, Bmp1, Igfbp2, Il18, Il15ra, Lpl, Pla1a, Ppara, Pparg, Sod3, Vnn3
Mapkapk2	Il18, Mmp2, Pla1a
Mat1a	Apoa1, Fas, Alb, Cyp2e1, Prdx6, Saa1, Sod1
Max	Apex1, Bax, Cad, Cbx5, Ccnb1, Ccnd2, Cdc25a, Cdk4, Cdkn1b, Ddit3, Dkc1, Dusp2, E2f1, E2f2, Eed, Ezh2, Gadd45a, Hdac2, Hmga1, Id1, Jarid2, Myc, Ncl, Npm1, Odc1, Rbbp4, Rcc1, Serinc3, Suz12, Txnip, Ube2c, Ybx1, Yy1
Mbd1	Apoe, Dpp4, Mgmt
Mbd2	Apoe, Dpp4, Mgmt, Prlr
Mbtps1	Fdps
Mcl1	Bak1, Bax, Mcl1, Tpt1
Mcm2	Lmnb2, Mcm4
Mcm3	Lmnb2, Mcm4
Mcm4	Lmnb2, Mcm4
Mcm7	Cdk2, Chek1, Lmnb2, Mcm4
Mdc1	Clu
Mdm2	Bax, Birc5, Casp2, Ccna2, Cdk4, E2f1, Foxo3, Hipk2, Polh, Rela, Tfdp1, Top2a, Trp53, Tsg101
Med15	Ccnd1
Med28	Acta2, Aebp1, Tagln
Med30	Ndufb3, Sdha, Sdhc, Sod2
Men1	Casp8, Ccnd1, Igfbp2
Met	Ccnd1, Il18, Il15ra, Mmp2, Sh3bp5, Spp1
Mfn2	Bax, Ddit3, Ppp1r15a, Slc2a4
Mgea5	Actg1, Adap1, Arhgef25, Arpc4, Aven, Bcl2l1, Bcl2l13, Capn1, Casp2, Cdca4, Cdca7, Cdk2, Cldn7, Cnot3, Cyfip2, Flna, G6pdx, Gadd45a, Gtf2f2, Gtf3a, Hipk2, Hsf1, Itgb7, Jdp2, Pfkm, Pias1, Pla2g16, Rab27a, Rasa3, S100a6, Slamf9, Srebf2, Taf5l, Tbp, Tcf19, Tfdp1, Tgfb1, Thbs1, Timp1, Trp53, Trp53bp1, Tuba1a, Tuba4a, Usf2, Vim, Actn4, Adam19, Bcor, Bnip2, Cav1, Cdca7l, Cldn1, Ctnnb1, Cxcr3, Dab2, Efnb…
Mgp	Acta2, Tagln
Mkl1	Actb, Bcl2l1, Camp, Cd177, Cebpe, Cldn15, Cnn2, Cpa3, Ctsg, Cxcr4, Cyba, Dnajb4, Elane, F2r, Fcnb, Flna, Gp6, Gp1ba, Lcn2, Ltf, Mafk, Mapk13, Mgst2, Mmp9, Mogat2, Mpl, Ms4a3, Myl9, Ngp, P2rx1, Pglyrp1, Ppbp, Prtn3, S100a8, S100a9, Serinc3, Slc20a1, Slc6a4, Slpi, Srf, Tal1, Tbxas1, Tpm4, Tubb1, Vcl, Zfpm1, Acta2, Cbfb, Epx, Icam1, Ifitm1, Mcpt8, Myh9, Prg2, Prg3, Tagln, Tnc
Mlx	Scd1, Thrsp
Mlxipl	Cpt1a, G6pc, Ppara, Slc2a2, Acacb, Gck, Khk, Scd1, Thrsp
Mmp2	Ccnd1, Col18a1, Cxcl12, Il4ra
Mmp9	Ccnd1, Col18a1, Cxcl12, Mmp2
Mnt	Cad, Ccnd2, Cdk4, Ddit3, E2f2, Ncl, Odc1, Txnip
Mpl	Gp1ba, Itga2b, Itgb3, Mpl, Myc
Mpo	App
Msln	Bax, Mmp9, Trp53
Mst1	Ccnd1, Fas, Il18, Spp1
Mta1	Adrb2, Apex1, Bcas3, Bcl2l1, Ccnd2, Hbb-b1, Hmmr, Mmp9, Mta3, Myc, Pax5, Serpinb1a
Mtdh	Dpyd, Slc1a2
Mthfr	App
Mtor	Adm, Arnt, Bcl2l11, Cd40, Cd86, Ctnnd1, Dhfr, Fabp4, Fn1, Hadha, Il2rb, Irs2, Otub1, Pecam1, Pip5k1c, Prkar1a, Src, St6gal1, Stat3
Mtpn	Anxa1, Bax, Bcl2l1, Calm3, Ccna2, Ccnb1, Ccnb2, Ccnd2, Ccnd3, Cdk1, Ctla2a, Gas5, Mif, Mt1, Myc, Rela, S100a6, S100a8, Tgfb1, Tuba1a, Vcam1, Bcl2a1b, Calm2, Col1a1, Col1a2, Ctla2b, Fn1, Ltb, Nfkb1, Sparc, Tagln, Ahsg, Casp8, Ccnd1, Cp, Eng, Fas, Spp1, Tcf21
Mtss1	Egfr
Muc1	Cat, Sod1, Sod2
Mup1	G6pc, Pparg, Mlxipl, Scd1
Mvp	Cd86, Icam1
Mxd1	Ccnd2, Eif4a1, Eif4e, Mxd1, Odc1
Mxi1	Apex1, Ccnb1, Foxm1, Iars, Impdh2, Lars, Mki67, Mthfd2, Myc, Odc1, Slc7a1
Myadm	Icam1
Mybl2	Birc5, Ccna2, Ccnb1, Ccnb2, Cdc25b, Cdk1, Cdk2, Clta, Hspa8, Mad1l1, Mybl2, Myc, Slc1a5, Slc25a3, Top2a
Myc	Actb, Add1, Adipor1, Afp, Aimp2, Akt1, Aldh18a1, Aldoa, Amd2, Apex1, Arhgap25, Arl6ip1, Asns, Atp13a2, Atpif1, Aurkb, Axin1, Bag1, Bax, Bcl2l1, Bin1, Birc5, Bop1, Brd2, Bub1, Bub1b, C1qbp, Cad, Capns1, Capzb, Cast, Ccna2, Ccnb1, Ccnb2, Ccnd2, Ccnd3, Ccne1, Ccne2, Cct3, Cd9, Cd19, Cd44, Cd47, Cdc20, Cdc34, Cdc42, Cdc25a, Cdc25b, Cdc25c, Cdca7, Cdk1, Cdk2, Cdk4, Cdkn1b, Cebpd, Cebpe, Chek1, Cks2, C…
Mycbp	Cad, Ccnd2, Cdk4, Eif2a, Ldha, Ncl, Odc1
Myct1	Cd9, Egln1, Gp1ba, Pf4
Myd88	Atp6v1e1, Cd38, Cd40, Cd86, Dnmt3a, Ear6, Ednrb, Ets2, Fpr1, Icam1, Il15, Marco, Mmp14, Nes, Nfkb1, Nfkb2, Nos3, Pilra, Ppap2a, Relb, Samhd1, Tlr2, Tsc22d1, Cd83, Cxcl12, Hp, Il18, Mmp2, Pde4b, Scarb1, Sh3bp5, Spp1, Vnn3
Myh10	Myh9
Mylpf	Acta2
Naa30	Fas
Nacc1	Bax, Bcl2l1, Gadd45gip1, Trp53
Nat8	App
Ncf2	Sod2
Nckap1l	Epb4.1, Mpp1, Ppp2r1a, Slc4a1, Tmod1
Ncoa3	Ccdc80, Ccnd1, Igfbp3, Kdr, Pparg
Ncstn	Egfr, Psen2
Ndst1	Kdr
Ndufa13	Bcl2l1, Ccnb1, Cdk1, Mcm4, Mmp9, Mybl2, Tfdp1, Tk1
Ndufs1	Gpx1
Nfe2	Ermap, Gata1, Gp6, Hbb-b1, Hbb-b2, Hmbs, Itga2b, Klf1, Slc6a4, Tbxas1, Tubb1
Nfe2l1	Gclc, Gstm3, Gstm6, Gstp2
Nfe2l2	Abcc1, Abcg2, Actg1, Alas2, Aldoa, Arf1, Bcl2l1, Calm3, Ccrn4l, Cct3, Cct7, Cd36, Cdc34, Cdkn2c, Cops5, Ctsd, Cybb, Dad1, Dctn3, Dstn, Dynll1, Eif2s1, Eif3c, Eif3e, Eif3g, Eif4g2, Epb4.1, Erp29, Foxo3, G6pdx, Gclm, Gfap, Gnai2, Gnb2l1, Hax1, Hmbs, Hmox1, Hprt, Hsp90ab1, Il1rn, Impdh1, Lmna, Maff, Map1lc3b, Mgst3, Mmp9, Mogs, Mt1, Nars, Ncf1, Ncf2, Pafah1b1, Pcbp1, Pgd, Psat1, Psma1, Psma6, Psma7,…
Nfia	Cyp1a2, Cyp2a5
Nfix	Ccnd1, Serpina3n, Adra1b, Serpina3k
Nfkb1	Bcl2a1b, Cd40, Cd86, Col1a1, Col1a2, Csf1, Ctsb, Fscn1, Icam1, Ltb, Nfkb1, Nfkb2, Orai1, Relb, Stim1, Tlr2, Traf2, Adora1, App, Ccnd1, Enpp2, Fas, Fcgrt, Igfbp3, Il18
Nfkb2	Ccnd1, Cxcl12, Mmp2
Nfkbia	Ampd3, Ankrd49, Aurkb, Bax, Bckdk, Bcl11a, Bcl2l1, Btg2, Bub1b, Camp, Ccna2, Ccnb1, Ccnd2, Ccne2, Ccrn4l, Cd82, Cdc6, Cdc45, Cdc25a, Cdc25b, Cdk2, Cdkn1c, Cdkn2d, Cebpd, Cited4, Cks1b, Csk, Cxcr4, Cyba, Ddit3, Eif4g2, Ero1l, Foxm1, Gadd45a, Gas5, Hmgb1, Hmga1, Hmox1, Hnrnpa1, Hspa8, Ier3, Igf2r, Il1rn, Jdp2, Kcnn4, Lcn2, Mmp9, Mt1, Mt2, Myc, Pcna, Pdlim1, Picalm, Pim1, Pld3, Polr1c, Polr2c, Ppp3c…
Nfkbib	Bcl2a1b, Casp6, Cd40, Cd86, Icam1, Nos3
Nfya	Apaf1, Ccnb1, Ccnb2, Cdc25b, Cdc25c, Cdk1, Chek2, E2f1, Elane, Gadd45a, Jund, Mlh1, Padi4, Lrdd, Ppp1r15a, Rrm2, Thop1, Top2a, Txnip, Vwf, Fth1, Gpam, Cat, Ephx1, Igf1, Scd1, Thrsp
Nfyb	Abcg2, Actb, Amd2, Ap4b1, Apobec3, Atp5b, B9d2, Brd2, Brf1, Cbx5, Ccnb1, Ccnb2, Cdc25a, Cdc25c, Cdk1, Cep57l1, Chek2, Cks2, Cldn15, Dclre1b, Dtl, Eif3c, Elavl1, Fam49b, Fbxo42, Fiz1, Gadd45a, Gapdh, Gart, Gas2l1, Gpr160, H2afj, Hist1h4i, Hmgb2, Igdcc4, Ints7, 2810417H13Rik, C330027C09Rik, Lyar, Mark2, Med21, Mlh1, Nosip, Pcna, Plk1, Ppp1r7, Psmb7, Rad51, Rfc3, Rhd, Rnps1, Rpl41, Rrm2, Sall4, Serb…
Nfyc	Col1a1, Col1a2, Npr1, Pdgfrb, Pgm3, Rhob
Ngf	App, Ccnd1, Cd83, Epas1, Fas, Mmp2, Ngfr, Pparg
Ngfr	Ccnd1, Ngf, Ngfr
Nid1	Ptprf
Nme1	Acin1, Bax, Bop1, Cdk4, Coil, Cstf1, Ctsd, Dhx16, Exosc8, Fbl, Gemin5, Hnrnpa2b1, Mettl1, Nop58, Pa2g4, Pabpc1, Rac1, Rae1, Sf3a1, Slbp, Timp1, Trp53
Nolc1	Orm2
Nop58	Ccnd1
Nos3	Cxcl12, Mmp2, Sod3
Notch3	Acta2, Actn1, Col5a1, Fn1, Gucy1b3, Pdgfrb, Smtn, Sparc, Tagln
Npc1	Cav1, Cd68, Ctsb, Mmp14, Mylip, Stat3, Cyp27a1, Scd1, Srd5a1
Npc2	Pparg, Tcf21
Npr1	Col1a1, Fn1, Gucy1a3, Gucy1b3, Slc9a1, Agt, Col3a1, Mmp2
Nqo1	Bax, Bcl2l1, Birc5, C5ar1, Csf3r, Cxcr4, Dock2, Kit, Mmp9, Trp53, Vcam1
Nqo2	Ccnd1, Cxcl12
Nr0b2	Agt, Apoa1, Cpt1a, G6pc, Pparg, Scarb1, Abcb11, Cyp7a1, Gpt, Nr0b2, Nr1h4, Acox1, Baat, Ces2c, Cyp7b1, Gck, Scd1, Slc10a2
Nr1h2	Abca2, Apoe, C3, Cyp7a1, Nr1h3, Acox1, Crp, Gck, Hsd11b1, Scd1
Nr1h3	Fdps, Gpam, Abcg8, Apoa1, G6pc, Lpl, Pparg, Abca2, Angptl3, Apoc1, Apoe, Cyp7a1, Gpt, Nr0b2, Nr1h3, Acox1, Crp, Gck, Hsd11b1, Insig2, Scd1
Nr1h4	Abcg8, Apoa1, G6pc, Kng1, Lcat, Lipc, Mmp2, Nr1i2, Nr1i3, Ppara, Pparg, Scarb1, Thbd, Abcb11, Ambp, C3, Cyp7a1, Gpt, Nags, Ndrg2, Nr0b2, Nr1h4, Pon1, Rarres2, Rxra, Sdc1, Slc27a5, Slco1b2, Abcc3, Baat, Cyp3a11, Orm2, Slc10a2, Slco1a1
Nr1i2	Apof, Cpt1a, Hmgcs2, Nr1i2, Nr1i3, Ppara, Pparg, Scarb1, Serpind1, Ugt1a1, Ang, Apoc1, Cyp3a13, Cyp7a1, Gsta4, Gstm2, Gulo, Nr0b2, Nr1h4, Papss2, Pipox, Slco1b2, Tcn2, Abcc3, Acox1, Ahcy, Aldh1a1, Aldh1a7, Ces1d, Ces3b, Ces2a, Ces2c, Cml2, Cth, Cyp1a2, Cyp2a5, Cyp2c29, Cyp2d9, Cyp3a11, Cyp4v3, Entpd5, Fmo5, Gsta2, Gstm3, Gstm1, Gstm6, Gstp2, Hsd3b5, Igf1, Insig1, Insig2, Mgst1, Mup21, Nat8, Cml1,…
Nr1i3	Apoa1, Cyp2b9, Nr1i2, Steap4, Ugt1a1, Cyp3a13, Cyp7a1, Dio1, Ei24, Gsta4, Gstm2, Papss2, Slco1b2, Sult1a1, Abcc3, Acox1, Aldh1a1, Aldh1a7, Ces2a, Ces2c, Cyp1a2, Cyp27a1, Cyp2a5, Cyp2c29, Cyp2f2, Cyp3a11, Cyp7b1, Ephx1, Gsta2, Gstm3, Gstm4, Gstm1, Gstp2, Insig1, Insig2, Lrg1, Rarres1, Ugt1a2, Ugt2b1, Ugt2b38
Nr2f6	Lpl
Nr3c1	Actb, Aifm3, Akt1, Alox5ap, Anxa1, Arpc2, Arrb1, Arrb2, Atg4b, Atp6ap1, Bag1, Bag2, Bax, Bcl10, Bcl2l1, Bin1, Bnip3l, Brd2, Bre, Btk, Cd47, Cdc42ep3, Chic2, Ckap2, Cks1b, Clk2, Coro1c, Coro2a, Ctnnbl1, Cul4a, Dad1, Dapk2, Daxx, Ddx5, Dedd2, Diablo, Dmap1, Dpf2, Dut, Dynll1, F2r, Fcer1g, Fnta, Foxo3, Gadd45a, Glipr1, Hbb-b2, Hnrnpu, Hsp90ab1, Ier3, Il3ra, Ing1, Itgb2, Jmjd6, Jund, Kat5, Lmo4, Maea…
Nr5a2	Abcg8, Apoa1, Ccnd1, Hp, Nr1i2, Scarb1, Abcb11, Cyp7a1, Gls2, Nr0b2, Nr1h4, Abcc3, Baat, Crp, Cyp7b1, Klk1b4, Saa1, Slc10a2
Nras	Bcl2l1, Bub3, Ccnb1, Ccnb2, Ccne1, Cd34, Cdc6, Cdc20, Cdc25c, Cdkn3, Cenpa, Cybb, Dusp2, Exo1, Foxm1, Homer3, Kif22, Kif2c, Lgals1, Mcl1, Mcm3, Mki67, Mybl2, Ncf2, Nras, Oip5, Pold1, Ptp4a3, Sbno2, Sesn1, Skp2, Slc2a4, Traip, Ube2c, Cd48, Cd86, Col1a2, Ctnnb1, Cx3cr1, Elk1, Ets1, Fn1, Ly86, Rhob, Rnase6, Spc25, Wee1
Nrp2	Ctnnb1, S100a4
Nt5e	Col3a1, Spp1
Ntrk2	Ccna2, Ccne1, Ccne2, Cdc6, Cdca3, Cdca5, Cdca8, Cdk1, Cdk4, Cdkn2c, Dnm2, E2f1, Hesx1, Mcm5, Myc, Pcna, Pycard, Sertad1, Vim, App, Ccnd1, Spp1
Nubp1	Fth1
Nupr1	Abcc5, Acss1, Adrb2, Aen, Alg8, Ank1, Api5, Apobec3, Atp6v0a1, Aurka, Bri3bp, Bub1, Bub1b, BC055324, 6330416G13Rik, Casp2, Ccdc9, Ccdc77, Ccna2, Ccnb2, Ccnf, Cdc23, Cdc25c, Cdca2, Cdca3, Cdca8, Cdk2, Cdk4, Cdkn1b, Cenpi, Cenpl, Chd4, Chtf8, Cited2, Ckap2l, Cnpy4, Cxcr4, Ddit3, Ddx46, Dnttip1, Dsn1, Dusp8, E2f8, Egln1, Eme1, Ercc6l, Espl1, Exo1, Fam111a, Fam83g, Fancd2, Fcf1, Foxo3, Gab2, Gadd45a,…
ORF19	Egfr
Odc1	Itgal, Pdgfrb, Tlr2
Ogt	Ccnd1, Jup
Onecut1	Afp, Akirin2, Apip, Armc6, Bnip3l, 1700123O20Rik, 1700052N19Rik, Casp2, Cct8, Cdc25a, Cdca5, Cdk2, Cebpd, Cenpn, Clns1a, E2f1, Eed, Eid1, Eif4a1, Emg1, Exosc5, F2rl2, Fads3, Fam117a, Grb2, Hesx1, Hmgb2, Hnrnpa2b1, Hnrnpr, Klf3, Lrrc59, Lsg1, Luc7l3, Mgst3, Nutf2, Ogfr, Orc1, Pacs1, Pfkl, Phb2, Phtf1, Polr2d, Psma1, Psmb1, Rnf20, Sart3, Sec61a2, Smarcc1, Snrpd2, Snw1, Snx3, Spink3, Tceb3, Tmem161a…
Orai1	Acp5
Orc1	Lmnb2, Mcm4
Orc2	Lmnb2, Mcm4, Orc2
Orc6	Lmnb2, Orc6
Otud7b	Acta2, Icam1
Pacsin2	Egfr
Pafah2	Gpt
Pak1	Ctnnb1, Ctnnd1, Mapk14, Mmp14, Tfpi
Parp1	Ccnd1, Cxcl12, Pla1a, Socs2, Vegfc
Parp2	Lpl, Pparg
Patz1	Klk1b4
Pcbd1	Pah
Pcbp1	Hnrnpd, Myc, Myh10
Pck1	Acadvl, G6pc
Pdcl3	Kdr
Pdgfb	Acta2, Col1a1, Col1a2, Fn1, Icam1, Klf2, Pdgfrb, Stat3, Tnc, Adamts7, Mmp2, Spp1
Pdgfrb	Acta2, Dab2, Pdgfrb, Stat3
Pdlim2	0610040J01Rik, Enpp2, Igfbp3, Mpzl2, Scara3, Ghdc, Ghr, Gstm2, Kynu, Prr16
Pdlim7	Orai1
Pecam1	Bcl2l1, Cd36, Cd44, Itgam, Sell, Thbs1, Ccnd1, Mmp2
Pemt	Gcgr
Per1	B2m, Klk1b4
Pes1	Ccnd1
Pfkfb1	G6pc, Gck
Pfkfb3	Ccnd3, Cdc25c, Cdk1, Cdkn1b
Phf8	Ccne1, Id1, Pram1, Rbl1
Phgdh	Mmp2
Phlda1	Fas
Phlpp1	Il18, Vnn3
Pias3	Fth1, Hp, Serpina3n
Picalm	App
Pilra	Gpt
Pim1	Abcg2, Akt1, Bcl2l1, Ccnb1, Ccnd2, Ccnd3, Cdc25a, Cdk4, Cdkn1b, Gnl3, Myc, Pim1, Skp2, Trp53, Vcp
Pin1	Bax, Btk, Bub1, Ccne2, Cenpa, Cpsf6, Fam64a, Mcl1, Mmp9, Myc, Ncaph, Pml, Tgfb1, Timp1, Ccnd1, Col3a1, Mmp2
Pisd	Pcyt2
Pkd1	Atp1a1, Cxcl16, G6pc, Itih2, Kng1, Pde4b, Prodh2, Qpct, Serpinf2, Slc2a2, Slc2a9, Aadac, Acox2, Aldh8a1, Cpn2, F13b, Hgd, Klkb1, Pah, Prlr
Pla2g6	Pparg
Plau	Ang, Arg1, Plg, Pon1
Plaur	C5ar1, Cdk4, Cybb, E2f1, Itgam, Itgb3, Mmp9, Myc, Plaur, Rac1, Vim, Ccnd1, Kdr, Mmp2
Pld2	Abcb11, Nr1h4
Plekha1	Cd86
Plin5	Acox1, Gclc, Gsta2
Plk1	Bax, Clspn, Fbxo5, Gmnn, Mre11a, Pin1, Plk1
Plk3	Fas
Plp2	Ephb4, Icam1, Pecam1, Plxna1
Pml	Bax, Birc5, Ccne1, Cdk2, Cebpe, Cfl1, Cit, Fam50a, Gadd45a, Lyz2, Ndrg1, Pcbp2, Rsu1, Stmn1, Topbp1, Trp53, Tpd52l2, Ube2m, Ywhag, Ccnd1, Fas, Jup
Pmm2	Icam1
Pms2	Ccnd1
Pnn	Cdk4, Myc, Rhoa, Tbrg4, Timp1
Pnpla2	Acox1, Gstm3
Polr2a	Actb, Cad, Ccna2, Ccne1, Cdk2, Gapdh, Hbb-b1, Hnrnph1, Lefty1, Magoh, Mybl2, Myc, Ptbp1, Srsf6, Tbp, Tmsb10, Vim
Pon1	Pparg, Scarb1
Por	Elovl1, Fdps, Acadvl, Bdh1, Cldn3, Cpt1a, Fgl1, Hlf, Hsd17b10, Hsd3b3, Kdr, Lpl, Pparg, Serpina3n, Acat3, Akr1c14, 4931406C07Rik, Cyp2c55, Cyp7a1, Elovl5, Fgf1, Gphn, Gstm2, H2-Q1, Hsd3b2, Nr0b2, Sdc4, Sds, Serpina3m, Abcc3, Acat2, Adh4, Aldh1a1, Aldh1a7, Ces2a, Ces2c, Cyb5b, Cyp1a2, Cyp26a1, Cyp2a5, Cyp2c29, Cyp7b1, Elovl3, Entpd5, Ethe1, Gck, Gsta3, Gsta2, Gstm3, Gstm1, Gstm6, H2-K1, Hsd17b12, …
Pou6f1	Tmem59
Ppap2b	Ctnnd1, Fn1
Ppara	Acadvl, Acat1, Agxt, Apoa1, Aqp9, Ccnd1, Cpt1a, Crot, Cxcl12, Decr2, G6pc, Got2, Gpd2, Gyk, Hadh, H2-T23, Hmgcs2, Hsd17b10, Hsd3b3, Igfbp2, Igfbp3, Lect2, Lpl, Nr1i2, Ppara, Pparg, Qpct, Scarb1, Slc25a20, Slc27a1, Socs2, Aadac, Acads, Acat3, Apoa2, Apoe, Arg1, Asl, Ass1, C2, C3, Hc, C1rb, Cfh, Cfi, Clec2d, Cps1, Cyp2c37, Cyp7a1, Dio1, Elovl5, Endog, Gpt, Gsta4, Gstk1, Gstz1, H2-T10, Hacl1, Hpd, H…
Ppard	Acadvl, Acy1, Adora1, Apoa1, Cpt1a, Gpd2, Hmgcs2, Igfbp2, Lpl, Lrp5, Mmd2, Pcp4l1, Pparg, Sirt5, Slc25a20, Slc27a1
Pparg	Acadl, Acta2, Bace1, Cav1, Cd40, Col1a1, Col1a2, Cplx2, Ctnnb1, Ets1, F11r, Fabp4, Fabp5, Fn1, Hadha, Icam1, Igfbp1, Irs2, Krt19, Mmp14, Nos3, Pecam1, Rapgef1, Sdpr, Slc9a1, Smo, Stim1, Tgfbr2, Vamp2, Ywhae, Agt, Apoa1, App, Bdh1, Ccnd1, Cpt1a, G6pc, Hmgcs2, Hp, Igfbp3, Igfbp7, Lpl, Manba, Ppara, Pparg, Ptprf, Scarb1, Slc25a20, Slc27a1, Slc2a2, Spp1, Acads, Apoa2, Apoe, Arl4d, C3, Dgat2, Fgf1, Gp…
Ppm1b	Cebpd, Plagl1, Sla
Ppp1r14b	Epas1, Kdr
Ppp2r1a	Fpr2, Ppp2ca, Ppp2r4, Ppp2r2a
Ppp3ca	App, Cpt1a, Lcat, Ppap2b, Spp1, C3, Fxyd1, Lamp2, Maob, Pdk2, Psap, Sdc4
Prkaa1	Acta2, Cyp3a16, Fn1, Hsd3b1
Prkaca	Ccnd1, G6pc, Ngf
Prkar1a	Ccnd1, Gata4, Pparg
Prkcd	Cd68, Col1a1, Col1a2, Icam1, Nfkb2, Plscr1, Relb, Stat3, Tlr2
Prkch	Ccnd1, Tgm1
Prkci	Ccnd1, Slc2a2
Prkcz	Bax, Casp2, Hif1an, Hmox1, Mapk1, Mapk7, Mmp9, Myc, Vcam1
Prlr	Ghr, Gjb1, Hsd3b2
Prmt1	Fth1
Prmt5	G6pc, Pparg
Proc	Agt, Mmp2, Thbd
Prox1	Flt4, Kdr
Prr5	Pdgfrb
Psen1	2700097O09Rik, Abcg2, Actb, Actg1, Aldoa, Arhgdig, Arl11, Atp1a3, Atp5b, C1qbp, Cap1, Cd9, Cfl1, Clta, Cltc, Cox8a, Cs, Csl, Cxxc1, Cyfip2, Dstn, Dyrk1a, Eef1g, Ensa, F2r, Fam32a, Fbl, Fkbp1a, Foxo3, Fus, Gapdh, Gas5, Gba2, Gfap, Gnb1, Gpank1, H2afj, Hba-a2, Hbb-b1, Hbb-b2, Hesx1, Hint1, Hist1h2ab, Hist3h2ba, Hk1, Hspa8, Hspe1, Kcnab2, Lfng, Map2k2, Mapk1, Mbp, Meg3, Mmp9, Mthfd1l, Myc, Nme1, Paf…
Psen2	2700097O09Rik, Actb, Arhgdig, Bax, Cap1, Cd9, Cox8a, F2r, Foxo3, Gapdh, Gas5, Gba2, Gfap, Gnb1, Hesx1, Kcnab2, Prc1, Pstpip1, Snapc3, Trp53, App, Enpp2, H2-T23, Ptprf
Psma1	Gstp2
Psmb1	Psmb5
Psmb5	Gstp2
Psmb9	Nfkb1, Nfkb2, Relb
Psmd10	Bax, Cdk2, Cdk4, Cdkn1b, Eif4ebp1, Gnas, Pcna, Trp53
Psmd14	Ccnd1
Pten	Abtb1, Akt1, Anxa1, Arhgdia, Aurka, Aurkb, Bax, Birc5, Bpgm, Brpf1, Btg2, Car2, Ccnb1, Ccnb2, Ccnd3, Ccne1, Cdc20, Cdc25a, Cdk4, Cdk9, Cdkn1b, Cdkn2d, Cited2, Cks2, Cks1b, Cox8a, Cs, Csrp1, Ctnnbl1, Cul4a, Cxcr4, Drap1, Dyrk1a, Eed, Eif4ebp1, Ep400, Fes, Foxm1, Foxo3, G3bp1, Gmds, Gys1, H2afy, Hbb-b1, Hcls1, Idh3g, Ifi30, Itpr3, Jund, Kat2a, Lgals3, Lims1, Mad2l1, Mafk, Mapkapk3, Mat2a, Mbp, Mcl1…
Ptgis	Cyp2e1
Ptgr2	Fabp4
Pth1r	Ccnd1, Spp1
Ptk2	Acta2, Col1a1, Col1a2, Itga5, P4ha1, Pcolce2, Pdgfrb, Tnc, Ccnd1, Gata4, Mmp2
Ptms	Tat
Ptov1	Ccnd1
Ptp4a3	Csk, Hdac2, Itgb3, Myc, Pcbp1, Stmn1
Ptpn11	Bcl2l1, Csf3r, Cybb, Elane, Gata2, Gp6, Gp1ba, Ltf, Mpo, Olfm4, Pim1, Plaur, Prtn3, Ptpn11, Trp53, Bsg, Cd68, Csf1, Csf1r, Gab1, Pdgfrb, Trp53i11
Ptpn6	Bax, Cd44, Cdk4, Cdkn1b, Cybb, Gp6, Gp1ba, Itgb2, Myc, Ncf2, Timp1
Ptprf	Ccnd1
Ptprg	Cd34, Kit
Ptprj	Il18, Pla1a, Vnn3
Pts	Igf1
Pttg1	Ccna2, Ccnb1, Cd44, Cdkn2d, Mlh1, Myc, Rad52, Sumo1, Tlk1, Trp53, Vim
Pttg1ip	Ccnd1
Rac1	Agt, Ccnd1, Fas, Il6ra, Mmp2
Rac2	Aldoa, Anxa1, Bcl2l1, Cap1, Cd24a, Gnb2, Ldha, Mif, Pmp22, Rac1, S100a6, Slpi, Tkt
Rad51	Chek2, Trp53
Rae1	Eif1ad, Frat2, Ier5, Ing1, Siah1a, Trp53
Raf1	Amd2, Anxa1, Becn1, Car2, Cd37, Cd44, Cdc6, Cdc25a, Cdkn1b, Gm5483, Cstf1, Dusp2, E2f1, Emp3, Hdc, Hnrnpa2b1, Hnrnpab, Hpcal1, Ier3, Itgam, Itgb3, Ldha, Mki67, Mmp9, Mxd1, Mybl2, Myc, Nop56, Phlda2, Plaur, Ppp1r10, Rac1, Ran, Rps2, Rrm2, Snrpd1, Tbp, Tcof1, Timp1, Tomm40, Tpm1, Tuba4a, Txnip, Ypel5, Zfp36l2, Btg1, Ccnd1, Fas, Igfbp3, Ngf, Slc16a7, St3gal4, Acat2, Crp, Dhrs3, Lifr, Pcsk6, Scnn1a, …
Ralgds	Ccnd1
Ramp1	Flt4, Vegfc
Rara	Apoa1, Gata4, Hnf1b, Jup, Mafb, Thbd, Adh1, Clmn, Cyp2c70, Cyp7a1, F12, Maob, Nrp1
Rarb	Apoa1, Gata4, Hnf1b, Igfbp3, Tgm1, Thbd, Vegfc
Rarg	Apoa1, Gata4, Hnf1b, Mafb, Thbd
Rassf8	Nedd9, Postn
Rbl1	Aurkb, Ccna2, Ccne1, Cdc6, Cdc25a, Cdk1, Cdk2, Cdkn1b, Cdkn1c, E2f1, E2f4, Hist1h2ai, Mcm2, Mcm3, Mcm5, Mcm6, Mcm7, Mybl2, Myc, Nek2, Orc1, Pa2g4, Pcna, Plk1, Ppp1r8, Rbl1, Rrm1, Rrm2, Skp2, Trp53, Tyms, Vegfb
Rbl2	Abcf2, Aurka, Aurkb, Bub1, Bub1b, Ccnb1, Ccnb2, Ccne1, Ccnf, Cdc6, Cdc25a, Cdc25c, Cdk1, Cdkn1b, Cdkn1c, Cdr2, Dnmt1, E2f1, E2f4, Grk6, Hcfc1, Kifc1, Kpna2, Map2k3, Mark2, Mybl2, Myc, Nek2, Nop2, Pa2g4, Pcna, Pim1, Plk1, Pold1, Ppm1g, Ppp1r8, Prim2, Psmb2, Ranbp1, Rbl1, Rrm2, Stmn1, Tmem11, Tyms, Uck2, Vegfb, Xrcc3
Rbm5	Gbe1, Insig1, Myo1b
Rbp1	Pparg, Slc2a2, Aldh1a1, Gck
Rbp4	Adcy6, Rbp1
Rbx1	Birc5, Ccnb1, Cdk1, Mcl1
Rce1	Actn4, Aebp1, Fbn1, Fstl1, Rcn1, Rcn2, Thbs2, B2m, Mgst1, S100a13
Rchy1	Cdkn1b, Hdac1, Trp53
Recql5	Parp1, Xrcc1
Rela	Acta2, Actn4, Ap1b1, Bace1, Bcl2a1b, Bcl2l11, Cav1, Cd40, Col1a1, Col1a2, Ctsb, Erbb2, Icam1, Klf10, Ltb, Lum, Lyn, Nfkb1, Nfkb2, Orai1, Pecam1, Relb, Stim1, Tgm2, Tlr2, Vhl, Zdhhc8, Agt, App, Casp8, Ccnd1, Eln, Fas, Fcgrt, Igfbp2, Il15ra, Nr1i3, Pparg, Psmb10, Serpina3g, Ugt1a1
Rer1	App
Retnlg	Acta2, Cd86, Col1a1, Col1a2, Fabp4, Fn1, Fzd1, Irs2, Jak1, Mid1, Myct1, Nnt, Sfrp1, Tlr2, Bmp1, Eln, Il4ra, Mmp2, Pla1a, Socs2
Retsat	Pparg
Rfx1	Dkkl1, Lmna, Myc, Pcna, Rpl30
Rfx2	Dkkl1, Lmna, Myc, Rpl30
Rgs2	Il18, Lpl, Pparg, Vnn3
Rhoa	Acta2, Col1a1, Erbb2, Fn1, Icam1, Mmp14, Nfkb1, Nos3, Rhoc, Stat3, Tagln, Agt, Ccnd1, Col3a1, Ppara, Scarb1
Rhob	Nfkb1, Rhob, Tgfbr2
Rhoj	Actg1, Anxa1, Cnbp, Gsn, Ppp2r1a, Rasa3, Akap12, Calu, Cav1, Myh9
Rilp	Lamp1
Rnd2	Rhob
Rnd3	Ccnd1, Mmp2
Rnf14	Klk1b4
Rnf40	Cxcl12, Pparg
Rorc	Cyp2b9, Gyk, Hsd3b3, Nr1i3, Rdh9, Rhbg, Slc16a7, Akr1d1, Cyp2c70, Cyp2c37, Cyp2e1, Cyp3a59, Cyp4f15, Hpgd, Hsd3b2, Lrtm1, Rdh16, Rorc, Sulf2, Sult1a1, Acacb, Aox3, Cml5, Cyp2a5, Cyp2c29, Cyp2c50, Cyp2f2, Cyp3a11, Cyp3a25, Cyp7b1, Ddc, Elovl3, Gsta2, Gstm4, Gstp2, Hsd3b5, Keg1, Mup21, Nat8, Nnmt, Sdr9c7, Selenbp2, Slc13a2, Slc1a2, Slc41a2, Slco1a1, Sult5a1
Rplp0	Ccnd1
Rpn2	Gstp2
Rprd1b	Ccnd1
Rps14	Myc, Trp53
Rtn2	App
Rtn3	App
Rtn4	Actr1a, Ap2a2, Ap2b1, Arhgdia, Cfl1, Dync1h1, Gfap, Gnb2, Jund, Mbp, Rab3d, Tpm1, Ywhab, Ywhag, Ywhaq
Ruvbl1	Cars, Ccnd2, Fam53c, Hist1h2bk, Mcm3, Mcm4, Nucks1, Pcna, Plac8, Rbl1, Tmem128, Cyp4f13, Srd5a1, Tmem19
Ruvbl2	Ccnd2, Cdkn2c, Mcm3, Mcm4, Pcna, Rbl1, Trp53
Rxra	Apoa1, App, Ccnd1, Cpt1a, Eng, Hmgcs2, Hnf1b, Kng1, Lpl, Ppara, Pparg, Slc27a1, Slc2a2, Spp1, Thbd, Abcb11, Adh1, Angptl3, Apoa2, Apoe, C3, Cdo1, Clmn, Cyp2c70, Cyp7a1, Gpt, Maob, Nr0b2, Nr1h3, Rorc, Rxra, Rxrg, Sdc1, Slc27a5, Abcc3, Acacb, Acox1, Ahcy, Aldh1a1, Apoc3, Baat, Cat, Cyp1a2, Cyp26a1, Cyp3a11, Gck, Gclc, Insig1, Orm2, Scd1, Slc10a2, Ugt1a9
Rxrb	Acox1, Aldh1a1, Thrsp
Ryk	Fn1
S100a6	Aurka, Cdk1, Cdkn3, Cenpa, Exosc8, Ncaph, Nek2, Pbk, Ppp3cb, Tmpo, Tyms
S1pr2	Acta2, Icam1, Nos3
Sart3	Klk1b4
Sash1	Il18, Il15ra, Pla1a, Sh3bp5, Vnn3
Sat1	Igfbp2, Igfbp3, Lpl
Sav1	Ccnd1, Spp1
Sbds	Igfbp7, Il4ra, Mafb, Spp1
Scap	Fdps, Gpam, Acacb, Acss2, Gstm6, Hes6, Insig1, Sc5d, Scd1
Scd1	Acadvl, Cpt1a, G6pc, Lpl, Slc27a1
Scd2	Pparg
Scp2	Akr1c6, Cyp7a1, Acox1, Scp2, Slco1a1
Sdcbp	Pebp1, Cldn1, Ctnnb1, Src
Sdr9c7	Mmp11
Sec16b	Rgn
Senp1	Gabpb1, Mmp9, Nrf1, Pml, Sumo1, Ucp2
Senp2	Ctnnb1
Serpinc1	Hspg2, Mapk3
Serpinf1	Ccnd1, Ngf, Pparg
Sertad1	Ccnd1
Sertad2	Acox1, Cat, Phyh
Sf1	Acta2, Col1a1, Fn1, Icam1
Sfpi1	Actb, Arid3a, Bax, Blnk, Ccna2, Ccnd2, Cd19, Cd79a, Cd79b, Cdc25a, Cdk1, Cdkn1c, Cebpe, Csf2ra, Csf2rb, Csf3r, Cybb, Ddx21, E2f1, Elane, Fcer1g, Fes, Gata1, Gata2, Gnb2l1, Hk3, Hmbs, Hspa8, Il1rn, Imp4, Irak3, Itgam, Itgb2, Kit, Limd1, Ltf, Lyz2, Mbp, Mcl1, Mcm3ap, Myb, Myc, Ncf1, Ncf2, Ncf4, Nhp2l1, Nip7, Nol6, Nolc1, Pcna, Polr1d, Prtn3, Ptpn6, Rela, Rpl18, Tcp1, Tk1, Tnfrsf14, Trem1, Vav1, Vpr…
Sfrp1	Bik, Mmp2, Tcf7
Sgms1	App, Scarb1
Sgms2	Apoa1
Sin3a	Ccnd2, Ddit3, E2f2, Ing1, Mad1l1, Mmp9, Mxi1, Myc, Ncl, Pmm1, S100a9, Set, Sin3b, Trp53bp1, Txnip
Sin3b	Ddit3, Myc, Rrm2, Sin3a, Txnip, Tyms, Col1a2, Dhfr, Klf10
Sirt6	Akt1, Birc5, Igf2r, Pcbp2, Rpl3, Rpl6, Rpl23, Rps15a, Srebf2
Six5	Atp1a1, Fzd8
Skp2	Ccnd2, Cdk2, Cdk9, Cdkn1b, Foxo3, Odc1, Pcna, Phb2, Skp2
Slc10a2	Cyp7a1
Slc11a2	App
Slc16a1	Bsg, Slc16a1
Slc16a2	Dio1, Slco1b2
Slc22a1	Cpt1a, Slc2a2
Slc25a13	Acnat2, App, Ccnd1, Cyp2b9, Gpd2, Serpina3n, 1100001G20Rik, 2810007J24Rik, Aox3, C8a, Cyp2c29, Cyp4a12b, Cyp7b1, Egfr, Elovl3, Gsta2, Hsd3b5, Lifr, Mug2, Mup21, Nudt7, Rarres1, Serpina3k, Sucnr1, Ttc39c, Ugt2b1
Slc25a4	Arl2, Bcl2l1, Dctn6, Mcl1
Slc26a1	Gpt
Slc27a1	Pparg
Slc27a4	Pparg
Slc29a1	Aqp3, Bax, Gadd45a, Ppm1d, Rpl3, Rpl10a, Sesn1, Rps27l
Slc2a1	Mmp2, Ppara
Slc2a4	Gck, Mlxipl
Slc39a14	Igf1
Slc4a1	Cd47, Fcer1g, Fcgr3, Gypa, Icam4, Rhag, Rhd
Slc9a3r2	Ccnd1, Scarb1
Smad1	Acta2, Col1a1, Col1a2, Col4a1, Csf1, Smad6
Smad3	Acta2, Bcl2l11, Cdh5, Col1a1, Col1a2, Col6a1, Ctnnb1, Il15, Jam2, Lum, Rhob, S100a4, Smad3, Tagln, Tnc, Tpm3, Tpsb2, Adora1, Apoa1, Bgn, Ccnd1, Col3a1, Eln, Eng, Hp, Spp1
Smad5	Alpl, Csf2ra, Gata1, Gata2, Id1, Il3ra, Klf1, Nfe2, Pdgfb
Smarca2	Alpl, Ccne1, Cd36, Cd44, Cdk2, E2f1, Itgam, Nme1, Rbl1, Rrm2, Tuft1, Tyms
Smarca4	Afp, Arhgdib, Ascc1, Asns, Atp2b4, Bin1, Birc5, Bnip3l, Ccna2, Ccne2, Cd19, Cd44, Cdc6, Cdc25a, Cdk2, Cdkn1b, Cdkn2d, Cotl1, Csnk1g2, Cul4a, Cxcr4, Ddx18, Dync1h1, E2f1, Emp3, Fads3, Gadd45a, Gapdh, Gpr56, Gys1, Hcst, Ifi30, 2510003E04Rik, Kit, Ldb1, Lgals1, Lgals3, Lmna, Mapk1, Mt1, Mxd1, Myb, Myc, Npc2, Pask, Plaur, Ptpn7, Ralbp1, Rassf1, Rbl1, Rrm2, Skap2, Slc2a4, Smarca4, Snapc2, St6galnac4, …
Smarcb1	Add3, Arhgap4, Bnip3l, Ccna2, Ccne1, Cd44, Cdc6, Cdc7, Cdk1, Cdkn2c, Cdt1, Cenpa, Cxcr4, E2f1, Eif4e, Fastk, Fcgr3, Gadd45a, Gmnn, Gsn, Kif11, Kif23, Mcm2, Mcm3, Mcm4, Mcm5, Mybl2, Pglyrp1, Prim1, Rab5c, Rad51ap1, Rfc5, Skp2, Smarcb1, Smc4, Tfdp1, Tmod1, Trp53, Bcl2l11, Col14a1, Col1a1, Col1a2, Col5a2, Csf1, Cttn, Defb1, Dhfr, Erbb2, Ets2, F11, F11r, Fabp4, Fcgr1, Lbp, Postn, Rab3b, Sparc, Acat1,…
Smarcc1	Cd79a, Cd79b, Igll1, Pax5, Smarcc1, Smarce1, Tcf3, Vpreb1
Smarce1	Ccnb1, Ccne1, Cdk1, Ctsd, Myc, Npc2, Smarce1
Smo	Bgn, Ccnd1, Col4a2, Fas
Smoc2	Aurkb, Ccnb1, Cdk1, Mcm4, Mcm10
Smpd1	Acta2, Col1a1, Ctsb, Cyp7a1, Dio1
Smurf2	Fn1, Nedd9, Ski
Snca	Bax, Bcl2l1, Cfl1, Chmp4b, Cybb, Dctn1, Dctn2, Ddit3, Ezr, Gfap, Kif2a, Mef2d, Mmp8, Mmp9, Ncf1, Ncf2, Serpinb1a, Snca, Trp53, Ywhag, Ywhah
Snrnp70	App, Psen2
Snrpa	App
Snrpd1	Map1lc3a
Snx1	Agtr1a, Egfr
Snx17	App
Socs6	Il18, Pla1a, Vnn3
Socs7	Pparg
Sod1	1500011B03Rik, Actb, Apex1, Atf1, Atp1a3, Bax, Bcl2l1, Bub1, Ccnk, Cdk4, Ezr, Gclm, Gfap, Gnas, Gstm5, Hmox1, Hn1, Hpcal1, Hspa8, Mmp9, Mt1, Mt2, Ppp3cb, Ptgr1, Rbm3, Rplp1, Sh3bgrl3, Slc11a2, Stip1, Stmn1, Tfrc, Tgfb1, Tln1, Tmsb10, Trp53, Vcam1, Fth1, Psmb5, Apoe, Asl, Ass1, Clu, Dcxr, Gstm2, Maob, Prdx6, Aco1, B2m, Comt, Cyp2f2, Gclc, Gsta2, Gstm1, Gstp2, Slc1a2, Sod1, Sod2
Sod2	Atp1a1, Glyctk, Kng1, Lipc, Mmp2, Ncald, Trim14
Sp1	Acss1, Ada, Alas2, Alox5, Alpl, Ank1, Asns, Atp2a3, Atp5b, Atp6v0c, Bax, Birc5, Bnip3l, C1qbp, Cad, Camp, Ccna2, Ccnd2, Ccnd3, Cd79b, Cdc25b, Cdc25c, Cdk1, Cdk2, Cdk4, Cdkn1b, Cdkn2c, Cdkn2d, Cebpd, Cited2, Ctsd, Dbf4, Drg2, E2f1, Elane, Epor, Ezr, F2r, Fes, Flna, Foxm1, Fpr2, Gnai2, Gnas, Gp6, Gpx4, Hdac1, Hdac2, Hdc, Hint1, Hmga1, Hmox1, Itgam, Kit, Ltb4r1, Mat2a, Mat2b, Maz, Mcl1, Mmp9, Mpl, M…
Sp2	Dhfr, Ptgs1, Serpinh1
Sp3	Acta2, Aebp1, Afap1l1, Akap12, Cd40, Col1a1, Col1a2, Dhfr, Dnmt3a, Igf2, Il2rb, Jam2, Nos3, Ptgs1, Ptpn1, Serpinh1, Sparc, Src, Tagln, Tgfbr2, Timp2, Tlr2, Tnc, Adcy4, Ccnd1, F10, Fas, Igfbp3, Kdr, Lcat, Lpl, Mmp2, Scarb1, Sgk1, Tgm1, Adh5, Ces1d, Ces2c, Cyp26a1, Cyp7b1, Egfr, Igf1
Sparc	Cdyl, Cebpd, Chaf1a, Chaf1b, Ctbp1, Gbas, Hat1, Lyve1, Mcm6, Msh2, Ndrg1, Pcgf2, Pole, Pole2, Rfc4, Ric8, Rrm1, Tgfb1, Topbp1, Vim, Wnk4, Zcchc8
Sphk2	Fyn, Lyn, Src
Spr	Igf1
Sqstm1	Il15, Lhx2, Nqo1, Rilpl1, Tsc22d1, Cyp2a5, Gstm1, Map1lc3a
Src	Cav1, Cga, Col1a2, Ctnnb1, Ctnnd1, Ctsb, Erbb2, Fn1, Icam1, Nfkb1, Nqo1, Postn, Ptrf, Sirpa, Src, Stat3, Fn1, Icam1, Igfbp1, Klf2, Pxn, S100a4, Ccnd1, Mmp2, Pth1r, Spp1, Vegfc, Egfr, Gclc, Klk1b4, Lamp1, Retsat, Tfpi2
Srd5a1	Cldn1, Fabp5
Srebf1	Fdps, Gpam, Agmat, Fas, G6pc, Lpl, Pparg, Scarb1, Slc2a2, Suclg1, Acads, Adh1, Apoa2, Cyb5, Cyp7a1, Nr0b2, Nr1h3, Pls3, Acacb, Acss2, Camk1d, Cyp7b1, Ethe1, Gck, Gstm6, Idh1, Insig1, Oat, Sc5d, Scd1, Thrsp
Srebf2	Acss2, Camk1d, Cyp7b1, Ebp, Hes6, Idh1, Insig1, Sc5d, Scd1, Thrsp
Srf	Actb, Actg2, Amd2, Batf, Bcl2l1, Bpgm, Camp, Cap1, Cd19, Cd177, Cdk4, Cebpe, Cenpb, Cldn15, Cnn2, Cpa3, Csrp1, Ctnnbl1, Ctsg, Cxcr4, Dstn, Eif6, Elane, Eya3, Fbxo42, Fcnb, Flna, Gata1, Glipr1, Gp5, Gp9, Gp1ba, Gsn, Gtf2h5, Hif3a, Hipk1, Itga2b, Lcn2, Lpcat3, Ltf, Mapk13, Mbd2, Mcl1, Med6, Mgst2, Mmp9, Mogat2, Mpl, Ms4a3, Myb, Myl9, Ngp, Npm1, P2rx1, Pafah1b1, Pdlim7, Pglyrp1, Ppbp, Ppia, Prtn3, R…
Srsf1	Birc5, Hnrnph1, Srsf1
Srsf2	Aurka, Aurkb, Hnrnph1, Hnrnpl, Magoh, Plk1, Ptbp1, Rrm2, Smn1, Srsf1, Srsf2, Srsf6, Srsf7, Tmsb10, Vim, App, Ccnd1
Srxn1	Gpt
Ssbp2	Epb4.2, Ldb1, Lmo2, Myc
Sstr2	G6pc, Lpl
Stambp	Cxcr4, Myc
Stat1	Agt, Btg1, Casp8, Ccnd1, Fas, Il15ra, Pparg, Psmb10, Serpina3n, Serpina3g, Tapbpl, Apoe, Arg1, C3, Ceacam1, Cfb, Cyp2e1, Dpp4, Ifitm3, Rorc, Serpina3m, Tymp, B2m, Crem, Cyp1a2, Cyp2c29, Cyp2d9, Cyp3a11, Igf1, Oasl1, Serpina3k, Serping1
Stat3	Agt, Ahsg, Ccnd1, Cd83, Col3a1, Ctf1, Epas1, Fas, G6pc, Hp, Il4ra, Il6ra, Kdr, Lcat, Ltbr, Mmp2, Serpina3n, Sgk1, Thbd, Trim14
Stat5a	Arnt, Bcl2a1b, Casp6, Ctla2b, Cxcr3, Dusp5, Fabp4, Gys2, Hsd3b1, Icam1, Ifitm1, Il2rb, Klf10, Ltb, Tgfbr2, Tpm3, Traf2, Casp8, Ccnd1, Cyp2b9, Epas1, Fas, Il6ra, Ltbr, Pparg, Socs2
Stat5b	Casp8, Ccnd1, Cd276, Cyp2b9, Fas, Ltbr, Socs2, Tox, Csrp3, Cyp2a5, Cyp2d9, Cyp3a11, Ddc, Gck, Igf1, Me1, Scd1, Thrsp
Stat6	Adam19, Casp6, Ccl24, Cd38, Cd40, Col1a1, Col1a2, Ctsb, Ctsw, Fabp4, Fcgr1, Fcgr4, Hlx, Il10ra, Irs2, Ltb, Mmp14, Mov10, Nedd9, Plscr1, Serpinb6a, Acox1, Adam11, Aldh2, Ephx1, Igf1, Lifr, Selenbp2, Serpina1c
Stim1	Gpx1
Stk11	Bcl7b, Btf3, Ccna2, Cct6a, Cdkn1b, Csf3r, Diablo, Eif3a, Fbxo9, Gadd45a, Hemgn, Hira, Mafk, Med26, Mmp9, Mrps15, Myc, Phc2, Rassf1, Rrm1, Stk17b, Tial1, Top2a, Twf2, Usp19, Zbtb25
Stk25	Acox1, Gck
Stk4	Fas, Mmp2
Stk40	Apoe, Hc, Fgf1, Iyd
Stub1	Birc5, Ccna2, Cdc25c, Cdk1, Fbl, Pcna, Rad51, Snca, Trp53
Stx2	Ccnd1, Mmp2
Sumo3	Bace1, Cav1, Cd38, Mmp14, Pnp2, Tnc, Agt, App, Cxcl16, Grb14
Surf1	Ndufa1, Sdha
Suv39h1	Cat, Sod2
Suz12	Cbx6, Cdc25a, Dazap2, Eif3a, Gata1, Hnrnpm, Ilf3, Jund, Kif2c, Lgals3, Mfap1a, Myc, Ran, Sertad2, Slc25a3, Slc7a5, Smarca4, Suz12, Tgfb1, Tnfaip2, Vamp3, Vasp, Vta1, Akr7a5, Cyp26a1, Insig1, Mfn2, Srd5a1
Synpo	Actn4
Syvn1	Asf1b, Atp1b3, Atp6ap1, Cd44, Cep164, Ctps, Dctn1, Fancg, Gnb2, Hnrnpm, Kcnn4, Med25, Nudt21, Pcbp1, Pfn1, Polr2b, Ppp1r15b, Psmc3, Ptbp1, Rpl18, Slc1a5, Slc20a1, Slc2a3, Slc35c2, Slc3a2, Slc43a3, Slc7a5, Stom, Tfrc, Unc13d, Usp5, Zc3hav1, Ano10, Axl, Crtap, Dab2, Ext2, Mcam, Mgrn1, Nfkb2, Ptrf, Rab34, Slc16a1, Slc43a2, App, Atp1a1, Ccnd1, Cda, Ppap2b, Scara3, Slc35b2
Taf10	Dio1, Ghr, Prlr
Taf4a	Ccnd1, Dcn, Mmp2, Spp1, Tgm1, Vegfc
Taf5	Dio1, Ghr, Prlr
Tagln	Mmp9, Trp53
Tal1	Aatf, Ap4b1, Ccne1, Cul4a, Epb4.2, Epor, Frg1, Gata1, Gata2, Kit, Klf1, Mpo, Myb, Myc, Nfya, Pms2, Prss8, Ptprcap, Tmem180, Xrcc6
Tank	Dnmt3a, Marco, Nfkb1, Timeless, Tsc22d1
Tap1	Cd1d1, H2-K1
Tbk1	Cd40, Cxcr3, Icam1, Il15, Marco, Nfkb1, Rilpl1, Tlr2, Tsc22d1, Il18, Il15ra, Pla1a, Sh3bp5, Vnn3
Tbx2	Asf1b, Aurka, Aurkb, Bub1, Ccna2, Ccnb1, Cdc6, Cdca3, Cdca5, Cdk1, Cdkn2c, Cdt1, Chaf1b, Chek1, Ckap2, Cks1b, Ddit3, Dnmt1, E2f1, E2f8, Ezh2, Foxm1, Haus1, Lig1, Mad2l1, Mcm2, Mcm4, Mcm5, Mcm6, Mcm7, Med20, Mxd3, Ncapd2, Pkmyt1, Plk1, Prc1, Prim2, Rbl1, Rbm39, Sgol1, Srebf2, Srf, Tipin
Tcf7	Hnf1b, Ppara, Pparg, Spp1, Tcf7
Tcfap4	Cd44, Cdk2, Cks2, Cldn7, Dyrk1a, Gmfb, Id1, Phyhip, Steap3, Vim
Tcfec	Bcl11a, Csf3r, F13a1, Lgals2, Psma6, S100a9
Tcof1	Ankrd10, Anxa2, Asap1, Azin1, Bnip3l, Cirh1a, Cnbp, Epb4.1l1, Mfap1a, Ndrg1, Nolc1, Nptn, Nudcd3, Nup155, Pdrg1, Pprc1, Rbm10, Safb2, Tbrg4, Terf2, Adm, Dnajc11, Galk1, Gtf3c4, Iqgap1, Mapk14, S100a16, Tbx2
Tef	Pdxk, Ppara, Crem, Scnn1a
Tfam	Pgam1, Echs1, Ppara, Slc25a20
Tfdp1	Apaf1, Ccnd3, Ccne1, Cdc6, Cdk1, Cdkn2c, E2f1, Myb, Mybl2, Myc, Ranbp1, Rbl1, Stmn1, Tcf3, Trp53
Tfpi2	Ccnd1
Tfrc	Ccna2, Ccnb1, Cdc20, Cdk1, Gadd45a, Snca
Tgfa	Egfr, Gstp2, Serpina1c, Slc1a2
Tgfb1	Abcf1, Abcg2, Acss1, Actg2, Adam10, Afp, Akt1, Aldh18a1, Alox5, Alox12, Alox5ap, Amd2, Anxa2, Ap3s1, Apoc2, Arhgap19, Arl4a, Arpc2, Asns, Bax, Bcl2l1, Becn1, Bin1, Birc5, Bnip3l, Bub1, Bub1b, Calm3, Camp, Cap1, Capns1, Cars, Cbfa2t3, Ccna2, Ccnb1, Ccnb2, Ccnd2, Ccnd3, Ccne1, Ccne2, Ccrl2, Cct2, Cct5, Cct6a, Cd34, Cd36, Cd44, Cdc7, Cdc20, Cdc25a, Cdc25c, Cdc42ep3, Cdc42se1, Cdhr2, Cdk1, Cdk2, Cdk4…
Tgfbr2	Acta2, Col1a1, Col1a2, Ctnnb1, Ext2, Fn1, Gatm, Icam1, Nos3, Smad3, Sparc, Stat3, Tagln, Tcf12, Tgfbr2, Bgn, Ccnd1, Jup, Kcnj8, Kdr, Mmp2, Pth1r, Spp1, Thbd
Tgm2	Alpl, Atp1b3, Btg2, C5ar1, Car2, Cad, Ccrl2, Cd36, Cdca7, Dapk2, Ehd1, Fam101b, Farsb, Fcer1g, Hk3, Itgam, Itgb3, 6430548M08Rik, Lsp1, Mmp8, Mmp9, Ms4a3, Myc, Ncf2, Npc2, Olfm4, Orc3, Padi4, Pim1, Plekho2, Rpf2, S100a8, Sdcbp, Sell, Sema6b, Slc16a13, Slc20a1, Slpi, Sp110, Tgfb1, Thbs1, Tnfaip2, Tnip1, Trp53, Ttc27, Tyrobp, Uba7, Wdr3, Bcl2a1b, Ccl24, Cd86, Cd93, AF251705, Cfp, Cx3cr1, Fn1, Gimap6…
Thap11	Gata4
Thbd	Il18, Thbd
Thoc5	Apoa1
Thpo	Aurka, Aurkb, Bax, Bcl2l1, Birc5, Ccna2, Ccnb1, Ccnd2, Ccnd3, Cd44, Gp5, Gp6, Gp9, Gp1ba, Hbb-b1, Itga2b, Itgb3, Mpl, Myc, Pf4, Pim1, Sp1
Thra	Apoa1, App, Ccnd1, Cpt1a, Eng, Lpl, Pparg, Cyp7a1, Dio1, Furin, Rcan2, Slc6a12
Ticam1	Atp6v1e1, Cd38, Cd40, Cd86, Ednrb, Ets2, Fpr1, Icam1, Il15, Nes, Nfkb1, Nfkb2, Pilra, Ppap2a, Relb, Rhob, Samhd1, Tlr2, Tsc22d1
Timm50	Hsd3b3, Hsd3b2
Timp1	Cd38, Cd40, Igf2, Timp2, Igfbp3, Mmp2
Timp3	App, Fas, Mmp2
Tjp1	Mmp14
Tmbim1	Fas, Mmp2
Tmbim6	Edem1, Ero1lb
Tmem123	Cd40
Tnfrsf1a	Abcc3, Cyp3a11, Igf1, Saa1, Slco1a1, Sod2
Tnfrsf1b	Abcc3, Cyp3a11, Saa1, Sod2
Tnfsf13	Bax, Bcl2l1, Cdc6, Mcm2, Mcm4, Mcm5, Mcm6, Myc, Pcna, Pole2, Rpa3, Trp53
Tnfsf14	Cd40, Cd86, Icam1, Cxcl12, Lipc
Tnk2	Klk1b4
Tob1	Banp, Ccna2, Cdk2, Cdkn1b, Cdt1, Chek1, Gmnn, Phlda3, Plac8, Trp53, Ube2t, Wdhd1
Traf6	Crp, Egfr, Serpina3k
Trem1	Cd83, Il15ra, Il6ra, Lpl, Nt5e, Ppap2b, Pparg, Spp1, Thbd
Trem2	Cd40, Cd86, Cx3cr1
Trfr2	Furin
Trib1	Acox1, Scd1
Trib3	Asns, Cdc25a, Ddit3, Gars, Id1, Mthfd2, Pck2, Psat1, Psph
Trim24	Hnf1b, Itih2, Psmb10, Socs2, Spp1, Tgfbi
Trim28	Bcl2l11, Ets1, Klf2, Klf13, Nfkb1, S100a4
Trim41	Prkcz
Trnau1ap	Gpx1
Trp53	Abcc1, Actb, Ada, Add3, Adrb2, Aen, Afp, Akt1, Alox5, Anxa1, Anxa2, Anxa3, Apaf1, Apex1, Api5, Arhgap1, Arhgef2, Arl6ip1, Arpc1b, Asf1b, Asns, Asxl1, Atg4a, Atg4b, Aurka, Aurkb, Bag1, Bak1, Bap1, Bax, Bcas3, Bcl2l1, Birc5, Btg2, Bub1, Bub1b, Cand1, Cap1, Capns1, Cars, Casp2, Ccna2, Ccnb1, Ccnb2, Ccnd2, Ccnd3, Ccne1, Ccne2, Ccnk, Cd44, Cd47, Cd82, Cdc6, Cdc7, Cdc16, Cdc20, Cdc42, Cdc25a, Cdc25b, C…
Trpc4ap	App
Trrap	Ccnd2, Mad1l1, Mad2l1, Mcm3, Mcm4, Pcna, Rbl1
Tsc1	Bax, Ddit3, Fam129a, Foxo3, Hmox1, Rpl32, Rps6, Trp53
Tsc2	Bax, Birc5, Ccnd2, Ccnd3, Cdkn1b, Ddit3, E2f1, Ero1l, Fam129a, Gsn, Hmox1, Mcl1, Rpl32
Tsta3	Acta2
Ttc7	Egfr
Txn1	Cd38, Cd40, Cd86, Icam1, Mapk14, Nfkb1
Txn2	Cyba, Cybb, Ncf1, Rac1
Txnip	Ccnd1, Lpl, Ppara
Tyms	Myc, Trp53, Tyms
Tyrobp	Cd83, Il18, Spp1
Uba2	Alb
Uba3	Ccne1, Cdkn1c
Ube2i	Pparg, Sgk1, Abcb11, Alb, Nr0b2
Uchl3	Bax, Nedd8, Trp53
Ugt2b1	Nr0b2
Upp1	Acox1
Urgcp	Ccnd1
Usf1	Agt, Cpt1a, Igfbp3, Spp1, B2m, Cat, Ces2c, Pigr
Usf2	Agt, Cpt1a, Igfbp3, Spp1, B2m, Gck, Pigr, Thrsp
Usp1	Fancd2, Usp1
Usp4	Adora2a
Vamp3	Vamp2
Vcam1	Abcg2, Cd44, Vcam1
Vdac1	App
Vegfa	Ache, Akt1, Atp5g2, Atp5o, Bax, Bcat2, Birc5, Btk, Ccne1, Ccrl2, Cd34, Cdc25c, Cdkn1b, Clic4, Cox8a, Cxcr4, E2f1, E2f2, Gart, Grb10, Hk1, Hmox1, Id1, Inpp5d, Kars, Ldb1, Lmna, Mcl1, Me2, Mmp9, Mrpl3, Nme1, Nrf1, Pcna, Pdgfb, Pim1, Set, Stfa1, Tbc1d8, Tgfb1, Thbs1, Tomm20, Tomm22, Trp53, Tspo, Vcam1, Adam15, Bcl2a1b, Bcl6b, Cav1, Cbfb, Cdh5, Col1a1, Cstb, Ctsb, Dusp5, Ephb4, Ets1, Ets2, Fabp4, Fn1…
Vegfc	Flt4, Kdr, Vegfc
Vhl	Akt1, Arpc1a, Bcl2l1, Cdkn1b, Cfl1, Cltc, Cops5, Cxcr4, E2f1, Faf1, Gpr56, Hmox1, Hnrnpa2b1, Ier3, Lmna, Mif, Mxi1, Nfe2, Nosip, Pcna, Pdgfb, Pfkfb3, Ppil1, Rap1b, Rhof, Rps6, Sec61g, Skp2, Slc16a3, Tfrc, Tmed3, Trp53, Tyms, Vim, Fth1, Gpx1, Aif1, Cav1, Dab2, Fn1, Gal3st1, Itga5, Mmp14, Nedd9, Pisd, Slc40a1, Sparc, Tagln
Vkorc1	F9
Vps25	Egfr
Vps26a	App
Wac	Alpl, G6pdx, Rad1
Wfdc1	Icam1
Whsc1l1	Ccnd1
Wnt2	Ctnnb1, Dvl2
Xbp1	Alg2, Copb2, Creb3l1, Dnajc10, Dolpp1, Ets1, Fkbp10, Fn1, Icam1, Kdelr2, Kdelr3, Lepre1, Rcn3, Sec31a, Selm, Ssr2, Vamp2, Cat, Cyp1a2, Edem1, Ero1lb, Hyou1, Lman2, Sec24d, Serpina1c, Sod1
Xdh	Avpr1a, Mmp2, Ppara, Pparg, Spp1
Xpa	Kin, Ptgs1
Xpc	Casp2, Mbp, Trp53
Xrcc5	Fkbp5, Nfkb1, Tmprss2, Apoe, Xdh
Xrcc6	Fkbp5, Nfkb1, Tmprss2, Apoa1, Pla1a
Ywhag	Bax, Cct6a, Gpi1, Napa, Trp53
Yy1	Api5, Aurka, Aurkb, Bak1, Bcl2l1, Birc5, Btf3, Btg2, Bub1b, Capg, Cbx3, Ccna2, Ccnb1, Ccnb2, Cdc6, Cdc25c, Cdca3, Cdkn1c, Cdkn2c, Cenpa, Cenph, Cxcr4, Cybb, Dnajb4, Eef1b2, Eif4g2, Fen1, Foxm1, H2afx, Hmgb3, Hmox1, Hnrnpa1, Hnrnpc, Incenp, Kif11, Kif23, Kif20a, Kif2c, Lmnb1, Luc7l2, Mad2l1, Mat2a, Mcm4, Mcm5, Mcm6, Mcm7, Mki67, Mpg, Mxd3, Myc, Ncapd2, Nnat, Pcna, Pias1, Plagl1, Plk1, Pnrc2, Polh,…
Zc3h14	Il15, Lhx2, Rilpl1, Tsc22d1, Il15ra, Vnn3
Zdhhc7	App
Zfp217	Gata4, Igfbp3, Mpzl2, Socs2
Zfp385b	Fas, Perp
Zfp652	Tcf12, Tgfbr2
Zfp746	G6pc
Zmpste24	Igfbp3, Socs2, Dio1, Ghr, Igfals
