# Supplementary material for: Deciphering the Developmental Dynamics of the Mouse Liver Transcriptome
Source: PLoS One. 2015 Oct 23;10(10):e0141220. doi: 10.1371/journal.pone.0141220 (PMC4619800; doi:10.1371/journal.pone.0141220)
Supplement: S16 Table — (XLSX) [file pone.0141220.s022.xlsx]

## Sheet: Sheet1
Hypergeomatric p-value of the significance of association of upstream regulators in each sub-cluster (Figure 6B) with genes associated with each temporal group.
		Temporal period
		Prenatal and Neonatal	Prenatal and Adult	Neonatal	Neonatal and Adolescent	Adolescent and Adult	Adult
Sub-cluster	01	6.23677e-06	1	0.503468	0.988923	0.999598	0.999973
	02	7.15745e-05	0.855708	0.900978	0.994937	0.923377	0.552119
	03	6.29004e-06	0.906552	0.352269	0.972939	0.933868	0.999786
	04	0.628146	0.21239	0.677933	0.502886	0.991744	0.956492
	05	0.987	0.668336	0.0320076	0.277134	0.959177	0.996586
	06	1	0.740223	0.72741	0.00499796	6.58551e-07	0.00511124
	07	0.991359	0.165762	0.463334	0.146394	0.366872	0.00080101
	08	0.93693	0.0167858	0.915396	0.461502	0.58269	2.58881e-05
	09	0.999945	0.257011	0.900155	0.189297	0.000184824	0.00708999
	10	0.994444	1	0.623757	0.131293	0.0430314	0.053077
