# Supplementary material for: Deciphering the Developmental Dynamics of the Mouse Liver Transcriptome
Source: PLoS One. 2015 Oct 23;10(10):e0141220. doi: 10.1371/journal.pone.0141220 (PMC4619800; doi:10.1371/journal.pone.0141220)
Supplement: S18 Table — (XLSX) [file pone.0141220.s024.xlsx]

## Sheet: Prenatal and Neonatal
Upstream regulatory module (Prenatal and Neonatal)
ICC	#Upstream regulators	#Targets	Upstream Regulators	Targets	GO molecular functions	GO biological processes
-0.87337	2	43	Igf1,Trp53	Ada,Akt1,Bak1,Bax,Bcl2l1,Birc5,Ccna2,Ccnb1,Ccnd2,Ccnd3,Ccne1,Cd44,Cdc42,Cdk1,Cdk2,Cdk4,Cdkn1b,Ctsd,Ddit3,E2f1,Gapdh,H2afx,Hdc,Hmox1,Ier3,Ly6c2,Mapk1,Mcl1,Mki67,Myc,Nfe2,Pbk,Pcna,Pim1,Plaur,Rela,Slc2a4,Slpi,Srsf3,Tgfb1,Thbs1,Trp53,Vim	BH3 domain binding | histone kinase activity | cyclin-dependent protein serine/threonine kinase activity | glucose-6-phosphate isomerase activity | 6-phosphofructokinase activity | thioredoxin peroxidase activity | ribonucleoside-diphosphate reductase activity, thioredoxin disulfide as acceptor	positive regulation of neuron apoptotic process | T cell homeostatic proliferation | release of cytochrome c from mitochondria | mitotic M phase | histone H3-K27 methylation | glycolytic process through glucose-6-phosphate | mismatch repair | somatic recombination of immunoglobulin gene segments | intrinsic apoptotic signaling pathway in response to DNA damage by p53 class mediator | protein expo…
0.93985	2	105	Tgfb1,Trp53	Afp,Akt1,Alox5,Anxa2,Asns,Bax,Bcl2l1,Birc5,Bub1,Bub1b,Cap1,Capns1,Cars,Ccna2,Ccnb1,Ccnb2,Ccnd2,Ccnd3,Ccne1,Ccne2,Cd44,Cdc20,Cdc25a,Cdc25c,Cdc42ep3,Cdc7,Cdk1,Cdk2,Cdk4,Cdkn1b,Cdkn3,Cdt1,Cks1b,Clic4,Cnn2,Csrp1,Ctsd,Cxcr2,Dnmt1,Dok1,E2f1,Elf4,Espl1,F2r,Foxo3,Fubp1,Gadd45a,Gata1,Gsn,Hdac2,Hmox1,Id1,Ier3,Ifi30,Ilk,Itgb7,Kit,Lbr,Ldha,Lgals3,Ly6c2,Mad1l1,Mapk1,Mcm2,Mki67,Mmp9,Msh6,Mybl2,Myc,Ncf1,Nek2,Nm…	histone kinase activity | cyclin-dependent protein serine/threonine kinase activity | DNA topoisomerase type II (ATP-hydrolyzing) activity	T cell homeostatic proliferation | release of cytochrome c from mitochondria | positive regulation of neuron apoptotic process | DNA damage response, signal transduction by p53 class mediator | megakaryocyte differentiation | positive regulation of metanephric mesenchymal cell migration
-0.97613	2	21	Erbb2,Igf1	Akt1,Bcl2l1,Birc5,Ccna2,Ccnb1,Ccnd2,Ccnd3,Ccne1,Cdk1,Cdkn1b,Ddit3,Lcn2,Mif,Mki67,Myc,Pcna,Plaur,Slpi,Thbs1,Trp53,Vim	glutamate 5-kinase activity | glutamate-5-semialdehyde dehydrogenase activity | histone kinase activity | cyclin-dependent protein serine/threonine kinase activity | glycerone-phosphate O-acyltransferase activity | spermidine synthase activity	spermidine biosynthetic process | T cell homeostatic proliferation | release of cytochrome c from mitochondria | positive regulation of neuron apoptotic process | ether lipid biosynthetic process
-0.95371	2	7	F2,Smarca4	Ccna2,Cd44,Cdkn1b,Cotl1,Cxcr4,Myc,Plaur	BH3 domain binding | histone kinase activity | cyclin-dependent protein serine/threonine kinase activity | dUTP diphosphatase activity | DNA helicase activity | guanine/thymine mispair binding | ribonucleoside-diphosphate reductase activity, thioredoxin disulfide as acceptor | CD27 receptor binding | DNA topoisomerase type II (ATP-hydrolyzing) activity | hemi-methylated DNA-binding | orotate phos…	activation of cysteine-type endopeptidase activity involved in apoptotic process by cytochrome c | spindle stabilization | mitotic spindle midzone assembly | release of cytochrome c from mitochondria | B cell negative selection | T cell homeostatic proliferation | positive regulation of neuron apoptotic process | DNA replication initiation | maintenance of DNA methylation | dUMP biosynthetic proc…
-0.95324	2	5	Cyp2j6,Trp53	Bcl2l1,Cd44,Cd82,Mmp9,Nme1	histone kinase activity | cyclin-dependent protein serine/threonine kinase activity | histidine decarboxylase activity | ribonucleoside-diphosphate reductase activity, thioredoxin disulfide as acceptor | CD27 receptor binding | DNA topoisomerase type II (ATP-hydrolyzing) activity	spindle stabilization
-0.94839	2	42	Igf1,Tgfb1	Akt1,Bax,Bcl2l1,Birc5,Camp,Ccna2,Ccnb1,Ccnd2,Ccnd3,Ccne1,Cd44,Cdk1,Cdk2,Cdk4,Cdkn1b,Ctsd,Cyba,Cybb,Daxx,Ddx5,E2f1,Gfap,Hmga1,Hmox1,Ier3,Lcn2,Ly6c2,Mapk1,Mki67,Myb,Myc,Ncf2,Pcna,Pim1,Plaur,Slc20a1,Srsf3,Tgfb1,Thbs1,Trp53,Vcam1,Vim	glycogenin glucosyltransferase activity | DNA topoisomerase type II (ATP-hydrolyzing) activity	---
-0.94677	2	6	Igf1,Mkl1	Bcl2l1,Camp,Cyba,Lcn2,Slc20a1,Slpi	dUTP diphosphatase activity | guanine/thymine mispair binding | O-phospho-L-serine:2-oxoglutarate aminotransferase activity | ribonucleoside-diphosphate reductase activity, thioredoxin disulfide as acceptor | DNA topoisomerase type II (ATP-hydrolyzing) activity | hemi-methylated DNA-binding | orotate phosphoribosyltransferase activity | orotidine-5'-phosphate decarboxylase activity	DNA replication initiation | dUMP biosynthetic process | dUTP catabolic process | DNA unwinding involved in DNA replication | somatic recombination of immunoglobulin genes involved in immune response | mismatch repair | somatic hypermutation of immunoglobulin genes | somatic recombination of immunoglobulin gene segments
-0.9454	2	6	Abl1,Igf1	Ccna2,Ccnd2,Ccne1,Cdkn1b,Myc,Trp53	Intermediate conductance calcium-activated potassium channel activity | ribonucleoside-diphosphate reductase activity, thioredoxin disulfide as acceptor | DNA topoisomerase type II (ATP-hydrolyzing) activity	---
-0.9435	2	5	Apoe,Ptpn6	Bax,Cd44,Cybb,Ncf2,Timp1	dUTP diphosphatase activity | guanine/thymine mispair binding | ribonucleoside-diphosphate reductase activity, thioredoxin disulfide as acceptor | DNA topoisomerase type II (ATP-hydrolyzing) activity | hemi-methylated DNA-binding | orotate phosphoribosyltransferase activity | orotidine-5'-phosphate decarboxylase activity	DNA replication initiation | dUMP biosynthetic process | dUTP catabolic process | DNA unwinding involved in DNA replication | somatic recombination of immunoglobulin genes involved in immune response | mismatch repair | somatic hypermutation of immunoglobulin genes | somatic recombination of immunoglobulin gene segments
-0.93794	2	21	Apoe,Tgfb1	Alox12,Bax,Ccnd2,Cd36,Cd44,Ctsd,Cybb,F2r,Hmox1,Il1rn,Itgam,Lcn2,Mgea5,Mmp9,Ncf1,Ncf2,Sae1,Tgfb1,Timp1,Tnfrsf14,Vcam1	BH3 domain binding | histone kinase activity | cyclin-dependent protein serine/threonine kinase activity | O-phospho-L-serine:2-oxoglutarate aminotransferase activity | ribonucleoside-diphosphate reductase activity, thioredoxin disulfide as acceptor	T cell homeostatic proliferation | positive regulation of neuron apoptotic process | histone H3-K27 methylation | mismatch repair | somatic recombination of immunoglobulin gene segments
-0.9368	2	17	F2,Trp53	Bax,Casp2,Ccna2,Ccnd2,Cd44,Cdkn1b,F2r,Hmox1,Ier3,Mmp9,Mybl2,Myc,Ncf1,Pdgfb,Plaur,Tagln2,Thbs1	glutaminase activity | phenylpyruvate tautomerase activity | ribonucleoside-diphosphate reductase activity, thioredoxin disulfide as acceptor	DNA damage response, signal transduction by p53 class mediator
-0.93635	2	6	F2,Foxm1	Ccna2,Cdkn1b,Mmp9,Myc,Plaur,Skp2	histone kinase activity | cyclin-dependent protein serine/threonine kinase activity | ribonucleoside-diphosphate reductase activity, thioredoxin disulfide as acceptor	T cell proliferation involved in immune response
-0.93404	2	5	Actl6a,F2	Ccna2,Ccnd2,Cdkn1b,Hmox1,Myc	histone kinase activity | cyclin-dependent protein serine/threonine kinase activity	T cell homeostatic proliferation | release of cytochrome c from mitochondria | positive regulation of neuron apoptotic process
-0.93327	2	6	Apoe,Erbb2	Actb,Ccnd2,Cd36,F2r,Lcn2,Mmp9	histone kinase activity | cyclin-dependent protein serine/threonine kinase activity | leukotriene-A4 hydrolase activity | DNA topoisomerase type II (ATP-hydrolyzing) activity	T cell homeostatic proliferation | positive regulation of neuron apoptotic process | DNA damage response, signal transduction by p53 class mediator
-0.93133	2	8	F2,Hdac1	Bax,Ccna2,Ccnd2,Cd44,Cdkn1b,Mmp9,Myc,Pdgfb	DNA topoisomerase type II (ATP-hydrolyzing) activity	---
-0.93091	2	6	Apoe,Mkl1	Actb,F2r,Lcn2,Mmp9,S100a8,S100a9	cyclin-dependent protein serine/threonine kinase activity	T cell homeostatic proliferation | positive regulation of neuron apoptotic process | negative regulation of growth of symbiont on or near host surface | hair follicle placode formation | positive regulation of metanephric mesenchymal cell migration
-0.92787	2	15	Igf1,Sfpi1	Bax,Ccna2,Ccnd2,Cdk1,Cybb,E2f1,Gata2,Mbp,Mcl1,Myb,Myc,Ncf2,Pcna,Rela,Tk1	adenosine deaminase activity | BH3 domain binding | cyclin-dependent protein serine/threonine kinase activity | histidine decarboxylase activity	negative regulation of leukocyte migration | adenosine catabolic process | deoxyadenosine catabolic process | positive regulation of T cell differentiation in thymus | dATP catabolic process | inosine biosynthetic process | negative regulation of adenosine receptor signaling pathway | negative regulation of mucus secretion | T cell homeostatic proliferation | positive regulation of neuron apoptot…
-0.92427	2	5	Cyp2j6,Tgfb1	Bcl2l1,Cd44,Mmp9,Nme1,Vcam1	BH3 domain binding | aspartate carbamoyltransferase activity | carbamoyl-phosphate synthase (glutamine-hydrolyzing) activity | dihydroorotase activity | cyclin-dependent protein serine/threonine kinase activity | methionine adenosyltransferase activity	T cell homeostatic proliferation | positive regulation of neuron apoptotic process | 'de novo' pyrimidine nucleobase biosynthetic process | S-adenosylmethionine biosynthetic process
-0.92032	2	6	Apoe,Srf	Actb,Lcn2,Mmp9,S100a8,S100a9,Srebf2	porphobilinogen synthase activity | ribonucleoside-diphosphate reductase activity, thioredoxin disulfide as acceptor | hemi-methylated DNA-binding	DNA replication initiation | DNA unwinding involved in DNA replication | positive regulation of metanephric mesenchymal cell migration
-0.91969	2	7	Igf1,Ptpn6	Bax,Cd44,Cdk4,Cdkn1b,Cybb,Myc,Ncf2	histone kinase activity | leukotriene-A4 hydrolase activity | O-phospho-L-serine:2-oxoglutarate aminotransferase activity | orotate phosphoribosyltransferase activity | orotidine-5'-phosphate decarboxylase activity	mismatch repair
-0.91956	2	6	F2,Max	Bax,Cad,Ccnd2,Cdkn1b,Hmga1,Myc	adenosine deaminase activity | BH3 domain binding | histone kinase activity | cyclin-dependent protein serine/threonine kinase activity | histidine decarboxylase activity	negative regulation of leukocyte migration | adenosine catabolic process | deoxyadenosine catabolic process | positive regulation of T cell differentiation in thymus | dATP catabolic process | inosine biosynthetic process | negative regulation of adenosine receptor signaling pathway | negative regulation of mucus secretion | release of cytochrome c from mitochondria | B cell negative selection | …
-0.91776	2	10	Apoe,Sfpi1	Actb,Bax,Ccnd2,Cybb,Il1rn,Itgam,Ncf1,Ncf2,Rela,Tnfrsf14	dUTP diphosphatase activity | guanine/thymine mispair binding | ribonucleoside-diphosphate reductase activity, thioredoxin disulfide as acceptor | DNA topoisomerase type II (ATP-hydrolyzing) activity | hemi-methylated DNA-binding | orotate phosphoribosyltransferase activity | orotidine-5'-phosphate decarboxylase activity	DNA replication initiation | dUMP biosynthetic process | dUTP catabolic process | DNA unwinding involved in DNA replication | somatic recombination of immunoglobulin genes involved in immune response | mismatch repair | somatic hypermutation of immunoglobulin genes | somatic recombination of immunoglobulin gene segments
-0.91316	2	32	F2,Tgfb1	Bax,Ccna2,Ccnd2,Cd44,Cdkn1b,Coro1c,Cotl1,Ctps,Cxcr4,Cybb,F2r,Hmga1,Hmox1,Ier3,Mmp9,Mybl2,Myc,Ncf1,Ncf2,Nup62,Pdgfb,Plaur,Rac1,Slc2a3,Slc7a1,Srf,Srm,Thbs1,Uck2,Vasp,Vcam1,Vwf	BH3 domain binding | histone kinase activity | cyclin-dependent protein serine/threonine kinase activity | ribonucleoside-diphosphate reductase activity, thioredoxin disulfide as acceptor	T cell homeostatic proliferation | positive regulation of neuron apoptotic process | histone H3-K27 methylation | mismatch repair | somatic recombination of immunoglobulin gene segments
-0.90919	2	7	Cav1,Igf1	Akt1,Ccne1,Hmox1,Osbpl7,Pcna,Slc20a1,Thbs1	histone kinase activity | cyclin-dependent protein serine/threonine kinase activity	T cell homeostatic proliferation | release of cytochrome c from mitochondria | positive regulation of neuron apoptotic process | negative regulation of growth of symbiont on or near host surface
-0.90739	2	7	Igf1,Srf	Bcl2l1,Camp,Cdk4,Lcn2,Mcl1,Myb,Slpi	DNA topoisomerase type II (ATP-hydrolyzing) activity | hemi-methylated DNA-binding	spindle stabilization | DNA unwinding involved in DNA replication
-0.9037	2	7	Btk,Igf1	Bcl2l1,Ccnd2,Ccnd3,Ccne1,Cdk2,Cdk4,Hmox1	O-phospho-L-serine:2-oxoglutarate aminotransferase activity | ribonucleoside-diphosphate reductase activity, thioredoxin disulfide as acceptor	mismatch repair | somatic recombination of immunoglobulin gene segments
-0.9025	2	11	E2f1,F2	Bax,Ccna2,Ccnd2,Cd44,Cdkn1b,Clic1,Hmga1,Mybl2,Myc,Uck2,Vcam1	histone kinase activity | cyclin-dependent protein serine/threonine kinase activity | DNA topoisomerase type II (ATP-hydrolyzing) activity	---
-0.90131	2	5	Gata2,Igf1	Cdkn1b,Cybb,Myc,Trp53,Vcam1	BH3 domain binding | histone kinase activity | cyclin-dependent protein serine/threonine kinase activity | 2',3'-cyclic-nucleotide 3'-phosphodiesterase activity | phenylpyruvate tautomerase activity | ornithine decarboxylase activity	T cell homeostatic proliferation | release of cytochrome c from mitochondria | positive regulation of neuron apoptotic process | DNA damage response, signal transduction by p53 class mediator
-0.90083	2	5	F2,Smarcb1	Ccna2,Cd44,Cxcr4,Mybl2,Skp2	BH3 domain binding | ubiquitin activating enzyme activity	---
-0.89325	2	6	F2,Gata1	Ccnd2,Cdkn1b,Cybb,Gp6,Myc,Vwf	ribonucleoside-diphosphate reductase activity, thioredoxin disulfide as acceptor	---
-0.89252	2	17	Apoe,Cd44	Actb,Ccnd2,Cd36,Cd44,Hmmr,Hsp90ab1,Il1rn,Mgea5,Mmp9,Mtch1,Mybbp1a,Prkrip1,Ptp4a3,Smarcd1,Vcam1,Vcp,Wbp2	histone kinase activity | cyclin-dependent protein serine/threonine kinase activity | ribonucleoside-diphosphate reductase activity, thioredoxin disulfide as acceptor	---
-0.88804	2	6	Camp,Igf1	Bak1,Bax,Bcl2l1,Camp,Mcl1,Trp53	IgE binding	positive regulation of mast cell cytokine production
-0.88716	2	14	Apoe,Trp53	Actb,Bax,Ccnd2,Cd44,Ctsd,F2r,Hmmr,Hmox1,Hsp90ab1,Mmp9,Ncf1,Ptp4a3,Rela,Tgfb1	histone kinase activity | ribonucleoside-diphosphate reductase activity, thioredoxin disulfide as acceptor | DNA topoisomerase type II (ATP-hydrolyzing) activity | hemi-methylated DNA-binding	T cell homeostatic proliferation | positive regulation of neuron apoptotic process | positive regulation of metanephric mesenchymal cell migration
-0.88712	2	5	Cebpe,F2	Ccnd2,Cdkn1b,Mmp9,Myc,Ncf1	---	negative regulation of growth of symbiont on or near host surface | positive regulation of peptide secretion | neutrophil aggregation | serotonin transport | serotonin uptake | hemangioblast cell differentiation
-0.88144	2	5	F2,Gpc1	Ccna2,Ccnd2,Cdkn1b,Myc,Skp2	histone kinase activity | DNA helicase activity	DNA replication initiation | histone H3-K27 methylation | DNA unwinding involved in DNA replication
-0.87725	2	7	F2,Ptpn6	Bax,Cd44,Cdkn1b,Cybb,Gp6,Myc,Ncf2	histone kinase activity | cyclin-dependent protein serine/threonine kinase activity | DNA topoisomerase type II (ATP-hydrolyzing) activity	T cell homeostatic proliferation | positive regulation of neuron apoptotic process | DNA damage response, signal transduction by p53 class mediator
-0.8753	2	6	Prkcz,Trp53	Bax,Casp2,Hmox1,Mapk1,Mmp9,Myc	ribonucleoside-diphosphate reductase activity, thioredoxin disulfide as acceptor | DNA topoisomerase type II (ATP-hydrolyzing) activity	---
-0.87222	2	23	F2,Myc	Bax,Cad,Ccna2,Ccnd2,Cd44,Cdkn1b,Eif4a1,F2r,Hmga1,Hmox1,Ier3,Mif,Mmp9,Myc,Plaur,Rhoa,Skp2,Slc2a3,Srm,Tagln2,Thbs1,Ube2s,Vcam1	O-phospho-L-serine:2-oxoglutarate aminotransferase activity | orotate phosphoribosyltransferase activity | orotidine-5'-phosphate decarboxylase activity	---
-0.86905	2	5	F2,Gata2	Cdkn1b,Cybb,Myc,Skp2,Vcam1	DNA topoisomerase type II (ATP-hydrolyzing) activity	T cell homeostatic proliferation | positive regulation of neuron apoptotic process
-0.86883	2	6	Cdk9,F2	Cad,Ccnd2,Cxcr4,Mmp9,Mybl2,Myc	DNA helicase activity | ribonucleoside-diphosphate reductase activity, thioredoxin disulfide as acceptor	DNA replication initiation | histone H3-K27 methylation | DNA unwinding involved in DNA replication
-0.86744	2	7	F2,Sfpi1	Bax,Ccna2,Ccnd2,Cybb,Myc,Ncf1,Ncf2	histone kinase activity | cyclin-dependent protein serine/threonine kinase activity	---
-0.8665	2	6	F2,Kit	Ccnd2,Cd44,Cdkn1b,Cxcr4,Hmox1,Myc	histone kinase activity | cyclin-dependent protein serine/threonine kinase activity | ribonucleoside-diphosphate reductase activity, thioredoxin disulfide as acceptor | CD27 receptor binding | DNA topoisomerase type II (ATP-hydrolyzing) activity	spindle stabilization
-0.86485	2	5	F2,Hipk2	Ccnd2,Cdkn1b,Epb4.1,Rac1,Rac2	---	---
-0.86418	2	9	F2,Foxo3	Cad,Ccnd2,Cdkn1b,Ier3,Mmp9,Myc,Skp2,Slc7a1,Txnrd2	superoxide-generating NADPH oxidase activity | spermidine synthase activity	T cell homeostatic proliferation | positive regulation of metanephric mesenchymal cell migration
-0.8581	2	5	F2,Rbl1	Ccna2,Cdkn1b,Mybl2,Myc,Skp2	aspartate carbamoyltransferase activity | carbamoyl-phosphate synthase (glutamine-hydrolyzing) activity | dihydroorotase activity | ornithine decarboxylase activity	T cell homeostatic proliferation | 'de novo' pyrimidine nucleobase biosynthetic process | histone H3-K27 methylation
-0.85262	2	6	Apoe,Hdac1	Bax,Ccnd2,Cd44,Lcn2,Mmp9,S100a9	histone kinase activity | cyclin-dependent protein serine/threonine kinase activity	T cell homeostatic proliferation | positive regulation of neuron apoptotic process
-0.85227	2	6	Arnt,Igf1	Ccnd2,Cdk4,Ctsd,Gapdh,Trp53,Vim	alkaline phosphatase activity | BH3 domain binding | cyclin-dependent protein serine/threonine kinase activity	T cell homeostatic proliferation | positive regulation of neuron apoptotic process
-0.85083	2	6	Cd44,F2	Ccnd2,Cd44,Cdkn1b,Mmp9,Thbs1,Vcam1	ribonucleoside-diphosphate reductase activity, thioredoxin disulfide as acceptor	mismatch repair | somatic recombination of immunoglobulin gene segments
-0.85074	2	5	F2,Mkl1	Cxcr4,F2r,Gp6,Mmp9,Srf	ribonucleoside-diphosphate reductase activity, thioredoxin disulfide as acceptor | DNA topoisomerase type II (ATP-hydrolyzing) activity	---
-0.84691	2	7	Cdk2,Igf1	Ccnd3,Ccne1,Cdk4,E2f1,H2afx,Myc,Pcna	histone kinase activity | ribonucleoside-diphosphate reductase activity, thioredoxin disulfide as acceptor	T cell homeostatic proliferation | positive regulation of neuron apoptotic process
-0.84516	2	5	Cyp2j6,Myc	Bcl2l1,Cd44,Mmp9,Nme1,Vcam1	histone kinase activity | cyclin-dependent protein serine/threonine kinase activity	---
-0.84228	2	5	F2,Snca	Bax,Cybb,Mmp9,Ncf1,Ncf2	glucose-6-phosphate dehydrogenase activity | DNA topoisomerase type II (ATP-hydrolyzing) activity	NADP biosynthetic process | pentose biosynthetic process
-0.84202	2	5	Cdkn1b,F2	Cdkn1b,Epb4.1,Mmp9,Myc,Skp2	BH3 domain binding | cyclin-dependent protein serine/threonine kinase activity	T cell homeostatic proliferation | positive regulation of neuron apoptotic process
-0.83993	2	5	Erbb2,Psen2	Actb,Cd9,F2r,Prc1,Trp53	DNA helicase activity	DNA replication initiation | histone H3-K27 methylation | DNA unwinding involved in DNA replication
-0.83493	2	7	Igf1,Smarcb1	Ccna2,Ccne1,Cd44,Cdk1,E2f1,Eif4e,Trp53	DNA helicase activity	DNA replication initiation | histone H3-K27 methylation | DNA unwinding involved in DNA replication
-0.83478	2	12	E2f3,Igf1	Birc5,Ccna2,Ccnb1,Ccnd3,Ccne1,Cdk1,Cdk2,E2f1,Myb,Myc,Pcna,Tk1	DNA topoisomerase type II (ATP-hydrolyzing) activity	---
-0.83401	2	11	Igf1,Vhl	Akt1,Bcl2l1,Cdkn1b,E2f1,Hmox1,Ier3,Mif,Nfe2,Pcna,Trp53,Vim	histone kinase activity | DNA topoisomerase type II (ATP-hydrolyzing) activity	---
-0.83379	2	5	Igf1,Smarce1	Ccnb1,Ccne1,Cdk1,Ctsd,Myc	cyclin-dependent protein serine/threonine kinase activity	T cell homeostatic proliferation | positive regulation of neuron apoptotic process
-0.83271	2	6	Apoe,Cebpe	Ccnd2,Il1rn,Itgam,Lcn2,Mmp9,Ncf1	DNA topoisomerase type II (ATP-hydrolyzing) activity	---
-0.83271	2	5	Igf1,Pml	Bax,Birc5,Ccne1,Cdk2,Trp53	histone kinase activity | ribonucleoside-diphosphate reductase activity, thioredoxin disulfide as acceptor | DNA topoisomerase type II (ATP-hydrolyzing) activity | hemi-methylated DNA-binding	T cell homeostatic proliferation | positive regulation of neuron apoptotic process
-0.82674	2	8	Igf1,Nras	Bcl2l1,Ccnb1,Ccne1,Cybb,Mcl1,Mki67,Ncf2,Slc2a4	ribonucleoside-diphosphate reductase activity, thioredoxin disulfide as acceptor	DNA replication initiation
-0.82479	2	7	Igf1,Psen1	Gapdh,Gfap,Mapk1,Mbp,Myc,Tgfb1,Trp53	DNA topoisomerase type II (ATP-hydrolyzing) activity | hemi-methylated DNA-binding	spindle stabilization | DNA unwinding involved in DNA replication
-0.82067	2	7	Igf1,Tfdp1	Ccnd3,Ccne1,Cdk1,E2f1,Myb,Myc,Trp53	cyclin-dependent protein serine/threonine kinase activity | histidine decarboxylase activity	---
-0.82065	2	13	Hdac1,Igf1	Bax,Ccna2,Ccnb1,Ccnd2,Ccne1,Cd44,Cdk1,Cdk2,Cdkn1b,H2afx,Lcn2,Myc,Trp53	adenosine deaminase activity | BH3 domain binding | cyclin-dependent protein serine/threonine kinase activity | histidine decarboxylase activity	negative regulation of leukocyte migration | adenosine catabolic process | deoxyadenosine catabolic process | positive regulation of T cell differentiation in thymus | dATP catabolic process | inosine biosynthetic process | negative regulation of adenosine receptor signaling pathway | negative regulation of mucus secretion | T cell homeostatic proliferation | positive regulation of neuron apoptot…
-0.81698	2	8	Myc,Smarca2	Ccne1,Cd44,Cdk2,E2f1,Itgam,Nme1,Rrm2,Tyms	---	---
-0.80953	2	5	F2,Plaur	Cybb,Mmp9,Myc,Plaur,Rac1	BH3 domain binding | histone kinase activity | cyclin-dependent protein serine/threonine kinase activity	release of cytochrome c from mitochondria | B cell negative selection | T cell homeostatic proliferation | positive regulation of neuron apoptotic process
-0.8088	2	11	Foxm1,Igf1	Birc5,Ccna2,Ccnb1,Ccne1,Cdk1,Cdk2,Cdkn1b,Myc,Plaur,Trp53,Vim	---	DNA replication initiation
-0.80863	2	5	Cops5,Igf1	Bax,Ccne1,Cdkn1b,H2afx,Trp53	ribonucleoside-diphosphate reductase activity, thioredoxin disulfide as acceptor | DNA topoisomerase type II (ATP-hydrolyzing) activity	---
-0.8077	2	12	Erbb2,F2	Ccna2,Ccnd2,Cdkn1b,F2r,Mif,Mmp9,Mybl2,Myc,Plaur,Skp2,Thbs1,Vwf	DNA topoisomerase type II (ATP-hydrolyzing) activity | hemi-methylated DNA-binding	DNA unwinding involved in DNA replication
-0.80759	2	9	Smarca2,Tgfb1	Ccne1,Cd36,Cd44,Cdk2,E2f1,Itgam,Nme1,Rbl1,Tyms	---	paracrine signaling | positive regulation of metanephric mesenchymal cell migration
-0.80744	2	7	F2,Kras	Casp2,Cd44,Cdkn1b,Ier3,Myc,Rhoa,Thbs1	histone kinase activity | DNA topoisomerase type II (ATP-hydrolyzing) activity	T cell homeostatic proliferation | positive regulation of neuron apoptotic process | paracrine signaling | positive regulation of metanephric mesenchymal cell migration
-0.80543	2	6	Igf1,Mybl2	Birc5,Ccna2,Ccnb1,Cdk1,Cdk2,Myc	ribonucleoside-diphosphate reductase activity, thioredoxin disulfide as acceptor | hemi-methylated DNA-binding	DNA unwinding involved in DNA replication | positive regulation of metanephric mesenchymal cell migration
-0.80473	2	5	Ctsb,Igf1	Cdk4,Cybb,E2f1,Myc,Plaur	[methionine synthase] reductase activity | DNA topoisomerase type II (ATP-hydrolyzing) activity	---
-0.79884	2	17	F2,Sp1	Bax,Cad,Ccna2,Ccnd2,Cdkn1b,F2r,Gp6,Hmga1,Hmox1,Mmp9,Mybl2,Myc,Ncf2,Pdgfb,Plaur,Slc2a3,Slc7a1	DNA topoisomerase type II (ATP-hydrolyzing) activity | hemi-methylated DNA-binding	spindle stabilization | DNA unwinding involved in DNA replication
-0.79375	2	8	Smarca2,Trp53	Ccne1,Cd44,Cdk2,E2f1,Nme1,Rbl1,Rrm2,Tyms	DNA helicase activity | ribonucleoside-diphosphate reductase activity, thioredoxin disulfide as acceptor	DNA replication initiation | histone H3-K27 methylation | DNA unwinding involved in DNA replication
-0.79367	2	5	F2,Hdac2	Cdkn1b,Cybb,Mmp9,Myc,Pdgfb	methionine adenosyltransferase activity	S-adenosylmethionine biosynthetic process
-0.79317	2	8	Actl6a,Igf1	Bcl2l1,Ccna2,Ccnd2,Cdk2,Cdkn1b,Hmox1,Mcl1,Myc	---	---
-0.79312	2	10	Erbb3,Trp53	Actb,Bax,Ccnd2,Cd47,Cdkn1b,Hmox1,Plk1,Slpi,Thbs1,Usp14	arachidonate 5-lipoxygenase activity	lipoxygenase pathway | leukotriene production involved in inflammatory response | leukotriene biosynthetic process | megakaryocyte differentiation
-0.79286	2	5	Elavl1,Igf1	Ccne1,Cdk2,Hmox1,Myc,Trp53	histone kinase activity | ribonucleoside-diphosphate reductase activity, thioredoxin disulfide as acceptor	T cell homeostatic proliferation | positive regulation of neuron apoptotic process
-0.79218	2	6	Igf1,Ikzf1	Bcl2l1,Ccnd2,Ccnd3,Cdkn1b,Myc,Nfe2	superoxide-generating NADPH oxidase activity	DNA damage response, signal transduction by p53 class mediator
-0.78552	2	6	F2,Jak2	Bax,Ccnd2,Cdkn1b,Cybb,Myc,Thbs1	ribonucleoside-diphosphate reductase activity, thioredoxin disulfide as acceptor	---
-0.78262	2	6	F2,Yy1	Ccna2,Cxcr4,Cybb,Hmox1,Myc,Vwf	---	spindle stabilization | T cell homeostatic proliferation | positive regulation of neuron apoptotic process
-0.781	2	41	Igf1,Myc	Akt1,Bax,Bcl2l1,Birc5,Ccna2,Ccnb1,Ccnd2,Ccnd3,Ccne1,Cd44,Cdc42,Cdk1,Cdk2,Cdk4,Cdkn1b,Cebpd,Cnp,Ctsd,Ddit3,Ddx5,E2f1,Eif4e,Gapdh,Hmga1,Hmox1,Ier3,Ly6c2,Mbp,Mcl1,Mif,Mki67,Myc,Odc1,Parp1,Pcna,Plaur,Tgfb1,Thbs1,Trp53,Vcam1,Vim	DNA topoisomerase type II (ATP-hydrolyzing) activity	---
-0.78071	2	5	E2f4,Smarca2	Ccne1,Cdk2,E2f1,Rbl1,Rrm2	histone kinase activity | ribonucleoside-diphosphate reductase activity, thioredoxin disulfide as acceptor | DNA topoisomerase type II (ATP-hydrolyzing) activity | hemi-methylated DNA-binding	T cell homeostatic proliferation | positive regulation of neuron apoptotic process
-0.77909	2	6	Apoe,E2f1	Bax,Ccnd2,Cd44,Tgfb1,Vcam1,Vcp	BH3 domain binding | cyclin-dependent protein serine/threonine kinase activity	T cell homeostatic proliferation | positive regulation of neuron apoptotic process
-0.77606	2	8	Igf1,Kit	Bcl2l1,Ccnd2,Ccnd3,Cd44,Cdkn1b,Hdc,Hmox1,Myc	ribonucleoside-diphosphate reductase activity, thioredoxin disulfide as acceptor | DNA topoisomerase type II (ATP-hydrolyzing) activity | hemi-methylated DNA-binding	---
-0.77317	2	11	E2f2,Igf1	Birc5,Ccna2,Ccnb1,Ccnd3,Ccne1,Cdk1,E2f1,Myb,Myc,Pcna,Trp53	DNA topoisomerase type II (ATP-hydrolyzing) activity | hemi-methylated DNA-binding	DNA unwinding involved in DNA replication
-0.77111	2	6	Erbb3,Tgfb1	Bax,Ccnd2,Cdkn1b,Hmox1,Mxi1,Thbs1	aspartate carbamoyltransferase activity | carbamoyl-phosphate synthase (glutamine-hydrolyzing) activity | dihydroorotase activity	de novo' pyrimidine nucleobase biosynthetic process
-0.77073	2	5	Apoe,Ets1	Bax,Hmox1,Mmp9,Ncf1,Tnfsf14	glutamate-cysteine ligase catalytic subunit binding | mannosyl-oligosaccharide glucosidase activity | O-phospho-L-serine:2-oxoglutarate aminotransferase activity	positive regulation of glutamate-cysteine ligase activity
-0.76614	2	6	Pml,Pten	Bax,Birc5,Ccne1,Ndrg1,Pcbp2,Trp53	methionine adenosyltransferase activity	S-adenosylmethionine biosynthetic process
-0.76217	2	6	Erbb2,Sod1	Actb,Bcl2l1,Bub1,Mmp9,Tmsb10,Trp53	ribonucleoside-diphosphate reductase activity, thioredoxin disulfide as acceptor | DNA topoisomerase type II (ATP-hydrolyzing) activity | hemi-methylated DNA-binding	---
-0.76157	2	16	Igf1,Kras	Bak1,Bcl2l1,Birc5,Ccnd3,Cd44,Cdkn1b,Ddit3,E2f1,Gfap,Ier3,Ly6c2,Myc,Pim1,Thbs1,Trp53,Vim	---	DNA replication initiation
-0.76014	2	7	Col18a1,Hras1	Bcl2l1,F2r,Mapk1,Myc,Rela,Sp3,Thbs1	---	---
-0.75967	2	8	E2f1,Smarca2	Alpl,Ccne1,Cd44,Cdk2,E2f1,Rbl1,Rrm2,Tyms	BH3 domain binding	---
-0.75663	2	6	Ccne1,Igf1	Ccna2,Ccne1,Cd44,E2f1,Pcna,Trp53	---	---
-0.75597	2	10	Tob1,Trp53	Ccna2,Cdk2,Cdkn1b,Cdt1,Chek1,Gmnn,Phlda3,Trp53,Ube2t,Wdhd1	ribonucleoside-diphosphate reductase activity, thioredoxin disulfide as acceptor	---
-0.75568	2	13	Apoe,Myc	Actb,Bax,Ccnd2,Cd44,Ctsd,F2r,Hmox1,Itgam,Mmp9,Mybbp1a,Tgfb1,Timp1,Vcam1	DNA topoisomerase type II (ATP-hydrolyzing) activity	---
-0.7539	2	8	Apoe,Ctnnb1	Actb,Ccnd2,Cd44,F2r,Mmp9,S100a8,Timp1,Vcam1	DNA topoisomerase type II (ATP-hydrolyzing) activity	---
-0.75168	2	9	Erbb3,Myc	Actb,Bax,Ccnd2,Cd47,Cdkn1b,Hmox1,Plk1,Thbs1,Tln1	aspartate carbamoyltransferase activity | carbamoyl-phosphate synthase (glutamine-hydrolyzing) activity | dihydroorotase activity | phenylpyruvate tautomerase activity | spermidine synthase activity	T cell homeostatic proliferation | 'de novo' pyrimidine nucleobase biosynthetic process
-0.75118	2	27	Igf1,Sp1	Ada,Bax,Birc5,Camp,Ccna2,Ccnd2,Ccnd3,Cdk1,Cdk2,Cdk4,Cdkn1b,Cebpd,Ctsd,E2f1,Hdc,Hmga1,Hmox1,Mcl1,Myc,Ncf2,Parp1,Pim1,Plaur,Sp1,Tgfb1,Trp53,Vim	histone kinase activity | DNA topoisomerase type II (ATP-hydrolyzing) activity	---
-0.75039	2	6	Hdac1,Smarca2	Ccne1,Cd44,Cdk2,Rbl1,Rrm2,Tyms	histone kinase activity | DNA topoisomerase type II (ATP-hydrolyzing) activity	T cell homeostatic proliferation | positive regulation of neuron apoptotic process | positive regulation of metanephric mesenchymal cell migration
-0.7489	2	5	Cul1,Igf1	Ccnd2,Ccne1,Cdkn1b,Myc,Trp53	beta-glucuronidase activity | histone kinase activity	---
-0.74766	2	9	Cdkn1b,Igf1	Ccnd3,Cdk2,Cdk4,Cdkn1b,Mcl1,Myc,Pcna,Sp1,Tk1	superoxide-generating NADPH oxidase activity	T cell homeostatic proliferation | positive regulation of mast cell cytokine production | megakaryocyte differentiation | cellular extravasation
-0.74691	2	5	Chek1,Igf1	E2f1,H2afx,Mcl1,Pcna,Trp53	---	negative regulation of growth of symbiont on or near host surface | megakaryocyte differentiation
-0.74289	2	16	Ctnnb1,Igf1	Bcl2l1,Birc5,Ccna2,Ccnd2,Ccne1,Cd44,Cdkn1b,Gata2,Gfap,Mcl1,Myc,Pcna,Plaur,Trp53,Vcam1,Vim	BH3 domain binding	megakaryocyte differentiation
-0.74226	2	6	E2f1,Tob1	Ccna2,Cdk2,Cdkn1b,Chek1,Gmnn,Trp53	citrate (Si)-synthase activity	---
-0.74226	2	5	Erbb3,Gata1	Ccnd2,Cdkn1b,Hba-a2,Hbb-b1,Hbb-b2	---	---
-0.74132	2	7	Psen2,Tgfb1	Bax,Cap1,F2r,Foxo3,Gfap,Prc1,Trp53	---	---
-0.73882	2	14	F2,Hras1	Casp2,Ccna2,Ccnd2,Cd44,Cdkn1b,Erp29,F2r,Hmox1,Mmp9,Myc,Plaur,Rhoa,Srf,Thbs1	cyclin-dependent protein serine/threonine kinase activity	T cell homeostatic proliferation | positive regulation of neuron apoptotic process
-0.7386	2	5	Hdac1,Tob1	Ccna2,Cdk2,Cdkn1b,Cdt1,Trp53	ribonucleoside-diphosphate reductase activity, thioredoxin disulfide as acceptor	---
-0.73739	2	26	E2f1,Igf1	Akt1,Bak1,Bax,Birc5,Ccna2,Ccnb1,Ccnd2,Ccnd3,Ccne1,Cd44,Cdk1,Cdk2,Cdk4,Cdkn1b,E2f1,Hmga1,Mcl1,Myb,Myc,Pcna,Sp1,Tgfb1,Tk1,Trp53,Vcam1,Vim	DNA topoisomerase type II (ATP-hydrolyzing) activity	---
-0.73128	2	5	Apoe,Hsf1	Bax,Hmox1,Hsp90ab1,Rela,Vcam1	---	---
-0.7281	2	13	E2f4,Igf1	Ccna2,Ccne1,Cdk1,Cdk2,E2f1,H2afx,Mcl1,Mki67,Myb,Myc,Pcna,Tk1,Trp53	BH3 domain binding | glucose-6-phosphate isomerase activity	glycolytic process through glucose-6-phosphate
-0.72531	2	5	Tgfb1,Tob1	Ccna2,Cdk2,Cdkn1b,Cdt1,Trp53	---	T cell proliferation involved in immune response
-0.7243	2	23	Hnf4a,Hras1	Afp,Bcl2l1,Casp2,Ccna2,Ccnb1,Ccne1,Cdc25a,Cdk1,Cdk2,Cdkn1b,Cebpd,Flna,Gsn,Gusb,Ifi30,Khdrbs1,Myc,Pcna,Pip5k1a,Rbbp4,Rps6,Rsu1,Shfm1	ribonucleoside-diphosphate reductase activity, thioredoxin disulfide as acceptor	---
-0.72151	2	13	Gata1,Igf1	Bcl2l1,Ccnd2,Ccnd3,Cdk2,Cdk4,Cdkn1b,Cybb,Gata2,Mbp,Myb,Myc,Nfe2,Pim1	---	DNA damage response, signal transduction by p53 class mediator
-0.72087	2	11	Erbb2,Erbb3	Actb,Ccnd2,Cd47,Cdkn1b,Eif6,Hbb-b1,Hbb-b2,Mxi1,Slpi,Thbs1,Usp14	superoxide-generating NADPH oxidase activity	T cell homeostatic proliferation
-0.71933	2	12	Apoe,Sp1	Bax,Ccnd2,Ctsd,F2r,Gpx4,Hmox1,Itgam,Mmp9,Ncf2,Tgfb1,Timp1,Tnfsf14	histone kinase activity | ribonucleoside-diphosphate reductase activity, thioredoxin disulfide as acceptor	T cell homeostatic proliferation | positive regulation of neuron apoptotic process
-0.71915	2	6	E2f4,Tob1	Ccna2,Cdk2,Chek1,Gmnn,Trp53,Ube2t	DNA topoisomerase type II (ATP-hydrolyzing) activity	---
-0.7152	2	6	Igf1,Mgea5	Bcl2l1,Cdk2,Tgfb1,Thbs1,Trp53,Vim	ribonucleoside-diphosphate reductase activity, thioredoxin disulfide as acceptor | DNA topoisomerase type II (ATP-hydrolyzing) activity	---
-0.71458	2	10	Hsf1,Igf1	Bax,Bcl2l1,Ccna2,Ccne1,Cdk1,Hmox1,Mcl1,Ppp3cb,Rela,Vcam1	phenylpyruvate tautomerase activity	DNA damage response, signal transduction by p53 class mediator
-0.7125	2	5	Chek2,Igf1	Bax,Birc5,E2f1,H2afx,Trp53	DNA topoisomerase type II (ATP-hydrolyzing) activity	T cell proliferation involved in immune response
-0.71124	2	7	Hnf4a,Pim1	Bcl2l1,Ccnb1,Cdc25a,Cdkn1b,Gnl3,Myc,Skp2	cyclin-dependent protein serine/threonine kinase activity	---
-0.71012	2	24	Cdkn1a,Pten	Aurka,Aurkb,Bax,Birc5,Ccnb1,Ccnd3,Ccne1,Cdc20,Cdc25a,Cdk4,Cdkn1b,Cks1b,Foxm1,Lgals3,Mad2l1,Mki67,Mmp9,Mybl2,Myc,Plk1,Rad51,Rrm1,Skp2,Trp53	---	positive regulation of metanephric mesenchymal cell migration
-0.70463	2	5	Cbx3,Igf1	Bcl2l1,Birc5,Cdk1,E2f1,Myc	---	---
-0.69869	2	9	Ctnnb1,F2	Ccna2,Ccnd2,Cd44,Cdkn1b,F2r,Mmp9,Myc,Plaur,Vcam1	---	---
-0.69621	2	12	Foxo3,Igf1	Birc5,Ccnb1,Ccnd2,Cdk4,Cdkn1b,Ddit3,Gata2,Ier3,Lcn2,Mki67,Myc,Rela	cyclin-dependent protein serine/threonine kinase activity | histidine decarboxylase activity	---
-0.6942	2	6	Igf1,Psmd10	Bax,Cdk2,Cdk4,Cdkn1b,Pcna,Trp53	BH3 domain binding	T cell homeostatic proliferation | mismatch repair
-0.69366	2	5	Bnip3l,Igf1	Bcl2l1,Ccna2,Ccnd3,E2f1,Tgfb1	ribonucleoside-diphosphate reductase activity, thioredoxin disulfide as acceptor	---
-0.69342	2	8	F2,Nfe2l2	Cybb,Epb4.1,Erp29,Hmox1,Mmp9,Ncf1,Ncf2,Vcam1	BH3 domain binding	---
-0.69257	2	19	Psen1,Psen2	2700097O09Rik,Actb,Arhgdig,Cap1,Cd9,Cox8a,F2r,Foxo3,Gapdh,Gas5,Gba2,Gfap,Gnb1,Hesx1,Kcnab2,Prc1,Pstpip1,Snapc3,Trp53	---	---
-0.68997	2	6	Hras1,Igfbp7	Asns,Cdkn1b,Mapk1,Mmp9,Myc,Pcna	ribonucleoside-diphosphate reductase activity, thioredoxin disulfide as acceptor | DNA topoisomerase type II (ATP-hydrolyzing) activity	---
-0.68915	2	8	Psen2,Trp53	Actb,Bax,Cap1,F2r,Foxo3,Gapdh,Prc1,Trp53	---	---
-0.68598	2	6	Epor,Igf1	Bcl2l1,Ccnd2,Cdkn1b,Gata2,Myc,Pim1	beta2-adrenergic receptor activity | BH3 domain binding	vasodilation by norepinephrine-epinephrine involved in regulation of systemic arterial blood pressure
-0.68323	2	5	Apoe,Foxo3	Ccnd2,Lcn2,Mmp9,Rela,Srebf2	---	---
-0.68216	2	6	Hipk2,Igf1	Bcl2l1,Ccnd2,Cdkn1b,Gata2,Trp53,Vim	---	---
-0.68137	2	5	Apoe,Snca	Bax,Cybb,Mmp9,Ncf1,Ncf2	---	---
-0.67922	2	14	Eif4e,Igf1	Bak1,Bcl2l1,Birc5,Cdk2,Cdk4,Daxx,Hmox1,Mcl1,Myc,Odc1,Pcna,Pim1,Plaur,Trp53	---	---
-0.67797	2	7	Ndufa13,Trp53	Bcl2l1,Ccnb1,Cdk1,Mcm4,Mmp9,Mybl2,Tfdp1	histone kinase activity | DNA topoisomerase type II (ATP-hydrolyzing) activity	---
-0.67762	2	5	Myc,Ndufa13	Bcl2l1,Ccnb1,Cdk1,Mmp9,Tfdp1	histone kinase activity | DNA topoisomerase type II (ATP-hydrolyzing) activity	---
-0.67648	2	7	Apoe,Tgm2	C5ar1,Cd36,Itgam,Mmp9,Ncf2,S100a8,Tgfb1	---	DNA replication initiation
-0.6734	2	7	Igf1,Snca	Bax,Bcl2l1,Cybb,Ddit3,Gfap,Ncf2,Trp53	---	DNA replication initiation
-0.66919	2	6	Rbl1,Smarca2	Ccne1,Cdk2,E2f1,Rbl1,Rrm2,Tyms	BH3 domain binding | ornithine decarboxylase activity	---
-0.66917	2	11	Col18a1,Myc	Bcl2l1,Cdc25b,Egln1,F2r,Id1,Ldha,Max,Mcl1,Myc,Sp3,Thbs1	BH3 domain binding | CD27 receptor binding	---
-0.6666	2	5	Hdac2,Igf1	Cdk2,Cdkn1b,Cybb,Myc,Trp53	---	---
-0.66083	2	12	Igf1,Yy1	Bak1,Bcl2l1,Birc5,Ccna2,Ccnb1,Cybb,H2afx,Hmox1,Mki67,Myc,Pcna,Trp53	DNA topoisomerase type II (ATP-hydrolyzing) activity	spindle stabilization
-0.66063	2	11	Igf1,Jak2	Akt1,Bax,Bcl2l1,Ccnd2,Cdkn1b,Cybb,Gfap,Myc,Odc1,Thbs1,Trp53	glucose-6-phosphate dehydrogenase activity	DNA damage response, signal transduction by p53 class mediator | NADP biosynthetic process | pentose biosynthetic process
-0.65378	2	5	Hnf4a,Ruvbl1	Fam53c,Mcm3,Pcna,Rbl1,Tmem128	---	DNA damage response, signal transduction by p53 class mediator
-0.65122	2	5	Col18a1,Gata1	Bcl2l1,Cdkn2c,Itgb3,Myc,Vwf	---	DNA damage response, signal transduction by p53 class mediator
-0.64951	2	11	Cxcl12,Hras1	Afp,Bcl2l1,Cd44,Cdk2,Ercc1,Flna,Mmp9,Myc,Prkcd,Trp53,Vim	BH3 domain binding	T cell homeostatic proliferation | megakaryocyte differentiation
-0.64923	2	10	Igf1,Pim1	Akt1,Bcl2l1,Ccnb1,Ccnd2,Ccnd3,Cdk4,Cdkn1b,Myc,Pim1,Trp53	---	---
-0.64896	2	5	App,Nme1	Bax,Cdk4,Ctsd,Fbl,Trp53	---	---
-0.64811	2	10	Fn1,Igf1	Birc5,Ccne1,Cdk4,Cdkn1b,Ctsd,Myc,Pcna,Plaur,Tgfb1,Thbs1	DNA topoisomerase type II (ATP-hydrolyzing) activity | hemi-methylated DNA-binding	DNA unwinding involved in DNA replication
-0.6428	2	9	F2,Raf1	Cd44,Cdkn1b,Ier3,Mmp9,Mybl2,Myc,Plaur,Rac1,Tomm40	histone kinase activity	---
-0.64199	2	14	Hnf4a,Hsf1	Ahsa1,Bcl2l1,Cbx3,Ccna2,Ccne1,Cct8,Cdc6,Cdk1,Cks2,Dedd2,Hspe1,Mat2a,Mlh1,Rangap1	histone kinase activity	---
-0.64043	2	6	Cxcl12,Gata1	Bcl2l1,Cd36,Cdk2,Itgb3,Kit,Myc	ribonucleoside-diphosphate reductase activity, thioredoxin disulfide as acceptor	histone H3-K27 methylation
-0.63945	2	5	Myc,Tob1	Ccna2,Cdk2,Cdkn1b,Chek1,Trp53	ribonucleoside-diphosphate reductase activity, thioredoxin disulfide as acceptor	DNA replication initiation
-0.63874	2	7	Gata1,Hnf4a	Abcb10,Aip,Bcl2l1,Cdk2,Cdkn1b,Mgst2,Myc	---	---
-0.63702	2	13	Apoe,Nfe2l2	Cd36,Ctsd,Cybb,Hmox1,Hsp90ab1,Il1rn,Mmp9,Ncf1,Ncf2,Psmb6,Tgfb1,Vcam1,Vcp	---	---
-0.63598	2	7	Hnf4a,Stk11	Ccna2,Cdkn1b,Diablo,Mrps15,Myc,Rassf1,Rrm1	histone kinase activity	histone H3-K27 methylation
-0.63169	2	34	E2f4,Hnf4a	6030458C11Rik,Cbx5,Ccna2,Ccne1,Ccne2,Cdc25a,Cdc6,Cdk1,Cdk2,Cenpo,Chek2,Cks2,Fen1,Golt1b,Gtf2h4,Ier5,Khdrbs1,Kif22,Mcm3,Mlh1,Mrto4,Myc,Orc1,Pcna,Pkn2,Psat1,Rad51,Rbbp4,Rbl1,Rfc3,Rrm1,Srsf2,Tpx2,Umps	hemi-methylated DNA-binding	---
-0.63017	2	5	Apoe,Jak2	Actb,Bax,Ccnd2,Cd36,Cybb	DNA topoisomerase type II (ATP-hydrolyzing) activity	---
-0.62858	2	5	Erbb3,Sp1	Bax,Ccnd2,Cdkn1b,Hmox1,Rras	5-aminolevulinate synthase activity | erythropoietin receptor activity	erythropoietin-mediated signaling pathway | regulation of definitive erythrocyte differentiation | megakaryocyte differentiation | negative regulation of syncytium formation by plasma membrane fusion
-0.62677	2	43	E2f1,Hnf4a	Actr1a,Actr3,Cbx5,Ccna2,Ccnb1,Ccne1,Ccne2,Cdc25a,Cdc45,Cdc6,Cdk1,Cdk2,Cdkn1b,Chek2,Cops8,E2f4,Eed,Fen1,Fkbp3,Gtf2h4,Hmgb2,Hnrnpr,Hspe1,Lta4h,Mcm3,Mlh1,Myc,Nedd8,Orc1,Pcna,Psat1,Rad51,Rbbp4,Rbl1,Rfc3,Rfc5,Rpa2,Rrm1,Srsf1,Srsf2,Txnl1,Tyms,Umps	---	T cell homeostatic proliferation | positive regulation of neuron apoptotic process | positive regulation of metanephric mesenchymal cell migration
-0.62017	2	6	Il15,Sod1	Bcl2l1,Cdk4,Gnas,Hspa8,Tfrc,Vcam1	erythropoietin receptor activity	erythropoietin-mediated signaling pathway | positive regulation of metanephric mesenchymal cell migration
-0.61974	2	7	F2,Vhl	Cdkn1b,Cxcr4,Hmox1,Ier3,Mif,Pdgfb,Skp2	---	---
-0.61794	2	9	Igf1,Nfe2l2	Bcl2l1,Ctsd,Cybb,Gfap,Hmox1,Ncf2,Tgfb1,Trp53,Vcam1	---	T cell homeostatic proliferation | histone H3-K27 methylation
-0.61584	2	6	Atf4,Hnf4a	Cdkn1b,Ero1l,Lgals3,Ndrg1,Pck2,Psat1	---	T cell homeostatic proliferation | histone H3-K27 methylation
-0.61579	2	5	Ctnnb1,Psen2	Actb,F2r,Gfap,Hesx1,Trp53	ribonucleoside-diphosphate reductase activity, thioredoxin disulfide as acceptor	---
-0.6142	2	6	F2,Igf2	Cxcr4,Ier3,Mybl2,Myc,Pdgfb,Tomm40	---	T cell homeostatic proliferation | release of cytochrome c from mitochondria | positive regulation of neuron apoptotic process
-0.61149	2	18	Sod1,Trp53	Actb,Apex1,Bax,Bcl2l1,Bub1,Ccnk,Cdk4,Ezr,Hmox1,Hspa8,Mmp9,Mt2,Rbm3,Stip1,Stmn1,Tgfb1,Tmsb10,Trp53	---	---
-0.61034	2	7	Cdkn1a,Sod1	Actb,Bax,Bub1,Cdk4,Mmp9,Stmn1,Trp53	BH3 domain binding	---
-0.6085	2	11	Hras1,Thpo	Aurka,Aurkb,Bcl2l1,Birc5,Ccna2,Ccnb1,Ccnd2,Ccnd3,Cd44,Myc,Sp1	---	---
-0.60666	2	5	Hnf4a,Skp2	Cdk2,Cdkn1b,Pcna,Phb2,Skp2	ribonucleoside-diphosphate reductase activity, thioredoxin disulfide as acceptor | DNA topoisomerase type II (ATP-hydrolyzing) activity	---
-0.60448	2	6	Epor,Thpo	Bcl2l1,Ccnd2,Hbb-b1,Mpl,Myc,Pim1	DNA topoisomerase type II (ATP-hydrolyzing) activity | hemi-methylated DNA-binding	DNA unwinding involved in DNA replication
-0.60404	2	16	Foxo1,Hras1	Atp5b,Birc5,Casp2,Ccna2,Ccnb1,Cdk1,Cdkn1b,Eif4ebp1,Hmox1,Igll1,Mmp9,Myc,Rela,Tgfb1,Thbs1,Trp53	cyclin-dependent protein serine/threonine kinase activity	T cell homeostatic proliferation | positive regulation of neuron apoptotic process
-0.60318	2	6	Erbb2,Tob1	Ccna2,Cdkn1b,Cdt1,Chek1,Plac8,Trp53	ribonucleoside-diphosphate reductase activity, thioredoxin disulfide as acceptor | DNA topoisomerase type II (ATP-hydrolyzing) activity | hemi-methylated DNA-binding	---
-0.60207	2	13	Gata1,Thpo	Bcl2l1,Ccnd2,Ccnd3,Gp1ba,Gp6,Gp9,Hbb-b1,Itga2b,Itgb3,Mpl,Myc,Pf4,Pim1	DNA topoisomerase type II (ATP-hydrolyzing) activity	---
-0.60015	2	5	Sod1,Srf	Actb,Bcl2l1,Cdk4,Mmp9,Tln1	---	---
0.6001	3	6	Cdk9,Hexim1,Polr2a	Hnrnph1,Magoh,Ptbp1,Srsf6,Tmsb10,Vim	---	T cell homeostatic proliferation
0.60017	2	7	Ctnnb1,E2f2	Birc5,Ccna2,Ccne1,Cdkn2d,Myc,Pcna,Trp53	aspartate carbamoyltransferase activity | carbamoyl-phosphate synthase (glutamine-hydrolyzing) activity | dihydroorotase activity	T cell homeostatic proliferation | 'de novo' pyrimidine nucleobase biosynthetic process | positive regulation of metanephric mesenchymal cell migration
0.60034	3	22	Hif1a,Myc,Trp53	Afp,Akt1,Asns,Bcl2l1,Birc5,Cdkn1b,Ctsd,Gapdh,Gpi1,Hmox1,Ldha,Mcl1,Mmp9,Myc,Ndrg1,Npm1,Pfkfb3,Plaur,Sumo1,Tgfb1,Trp53,Vim	---	T cell homeostatic proliferation | positive regulation of metanephric mesenchymal cell migration
0.60084	3	7	Foxo1,Jun,Nfkbia	Bax,Ccna2,Hmox1,Mmp9,Myc,Trp53,Vcam1	citrate (Si)-synthase activity	---
0.60136	2	6	Sfpi1,Yy1	Ccna2,Cdkn1c,Cybb,Myc,Pcna,Vav1	5-aminolevulinate synthase activity | erythropoietin receptor activity	erythropoietin-mediated signaling pathway
0.60142	2	8	Cxcl12,Hnf4a	Afp,Bcl2l1,Cdk2,Dad1,Flna,Myc,Rangap1,Strap	DNA topoisomerase type II (ATP-hydrolyzing) activity	---
0.6015	4	5	Gata1,Il15,Sp1,Tgfb1	Ccnd2,Cdk4,Gnas,Myc,Pim1	BH3 domain binding	T cell homeostatic proliferation
0.60189	3	6	Hras1,Kdm5b,Myc	Ccnb1,Ccne1,Cdk1,Cdkn1b,Ddit3,E2f1	DNA topoisomerase type II (ATP-hydrolyzing) activity	---
0.60295	3	8	Hras1,Mkl1,Tgfb1	Bcl2l1,Cnn2,F2r,Flna,Mmp9,Srf,Tpm4,Vcl	DNA topoisomerase type II (ATP-hydrolyzing) activity	---
0.60323	3	13	Myc,Raf1,Trp53	Cd44,Cdc25a,Cdkn1b,Dusp2,E2f1,Ier3,Ldha,Mki67,Mmp9,Myc,Plaur,Rrm2,Tpm1	---	---
0.60335	2	6	Igf2,Vegfa	Akt1,Birc5,Cxcr4,Pdgfb,Pim1,Trp53	BH3 domain binding	---
0.60341	3	5	Ctnnb1,E2f1,Ets1	Ccne1,Hspe1,Lck,Mcl1,Myc	DNA topoisomerase type II (ATP-hydrolyzing) activity	---
0.60437	3	19	Nupr1,Tgfb1,Trp53	Bub1,Bub1b,Ccna2,Ccnb2,Cdc25c,Cdk2,Cdk4,Cdkn1b,Espl1,Foxo3,Gadd45a,Lbr,Mki67,Msh6,Myc,Pim1,Pole2,Rad51,Trp53	ribonucleoside-diphosphate reductase activity, thioredoxin disulfide as acceptor | DNA topoisomerase type II (ATP-hydrolyzing) activity | hemi-methylated DNA-binding	---
0.60445	3	6	Atf4,Eif2ak3,Trp53	Asns,Cpox,Ddit3,Nars,Ndrg1,Ppp1r15a	ribonucleoside-diphosphate reductase activity, thioredoxin disulfide as acceptor	---
0.60459	2	7	Sp1,Vhl	Cdkn1b,E2f1,Hmox1,Pdgfb,Trp53,Tyms,Vim	hemi-methylated DNA-binding	---
0.60492	3	5	Ets1,Hif1a,Sp1	Cited2,Hmox1,Mcl1,Mmp9,Myc	ribonucleoside-diphosphate reductase activity, thioredoxin disulfide as acceptor | DNA topoisomerase type II (ATP-hydrolyzing) activity	---
0.60516	2	12	Hras1,Nfyb	Actb,Atp5b,Ccnb1,Cdc25a,Cdk1,Eif3c,Pcna,Plk1,Rrm2,Sesn1,Top2a,Vim	ribonucleoside-diphosphate reductase activity, thioredoxin disulfide as acceptor | DNA topoisomerase type II (ATP-hydrolyzing) activity | hemi-methylated DNA-binding	---
0.60516	2	6	Camp,Sp1	Bax,Camp,Fpr2,Itgam,Mcl1,Trp53	porphobilinogen synthase activity | ribonucleoside-diphosphate reductase activity, thioredoxin disulfide as acceptor	---
0.60634	2	15	Nfyb,Tgfb1	Abcg2,Amd2,Ccnb1,Ccnb2,Cdc25a,Cdc25c,Cdk1,Cks2,Gadd45a,Pcna,Rad51,Top2a,Tyms,Vim,Vwf	histone kinase activity | DNA topoisomerase type II (ATP-hydrolyzing) activity	---
0.60643	3	6	Hras1,Mkl1,Myc	Actb,Bcl2l1,F2r,Flna,Mmp9,Myl9	---	---
0.6072	2	9	Hnf4a,Jun	Afp,Ccna2,Cdk1,Cdkn1b,Gtf2b,Lgals3,Mat2a,Myc,Srsf2	ribonucleoside-diphosphate reductase activity, thioredoxin disulfide as acceptor	---
0.60762	2	7	Il15,Vegfa	Cxcr4,Mcl1,Nme1,Pcna,Pim1,Set,Vcam1	DNA topoisomerase type II (ATP-hydrolyzing) activity	spindle stabilization
0.60767	4	5	Ctnnb1,Hras1,Trp53,Vhl	Bcl2l1,Cdkn1b,Pcna,Trp53,Vim	BH3 domain binding | methionine adenosyltransferase activity	T cell homeostatic proliferation | S-adenosylmethionine biosynthetic process
0.60779	2	11	Ctnnb1,Sfpi1	Actb,Ccna2,Ccnd2,Cdkn1c,Fcer1g,Gata2,Itgb2,Mcl1,Myc,Pcna,Vav1	---	---
0.60788	2	10	Ctnnb1,E2f4	Ccna2,Ccne1,Ccne2,Fen1,Mcl1,Myc,Pcna,Plk1,Suz12,Trp53	histidine decarboxylase activity	megakaryocyte differentiation
0.60802	2	6	Jak2,Sfpi1	Actb,Bax,Ccnd2,Cdc25a,Cybb,Myc	---	---
0.60805	2	5	Igf2,Nfyb	Cdk1,Gadd45a,Rad51,Rrm2,Uhrf1	6-phosphofructokinase activity	---
0.6082	2	11	Erbb2,Pim1	Abcg2,Akt1,Bcl2l1,Ccnb1,Ccnd2,Ccnd3,Cdc25a,Cdkn1b,Myc,Skp2,Trp53	glucose-6-phosphate dehydrogenase activity | 6-phosphofructokinase activity	NADP biosynthetic process | pentose biosynthetic process
0.60857	2	6	Id3,Pten	Ccne1,Cdkn1b,Cxcr4,Mmp9,Myc,Trp53	ribonucleoside-diphosphate reductase activity, thioredoxin disulfide as acceptor	---
0.60859	3	5	Erbb2,Hras1,Mgea5	Bcl2l1,Rasa3,Thbs1,Trp53,Vim	BH3 domain binding	---
0.60883	2	5	Foxo3,Mtpn	Ccnb1,Ccnd2,Mt1,Myc,Rela	ribonucleoside-diphosphate reductase activity, thioredoxin disulfide as acceptor | DNA topoisomerase type II (ATP-hydrolyzing) activity	histone citrullination
0.60899	2	5	Eif4e,Vhl	Bcl2l1,Hmox1,Pcna,Skp2,Trp53	---	DNA damage response, signal transduction by p53 class mediator
0.60901	2	8	Eif4e,Hif1a	Bcl2l1,Birc5,Hmox1,Mcl1,Myc,Plaur,Sphk1,Trp53	---	positive regulation of metanephric mesenchymal cell migration
0.60903	2	8	Cxcl12,Nr3c1	Bax,Bcl2l1,Cd47,Dad1,Mmp9,Myc,Prkcd,Trp53	---	T cell homeostatic proliferation
0.60922	3	5	Ctnnb1,Myc,Vhl	Bcl2l1,Cdkn1b,Pcna,Trp53,Vim	DNA topoisomerase type II (ATP-hydrolyzing) activity	---
0.60955	2	5	Mapk9,Psen1	Gapdh,Mmp9,Myc,Selplg,Trp53	---	---
0.6107	2	5	Cd38,Kras	Aldoa,Cd44,Ero1l,Pim1,Vim	---	---
0.61093	2	6	Ccnd1,Nr3c1	Ier3,Myc,Rgs2,Serinc3,Stom,Trp53	hemi-methylated DNA-binding	---
0.61097	2	5	Ets1,Pin1	Bax,Mcl1,Mmp9,Myc,Pml	---	T cell homeostatic proliferation | histone H3-K27 methylation
0.61151	2	6	Kras,Psen1	Aldoa,Gfap,Myc,Prc1,Tpm1,Trp53	---	---
0.61155	2	5	Insr,Tnfsf13	Cdc6,Mcm2,Mcm4,Mcm5,Myc	hemi-methylated DNA-binding	---
0.61172	2	10	Dnmt1,Dnmt3b	Actb,Cdc25c,Cdk1,Chfr,Epdr1,Mlh1,Myc,Myl6,Rpl10a,Rpl13	ribonucleoside-diphosphate reductase activity, thioredoxin disulfide as acceptor	---
0.61181	2	11	Hif1a,Insr	Birc5,Cxcr4,Gapdh,Lgals1,Mmp9,Myc,Ndrg1,Nrf1,Pdgfb,Slc2a4,Tgfb1	---	---
0.6119	2	8	Ctnnb1,Jak2	Actb,Bcl2l1,Ccnd2,Cdkn1b,Gfap,Myc,Pfn1,Trp53	---	---
0.61198	2	6	Ets1,Smarca4	Arhgdib,Cdk2,Hcst,Myb,Myc,Tyms	---	---
0.61216	3	6	Hif1a,Nfe2l2,Tgfb1	Bcl2l1,Ctsd,Hmox1,Mmp9,Tgfb1,Trp53	ribonucleoside-diphosphate reductase activity, thioredoxin disulfide as acceptor | DNA topoisomerase type II (ATP-hydrolyzing) activity	---
0.61219	2	8	Stk11,Tgfb1	Ccna2,Cct6a,Cdkn1b,Gadd45a,Mmp9,Myc,Rassf1,Top2a	---	---
0.61262	2	5	Fas,Igf2	Arhgdia,Arl4a,Birc5,Gnai2,Ier3	phenylpyruvate tautomerase activity	T cell homeostatic proliferation
0.61345	4	11	E2f3,Igf2,Insr,Trp53	Birc5,Cdc6,Cdk1,Mcm2,Mcm4,Mcm5,Mcm7,Mybl2,Myc,Rad51,Rrm1	histone kinase activity | DNA topoisomerase type II (ATP-hydrolyzing) activity	---
0.61354	2	7	Hsf1,Nfe2l2	Bcl2l1,Cct3,Cct7,Hmox1,Hsp90ab1,Stip1,Vcam1	5-aminolevulinate synthase activity | erythropoietin receptor activity	erythropoietin-mediated signaling pathway | regulation of definitive erythrocyte differentiation | megakaryocyte differentiation | eosinophil fate commitment
0.61381	2	5	Cux1,Sfpi1	Ccna2,Cebpe,Cybb,Elane,Ltf	histone kinase activity | ribonucleoside-diphosphate reductase activity, thioredoxin disulfide as acceptor | DNA topoisomerase type II (ATP-hydrolyzing) activity	---
0.61383	3	8	App,Il15,Psen1	Dyrk1a,Fkbp1a,Gapdh,Hspa8,Hspe1,Mapk1,Myc,Nme1	---	positive regulation of metanephric mesenchymal cell migration
0.61404	2	15	Erbb2,Nfyb	Abcg2,Actb,Ccnb1,Ccnb2,Cdc25a,Cdc25c,Cdk1,Cks2,Hmgb2,Pcna,Rrm2,Top2a,Tyms,Vim,Vwf	---	T cell proliferation involved in immune response
0.61425	2	6	Igf2,Tnfsf13	Cdc6,Mcm2,Mcm4,Mcm5,Myc,Trp53	ribonucleoside-diphosphate reductase activity, thioredoxin disulfide as acceptor	---
0.61521	2	6	Cd44,Il15	Bcl2l1,Ccnd2,Cd44,Mcl1,Sell,Vcam1	ribonucleoside-diphosphate reductase activity, thioredoxin disulfide as acceptor	---
0.6154	3	6	Sp1,Tgm2,Trp53	Mmp9,Myc,Padi4,Pim1,Tgfb1,Trp53	BH3 domain binding	T cell homeostatic proliferation
0.61587	3	6	E2f1,E2f4,Raf1	Cdc25a,Cdc6,E2f1,Mybl2,Myc,Rrm2	---	T cell homeostatic proliferation
0.61589	3	7	Foxo3,Raf1,Tgfb1	Becn1,Cdkn1b,Ier3,Mki67,Mmp9,Myc,Txnip	---	T cell homeostatic proliferation
0.61622	2	11	App,Ets1	Bax,Ccne1,Cdk2,Fcgr3,Hmox1,Hspa8,Hspe1,Itgb3,Mmp9,Myc,Ncf1	---	negative regulation of growth of symbiont on or near host surface
0.61669	3	6	Fn1,Raf1,Tgfb1	Cdkn1b,Itgam,Itgb3,Mmp9,Myc,Plaur	ribonucleoside-diphosphate reductase activity, thioredoxin disulfide as acceptor	---
0.61718	3	12	E2f1,E2f4,Igf2	Cdc6,Cdk1,Fen1,Mcm4,Mcm5,Mybl2,Myc,Rad51,Rrm1,Rrm2,Trp53,Uhrf1	---	---
0.6179	3	5	Il15,Jun,Raf1	Anxa1,Cd44,Hnrnpa2b1,Myc,Timp1	---	---
0.61795	4	5	Erbb2,Hras1,Psen1,Trp53	Actb,F2r,Mmp9,Myc,Trp53	DNA topoisomerase type II (ATP-hydrolyzing) activity	---
0.61798	3	5	Erbb2,Hif1a,Yy1	Aurka,Bcl2l1,Birc5,Myc,Trp53	---	---
0.61818	2	9	Cebpe,Sp1	Camp,Ccnd2,Cdk4,Cdkn1b,Elane,Itgam,Mmp9,Myc,Sell	---	---
0.61819	3	33	Cdkn1a,Tgfb1,Trp53	Bax,Birc5,Bub1,Bub1b,Ccna2,Ccnb1,Ccnd3,Ccne1,Cdc20,Cdc25a,Cdc25c,Cdk1,Cdk4,Cdkn1b,Cdkn3,Cks1b,Lbr,Lgals3,Mcm2,Mki67,Mmp9,Mybl2,Myc,Pcna,Pold1,Prc1,Racgap1,Rad51,Rfc4,Smc4,Top2a,Trp53,Tyms	---	---
0.61868	3	9	Hras1,Mkl1,Srf	Actb,Bcl2l1,Cnn2,Flna,Mmp9,Myl9,Srf,Tpm4,Vcl	---	---
0.61979	3	5	Foxo3,Igf2,Kras	Birc5,Ddit3,Gadd45a,Ier3,Myc	---	T cell homeostatic proliferation
0.62046	2	5	Cul1,Gpc1	Ccnd2,Ccne1,Cdkn1b,Myc,Skp2	citrate (Si)-synthase activity	---
0.6207	3	6	Igf2,Insr,Raf1	Cdc6,Ier3,Mybl2,Myc,Rrm2,Tomm40	BH3 domain binding	---
0.62087	2	6	Myc,Mycbp	Cad,Ccnd2,Cdk4,Ldha,Ncl,Odc1	---	negative regulation of growth of symbiont on or near host surface
0.62169	3	6	Max,Myc,Raf1	Cdc25a,Cdkn1b,Dusp2,E2f1,Myc,Txnip	---	---
0.62336	2	6	E2f2,Pttg1	Ccna2,Ccnb1,Cdkn2d,Mlh1,Myc,Trp53	ribonucleoside-diphosphate reductase activity, thioredoxin disulfide as acceptor	---
0.62369	3	15	Myc,Raf1,Tgfb1	Amd2,Cd44,Cdc25a,Cdkn1b,E2f1,Ier3,Itgam,Ldha,Mki67,Mmp9,Myc,Plaur,Timp1,Tpm1,Txnip	BH3 domain binding	T cell homeostatic proliferation
0.62377	3	6	Ctnnb1,Myc,Psen1	Actb,F2r,Hspe1,Mmp9,Myc,Trp53	ribonucleoside-diphosphate reductase activity, thioredoxin disulfide as acceptor	---
0.62382	3	5	E2f1,Erbb2,Raf1	Cdc25a,Cdkn1b,Mybl2,Myc,Rrm2	ribonucleoside-diphosphate reductase activity, thioredoxin disulfide as acceptor	---
0.62403	3	5	Cdkn1b,Hras1,Sfpi1	Cdc25a,Itgam,Myc,Pcna,Tk1	ribonucleoside-diphosphate reductase activity, thioredoxin disulfide as acceptor | DNA topoisomerase type II (ATP-hydrolyzing) activity	---
0.62438	2	7	Kras,Vhl	Bcl2l1,Cdkn1b,E2f1,Ier3,Rps6,Trp53,Vim	---	---
0.62449	3	5	Myc,Nfe2l2,Psen1	Aldoa,Mmp9,Tgfb1,Tpm1,Trp53	CD27 receptor binding	---
0.62451	2	12	E2f3,Tbx2	Ccna2,Ccnb1,Cdc6,Cdk1,E2f1,Ezh2,Mcm2,Mcm4,Mcm5,Mcm6,Mcm7,Rbl1	BH3 domain binding | ornithine decarboxylase activity	---
0.62539	2	6	Insr,Mtpn	Calm3,Ccnd2,Cdk1,Myc,Tgfb1,Vcam1	---	---
0.62562	2	13	Arnt,Myc	Aldoa,Ccnd2,Cdk4,Ctsd,Gapdh,Gpi1,Ldha,Ranbp1,Slc2a3,Tfrc,Trp53,Ube2c,Vim	DNA topoisomerase type II (ATP-hydrolyzing) activity	---
0.62634	2	7	Igf2,Kras	Birc5,Ddit3,Gadd45a,Ier3,Myc,Pim1,Trp53	ribonucleoside-diphosphate reductase activity, thioredoxin disulfide as acceptor	intracellular sterol transport
0.62702	2	6	E2f4,Stub1	Ccna2,Cdc25c,Cdk1,Pcna,Rad51,Trp53	---	---
0.62779	3	30	Erbb2,Hras1,Trp53	Actb,Akt1,Anxa2,Aurka,Bcl2l1,Birc5,Btg2,Ccna2,Ccnb1,Ccnd2,Ccnd3,Ccne1,Cdc25a,Cdk1,Cdkn1b,Ddit3,Dok1,F2r,Mmp9,Myc,Myl9,Pcna,Plaur,Rrm2,Thbs1,Tmsb10,Top2a,Trp53,Vcl,Vim	DNA topoisomerase type II (ATP-hydrolyzing) activity	---
0.62863	3	23	Ctnnb1,Hras1,Trp53	Actb,Afp,Bcl2l1,Birc5,Ccna2,Ccnd2,Ccne1,Cd44,Cdkn1b,Cdkn2d,Cnn2,Dok1,F2r,Mmp9,Myc,Pcna,Pfn1,Plaur,Plk1,Pml,Sesn1,Trp53,Vim	---	regulation of definitive erythrocyte differentiation | megakaryocyte differentiation
0.62867	2	19	Cd38,Tgfb1	Anxa2,Asns,Bnip3l,Ccnd2,Ccne1,Cd44,Cited2,Egln1,Ifi30,Itgb7,Lgals3,Nek2,Pim1,S100a6,Slc16a3,Slc7a5,Uck2,Vcam1,Vim	---	---
0.6289	2	5	E2f4,Eif4g1	Chek1,Rad51,Rfc2,Rfc4,Trp53	---	positive regulation of metanephric mesenchymal cell migration
0.62995	2	8	Nupr1,Tbx2	Aurka,Bub1,Ccna2,Cdca3,Ddit3,E2f8,Plk1,Srf	DNA topoisomerase type II (ATP-hydrolyzing) activity | hemi-methylated DNA-binding	---
0.63021	2	7	Dnmt3b,H2afx	Actb,Epdr1,Mlh1,Myc,Myl6,Rpl10a,Rpl13	DNA topoisomerase type II (ATP-hydrolyzing) activity | hemi-methylated DNA-binding	---
0.63042	2	5	Casp3,Hif1a	Bcl2l1,Birc5,Mcl1,Mmp9,Trp53	---	positive regulation of metanephric mesenchymal cell migration
0.63066	2	5	E2f3,Raf1	Cdc25a,Cdc6,E2f1,Mybl2,Myc	methionine adenosyltransferase activity	S-adenosylmethionine biosynthetic process
0.63218	2	8	Hdac1,Mtpn	Bax,Ccna2,Ccnb1,Ccnb2,Ccnd2,Cdk1,Mt1,Myc	DNA topoisomerase type II (ATP-hydrolyzing) activity	---
0.63343	2	7	Hras1,Pttg1	Ccna2,Ccnb1,Cd44,Cdkn2d,Myc,Trp53,Vim	---	positive regulation of metanephric mesenchymal cell migration
0.63359	3	10	Cd38,Myc,Tgfb1	Asns,Ccnd2,Ccne1,Cd44,Egln1,S100a6,Slc16a3,Slc7a5,Vcam1,Vim	BH3 domain binding	---
0.63359	2	6	Max,Raf1	Cdc25a,Cdkn1b,Dusp2,E2f1,Myc,Txnip	---	spindle stabilization
0.63407	3	5	Hras1,Myc,Pml	Birc5,Ccne1,Cdk2,Lyz2,Trp53	---	negative regulation of syncytium formation by plasma membrane fusion | positive regulation of metanephric mesenchymal cell migration
0.63429	3	5	Ctnnb1,Igf2,Insr	Arhgdia,Arl4a,Birc5,Fen1,Myc	---	T cell homeostatic proliferation
0.63432	3	7	E2f1,Ets1,Sp1	Bax,Cdk2,Cited2,Mcl1,Myc,Sp1,Tyms	superoxide-generating NADPH oxidase activity	---
0.63449	3	5	Kdm5b,Smarcb1,Tgfb1	Ccne1,Cdk1,E2f1,Gadd45a,Mcm2	---	---
0.63455	2	11	Fn1,Vegfa	Birc5,Ccne1,Cdkn1b,Clic4,Hk1,Mmp9,Pcna,Pdgfb,Tgfb1,Thbs1,Tomm22	acetylcholinesterase activity	acetylcholine catabolic process | T cell homeostatic proliferation | positive regulation of neuron apoptotic process
0.63532	2	26	Igf2,Trp53	Akt1,Arhgef2,Birc5,Cdc6,Cdk1,Ddit3,Fen1,Gadd45a,Ier3,Mcm2,Mcm4,Mcm5,Mcm7,Mybl2,Myc,Ndrg1,Pdgfb,Pim1,Prim1,Rad51,Rad51ap1,Rrm1,Rrm2,Slc2a4,Trp53,Uhrf1	glucose-6-phosphate isomerase activity	glycolytic process through glucose-6-phosphate
0.63558	2	6	Ccnd1,Vhl	Cdkn1b,E2f1,Ier3,Pcna,Trp53,Tyms	O-phospho-L-serine:2-oxoglutarate aminotransferase activity	---
0.63595	3	5	Igf2,Insr,Tnfsf13	Cdc6,Mcm2,Mcm4,Mcm5,Myc	ribonucleoside-diphosphate reductase activity, thioredoxin disulfide as acceptor | DNA topoisomerase type II (ATP-hydrolyzing) activity	---
0.63606	2	11	E2f1,Nfe2l2	Calm3,Cdkn2c,Foxo3,Psat1,Ran,Rps16,Ruvbl1,Tgfb1,Trp53,Vcam1,Vcp	ribonucleoside-diphosphate reductase activity, thioredoxin disulfide as acceptor | DNA topoisomerase type II (ATP-hydrolyzing) activity	---
0.63651	5	5	Hif1a,Hras1,Jak2,Tgfb1,Trp53	Akt1,Bcl2l1,Cdkn1b,Myc,Trp53	ribonucleoside-diphosphate reductase activity, thioredoxin disulfide as acceptor	---
0.63728	4	5	Ctnnb1,Hif1a,Tgfb1,Yy1	Bcl2l1,Birc5,Cdkn1c,Myc,Trp53	DNA topoisomerase type II (ATP-hydrolyzing) activity	---
0.63742	2	6	E2f2,Stub1	Birc5,Ccna2,Cdk1,Pcna,Rad51,Trp53	BH3 domain binding	---
0.63773	2	7	S100a6,Trp53	Aurka,Cdk1,Cdkn3,Ncaph,Nek2,Pbk,Tyms	---	---
0.63844	2	5	Casp3,Nqo1	Bax,Bcl2l1,Birc5,Mmp9,Trp53	hemi-methylated DNA-binding	---
0.63852	3	8	Hras1,Mkl1,Trp53	Actb,Bcl2l1,Cnn2,F2r,Mmp9,Myl9,Tpm4,Vcl	DNA topoisomerase type II (ATP-hydrolyzing) activity	---
0.63952	2	5	Actl6a,Mtpn	Bcl2l1,Ccna2,Ccnb2,Ccnd2,Myc	---	---
0.63953	3	6	Hras1,Myc,Nfe2l2	Bcl2l1,Hmox1,Mmp9,Tgfb1,Tpm1,Trp53	CD27 receptor binding	---
0.64009	2	13	Jun,Nfkbia	Bax,Camp,Ccna2,Ccnd2,Hmga1,Hmox1,Igf2r,Mmp9,Myc,Timp1,Tmsb10,Trp53,Vcam1	BH3 domain binding	T cell homeostatic proliferation
0.6401	2	6	Ctnnb1,Hsf1	Bcl2l1,Ccna2,Ccne1,Hspe1,Mcl1,Vcam1	ribonucleoside-diphosphate reductase activity, thioredoxin disulfide as acceptor	---
0.64073	2	6	Bcr,Jun	Ccna2,Ccnd2,Ccnd3,Cd44,Cdkn1b,Myc	---	DNA unwinding involved in DNA replication
0.64083	3	6	Hif1a,Nfe2l2,Trp53	Bcl2l1,Ctsd,Hmox1,Mmp9,Tgfb1,Trp53	histone kinase activity	---
0.6411	2	5	Cbx4,Erbb2	Ccnb1,Ccne1,Cdc25a,Myc,Pcna	DNA topoisomerase type II (ATP-hydrolyzing) activity	---
0.64111	2	8	Btk,Hras1	Bcl2l1,Ccnd2,Ccnd3,Ccne1,Cdk2,Cdk4,Hmox1,Igll1	---	---
0.64133	2	20	Myc,Nfyb	Actb,Amd2,Brd2,Ccnb1,Ccnb2,Cdc25a,Cdc25c,Cdk1,Cks2,Elavl1,Gadd45a,Gapdh,Gart,Pcna,Plk1,Rad51,Rpl41,Rrm2,Tyms,Vim	DNA topoisomerase type II (ATP-hydrolyzing) activity	---
0.6418	2	11	Nfe2l2,Psen1	Abcg2,Actg1,Aldoa,Dstn,Foxo3,Gfap,Mmp9,Stip1,Tgfb1,Tpm1,Trp53	DNA topoisomerase type II (ATP-hydrolyzing) activity	---
0.64223	3	6	Erbb2,Tgm2,Trp53	Btg2,Mmp9,Myc,Slpi,Thbs1,Trp53	---	---
0.64248	2	10	Ctnnb1,Foxo3	Birc5,Ccnd2,Ccne2,Cdkn1b,Gata2,Impdh2,Mmp9,Myc,Plk1,Sesn1	---	hemangioblast cell differentiation
0.64299	3	8	Ctnnb1,Hras1,Smarca4	Afp,Birc5,Ccna2,Cd44,Cdkn1b,Cdkn2d,Myc,Plaur	---	---
0.64307	3	6	Ctnnb1,Myc,Sfpi1	Actb,Ccna2,Ccnd2,Mcl1,Myc,Pcna	---	negative regulation of syncytium formation by plasma membrane fusion
0.64413	2	8	Gpc1,Sp1	Ccna2,Ccnd2,Ccnd3,Cdk2,Cdkn1b,Cdkn2c,Cdkn2d,Myc	---	---
0.64479	4	8	Cdkn1a,Erbb2,Nupr1,Tgfb1	Bub1,Bub1b,Ccna2,Cdc25c,Cdkn1b,Mki67,Myc,Trp53	histone kinase activity	T cell homeostatic proliferation | positive regulation of neuron apoptotic process
0.64484	3	5	App,Igf2,Insr	Cdk1,Cxcr4,Gnb1,Gpank1,Myc	---	---
0.645	2	8	E2f5,Tgfb1	Bax,Cdk1,E2f1,Myb,Mybl2,Myc,Pa2g4,Pcna	ribonucleoside-diphosphate reductase activity, thioredoxin disulfide as acceptor	---
0.64506	2	5	Bcr,Vegfa	Btk,Cdkn1b,Cxcr4,Mcl1,Pim1	ribonucleoside-diphosphate reductase activity, thioredoxin disulfide as acceptor	---
0.64514	2	5	Sfpi1,Tal1	Gata1,Gata2,Kit,Myb,Myc	---	---
0.64591	3	5	Ctnnb1,Igf2,Yy1	Birc5,Cdkn1c,Fen1,Myc,Trp53	---	---
0.6468	5	5	Ctnnb1,Erbb2,Hras1,Psen1,Trp53	Actb,F2r,Mmp9,Myc,Trp53	---	T cell homeostatic proliferation
0.6469	3	9	Ctnnb1,Il15,Trp53	Anxa1,Bcl2l1,Ccnd2,Cd44,Itgb7,Mcl1,Myc,Pcna,Pfn1	---	T cell homeostatic proliferation | positive regulation of neuron apoptotic process | negative regulation of growth of symbiont on or near host surface
0.64797	2	8	Erbb2,Hdac2	Ccne2,Cd34,Cdkn1b,Cdt1,Mmp9,Myc,Tpd52,Trp53	ribonucleoside-diphosphate reductase activity, thioredoxin disulfide as acceptor	---
0.64804	3	6	Hras1,Nfe2l2,Trp53	Bcl2l1,Hmox1,Mmp9,Tgfb1,Tpm1,Trp53	---	---
0.64813	3	5	Ctnnb1,Sfpi1,Yy1	Ccna2,Cdkn1c,Myc,Pcna,Vav1	BH3 domain binding	T cell homeostatic proliferation
0.649	3	6	Foxo1,Irf1,Nfkbia	Bax,Ccnb1,Mmp9,Myc,Trp53,Vcam1	BH3 domain binding	---
0.64918	4	5	Erbb2,Hras1,Mkl1,Myc	Actb,Bcl2l1,F2r,Mmp9,Myl9	---	T cell homeostatic proliferation
0.65056	2	9	Foxo1,Irf1	Bax,Casp2,Ccnb1,Mmp9,Myc,Sell,Tgfb1,Trp53,Vcam1	---	T cell homeostatic proliferation | release of cytochrome c from mitochondria | positive regulation of neuron apoptotic process
0.65109	2	5	Tfrc,Tgfb1	Ccna2,Ccnb1,Cdc20,Cdk1,Gadd45a	citrate (Si)-synthase activity | glucose-6-phosphate isomerase activity	T cell homeostatic proliferation | positive regulation of neuron apoptotic process | glycolytic process through glucose-6-phosphate
0.65112	2	7	Insr,Nr3c1	Bag1,Gadd45a,Ier3,Mmp9,Myc,Tgfb1,Vcam1	---	---
0.65116	3	6	E2f1,Myc,Psen1	Cd9,Hspe1,Myc,Stmn1,Tgfb1,Trp53	ribonucleoside-diphosphate reductase activity, thioredoxin disulfide as acceptor | DNA topoisomerase type II (ATP-hydrolyzing) activity	---
0.65129	2	5	Cbx4,Ccnd1	Ccne1,Cdc6,Myc,Pcna,Rbl1	---	---
0.65131	3	6	Hif1a,Insr,Vegfa	Birc5,Cxcr4,Mmp9,Nrf1,Pdgfb,Tgfb1	---	---
0.65141	2	7	Erbb2,Hipk2	Bcl2l1,Ccnd2,Cdkn1b,Hbb-b1,Lgals3,Trp53,Vim	---	---
0.65156	2	8	Cdkn1a,Sfpi1	Actb,Bax,Ccna2,Cdc25a,Cdk1,Itgam,Myc,Pcna	---	---
0.65158	2	15	Erbb2,Foxo3	Birc5,Ccnb1,Ccnd2,Ccne2,Cdkn1b,Ddit3,Eif4ebp1,Lcn2,Mki67,Mmp9,Mxd3,Mxi1,Myc,Skp2,Ube2c	---	---
0.65182	2	6	Ets1,Srf	Gp9,Itga2b,Mcl1,Mmp9,Myb,Tbxas1	---	---
0.652	4	5	Ctnnb1,Ets1,Myc,Trp53	Ccne1,Mcl1,Mmp9,Myc,Pml	---	---
0.65301	2	5	Ctnnb1,Nqo1	Bcl2l1,Birc5,Mmp9,Trp53,Vcam1	---	---
0.65358	4	6	Foxo3,Myc,Raf1,Tgfb1	Cdkn1b,Ier3,Mki67,Mmp9,Myc,Txnip	---	---
0.65372	2	23	Erbb2,Yy1	Aurka,Bcl2l1,Birc5,Btg2,Bub1b,Ccna2,Ccnb1,Ccnb2,Cdc25c,Cdkn2c,Cenpa,Fen1,Mki67,Mxd3,Myc,Ncapd2,Pcna,Prc1,Rad51ap1,Top2a,Trp53,Usp14,Vwf	---	---
0.6538	2	6	Kdm5b,Nras	Bub3,Ccnb1,Ccne1,Kif2c,Mcm3,Oip5	---	---
0.65429	2	6	Ctnnb1,Gata2	Cd34,Cdkn1b,Lmo2,Myc,Trp53,Vcam1	---	DNA replication initiation | DNA unwinding involved in DNA replication
0.65446	3	7	Ctnnb1,Foxo3,Hras1	Birc5,Ccnd2,Cdkn1b,Mmp9,Myc,Plk1,Sesn1	---	DNA unwinding involved in DNA replication
0.65456	2	7	Mkl1,Sp1	Camp,Elane,F2r,Flna,Gp6,Mmp9,Mpl	---	DNA unwinding involved in DNA replication
0.65461	2	5	Gpc1,Pim1	Ccnd2,Ccnd3,Cdkn1b,Myc,Skp2	ribonucleoside-diphosphate reductase activity, thioredoxin disulfide as acceptor | hemi-methylated DNA-binding	---
0.65472	2	7	Fas,Insr	Arhgdia,Arl4a,Birc5,Ier3,Mmp9,Tgfb1,Vcam1	ribonucleoside-diphosphate reductase activity, thioredoxin disulfide as acceptor | DNA topoisomerase type II (ATP-hydrolyzing) activity | hemi-methylated DNA-binding	---
0.65492	2	11	Erbb2,Fn1	Birc5,Ccne1,Cdkn1b,G3bp1,Itgb3,Mmp9,Myc,Pcna,Plaur,Skp2,Thbs1	---	---
0.65514	2	7	Cdkn1b,Ctnnb1	Cdkn1b,Igf2bp1,Lgals3,Mcl1,Mmp9,Myc,Pcna	---	---
0.6552	4	7	Hras1,Psen1,Tgfb1,Trp53	F2r,Mapk1,Mmp9,Myc,Tgfb1,Tpm1,Trp53	---	DNA replication initiation
0.65584	3	11	E2f2,E2f3,Igf2	Birc5,Cdc45,Cdc6,Cdk1,Mcm2,Mcm4,Mcm5,Mcm7,Mybl2,Myc,Rad51	histone kinase activity	---
0.65606	2	21	Raf1,Tgfb1	Amd2,Becn1,Cd44,Cdc25a,Cdkn1b,E2f1,Ier3,Itgam,Itgb3,Ldha,Mki67,Mmp9,Mybl2,Myc,Phlda2,Plaur,Rac1,Timp1,Tpm1,Txnip,Zfp36l2	---	DNA replication initiation | DNA unwinding involved in DNA replication
0.65624	3	5	Gpc1,Hras1,Smarca4	Ccna2,Cdk2,Cdkn1b,Cdkn2d,Myc	---	DNA replication initiation | DNA unwinding involved in DNA replication
0.65642	2	6	Apoe,Sod1	Actb,Bax,Hmox1,Mmp9,Tgfb1,Vcam1	---	histone H3-K27 methylation | DNA unwinding involved in DNA replication | DNA replication initiation
0.6567	2	5	Hdac2,Hif1a	Cdkn1b,Mmp9,Myc,Pdgfb,Trp53	---	histone H3-K27 methylation | DNA unwinding involved in DNA replication | DNA replication initiation
0.65678	2	5	Atf4,Nfe2l2	Abcg2,Map1lc3b,Nars,Psat1,Slc6a9	---	DNA unwinding involved in DNA replication
0.6568	2	6	Ctnnb1,Mkl1	Actb,Bcl2l1,Cnn2,F2r,Mmp9,S100a8	---	deoxyhypusine biosynthetic process from spermidine
0.65691	6	5	Ctnnb1,Erbb2,Hras1,Myc,Psen1,Trp53	Actb,F2r,Mmp9,Myc,Trp53	DNA topoisomerase type II (ATP-hydrolyzing) activity	---
0.65727	2	25	Nfe2l2,Tgfb1	Abcg2,Bcl2l1,Calm3,Cd36,Cdkn2c,Ctsd,Cybb,Dad1,Dynll1,Foxo3,Gfap,Gnai2,Gnb2l1,Hmox1,Il1rn,Impdh1,Mmp9,Ncf1,Ncf2,Pcbp1,Psmc3,Tgfb1,Tpm1,Trp53,Vcam1	---	---
0.65742	2	6	Mapk9,Raf1	Cdkn1b,Hdc,Mmp9,Myc,Rac1,Tbp	---	---
0.65747	3	11	Hras1,Sfpi1,Trp53	Actb,Ccna2,Ccnd2,Cdc25a,Cdk1,E2f1,Hspa8,Lyz2,Myc,Pcna,Rela	DNA topoisomerase type II (ATP-hydrolyzing) activity	---
0.65753	3	9	E2f1,Hras1,Sfpi1	Ccna2,Ccnd2,Cdc25a,Cdk1,E2f1,Hspa8,Myc,Pcna,Tk1	---	---
0.65766	3	7	Il15,Psen1,Trp53	Dyrk1a,Fkbp1a,Gapdh,Hspa8,Mapk1,Myc,Nme1	---	---
0.65774	2	6	Eif4g1,Trp53	Birc5,Chek1,Gadd45a,Rad51,Rfc4,Trp53	---	---
0.65942	3	14	Hras1,Kras,Tgfb1	Bcl2l1,Birc5,Ccnd3,Cd44,Cdkn1b,Dnmt1,E2f1,Gsn,Myc,Thbs1,Top2a,Tpm1,Trp53,Vim	---	---
0.66064	2	6	Hnf4a,Irf1	Casp2,Ccnb1,Cdk2,Myc,Pcna,Slpi	phenylpyruvate tautomerase activity	---
0.66083	2	6	Gpc1,Rbl1	Ccna2,Ccne1,Cdk2,Cdkn1b,Myc,Skp2	---	---
0.66108	3	9	Ctnnb1,E2f4,Myc	Ccna2,Ccne1,Ccne2,Mcl1,Myc,Pcna,Plk1,Suz12,Trp53	porphobilinogen synthase activity | ribonucleoside-diphosphate reductase activity, thioredoxin disulfide as acceptor	---
0.66157	3	8	Ctnnb1,Il15,Tgfb1	Bcl2l1,Ccnd2,Cd44,Itgb7,Myc,Pcna,Timp1,Vcam1	---	---
0.66163	5	5	Erbb2,Hras1,Myc,Psen1,Trp53	Actb,F2r,Mmp9,Myc,Trp53	ribonucleoside-diphosphate reductase activity, thioredoxin disulfide as acceptor	---
0.66169	2	6	Hif1a,Mapk9	Cdkn1b,Gapdh,Mif,Mmp9,Myc,Trp53	---	---
0.66221	2	13	Sfpi1,Sp1	Bax,Ccna2,Ccnd2,Cd79b,Cdk1,E2f1,Elane,Fes,Itgam,Kit,Mcl1,Myc,Ncf2	---	---
0.66233	3	5	Hdac1,Hdac2,Igf2	Mcm5,Mcm7,Myc,Pdgfb,Trp53	---	T cell homeostatic proliferation | positive regulation of neuron apoptotic process
0.66274	2	5	Ets1,Vegfa	Bax,Ccne1,Hmox1,Mcl1,Mmp9	---	---
0.66284	4	7	E2f3,E2f4,Hras1,Sfpi1	Ccna2,Cdc25a,Cdk1,E2f1,Myc,Pcna,Tk1	---	---
0.66309	2	7	Il15,Insr	Ccnd2,Cxcr4,Gapdh,Mcm5,Myc,Pim1,Vcam1	---	---
0.6637	2	7	Ctnnb1,Ikzf1	Bcl2l1,Ccnd2,Cdkn1b,Kif23,Lck,Lmo2,Myc	---	---
0.66406	2	5	Bnip3l,Sfpi1	Blnk,Ccna2,Cd19,Cd79b,E2f1	---	megakaryocyte differentiation
0.66435	2	5	Erbb3,F2	Bax,Ccnd2,Cdkn1b,Hmox1,Thbs1	---	megakaryocyte differentiation | hemangioblast cell differentiation
0.66435	4	5	Hif1a,Jak2,Tgfb1,Trp53	Akt1,Bcl2l1,Cdkn1b,Myc,Trp53	---	---
0.66474	3	12	E2f3,Tbx2,Trp53	Ccna2,Ccnb1,Cdc6,Cdk1,E2f1,Ezh2,Mcm2,Mcm4,Mcm5,Mcm6,Mcm7,Rbl1	ribonucleoside-diphosphate reductase activity, thioredoxin disulfide as acceptor	---
0.66481	2	7	App,Thpo	Bax,Bcl2l1,Ccnd2,Cd44,Hbb-b1,Itgb3,Myc	---	---
0.66507	2	6	Cxcl12,Insr	Cd36,Cxcr4,Kit,Mmp9,Msh6,Myc	---	---
0.66545	4	7	E2f1,E2f3,Hras1,Sfpi1	Ccna2,Cdc25a,Cdk1,E2f1,Myc,Pcna,Tk1	---	---
0.66545	4	6	Cdk9,Hexim1,Polr2a,Srsf2	Hnrnph1,Magoh,Ptbp1,Srsf6,Tmsb10,Vim	ribonucleoside-diphosphate reductase activity, thioredoxin disulfide as acceptor | DNA topoisomerase type II (ATP-hydrolyzing) activity	---
0.66554	2	13	App,Fn1	Ccne1,Cdk4,Ctsd,Hk1,Itgam,Itgb3,Jund,Mmp9,Myc,Smarca4,Tgfb1,Tnfaip2,Ywhaz	---	---
0.66581	2	6	Flt1,Vegfa	Birc5,Clic4,Hk1,Hmox1,Thbs1,Tomm22	---	---
0.66608	3	9	E2f1,Kdm5b,Trp53	Aurka,Ccnb1,Ccne1,Cdk1,Cdkn1b,E2f1,Mcm2,Mcm3,Top2a	---	T cell homeostatic proliferation | release of cytochrome c from mitochondria | positive regulation of neuron apoptotic process
0.66611	2	5	Fn1,Irf1	Cdk4,Mmp9,Myc,Pcna,Tgfb1	DNA topoisomerase type II (ATP-hydrolyzing) activity	T cell homeostatic proliferation | positive regulation of neuron apoptotic process | DNA damage response, signal transduction by p53 class mediator
0.66625	2	10	Raf1,Smarca4	Cd44,Cdc25a,Cdc6,Cdkn1b,E2f1,Emp3,Mxd1,Myc,Plaur,Rrm2	---	---
0.66656	4	8	Erbb2,Igf2,Insr,Tgfb1	Birc5,Cd36,Cdk1,Mxi1,Mybl2,Myc,Prim1,Rad51ap1	histone kinase activity | DNA topoisomerase type II (ATP-hydrolyzing) activity	---
0.66798	3	17	Ctnnb1,Erbb2,Myc	Actb,Bcl2l1,Birc5,Ccna2,Ccnd2,Ccne1,Ccne2,Cdkn1b,Crip1,F2r,Krt7,Mmp9,Myc,Pcna,Plaur,Trp53,Vim	BH3 domain binding	---
0.66837	3	7	Hif1a,Trp53,Yy1	Aurka,Bcl2l1,Birc5,H2afx,Hmox1,Myc,Trp53	---	---
0.66867	4	5	Arnt,Hif1a,Sp1,Tgfb1	Cited2,Ctsd,Slc2a3,Trp53,Vim	---	---
0.66888	4	5	Ctnnb1,Hras1,Nfyb,Trp53	Actb,Pcna,Plk1,Sesn1,Vim	---	---
0.669	3	5	Ctnnb1,Il15,Mtpn	Anxa1,Bcl2l1,Ccnd2,Myc,Vcam1	---	---
0.66909	2	7	Ptpn6,Sp1	Bax,Cdk4,Cdkn1b,Gp6,Myc,Ncf2,Timp1	---	megakaryocyte differentiation
0.66915	3	14	Ctnnb1,E2f1,Myc	Birc5,Ccna2,Ccnd2,Ccne1,Ccne2,Cd44,Cdkn1b,Hspe1,Mcl1,Myc,Pcna,Trp53,Vcam1,Vim	BH3 domain binding	---
0.66927	3	8	E2f1,Raf1,Trp53	Cd44,Cdc25a,Cdc6,Cdkn1b,E2f1,Mybl2,Myc,Rrm2	---	T cell homeostatic proliferation
0.66929	2	7	E2f1,Eif4g1	Birc5,Chek1,Rad51,Rfc2,Rfc4,Rfc5,Trp53	---	T cell homeostatic proliferation
0.66947	3	14	Hif1a,Sp1,Trp53	Asns,Birc5,Cdkn1b,Ctsd,Hmox1,Mcl1,Mmp9,Myc,Ndrg1,Pdgfb,Plaur,Tgfb1,Trp53,Vim	ribonucleoside-diphosphate reductase activity, thioredoxin disulfide as acceptor	---
0.66979	3	12	E2f1,E2f3,Igf2	Birc5,Cdc45,Cdc6,Cdk1,Mcm2,Mcm4,Mcm5,Mcm7,Mybl2,Myc,Rad51,Rrm1	---	T cell homeostatic proliferation | release of cytochrome c from mitochondria | positive regulation of neuron apoptotic process | negative regulation of growth of symbiont on or near host surface | cellular extravasation
0.67006	2	9	Cav1,Trp53	Afp,Akt1,Ccne1,Hmox1,Hspa8,Id1,Npm1,Pcna,Thbs1	---	---
0.67025	2	5	Pecam1,Tgfb1	Bcl2l1,Cd36,Cd44,Itgam,Thbs1	BH3 domain binding	---
0.67033	3	7	E2f1,E2f4,Kdm5b	Bub3,Ccne1,Cdk1,E2f1,Ect2,Mcm3,Top2a	---	---
0.6713	2	8	Myc,Stub1	Birc5,Ccna2,Cdc25c,Cdk1,Fbl,Pcna,Rad51,Trp53	---	---
0.67141	2	5	Cdk8,Tgfb1	Ccne1,Cd44,Myc,Pcna,Rbl1	---	---
0.67162	2	13	Bnip3l,Erbb2	Aurka,Bcl2l1,Ccna2,Ccnd3,Ccne2,Cd47,Cdkn3,Chek1,Mybl2,Pik3cd,Prim1,Rrm2,Top2a	---	---
0.67165	3	7	Nfe2l2,Snca,Tgfb1	Bcl2l1,Cybb,Gfap,Mmp9,Ncf1,Ncf2,Trp53	---	---
0.67201	2	12	Eif4e,Erbb2	Bcl2l1,Birc5,Cdt1,Cks2,Eif4ebp1,Myc,Pcna,Pin1,Plaur,Skp2,Trp53,Ube2c	---	---
0.67215	2	6	Cdkn1a,Cebpe	Ccne1,Cdk4,Cdkn1b,Itgam,Mmp9,Myc	---	---
0.67239	3	5	Dnmt1,Dnmt3b,Myc	Actb,Cdc25c,Cdk1,Myc,Rpl13	---	---
0.67264	2	5	Hras1,Nfya	Ccnb1,Cdk1,E2f1,Rrm2,Top2a	BH3 domain binding	---
0.67277	2	6	E2f1,Stub1	Birc5,Ccna2,Cdk1,Pcna,Rad51,Trp53	---	positive regulation of mast cell cytokine production
0.67297	3	7	Hif1a,Myc,Nfe2l2	Aldoa,Bcl2l1,Ctsd,Hmox1,Mmp9,Tgfb1,Trp53	---	---
0.67329	2	7	Erbb2,Hsf1	Bcl2l1,Bub1b,Ccna2,Ccne1,Cdk1,Cks1b,Cks2	---	---
0.67418	2	11	Igf2,Smarcb1	Cdc6,Cdk1,Cxcr4,Gadd45a,Mcm2,Mcm4,Mcm5,Mybl2,Prim1,Rad51ap1,Trp53	---	---
0.67429	2	9	App,Cd38	Aldoa,Ccnd2,Ccne1,Cd44,Csf2rb,Hbb-b2,Lgals3,Pfkp,Vcam1	---	---
0.67458	3	12	Erbb2,Igf2,Insr	Alad,Birc5,Cd36,Cdk1,Fen1,Mxi1,Mybl2,Myc,Ndrg1,Prim1,Rad51ap1,Rrm2	---	DNA replication initiation | DNA unwinding involved in DNA replication
0.67541	3	11	Myc,Trp53,Vhl	Akt1,Bcl2l1,Cdkn1b,E2f1,Hmox1,Ier3,Pcna,Pfkfb3,Trp53,Tyms,Vim	---	DNA unwinding involved in DNA replication
0.67556	2	10	Erbb2,Il15	Bcl2l1,Ccnd2,Cks1b,Cks2,Mif,Mki67,Myc,Pcna,Smad2,Top2a	---	DNA unwinding involved in DNA replication
0.67571	2	12	Eif2ak3,Trp53	Apaf1,Asns,Btg2,Cars,Cpox,Ddit3,Gadd45a,Myc,Nars,Ndrg1,Ppp1r15a,Rps6ka2	---	DNA unwinding involved in DNA replication
0.67576	2	10	Myc,Pml	Bax,Birc5,Ccne1,Cdk2,Cebpe,Gadd45a,Lyz2,Ndrg1,Stmn1,Trp53	ribonucleoside-diphosphate reductase activity, thioredoxin disulfide as acceptor | DNA topoisomerase type II (ATP-hydrolyzing) activity | hemi-methylated DNA-binding	---
0.67607	2	8	Igf2,Smarca4	Birc5,Cdc6,Cxcr4,Gadd45a,Myc,Rrm2,Skap2,Slc2a4	---	T cell homeostatic proliferation
0.67664	2	19	Ctnnb1,E2f1	Actr3,Birc5,Ccna2,Ccnd2,Ccne1,Ccne2,Cd44,Cdkn1b,Cdkn2d,Fen1,Hspe1,Kif23,Lck,Mcl1,Myc,Pcna,Trp53,Vcam1,Vim	---	T cell homeostatic proliferation
0.67669	4	5	E2f4,Myc,Raf1,Trp53	Cdc25a,E2f1,Mki67,Myc,Rrm2	---	---
0.67683	3	5	Eif2ak3,Foxo3,Tgfb1	Becn1,Gadd45a,Iars,Myc,Txnip	histone kinase activity | DNA topoisomerase type II (ATP-hydrolyzing) activity	---
0.67739	2	5	Cux1,Tgfb1	Ccna2,Ccne2,Cdk2,Cybb,Racgap1	ribonucleoside-diphosphate reductase activity, thioredoxin disulfide as acceptor	---
0.67748	3	6	Erbb2,Tgfb1,Tgm2	Cd36,Itgb3,Mmp9,Myc,Thbs1,Trp53	O-phospho-L-serine:2-oxoglutarate aminotransferase activity	DNA damage response, signal transduction by p53 class mediator
0.67773	2	14	Trp53,Vhl	Akt1,Bcl2l1,Cdkn1b,E2f1,Hmox1,Hnrnpa2b1,Ier3,Nfe2,Pcna,Pdgfb,Pfkfb3,Trp53,Tyms,Vim	---	---
0.67783	2	8	Erbb2,Nfe2l2	Abcg2,Bcl2l1,Cd36,Cdkn2c,Mmp9,Psmc3,Trp53,Usp14	---	---
0.67784	2	6	Ep400,Hras1	Ccna2,Cdc25a,E2f1,Pcna,Plk1,Trp53	---	---
0.67801	3	5	E2f1,Kdm5b,Myc	Ccnb1,Ccne1,Cdk1,Cdkn1b,E2f1	---	DNA replication initiation | DNA unwinding involved in DNA replication
0.67866	2	11	Hif1a,Nr3c1	Akt1,Arpc2,Bcl2l1,Bnip3l,Itgb2,Mcl1,Mmp9,Myc,Rela,Tgfb1,Trp53	---	DNA unwinding involved in DNA replication
0.67885	3	5	Ctnnb1,Ets1,Trp53	Ccne1,Mcl1,Mmp9,Myc,Pml	---	---
0.67887	2	5	Nme1,Sp1	Bax,Cdk4,Ctsd,Timp1,Trp53	---	---
0.67914	2	5	Pml,Sp1	Bax,Birc5,Cdk2,Ndrg1,Trp53	---	---
0.67962	2	52	Hras1,Myc	Actb,Afp,Akt1,Asns,Aurkb,Bcl2l1,Birc5,Ccna2,Ccnb1,Ccnd2,Ccnd3,Ccne1,Cd44,Cdc25a,Cdc42,Cdk1,Cdk2,Cdk4,Cdkn1b,Cebpd,Ddit3,Dnmt1,E2f1,Eif4ebp1,F2r,Flna,Hmox1,Igll1,Itgam,Lrmp,Lxn,Lyz2,Mmp9,Myc,Myl9,Nop58,Pcna,Plaur,Plk1,Pml,Polr2g,Rbbp4,Rhoa,Rpl30,Rps6,Rrm2,Sp3,Tgfb1,Thbs1,Tpm1,Trp53,Vim	---	---
0.68006	3	12	E2f3,Igf2,Insr	Birc5,Cdc45,Cdc6,Cdk1,Mcm2,Mcm4,Mcm5,Mcm7,Mybl2,Myc,Rad51,Rrm1	---	DNA unwinding involved in DNA replication
0.68091	2	6	Ctnnb1,Hdac2	Ccne2,Cd34,Cdkn1b,Mmp9,Myc,Trp53	---	DNA unwinding involved in DNA replication
0.68117	3	9	Kdm5b,Tgfb1,Trp53	Bub1b,Ccnb1,Ccne1,Cdk1,Cdkn1b,E2f1,Gadd45a,Mcm2,Top2a	---	---
0.68127	3	5	Max,Myc,Mycbp	Cad,Ccnd2,Cdk4,Ncl,Odc1	DNA topoisomerase type II (ATP-hydrolyzing) activity | hemi-methylated DNA-binding	---
0.68162	2	5	Foxo3,Mnt	Cad,Ccnd2,Cdk4,Ddit3,Txnip	---	---
0.68175	2	5	Ezr,Hras1	Bcl2l1,Birc5,Eif4ebp1,Hnrnpa2b1,Mmp9	---	---
0.68205	2	44	Igf2,Insr	Alad,Arhgdia,Arhgef2,Arl4a,Birc5,Cd36,Cdc45,Cdc6,Cdk1,Cxcr4,Fen1,Gadd45a,Gnb1,Gpank1,H2-Ke2,Ier3,Mcm2,Mcm4,Mcm5,Mcm7,Mnt,Mxi1,Mybl2,Myc,Ndrg1,Pdgfb,Pim1,Prim1,Prkcq,Pspc1,Rad51,Rad51ap1,Rrm1,Rrm2,Skap2,Slc20a1,Slc2a4,Srsf5,Surf6,Thra,Tomm40,Traip,Uhrf1,Znrd1	CD27 receptor binding	---
0.68244	3	6	App,Hnf4a,Insr	Cdk1,Cs,Gapdh,Gpank1,Myc,Srebf2	---	mRNA stabilization | T cell proliferation involved in immune response
0.68255	2	5	Cdkn1b,Gpc1	Ccnd3,Cdk2,Cdkn1b,Myc,Skp2	hemi-methylated DNA-binding	---
0.68275	3	6	Cd38,Ctnnb1,Trp53	Ccnd2,Ccne1,Cd44,Itgb7,Lgals3,Vim	---	---
0.68343	3	5	Ctnnb1,Mtpn,Trp53	Anxa1,Bcl2l1,Ccna2,Ccnd2,Myc	---	---
0.6837	4	10	Erbb2,Hras1,Trp53,Yy1	Aurka,Bcl2l1,Birc5,Btg2,Ccna2,Ccnb1,Myc,Pcna,Top2a,Trp53	---	---
0.68397	4	5	E2f1,Ets1,Myc,Sp1	Bax,Cdk2,Mcl1,Myc,Tyms	---	---
0.68402	2	6	Fas,Irf1	Bax,Mmp9,Rsad2,Slpi,Tgfb1,Vcam1	---	---
0.68426	3	8	Ctnnb1,Eif4e,Myc	Bcl2l1,Birc5,Capzb,Mcl1,Myc,Pcna,Plaur,Trp53	---	---
0.68439	4	6	Ctnnb1,Il15,Tgfb1,Trp53	Bcl2l1,Ccnd2,Cd44,Itgb7,Myc,Pcna	---	---
0.68485	3	7	Nfe2l2,Psen1,Trp53	Dstn,Foxo3,Mmp9,Stip1,Tgfb1,Tpm1,Trp53	---	---
0.68522	3	22	Ctnnb1,Myc,Tgfb1	Afp,Bcl2l1,Birc5,Capns1,Ccna2,Ccnd2,Ccne1,Ccne2,Cd44,Cdkn1b,F2r,Krt7,Mmp9,Myc,Pcna,Plaur,Pml,Ppp2ca,Timp1,Trp53,Vcam1,Vim	---	---
0.68607	3	33	Hras1,Myc,Tgfb1	Afp,Akt1,Asns,Bcl2l1,Birc5,Ccna2,Ccnb1,Ccnd2,Ccnd3,Ccne1,Cd44,Cdc25a,Cdk1,Cdk2,Cdk4,Cdkn1b,Dnmt1,E2f1,F2r,Flna,Hmox1,Itgam,Mmp9,Myc,Nop58,Pcna,Plaur,Pml,Tgfb1,Thbs1,Tpm1,Trp53,Vim	phenylpyruvate tautomerase activity	DNA damage response, signal transduction by p53 class mediator
0.68656	2	5	Bcr,Ets1	Cdk2,Lck,Mcl1,Myc,Sell	---	positive regulation of metanephric mesenchymal cell migration
0.68683	4	7	E2f2,E2f3,Igf2,Yy1	Birc5,Cdc6,Mcm4,Mcm5,Mcm7,Myc,Rad51	histone kinase activity	---
0.68696	2	7	Ctnnb1,Hipk2	Bcl2l1,Ccnd2,Cdkn1b,Gata2,Lgals3,Trp53,Vim	---	---
0.68772	2	5	Irf1,Thpo	Bax,Ccnb1,Myc,Pf4,Sp1	---	---
0.68846	2	6	Hif1a,Jak2	Akt1,Bcl2l1,Cdkn1b,Epor,Myc,Trp53	aspartate carbamoyltransferase activity | carbamoyl-phosphate synthase (glutamine-hydrolyzing) activity | dihydroorotase activity	de novo' pyrimidine nucleobase biosynthetic process
0.68849	3	5	Ctnnb1,Hif1a,Yy1	Bcl2l1,Birc5,Cdkn1c,Myc,Trp53	aspartate carbamoyltransferase activity | carbamoyl-phosphate synthase (glutamine-hydrolyzing) activity | dihydroorotase activity	de novo' pyrimidine nucleobase biosynthetic process
0.68908	2	21	Hras1,Kras	Bak1,Bcl2l1,Birc5,Casp2,Ccnd3,Cd44,Cdkn1b,Ddit3,Dnmt1,E2f1,Gsn,Myc,Prkcd,Rhoa,Rps6,Soat1,Thbs1,Top2a,Tpm1,Trp53,Vim	aspartate carbamoyltransferase activity | carbamoyl-phosphate synthase (glutamine-hydrolyzing) activity | dihydroorotase activity	de novo' pyrimidine nucleobase biosynthetic process
0.68917	3	6	Erbb2,Kdm5b,Tgfb1	Bub1b,Ccnb1,Ccne1,Cdk1,Cdkn1b,Top2a	---	---
0.68918	2	5	Ctnnb1,Mapk9	Cdkn1b,Lmna,Mmp9,Myc,Trp53	---	---
0.68919	3	7	Hras1,Max,Tgfb1	Ccnb1,Ccnd2,Cdc25a,Cdk4,Cdkn1b,E2f1,Myc	---	paracrine signaling | positive regulation of metanephric mesenchymal cell migration
0.68934	3	5	E2f2,Hras1,Pttg1	Ccna2,Ccnb1,Cdkn2d,Myc,Trp53	---	positive regulation of metanephric mesenchymal cell migration
0.68948	2	14	Erbb2,Gata1	Bcl2l1,Btg2,Ccnd2,Ccnd3,Cd36,Cdkn1b,Cdkn2c,Hbb-b1,Hbb-b2,Itgb3,Kit,Myc,St3gal6,Vwf	BH3 domain binding	---
0.69012	3	11	Erbb2,Nupr1,Tgfb1	Bub1,Bub1b,Ccna2,Ccnb2,Cdc25c,Cdkn1b,Espl1,Mki67,Myc,Pole2,Trp53	---	---
0.69064	3	5	Cd38,Il15,Tgfb1	Ccnd2,Cd44,Itgb7,Pim1,Vcam1	---	---
0.69066	2	9	E2f1,Gpc1	Ccna2,Ccnd2,Ccnd3,Ccne1,Cdk2,Cdkn1b,Cdkn2c,Cdkn2d,Myc	---	spindle stabilization
0.69088	4	8	E2f2,Igf2,Trp53,Yy1	Birc5,Cdc6,Mcm4,Mcm5,Mcm7,Myc,Rad51,Trp53	ornithine decarboxylase activity	T cell homeostatic proliferation | release of cytochrome c from mitochondria | positive regulation of neuron apoptotic process
0.69142	2	9	Kdm5b,Myc	Bub1b,Ccnb1,Ccne1,Cdk1,Cdkn1b,Ddit3,E2f1,Gadd45a,Snrpd1	phenylpyruvate tautomerase activity	DNA damage response, signal transduction by p53 class mediator | negative regulation of syncytium formation by plasma membrane fusion
0.69156	3	12	Myc,Tgfb1,Vhl	Akt1,Bcl2l1,Cdkn1b,E2f1,Hmox1,Ier3,Pcna,Slc16a3,Tfrc,Trp53,Tyms,Vim	---	---
0.69217	3	6	Cebpe,Ctnnb1,Trp53	Bcl2l1,Ccnd2,Ccne1,Cdkn1b,Mmp9,Myc	ornithine decarboxylase activity	T cell homeostatic proliferation | release of cytochrome c from mitochondria | positive regulation of neuron apoptotic process
0.69225	5	6	Hras1,Myc,Psen1,Tgfb1,Trp53	F2r,Mmp9,Myc,Tgfb1,Tpm1,Trp53	---	negative regulation of growth of symbiont on or near host surface
0.69246	2	19	Nfe2l2,Trp53	Abcc1,Bcl2l1,Ctsd,Dstn,Foxo3,G6pdx,Hmox1,Hsp90ab1,Mmp9,Nars,Ncf1,Psma1,Psmd3,Stip1,Tbxas1,Tgfb1,Tpm1,Trp53,Usp14	---	---
0.6929	2	5	Foxo1,Ntrk2	Ccna2,Cdk1,Cdkn2c,Mcm5,Myc	ribonucleoside-diphosphate reductase activity, thioredoxin disulfide as acceptor	---
0.69316	3	7	Hras1,Smarcb1,Tgfb1	Ccna2,Ccne1,Cd44,Cdk1,E2f1,Gsn,Trp53	---	---
0.69325	3	5	Gata1,Nfe2l2,Tgfb1	Bcl2l1,Cd36,Cdkn2c,Cybb,Tpm1	---	---
0.69353	2	37	Ctnnb1,Tgfb1	Afp,Arl4a,Bcl2l1,Birc5,Capns1,Ccna2,Ccnd2,Ccne1,Ccne2,Cd34,Cd44,Cdkn1b,Cdkn1c,Cnn2,Dok1,F13a1,F2r,Fcer1g,Gfap,Hdgf,Itgb2,Itgb7,Krt7,Lgals3,Map3k11,Mmp9,Myc,Pcna,Phlda2,Plaur,Pml,Ppp2ca,Snrnp70,Timp1,Trp53,Vcam1,Vim	---	---
0.69385	4	11	E2f1,E2f2,E2f3,Igf2	Birc5,Cdc45,Cdc6,Cdk1,Mcm2,Mcm4,Mcm5,Mcm7,Mybl2,Myc,Rad51	BH3 domain binding	T cell homeostatic proliferation
0.69428	2	17	Foxo1,Hnf4a	Adipor1,Atp6v1d,Casp2,Ccna2,Ccnb1,Cdc42ep3,Cdk1,Cdkn1b,Cdkn1c,Cdkn2aipnl,Cs,Men1,Mrps14,Mrps18c,Myc,Pck2,Txnip	---	---
0.69433	2	9	Ets1,Sfpi1	Bax,Cd79a,Cd79b,Hspa8,Itgb2,Mcl1,Myb,Myc,Ncf1	---	---
0.69493	3	5	Cdk9,Hras1,Trp53	Ccnd2,Mmp9,Myc,Tmsb10,Vim	---	DNA damage response, signal transduction by p53 class mediator
0.69507	2	5	Cdkn1b,Cebpe	Cdk4,Cdkn1b,Itgam,Mmp9,Myc	---	DNA damage response, signal transduction by p53 class mediator
0.69551	3	5	Ctnnb1,Nfe2l2,Tgfb1	Bcl2l1,Gfap,Mmp9,Trp53,Vcam1	---	---
0.69571	2	5	Chek1,Sfpi1	Cdc25a,Cdkn1c,E2f1,Mcl1,Pcna	---	---
0.69624	2	12	Erbb2,Raf1	Cdc25a,Cdkn1b,Emp3,Itgb3,Mki67,Mmp9,Mybl2,Myc,Phlda2,Plaur,Rrm2,Zfp36l2	---	---
0.69638	2	7	Cdkn1b,Sfpi1	Blnk,Cdc25a,Itgam,Mcl1,Myc,Pcna,Tk1	---	---
0.69781	3	10	Hras1,Nfyb,Trp53	Actb,Ccnb1,Cdc25a,Cdk1,Pcna,Plk1,Rrm2,Sesn1,Top2a,Vim	---	positive regulation of metanephric mesenchymal cell migration
0.69784	2	8	Dysf,Tgfb1	Anxa2,Arpc2,Coro1c,Cyba,Ehmt2,Itgb3,Lgals3,Timp1	---	---
0.69786	2	7	Kras,Tsc2	Birc5,Ccnd3,Cdkn1b,Ddit3,E2f1,Ero1l,Gsn	superoxide-generating NADPH oxidase activity	T cell homeostatic proliferation
0.69792	2	26	E2f4,Erbb2	Ccna2,Ccne1,Ccne2,Cdc25a,Cdc25c,Cdk1,Cdkn2c,Cenpa,Chek1,Cks1b,Cks2,Fen1,Gins1,Mki67,Mybl2,Myc,Nek2,Pcna,Pold1,Prc1,Rad51ap1,Rfc4,Rrm2,Top2a,Trp53,Ube2c	superoxide-generating NADPH oxidase activity	T cell homeostatic proliferation
0.69797	4	5	Hdac2,Hif1a,Sp1,Tgfb1	Cdkn1b,Mmp9,Myc,Pdgfb,Trp53	---	T cell homeostatic proliferation | positive regulation of neuron apoptotic process
0.69808	3	11	Cd44,Hras1,Trp53	Actb,Bcl2l1,Birc5,Ccnd2,Cd44,Cdkn1b,Ddit3,Dnmt1,Mmp9,Thbs1,Vim	glucose-6-phosphate dehydrogenase activity | glucose-6-phosphate isomerase activity	NADP biosynthetic process | pentose biosynthetic process | glycolytic process through glucose-6-phosphate
0.69833	2	6	Gata1,Ptpn6	Cdk4,Cdkn1b,Cybb,Gp1ba,Gp6,Myc	---	---
0.69898	3	5	Eif4g1,Myc,Trp53	Birc5,Chek1,Gadd45a,Rad51,Trp53	BH3 domain binding	---
0.69914	2	6	Fn1,Raf1	Cdkn1b,Itgam,Itgb3,Mmp9,Myc,Plaur	ribonucleoside-diphosphate reductase activity, thioredoxin disulfide as acceptor | DNA topoisomerase type II (ATP-hydrolyzing) activity	---
0.69955	2	15	Hras1,Smarca4	Afp,Asns,Birc5,Ccna2,Cd44,Cdc25a,Cdk2,Cdkn1b,Cdkn2d,E2f1,Ifi30,Mapk1,Myc,Plaur,Rrm2	ribonucleoside-diphosphate reductase activity, thioredoxin disulfide as acceptor | DNA topoisomerase type II (ATP-hydrolyzing) activity	---
0.69961	2	10	Erbb2,Mgea5	Bcl2l1,Cldn7,Gtf3a,Rasa3,S100a6,Thbs1,Trp53,Tuba1a,Usf2,Vim	---	---
0.70005	2	18	Hif1a,Sp1	Asns,Birc5,Bnip3l,Cdkn1b,Cited2,Ctsd,Epor,Hmox1,Mcl1,Mmp9,Myc,Ndrg1,Pdgfb,Plaur,Slc2a3,Tgfb1,Trp53,Vim	---	---
0.70013	2	7	Rbl1,Sfpi1	Ccna2,Cdc25a,Cdk1,Cdkn1c,E2f1,Myc,Pcna	---	---
0.70032	4	7	Erbb2,Hras1,Myc,Smarca4	Birc5,Ccna2,Cdc25a,Cdkn1b,Myc,Plaur,Rrm2	BH3 domain binding	---
0.70053	4	5	E2f1,Smarcb1,Tbx2,Tgfb1	Ccna2,Cdk1,Cdkn2c,E2f1,Mcm2	---	---
0.70148	3	10	Cd44,Ctnnb1,Myc	Actb,Bcl2l1,Birc5,Ccnd2,Cd44,Cdkn1b,Mcl1,Mmp9,Vcam1,Vim	---	---
0.70216	3	5	Eif2ak3,Foxo3,Trp53	Apaf1,Ddit3,Gadd45a,Myc,Ppp1r15a	---	---
0.70217	2	5	Gpc1,Kras	Ccnd3,Cdkn1b,Id1,Itgb3,Myc	---	---
0.70229	4	5	E2f1,Ets1,Sp1,Tgfb1	Bax,Cdk2,Cited2,Myc,Tyms	---	megakaryocyte differentiation
0.70232	4	5	Hras1,Mkl1,Myc,Srf	Actb,Bcl2l1,Flna,Mmp9,Myl9	---	---
0.70263	3	6	App,Foxo1,Nfkbia	Bax,Hmox1,Mmp9,Myc,Trp53,Vcam1	---	---
0.7028	3	23	Ctnnb1,Myc,Trp53	Actb,Afp,Bcl2l1,Birc5,Capns1,Ccna2,Ccnd2,Ccne1,Ccne2,Cd44,Cdkn1b,F2r,Mcl1,Mmp9,Myc,Pcna,Plaur,Plk1,Pml,Ppp2ca,Sumo1,Trp53,Vim	---	neutrophil mediated killing of fungus
0.70304	2	5	Cd38,Fas	Anxa2,Cd44,Lgals3,Rasgrp2,Vcam1	---	---
0.70308	3	7	Hif1a,Kras,Myc	Aldoa,Bcl2l1,Birc5,Cdkn1b,Myc,Trp53,Vim	---	---
0.7032	3	5	Arnt,Hif1a,Kras	Aldoa,Ero1l,Itgb3,Trp53,Vim	---	---
0.70338	2	6	Ctnnb1,Mgea5	Bcl2l1,Capn1,Itgb7,Timp1,Trp53,Vim	---	---
0.70349	2	5	Il15,Tgm2	Lsp1,Myc,Pim1,Sell,Tyrobp	---	---
0.7039	2	8	Ctnnb1,Rbl1	Ccna2,Ccne1,Cdkn1b,Cdkn1c,Myc,Pcna,Plk1,Trp53	---	---
0.70438	4	5	Erbb2,Foxo3,Hras1,Max	Ccnb1,Ccnd2,Cdkn1b,Ddit3,Myc	---	---
0.7046	3	7	Cd38,Ctnnb1,Tgfb1	Ccnd2,Ccne1,Cd44,Itgb7,Lgals3,Vcam1,Vim	---	DNA unwinding involved in DNA replication
0.70514	4	5	Gpc1,Hras1,Smarca4,Sp1	Ccna2,Cdk2,Cdkn1b,Cdkn2d,Myc	---	---
0.70559	4	6	Hras1,Myc,Nfe2l2,Trp53	Bcl2l1,Hmox1,Mmp9,Tgfb1,Tpm1,Trp53	ribonucleoside-diphosphate reductase activity, thioredoxin disulfide as acceptor	---
0.70561	3	6	Ctnnb1,Foxo3,Tgfb1	Birc5,Ccnd2,Ccne2,Cdkn1b,Mmp9,Myc	---	---
0.7059	2	7	Hras1,Smarcb1	Ccna2,Ccne1,Cd44,Cdk1,E2f1,Gsn,Trp53	---	---
0.70607	2	17	Ets1,Tgfb1	Apoc2,Arpc2,Bax,Ccne1,Cdk2,Cited2,Hcst,Hmox1,Itgb2,Itgb3,Mmp9,Myb,Myc,Ncf1,Phlda2,Pml,Tyms	CD27 receptor binding	---
0.7065	3	5	Erbb2,Gpc1,Pim1	Ccnd2,Ccnd3,Cdkn1b,Myc,Skp2	---	---
0.70686	3	7	Nfe2l2,Psen1,Tgfb1	Abcg2,Foxo3,Gfap,Mmp9,Tgfb1,Tpm1,Trp53	---	---
0.70692	2	29	Tgfb1,Yy1	Bcl2l1,Birc5,Bub1b,Ccna2,Ccnb1,Ccnb2,Cdc25c,Cdkn1c,Cdkn2c,Cenpa,Cxcr4,Cybb,Dnajb4,Hmox1,Hnrnpc,Mki67,Mxd3,Myc,Ncapd2,Pcna,Plagl1,Prc1,Rad21,Rad51,Rad51ap1,Top2a,Tpm1,Trp53,Vwf	---	---
0.7071	3	7	Nfyb,Tgfb1,Yy1	Ccnb1,Ccnb2,Cdc25c,Pcna,Rad51,Top2a,Vwf	ribonucleoside-diphosphate reductase activity, thioredoxin disulfide as acceptor | DNA topoisomerase type II (ATP-hydrolyzing) activity	---
0.70712	2	6	Fas,Il15	Bcl2l1,Cd44,Mif,P2rx1,Tfrc,Vcam1	ribonucleoside-diphosphate reductase activity, thioredoxin disulfide as acceptor | DNA topoisomerase type II (ATP-hydrolyzing) activity	---
0.70729	3	6	Ctnnb1,Ets1,Tgfb1	Ccne1,Itgb2,Mmp9,Myc,Phlda2,Pml	---	---
0.70738	3	6	E2f1,Nfe2l2,Tgfb1	Calm3,Cdkn2c,Foxo3,Tgfb1,Trp53,Vcam1	---	---
0.70743	2	24	Myc,Nfe2l2	Aldoa,Bcl2l1,Cct3,Cdc34,Ctsd,Eif2s1,Eif3g,Gclm,Hmox1,Mgst3,Mmp9,Mogs,Mt1,Nars,Psat1,Rars,Rps16,Rrs1,Ruvbl1,Serinc3,Tgfb1,Tpm1,Trp53,Vcam1	---	---
0.70763	2	5	E2f8,Erbb2	Ccna2,Ccnb1,Ccne2,Cdk1,Chek1	---	DNA unwinding involved in DNA replication
0.70769	2	5	Foxm1,Psen1	Mmp9,Myc,Prc1,Stmn1,Trp53	ribonucleoside-diphosphate reductase activity, thioredoxin disulfide as acceptor	---
0.70773	2	5	E2f4,Gpc1	Ccna2,Ccne1,Cdk2,Cdkn2c,Myc	---	---
0.70786	3	9	E2f3,E2f4,Hras1	Ccna2,Ccne1,Cdc25a,Cdk1,Cdk2,E2f1,Myc,Pcna,Tk1	ribonucleoside-diphosphate reductase activity, thioredoxin disulfide as acceptor	---
0.70789	3	8	Ctnnb1,Myc,Smarca4	Afp,Birc5,Ccna2,Ccne2,Cd44,Cdkn1b,Myc,Plaur	---	DNA replication initiation
0.70857	2	34	E2f1,Erbb2	Akt1,Aurka,Birc5,Ccna2,Ccnb1,Ccnb2,Ccnd2,Ccnd3,Ccne1,Ccne2,Cd9,Cdc20,Cdc25a,Cdk1,Cdkn1b,Cdkn2c,Chek1,Fen1,Gins1,Hmgb2,Hnrnpk,Kit,Mybl2,Myc,Pcna,Pin1,Pold1,Rfc4,Rrm2,Stk17b,Top2a,Trp53,Tyms,Vim	---	---
0.70885	2	5	Hif1a,Rbl2	Abcf2,Aurka,Cdkn1b,Cdkn1c,Myc	hemi-methylated DNA-binding	---
0.70897	3	5	Ctnnb1,Epor,Gata1	Bcl2l1,Ccnd2,Cdkn1b,Gata2,Myc	---	---
0.70939	2	5	Cd44,Pecam1	Bcl2l1,Cd36,Cd44,Sell,Thbs1	---	---
0.70962	3	6	Ctnnb1,E2f4,Tgfb1	Ccna2,Ccne1,Ccne2,Myc,Pcna,Trp53	ribonucleoside-diphosphate reductase activity, thioredoxin disulfide as acceptor	---
0.70964	3	13	Hras1,Smarca4,Tgfb1	Afp,Asns,Birc5,Ccna2,Cd44,Cdc25a,Cdk2,Cdkn1b,E2f1,Ifi30,Mapk1,Myc,Plaur	---	---
0.71015	3	7	Hras1,Myc,Srf	Actb,Bcl2l1,Cdk4,Flna,Mmp9,Myl9,Tpm1	---	---
0.71032	3	6	Adora2a,Myc,Trp53	Gapdh,Gpi1,Hmox1,Mmp9,Ppp2ca,Tgfb1	hemi-methylated DNA-binding	---
0.71039	3	6	Cebpe,Ctnnb1,Tgfb1	Bcl2l1,Ccnd2,Ccne1,Cdkn1b,Mmp9,Myc	---	---
0.71045	5	5	Erbb2,Hras1,Stk11,Tgfb1,Trp53	Ccna2,Cdkn1b,Mmp9,Myc,Top2a	---	---
0.71086	3	7	E2f1,Tgfb1,Vhl	Akt1,Cdkn1b,E2f1,Pcna,Trp53,Tyms,Vim	---	---
0.71149	3	5	Cd38,Smarca4,Tgfb1	Asns,Bnip3l,Cd44,Ifi30,Lgals3	DNA topoisomerase type II (ATP-hydrolyzing) activity	---
0.71152	3	7	Kdm5b,Myc,Tgfb1	Bub1b,Ccnb1,Ccne1,Cdk1,Cdkn1b,E2f1,Gadd45a	---	---
0.71175	2	16	App,Il15	Bcl2l1,Ccnd2,Cd44,Cdk4,Cxcr4,Dyrk1a,Fkbp1a,Gapdh,Hspa8,Hspe1,Mapk1,Myc,Nme1,Set,Top2a,Vcam1	phenylpyruvate tautomerase activity | DNA topoisomerase type II (ATP-hydrolyzing) activity	---
0.71179	4	5	Cd38,Myc,Tgfb1,Trp53	Asns,Ccnd2,Ccne1,Cd44,Vim	---	---
0.71189	3	7	Ctnnb1,Tgfb1,Yy1	Bcl2l1,Birc5,Ccna2,Cdkn1c,Myc,Pcna,Trp53	---	---
0.7121	2	7	Hsf1,Sfpi1	Bax,Ccna2,Cdk1,Hspa8,Mcl1,Rela,Tcp1	ribonucleoside-diphosphate reductase activity, thioredoxin disulfide as acceptor	---
0.71212	3	8	Erbb2,Raf1,Trp53	Cdc25a,Cdkn1b,Mki67,Mmp9,Mybl2,Myc,Plaur,Rrm2	---	---
0.71212	2	8	Gata1,Gpc1	Ccnd2,Ccnd3,Cdk2,Cdkn1b,Cdkn2c,Cdkn2d,Itgb3,Myc	---	---
0.71276	2	9	Gata1,Mkl1	Bcl2l1,Cpa3,Gp1ba,Gp6,Mgst2,Mpl,Tal1,Tubb1,Zfpm1	---	---
0.71312	3	8	Kdm5b,Myc,Trp53	Bub1b,Ccnb1,Ccne1,Cdk1,Cdkn1b,Ddit3,E2f1,Gadd45a	---	---
0.71321	2	7	Ctnnb1,Igf2	Arhgdia,Arl4a,Birc5,Cdkn1c,Fen1,Myc,Trp53	---	---
0.71396	2	5	Eif2ak3,Kras	Ddit3,Ero1l,Gadd45a,Map1lc3b,Myc	---	T cell homeostatic proliferation
0.71426	2	6	Nfe2l2,Srf	Bcl2l1,Dstn,Mmp9,Pafah1b1,Tbxas1,Tpm1	---	---
0.71462	2	5	Cks1b,Erbb2	Ccna2,Ccnb1,Cdk1,Cdkn1b,Cks1b	---	---
0.71511	4	11	Myc,Raf1,Tgfb1,Trp53	Cd44,Cdc25a,Cdkn1b,E2f1,Ier3,Ldha,Mki67,Mmp9,Myc,Plaur,Tpm1	---	---
0.71518	2	5	E2f3,Gpc1	Ccna2,Ccnd3,Ccne1,Cdk2,Myc	---	---
0.71565	3	11	Myc,Psen1,Trp53	Actb,Cyfip2,F2r,Gapdh,Mmp9,Myc,Nme1,Stmn1,Tgfb1,Tpm1,Trp53	---	megakaryocyte differentiation
0.71584	3	6	Foxm1,Hras1,Nfyb	Ccnb1,Cdc25a,Cdk1,Plk1,Top2a,Vim	---	---
0.71615	3	5	Kdm5b,Max,Myc	Ccnb1,Cdkn1b,Ddit3,E2f1,Gadd45a	---	---
0.7165	3	5	Cdkn1b,Ctnnb1,Tgfb1	Cdkn1b,Lgals3,Mmp9,Myc,Pcna	---	T cell homeostatic proliferation
0.71653	2	8	Sp1,Tsc2	Bax,Birc5,Ccnd2,Ccnd3,Cdkn1b,E2f1,Hmox1,Mcl1	ribonucleoside-diphosphate reductase activity, thioredoxin disulfide as acceptor | DNA topoisomerase type II (ATP-hydrolyzing) activity | hemi-methylated DNA-binding	---
0.71715	4	5	Hras1,Mkl1,Myc,Trp53	Actb,Bcl2l1,F2r,Mmp9,Myl9	---	---
0.71774	3	8	E2f3,Igf2,Yy1	Birc5,Cdc6,Mcm4,Mcm5,Mcm7,Myc,Rad51,Rrm1	---	---
0.71783	3	41	Hras1,Tgfb1,Trp53	Afp,Akt1,Anxa2,Asns,Bcl2l1,Birc5,Ccna2,Ccnb1,Ccnd2,Ccnd3,Ccne1,Cd44,Cdc25a,Cdk1,Cdk2,Cdk4,Cdkn1b,Cnn2,Csrp1,Dnmt1,Dok1,E2f1,F2r,Gsn,Hmox1,Ifi30,Mapk1,Mmp9,Myc,Pcna,Plaur,Pml,Tgfb1,Tgfb1i1,Thbs1,Top2a,Tpm1,Tpm4,Trp53,Vcl,Vim	ribonucleoside-diphosphate reductase activity, thioredoxin disulfide as acceptor | DNA topoisomerase type II (ATP-hydrolyzing) activity	---
0.71838	4	6	Cd38,Ctnnb1,Tgfb1,Trp53	Ccnd2,Ccne1,Cd44,Itgb7,Lgals3,Vim	---	---
0.71842	2	11	Hdac2,Tgfb1	Alox5,Ccne2,Cd34,Cdk2,Cdkn1b,Cdt1,Cybb,Mmp9,Myc,Pdgfb,Trp53	BH3 domain binding	T cell homeostatic proliferation
0.71844	4	7	Hras1,Mkl1,Srf,Tgfb1	Bcl2l1,Cnn2,Flna,Mmp9,Srf,Tpm4,Vcl	---	---
0.71934	2	6	C330027C09Rik,Tgfb1	Actg2,Gadd45a,Ier3,Myc,Pdlim7,Plaur	---	megakaryocyte differentiation | negative regulation of syncytium formation by plasma membrane fusion
0.7194	3	5	Ets1,Pin1,Trp53	Bax,Mcl1,Mmp9,Myc,Pml	---	---
0.71946	4	8	Hras1,Myc,Nfyb,Trp53	Actb,Ccnb1,Cdc25a,Cdk1,Pcna,Plk1,Rrm2,Vim	aspartate carbamoyltransferase activity | carbamoyl-phosphate synthase (glutamine-hydrolyzing) activity | dihydroorotase activity	T cell homeostatic proliferation | 'de novo' pyrimidine nucleobase biosynthetic process
0.7201	2	78	Hras1,Trp53	Actb,Afp,Akt1,Anxa2,Anxa3,Asns,Aurka,Aurkb,Bak1,Bcl2l1,Birc5,Btg2,Casp2,Ccna2,Ccnb1,Ccnd2,Ccnd3,Ccne1,Cd44,Cdc25a,Cdc42,Cdk1,Cdk2,Cdk4,Cdkn1b,Cdkn2d,Chst12,Cnn2,Csrp1,Ddit3,Dnmt1,Dok1,E2f1,Ercc1,F2r,Gsn,Gtf3c2,Hdc,Hmox1,Hnrnpa2b1,Hsf1,Hspa8,Ifi30,Lsp1,Lyz2,Mapk1,Mmp9,Myc,Myh10,Myl9,Pcmt1,Pcna,Pdlim1,Pfn1,Plaur,Plk1,Pml,Ppic,Rbbp4,Rela,Rgs12,Rps6ka2,Rrm2,Sesn1,Siva1,Tbp,Tgfb1,Tgfb1i1,Thbs1,Tinagl1…	aspartate carbamoyltransferase activity | carbamoyl-phosphate synthase (glutamine-hydrolyzing) activity | dihydroorotase activity	T cell homeostatic proliferation | 'de novo' pyrimidine nucleobase biosynthetic process
0.72031	2	22	Psen1,Trp53	Actb,Cap1,Cyfip2,Dstn,Dyrk1a,F2r,Fkbp1a,Foxo3,Gapdh,Hspa8,Map2k2,Mapk1,Mmp9,Myc,Nme1,Pafah1b2,Prc1,Stip1,Stmn1,Tgfb1,Tpm1,Trp53	---	---
0.72058	3	5	Kdm5b,Kras,Trp53	Cdkn1b,Ddit3,E2f1,Gadd45a,Top2a	6-phosphofructokinase activity	---
0.72128	2	7	Dnmt3b,Trp53	Actb,Cdc25c,Cdk1,Elf4,Kit,Mlh1,Myc	---	---
0.7215	2	5	Cul1,Pim1	Ccnd2,Cdkn1b,Myc,Skp2,Trp53	---	---
0.72165	4	6	Hras1,Mkl1,Tgfb1,Trp53	Bcl2l1,Cnn2,F2r,Mmp9,Tpm4,Vcl	histone kinase activity | DNA topoisomerase type II (ATP-hydrolyzing) activity	---
0.7222	3	5	Hras1,Pml,Trp53	Birc5,Ccne1,Cdk2,Lyz2,Trp53	---	T cell homeostatic proliferation | positive regulation of neuron apoptotic process
0.72227	2	9	Ctnnb1,Ets1	Ccne1,Hspe1,Itgb2,Lck,Mcl1,Mmp9,Myc,Phlda2,Pml	---	T cell homeostatic proliferation
0.7224	2	6	Cebpe,Foxo3	Ccnd2,Cdk4,Cdkn1b,Lcn2,Mmp9,Myc	5-aminolevulinate synthase activity	---
0.7224	4	5	E2f1,Eif4e,Erbb2,Hras1	Birc5,Myc,Pcna,Pin1,Trp53	ribonucleoside-diphosphate reductase activity, thioredoxin disulfide as acceptor | DNA topoisomerase type II (ATP-hydrolyzing) activity	---
0.72263	2	19	Cdkn1a,Nupr1	Aurka,Bub1,Bub1b,Ccna2,Cdc25c,Cdk4,Cdkn1b,Exo1,Hnrnpa2b1,Kif20a,Kif2c,Lbr,Mki67,Myc,Plk1,Rad51,Skp2,Spag5,Trp53	DNA topoisomerase type II (ATP-hydrolyzing) activity	---
0.72292	3	6	Eif2ak3,Myc,Trp53	Asns,Ddit3,Gadd45a,Myc,Nars,Ndrg1	---	---
0.72309	3	5	Erbb2,Foxo3,Yy1	Birc5,Ccnb1,Mki67,Mxd3,Myc	---	---
0.72338	2	8	Adora2a,Trp53	Dstn,Gapdh,Gpi1,Hmox1,Mmp9,Ppp1ca,Ppp2ca,Tgfb1	---	---
0.72367	3	9	Hras1,Max,Myc	Ccnb1,Ccnd2,Cdc25a,Cdk4,Cdkn1b,Ddit3,E2f1,Myc,Rbbp4	ribonucleoside-diphosphate reductase activity, thioredoxin disulfide as acceptor	---
0.72415	3	5	Ctnnb1,Igf2,Tgfb1	Arl4a,Birc5,Cdkn1c,Myc,Trp53	ribonucleoside-diphosphate reductase activity, thioredoxin disulfide as acceptor	---
0.72443	2	6	Abl1,E2f1	Ccna2,Ccnd2,Ccne1,Cdkn1b,Myc,Trp53	---	---
0.72447	2	22	Ctnnb1,Erbb2	Actb,Bcl2l1,Birc5,Ccna2,Ccnd2,Ccne1,Ccne2,Cd34,Cdkn1b,Crip1,Dok1,F2r,Fen1,Krt7,Lgals3,Mmp9,Myc,Pcna,Phlda2,Plaur,Trp53,Vim	superoxide-generating NADPH oxidase activity	T cell homeostatic proliferation | release of cytochrome c from mitochondria | positive regulation of neuron apoptotic process
0.7245	4	7	Ctnnb1,Foxo3,Hras1,Trp53	Birc5,Ccnd2,Cdkn1b,Mmp9,Myc,Plk1,Sesn1	---	---
0.72451	3	9	Erbb2,Il15,Tgfb1	Bcl2l1,Ccnd2,Cks1b,Cks2,Mki67,Myc,Pcna,Smad2,Top2a	---	---
0.72505	3	5	E2f2,Stub1,Yy1	Birc5,Ccna2,Pcna,Rad51,Trp53	BH3 domain binding	T cell homeostatic proliferation
0.72526	2	8	Hras1,Polr2a	Actb,Ccna2,Ccne1,Cdk2,Myc,Tbp,Tmsb10,Vim	---	---
0.72531	4	5	E2f1,Ets1,Sp1,Trp53	Bax,Cdk2,Mcl1,Myc,Tyms	---	---
0.72545	2	5	E2f1,Ptpn6	Bax,Cd44,Cdk4,Cdkn1b,Myc	---	T cell homeostatic proliferation | positive regulation of neuron apoptotic process
0.72599	2	5	Il15,Irf1	Cdk4,Myc,Pcna,Sell,Vcam1	glucose-6-phosphate isomerase activity	glycolytic process through glucose-6-phosphate
0.72602	2	5	Lcn2,Myc	Bax,Hmox1,Msn,Tagln2,Vim	---	---
0.72621	2	8	Cdkn1b,Erbb2	Ccnd3,Cdc25a,Cdkn1b,Lgals3,Mmp9,Myc,Pcna,Skp2	ribonucleoside-diphosphate reductase activity, thioredoxin disulfide as acceptor | DNA topoisomerase type II (ATP-hydrolyzing) activity	---
0.72647	2	29	E2f2,E2f3	Birc5,Ccna2,Ccnb1,Ccnd3,Ccne1,Cdc25a,Cdc45,Cdc6,Cdca4,Cdk1,E2f1,Eed,Ezh2,Mcm2,Mcm3,Mcm4,Mcm5,Mcm6,Mcm7,Mlh1,Myb,Mybl2,Myc,Orc1,Pcna,Pin1,Rad51,Rbl1,Topbp1	ribonucleoside-diphosphate reductase activity, thioredoxin disulfide as acceptor | DNA topoisomerase type II (ATP-hydrolyzing) activity	---
0.72652	3	5	Ctnnb1,Mgea5,Tgfb1	Bcl2l1,Itgb7,Timp1,Trp53,Vim	5-aminolevulinate synthase activity	---
0.72731	4	8	Ctnnb1,Hras1,Smarca4,Trp53	Afp,Birc5,Ccna2,Cd44,Cdkn1b,Cdkn2d,Myc,Plaur	---	---
0.72736	3	7	Sp1,Trp53,Vhl	Cdkn1b,E2f1,Hmox1,Pdgfb,Trp53,Tyms,Vim	---	---
0.72756	5	5	Foxo3,Myc,Raf1,Tgfb1,Trp53	Cdkn1b,Ier3,Mki67,Mmp9,Myc	BH3 domain binding	release of cytochrome c from mitochondria | B cell negative selection | T cell homeostatic proliferation | positive regulation of neuron apoptotic process
0.72767	2	6	App,Rtn4	Cfl1,Gfap,Jund,Mbp,Tpm1,Ywhab	---	---
0.72783	2	5	Gata2,Tal1	Gata1,Kit,Klf1,Mpo,Myc	---	---
0.72795	2	8	Mtpn,Nr3c1	Anxa1,Bax,Bcl2l1,Mt1,Myc,Rela,Tgfb1,Vcam1	---	---
0.72861	3	6	Hras1,Myc,Smarcb1	Ccna2,Ccne1,Cd44,Cdk1,E2f1,Trp53	---	---
0.72892	2	40	Ctnnb1,Trp53	Abcc1,Actb,Afp,Anxa1,Bcl2l1,Birc5,Capns1,Ccna2,Ccnd2,Ccne1,Ccne2,Cd44,Cdkn1b,Cdkn2d,Cnn2,Dok1,F2r,Fen1,Itgb7,Kif23,Kifc1,Lgals3,Mcl1,Mmp9,Mta1,Myc,Pcna,Pfn1,Plaur,Plk1,Pml,Polr2e,Ppp2ca,Rad23a,Sesn1,Sumo1,Tcf7l2,Trp53,Uba1,Vim	---	---
0.72908	3	6	Psen1,Sp1,Tgfb1	F2r,Hint1,Mmp9,Myc,Tgfb1,Trp53	---	---
0.72913	2	7	Cdk2,Hras1	Ccnd3,Ccne1,Cdc25a,Cdk4,E2f1,Myc,Pcna	---	---
0.72915	2	5	Gata2,Hdac2	Cd34,Cdkn1b,Cybb,Myc,Trp53	---	---
0.72918	2	6	Erbb3,Igf1	Bax,Ccnd2,Cdkn1b,Hmox1,Slpi,Thbs1	---	---
0.72923	3	7	App,Foxo1,Insr	Atp5b,Cdk1,Cs,Mmp9,Myc,Tgfb1,Vcam1	---	---
0.72961	2	6	Smarca4,Vhl	Cdkn1b,Cxcr4,E2f1,Gpr56,Lmna,Tyms	---	---
0.72978	2	6	Arnt,E2f1	Ccnd2,Cdk4,Cited2,Ranbp1,Trp53,Vim	aspartate carbamoyltransferase activity | carbamoyl-phosphate synthase (glutamine-hydrolyzing) activity | dihydroorotase activity	de novo' pyrimidine nucleobase biosynthetic process
0.72982	2	5	Gata2,Hipk2	Cdkn1b,Gata1,Klf1,Trp53,Zfpm1	---	---
0.72997	2	6	Igf2,Raf1	Cdc6,Ier3,Mybl2,Myc,Rrm2,Tomm40	---	---
0.73	2	8	Bcr,Ctnnb1	Bcl2l1,Ccna2,Ccnd2,Cd44,Cdkn1b,Lck,Mcl1,Myc	---	---
0.7301	2	9	Myc,Nme1	Bax,Bop1,Cdk4,Ctsd,Exosc8,Fbl,Nop58,Timp1,Trp53	---	---
0.7305	3	5	App,Il15,Insr	Ccnd2,Cxcr4,Gapdh,Myc,Vcam1	---	negative regulation of growth of symbiont on or near host surface
0.73158	3	6	Erbb2,Myc,Psen1	Actb,Cd9,F2r,Mmp9,Myc,Trp53	---	---
0.73171	4	5	Ctnnb1,Hipk2,Hras1,Trp53	Bcl2l1,Ccnd2,Cdkn1b,Trp53,Vim	---	---
0.73172	4	5	Max,Myc,Raf1,Tgfb1	Cdc25a,Cdkn1b,E2f1,Myc,Txnip	---	---
0.73179	2	5	Actb,E2f1	Aurka,Aurkb,Ccnb2,Racgap1,Stmn1	---	---
0.73186	5	5	Hdac2,Hif1a,Sp1,Tgfb1,Trp53	Cdkn1b,Mmp9,Myc,Pdgfb,Trp53	BH3 domain binding	---
0.73192	4	7	Hras1,Mkl1,Srf,Trp53	Actb,Bcl2l1,Cnn2,Mmp9,Myl9,Tpm4,Vcl	---	---
0.732	3	6	Ctnnb1,Raf1,Trp53	Anxa1,Cd44,Cdkn1b,Mmp9,Myc,Plaur	---	---
0.73205	2	8	Mdm2,Tgfb1	Bax,Birc5,Ccna2,Cdk4,E2f1,Foxo3,Top2a,Trp53	---	---
0.7324	3	6	E2f1,Myc,Nfe2l2	Psat1,Rps16,Ruvbl1,Tgfb1,Trp53,Vcam1	---	---
0.7326	3	6	E2f1,Myc,Stub1	Birc5,Ccna2,Cdk1,Pcna,Rad51,Trp53	---	---
0.7327	2	12	Foxo1,Nfkbia	Bax,Ccna2,Ccnb1,Cdkn1c,Foxm1,Gadd45a,Hmox1,Ier3,Mmp9,Myc,Trp53,Vcam1	---	---
0.73292	4	6	Ctnnb1,Eif4e,Myc,Tgfb1	Bcl2l1,Birc5,Myc,Pcna,Plaur,Trp53	---	---
0.733	3	12	Ctnnb1,E2f1,Tgfb1	Birc5,Ccna2,Ccnd2,Ccne1,Ccne2,Cd44,Cdkn1b,Myc,Pcna,Trp53,Vcam1,Vim	---	---
0.73303	5	7	E2f1,E2f3,E2f4,Hras1,Sfpi1	Ccna2,Cdc25a,Cdk1,E2f1,Myc,Pcna,Tk1	---	---
0.73312	4	9	Hras1,Myc,Sfpi1,Trp53	Actb,Ccna2,Ccnd2,Cdc25a,Cdk1,E2f1,Lyz2,Myc,Pcna	CD27 receptor binding	---
0.73334	2	6	Kdm5b,Kras	Cdkn1b,Ddit3,E2f1,Gadd45a,Nde1,Top2a	---	---
0.73452	2	9	Ctnnb1,Kras	Actr3,Bcl2l1,Birc5,Cd44,Cdkn1b,Gfap,Myc,Trp53,Vim	---	---
0.73519	4	12	Hras1,Kras,Myc,Tgfb1	Bcl2l1,Birc5,Ccnd3,Cd44,Cdkn1b,Dnmt1,E2f1,Myc,Thbs1,Tpm1,Trp53,Vim	---	---
0.73523	2	12	Ctnnb1,Yy1	Bcl2l1,Birc5,Btf3,Ccna2,Cdkn1c,Fen1,Kif23,Myc,Pcna,Plk1,Trp53,Vav1	---	---
0.73535	2	8	E2f3,Sfpi1	Ccna2,Cdc25a,Cdk1,E2f1,Myb,Myc,Pcna,Tk1	BH3 domain binding	T cell homeostatic proliferation
0.73558	4	10	E2f2,E2f3,Igf2,Trp53	Birc5,Cdc6,Cdk1,Mcm2,Mcm4,Mcm5,Mcm7,Mybl2,Myc,Rad51	DNA topoisomerase type II (ATP-hydrolyzing) activity	---
0.73572	2	7	Ctnnb1,Nfe2l2	Abcc1,Bcl2l1,Gfap,Lmna,Mmp9,Trp53,Vcam1	ribonucleoside-diphosphate reductase activity, thioredoxin disulfide as acceptor	---
0.73577	2	13	E2f1,Sfpi1	Bax,Ccna2,Ccnd2,Cdc25a,Cdk1,E2f1,Hspa8,Kit,Mcl1,Myb,Myc,Pcna,Tk1	---	---
0.73597	2	5	Cebpe,Pim1	Bcl2l1,Ccnd2,Cdk4,Cdkn1b,Myc	---	---
0.73611	3	6	Ctnnb1,Sfpi1,Trp53	Actb,Ccna2,Ccnd2,Mcl1,Myc,Pcna	---	---
0.73628	2	6	Ctnnb1,Srf	Actb,Bcl2l1,Cnn2,Mcl1,Mmp9,S100a8	ribonucleoside-diphosphate reductase activity, thioredoxin disulfide as acceptor	---
0.73638	3	5	Arnt,E2f1,Myc	Ccnd2,Cdk4,Ranbp1,Trp53,Vim	---	---
0.73654	2	5	Mapk9,Vegfa	Bax,Cdkn1b,Lmna,Mmp9,Trp53	---	---
0.73656	3	5	Cd38,Cd44,Trp53	Ccnd2,Cd44,Hmmr,Lgals3,Vim	---	---
0.73674	3	6	Myc,Nme1,Tgfb1	Bax,Cdk4,Ctsd,Nop58,Timp1,Trp53	---	---
0.73738	2	5	Cxcl12,Thpo	Bax,Bcl2l1,Cd44,Itgb3,Myc	hemi-methylated DNA-binding	---
0.73739	2	9	E2f4,Sfpi1	Ccna2,Cdc25a,Cdk1,E2f1,Mcl1,Myb,Myc,Pcna,Tk1	---	---
0.73739	4	5	Hras1,Myc,Pml,Trp53	Birc5,Ccne1,Cdk2,Lyz2,Trp53	---	---
0.73771	5	7	E2f2,E2f3,Igf2,Trp53,Yy1	Birc5,Cdc6,Mcm4,Mcm5,Mcm7,Myc,Rad51	---	---
0.73831	2	19	Erbb2,Sp1	Birc5,Ccna2,Ccnd2,Ccnd3,Cdc25c,Cdk1,Cdkn1b,Cdkn2c,F2r,Kit,Mmp9,Mybl2,Myc,Ndrg1,Plaur,Pold1,Trp53,Tyms,Vim	---	---
0.73844	2	6	Cd44,Foxo3	Birc5,Ccnd2,Cdkn1b,Ddit3,Gadd45a,Mmp9	ribonucleoside-diphosphate reductase activity, thioredoxin disulfide as acceptor	---
0.73856	3	5	Ctnnb1,Gata1,Ikzf1	Bcl2l1,Ccnd2,Cdkn1b,Lmo2,Myc	---	---
0.73858	2	6	Il15,Raf1	Anxa1,Cd44,Hnrnpa2b1,Mki67,Myc,Timp1	---	---
0.73882	3	11	Ctnnb1,Sp1,Tgfb1	Birc5,Ccna2,Ccnd2,Cdkn1b,F2r,Mmp9,Myc,Plaur,Timp1,Trp53,Vim	---	---
0.73911	3	6	E2f2,Myc,Stub1	Birc5,Ccna2,Cdk1,Pcna,Rad51,Trp53	hemi-methylated DNA-binding	---
0.74	4	8	E2f3,Igf2,Trp53,Yy1	Birc5,Cdc6,Mcm4,Mcm5,Mcm7,Myc,Rad51,Rrm1	---	---
0.74012	3	5	Cul1,Erbb2,Gpc1	Ccnd2,Ccne1,Cdkn1b,Myc,Skp2	hemi-methylated DNA-binding	---
0.74018	5	5	Hdac1,Hdac2,Hif1a,Sp1,Tgfb1	Cdkn1b,Mmp9,Myc,Pdgfb,Trp53	---	megakaryocyte differentiation | eosinophil fate commitment
0.74026	2	27	Hras1,Sp1	Asns,Atp5b,Birc5,Ccna2,Ccnd2,Ccnd3,Cdk1,Cdk2,Cdk4,Cdkn1b,Cdkn2d,Cebpd,E2f1,F2r,Flna,Hdc,Hmox1,Itgam,Mmp9,Myc,Plaur,Prkcd,Soat1,Sp1,Tgfb1,Trp53,Vim	DNA topoisomerase type II (ATP-hydrolyzing) activity	---
0.74058	3	5	E2f3,Eif4e,Hras1	Birc5,Cdk2,Myc,Pcna,Pin1	---	---
0.74088	3	8	E2f3,E2f4,Sfpi1	Ccna2,Cdc25a,Cdk1,E2f1,Myb,Myc,Pcna,Tk1	---	---
0.74108	2	5	Abl1,Gpc1	Ccna2,Ccnd2,Ccne1,Cdkn1b,Myc	---	T cell homeostatic proliferation
0.7411	3	7	Ctnnb1,E2f1,Yy1	Birc5,Ccna2,Fen1,Kif23,Myc,Pcna,Trp53	BH3 domain binding	T cell homeostatic proliferation
0.74164	4	11	E2f1,E2f3,Igf2,Trp53	Birc5,Cdc6,Cdk1,Mcm2,Mcm4,Mcm5,Mcm7,Mybl2,Myc,Rad51,Rrm1	aspartate carbamoyltransferase activity | carbamoyl-phosphate synthase (glutamine-hydrolyzing) activity | dihydroorotase activity	de novo' pyrimidine nucleobase biosynthetic process
0.74168	4	5	Erbb2,Hras1,Ikzf1,Trp53	Bcl2l1,Ccnd2,Ccnd3,Cdkn1b,Myc	---	---
0.74186	3	11	Tbx2,Tgfb1,Trp53	Bub1,Ccna2,Ccnb1,Cdk1,Cdt1,Cks1b,Dnmt1,E2f1,Mcm2,Prc1,Rbl1	---	T cell homeostatic proliferation
0.74191	2	9	Gata1,Sfpi1	Ccnd2,Cybb,Gata1,Gata2,Kit,Mbp,Myb,Myc,Ptpn6	---	---
0.74288	3	5	Kras,Psen1,Tgfb1	Gfap,Myc,Prc1,Tpm1,Trp53	---	---
0.74307	3	5	Eif2ak3,Myc,Tgfb1	Aldh18a1,Asns,Gadd45a,Myc,Txnip	histone kinase activity | DNA topoisomerase type II (ATP-hydrolyzing) activity	---
0.74311	2	8	Irf1,Jun	Bak1,Bax,Mmp9,Myb,Myc,Tgfb1,Trp53,Vcam1	---	T cell homeostatic proliferation | positive regulation of neuron apoptotic process
0.74327	2	6	Fas,Mapk9	Bax,Cdkn1b,Jund,Mif,Mmp9,Ppp1r15a	---	---
0.74353	2	16	Tgfb1,Vhl	Akt1,Bcl2l1,Cdkn1b,Cfl1,Cxcr4,E2f1,Hmox1,Ier3,Mxi1,Pcna,Pdgfb,Slc16a3,Tfrc,Trp53,Tyms,Vim	---	---
0.7436	3	7	Myc,Psen1,Tgfb1	F2r,Mmp9,Myc,Nme1,Tgfb1,Tpm1,Trp53	---	megakaryocyte differentiation | negative regulation of syncytium formation by plasma membrane fusion
0.74384	3	7	Cd44,Ctnnb1,E2f1	Birc5,Ccnd2,Cd44,Cdkn1b,Mcl1,Vcam1,Vim	---	hemangioblast cell differentiation
0.745	2	13	Atf4,Myc	Apex1,Asns,Cdkn1b,Ddit3,Eif4ebp1,Mcl1,Nars,Ndrg1,Pmp22,Psat1,Slc1a5,Slc3a2,Slc7a5	---	---
0.7451	3	5	E2f1,Stub1,Yy1	Birc5,Ccna2,Pcna,Rad51,Trp53	---	megakaryocyte differentiation | eosinophil fate commitment
0.74511	4	5	Gpc1,Hras1,Smarca4,Trp53	Ccna2,Cdk2,Cdkn1b,Cdkn2d,Myc	---	---
0.74542	2	6	Ccnd1,Il15	Aqp3,Ccnd2,Cd44,Cdk4,Myc,Pcna	---	megakaryocyte differentiation
0.74551	5	5	E2f1,Ets1,Myc,Sp1,Trp53	Bax,Cdk2,Mcl1,Myc,Tyms	---	---
0.74551	5	5	Erbb2,Hras1,Mkl1,Srf,Trp53	Actb,Bcl2l1,Mmp9,Myl9,Vcl	---	paracrine signaling | positive regulation of metanephric mesenchymal cell migration
0.74553	4	5	Nfe2l2,Psen1,Tgfb1,Trp53	Foxo3,Mmp9,Tgfb1,Tpm1,Trp53	---	---
0.74564	3	15	Hras1,Kras,Myc	Bcl2l1,Birc5,Ccnd3,Cd44,Cdkn1b,Ddit3,Dnmt1,E2f1,Myc,Rhoa,Rps6,Thbs1,Tpm1,Trp53,Vim	---	---
0.74584	3	6	Myc,Stub1,Yy1	Birc5,Ccna2,Cdc25c,Pcna,Rad51,Trp53	---	---
0.74591	3	7	Dnmt1,Dnmt3b,H2afx	Actb,Epdr1,Mlh1,Myc,Myl6,Rpl10a,Rpl13	---	---
0.74644	3	7	Ctnnb1,Raf1,Tgfb1	Cd44,Cdkn1b,Mmp9,Myc,Phlda2,Plaur,Timp1	---	megakaryocyte differentiation
0.74646	4	5	E2f1,E2f4,Kdm5b,Trp53	Ccne1,Cdk1,E2f1,Mcm3,Top2a	methionine adenosyltransferase activity	S-adenosylmethionine biosynthetic process
0.74657	2	5	Skp2,Tgfb1	Ccnd2,Cdk2,Cdkn1b,Foxo3,Pcna	---	---
0.74659	2	6	Cxcl12,Fas	Bax,Bcl2l1,Cd44,Ercc1,Mmp9,Numa1	---	---
0.74703	2	13	Ctnnb1,Sp1	Birc5,Ccna2,Ccnd2,Cdkn1b,Cdkn2d,F2r,Mcl1,Mmp9,Myc,Plaur,Timp1,Trp53,Vim	---	---
0.74707	2	14	E2f2,Erbb2	Birc5,Ccna2,Ccnb1,Ccnd3,Ccne1,Cdc25a,Cdk1,Cdkn2c,Mybl2,Myc,Pcna,Pin1,Rrm2,Trp53	---	---
0.74807	5	5	Ctnnb1,Erbb2,Myc,Psen1,Trp53	Actb,F2r,Mmp9,Myc,Trp53	---	---
0.74922	2	6	Kdm5b,Yy1	Aurka,Bub1b,Ccnb1,Cdca3,Kif2c,Top2a	---	---
0.74969	3	5	Eif4e,Erbb2,Foxo3	Birc5,Eif4ebp1,Myc,Skp2,Ube2c	---	---
0.7499	2	26	E2f3,E2f4	Ccna2,Ccne1,Cdc25a,Cdc6,Cdca4,Cdk1,Cdk2,E2f1,E2f2,Mcm3,Mcm4,Mcm5,Mcm6,Mlh1,Myb,Mybl2,Myc,Orc1,Pcna,Pola2,Ppp1r8,Rad51,Rbl1,Rrm1,Tk1,Topbp1	---	---
0.7499	2	6	Foxm1,Gpc1	Ccna2,Ccne1,Cdk2,Cdkn1b,Myc,Skp2	---	---
0.74991	3	8	Myc,Nfe2l2,Tgfb1	Bcl2l1,Ctsd,Hmox1,Mmp9,Tgfb1,Tpm1,Trp53,Vcam1	---	T cell homeostatic proliferation
0.74992	3	13	Hras1,Myc,Yy1	Aurkb,Bcl2l1,Birc5,Ccna2,Ccnb1,Hmox1,Myc,Pcna,Plk1,Rbbp4,Rpl30,Tpm1,Trp53	BH3 domain binding	T cell homeostatic proliferation
0.74992	3	5	E2f2,E2f3,Stub1	Birc5,Ccna2,Cdk1,Pcna,Rad51	---	---
0.75022	4	8	Cebpe,Hras1,Myc,Trp53	Bcl2l1,Ccnd2,Ccne1,Cdk4,Cdkn1b,Lyz2,Mmp9,Myc	---	T cell homeostatic proliferation | release of cytochrome c from mitochondria | positive regulation of neuron apoptotic process
0.75038	3	5	Ctnnb1,Nfyb,Trp53	Actb,Pcna,Plk1,Sesn1,Vim	---	megakaryocyte differentiation
0.75041	3	5	E2f1,Erbb2,Stub1	Birc5,Ccna2,Cdk1,Pcna,Trp53	---	---
0.75076	3	12	Hras1,Srf,Trp53	Actb,Bcl2l1,Cdk4,Cnn2,Csrp1,Gsn,Mmp9,Myl9,Tbp,Tpm1,Tpm4,Vcl	---	positive regulation of metanephric mesenchymal cell migration
0.75098	2	9	Hif1a,Kras	Aldoa,Bcl2l1,Birc5,Cdkn1b,Ero1l,Itgb3,Myc,Trp53,Vim	---	---
0.75109	2	6	Stub1,Yy1	Birc5,Ccna2,Cdc25c,Pcna,Rad51,Trp53	DNA topoisomerase type II (ATP-hydrolyzing) activity	---
0.75129	3	5	Ets1,Smarca4,Tgfb1	Cdk2,Hcst,Myb,Myc,Tyms	glucose-6-phosphate dehydrogenase activity	NADP biosynthetic process | pentose biosynthetic process
0.75134	2	14	Pten,Rbl2	Aurka,Aurkb,Ccnb1,Ccnb2,Ccne1,Cdc25a,Cdkn1b,Mybl2,Myc,Nop2,Pa2g4,Pim1,Plk1,Vegfb	DNA topoisomerase type II (ATP-hydrolyzing) activity	---
0.75146	3	5	E2f2,Erbb2,Stub1	Birc5,Ccna2,Cdk1,Pcna,Trp53	histone kinase activity	---
0.7518	3	5	Ctnnb1,Gata2,Hdac1	Cd34,Cdkn1b,Lmo2,Myc,Trp53	---	T cell homeostatic proliferation | positive regulation of neuron apoptotic process
0.75203	2	7	Myc,Ptpn6	Bax,Cd44,Cdk4,Cdkn1b,Gp1ba,Myc,Timp1	BH3 domain binding	T cell homeostatic proliferation
0.75251	2	5	Cdk9,Foxo3	Cad,Ccnd2,Gata2,Mmp9,Myc	---	T cell homeostatic proliferation | positive regulation of neuron apoptotic process
0.75264	3	5	Cdkn1b,Erbb2,Pim1	Ccnd3,Cdc25a,Cdkn1b,Myc,Skp2	BH3 domain binding	T cell homeostatic proliferation
0.75267	2	6	E2f1,Gata2	Cdkn1b,E2f2,Kit,Myc,Trp53,Vcam1	---	---
0.75269	4	5	Myc,Nme1,Sp1,Tgfb1	Bax,Cdk4,Ctsd,Timp1,Trp53	---	DNA damage response, signal transduction by p53 class mediator
0.75281	4	5	Erbb2,Nfyb,Trp53,Yy1	Ccnb1,Ccnb2,Cdc25c,Pcna,Top2a	ribonucleoside-diphosphate reductase activity, thioredoxin disulfide as acceptor | DNA topoisomerase type II (ATP-hydrolyzing) activity	---
0.75307	2	5	Ctnnb1,Ptpn6	Cd44,Cdkn1b,Itgb2,Myc,Timp1	DNA topoisomerase type II (ATP-hydrolyzing) activity | hemi-methylated DNA-binding	---
0.75313	2	5	Cdkn1a,S100a6	Aurka,Cdk1,Cdkn3,Pbk,Tyms	---	T cell homeostatic proliferation
0.7533	2	5	Cdkn1a,Plaur	Cdk4,Itgam,Itgb3,Mmp9,Myc	BH3 domain binding	T cell homeostatic proliferation
0.75337	3	8	Btk,Hras1,Myc	Bcl2l1,Ccnd2,Ccnd3,Ccne1,Cdk2,Cdk4,Hmox1,Igll1	---	T cell homeostatic proliferation | positive regulation of neuron apoptotic process
0.75337	3	5	Myc,Nme1,Sp1	Bax,Cdk4,Ctsd,Timp1,Trp53	---	T cell homeostatic proliferation | positive regulation of neuron apoptotic process
0.7535	2	8	Eif2ak3,Tgfb1	Aldh18a1,Asns,Becn1,Cars,Gadd45a,Iars,Myc,Txnip	---	T cell homeostatic proliferation
0.75357	2	8	Suz12,Tgfb1	Cdc25a,Gata1,Jund,Lgals3,Myc,Slc7a5,Tgfb1,Vasp	---	megakaryocyte differentiation
0.75362	2	16	E2f4,Nfyb	2810417H13Rik,Brd2,Cbx5,Cdc25a,Cdc25c,Cdk1,Chek2,Cks2,Mlh1,Pcna,Plk1,Rad51,Rfc3,Rrm2,Top2a,Uhrf1	---	---
0.75381	2	7	Elavl1,Hras1	Ccne1,Cdk2,Flna,Hmox1,Myc,Rps6,Trp53	---	T cell homeostatic proliferation | release of cytochrome c from mitochondria | positive regulation of neuron apoptotic process
0.75388	2	5	Tal1,Tgfb1	Ccne1,Gata1,Kit,Myb,Myc	---	---
0.75403	2	5	Ctnnb1,Nfyb	Actb,Pcna,Plk1,Sesn1,Vim	methionine adenosyltransferase activity	S-adenosylmethionine biosynthetic process
0.75403	2	5	Cux1,E2f1	Ccna2,Ccne2,Cdk2,Ect2,Racgap1	---	---
0.7541	2	5	Abl1,Rbl1	Ccna2,Ccne1,Cdkn1b,Myc,Trp53	---	---
0.75436	3	11	E2f3,Igf2,Trp53	Birc5,Cdc6,Cdk1,Mcm2,Mcm4,Mcm5,Mcm7,Mybl2,Myc,Rad51,Rrm1	---	---
0.75445	4	5	Hdac2,Hif1a,Sp1,Trp53	Cdkn1b,Mmp9,Myc,Pdgfb,Trp53	BH3 domain binding	---
0.75459	2	7	Gpc1,Hdac1	Ccna2,Ccnd2,Ccne1,Cdk2,Cdkn1b,Id1,Myc	---	---
0.7546	2	5	Cdk4,Nfyb	2810417H13Rik,C330027C09Rik,Dtl,Elavl1,H2afj	---	---
0.75485	2	5	Ctnnb1,Nras	Bcl2l1,Ccne1,Cd34,Mcl1,Sesn1	glucose-6-phosphate isomerase activity	glycolytic process through glucose-6-phosphate
0.755	2	19	Hras1,Yy1	Aurka,Aurkb,Bak1,Bcl2l1,Birc5,Btg2,Capg,Ccna2,Ccnb1,Hmox1,Myc,Pcna,Plk1,Rbbp4,Rpl30,Tacc3,Top2a,Tpm1,Trp53	---	---
0.75501	2	12	Pim1,Tgfb1	Abcg2,Akt1,Bcl2l1,Ccnb1,Ccnd2,Ccnd3,Cdc25a,Cdk4,Cdkn1b,Myc,Pim1,Trp53	---	---
0.75522	2	9	Fas,Vegfa	Bax,Birc5,Btk,Ccrl2,Cdkn1b,Inpp5d,Mmp9,Tgfb1,Vcam1	---	---
0.75524	2	9	App,Mapk9	Bax,Gapdh,Hmga1,Isg20,Jund,Mmp9,Myc,Rbl1,Trp53	glucose-6-phosphate dehydrogenase activity | ornithine decarboxylase inhibitor activity	NADP biosynthetic process | pentose biosynthetic process
0.75554	2	6	F2,Prkcz	Bax,Casp2,Hmox1,Mmp9,Myc,Vcam1	---	---
0.75556	4	5	Hdac2,Hras1,Sp1,Tgfb1	Cdk2,Cdkn1b,Mmp9,Myc,Trp53	BH3 domain binding	---
0.75562	4	7	Hras1,Max,Myc,Tgfb1	Ccnb1,Ccnd2,Cdc25a,Cdk4,Cdkn1b,E2f1,Myc	ribonucleoside-diphosphate reductase activity, thioredoxin disulfide as acceptor | DNA topoisomerase type II (ATP-hydrolyzing) activity	---
0.75573	4	5	Ctnnb1,Rbl1,Tgfb1,Yy1	Ccna2,Cdkn1c,Myc,Pcna,Trp53	DNA topoisomerase type II (ATP-hydrolyzing) activity	---
0.7559	2	7	Foxm1,Nfyb	Ccnb1,Ccnb2,Cdc25a,Cdk1,Plk1,Top2a,Vim	ribonucleoside-diphosphate reductase activity, thioredoxin disulfide as acceptor | DNA topoisomerase type II (ATP-hydrolyzing) activity	---
0.75617	2	6	Nme1,Trp53	Bax,Cdk4,Cstf1,Ctsd,Hnrnpa2b1,Trp53	---	---
0.75691	2	6	Ptpn11,Sfpi1	Csf3r,Cybb,Elane,Gata2,Ltf,Prtn3	spermidine synthase activity	---
0.75701	3	21	Hras1,Myc,Sp1	Asns,Birc5,Ccna2,Ccnd2,Ccnd3,Cdk1,Cdk2,Cdk4,Cdkn1b,Cebpd,E2f1,F2r,Flna,Hmox1,Itgam,Mmp9,Myc,Plaur,Tgfb1,Trp53,Vim	---	---
0.75705	4	6	Elavl1,Hras1,Myc,Tgfb1	Ccne1,Cdk2,Flna,Hmox1,Myc,Trp53	---	---
0.75711	2	5	Cebpe,E2f1	Ccnd2,Ccne1,Cdk4,Cdkn1b,Myc	---	---
0.75724	3	8	Ctnnb1,E2f1,E2f4	Ccna2,Ccne1,Ccne2,Fen1,Mcl1,Myc,Pcna,Trp53	---	---
0.75729	5	10	E2f1,E2f2,E2f3,Igf2,Trp53	Birc5,Cdc6,Cdk1,Mcm2,Mcm4,Mcm5,Mcm7,Mybl2,Myc,Rad51	---	---
0.75738	2	15	Tbx2,Tgfb1	Bub1,Ccna2,Ccnb1,Cdk1,Cdkn2c,Cdt1,Cks1b,Dnmt1,E2f1,Mcm2,Mxd3,Ncapd2,Prc1,Rbl1,Srf	---	---
0.75752	2	8	Hras1,Mdm2	Birc5,Casp2,Ccna2,Cdk4,E2f1,Rela,Top2a,Trp53	---	---
0.75793	3	5	Max,Raf1,Tgfb1	Cdc25a,Cdkn1b,E2f1,Myc,Txnip	---	mismatch repair | somatic recombination of immunoglobulin gene segments
0.75796	2	5	Gata1,Mpl	Gp1ba,Itga2b,Itgb3,Mpl,Myc	---	---
0.75809	3	9	Ctnnb1,Trp53,Yy1	Bcl2l1,Birc5,Ccna2,Fen1,Kif23,Myc,Pcna,Plk1,Trp53	---	---
0.75811	3	9	E2f1,Myc,Nfyb	Ccnb1,Ccnb2,Cdc25a,Cdk1,Pcna,Rad51,Rrm2,Tyms,Vim	glucose-6-phosphate dehydrogenase activity	NADP biosynthetic process | pentose biosynthetic process | megakaryocyte differentiation
0.75824	3	5	Erbb2,Stub1,Yy1	Birc5,Ccna2,Cdc25c,Pcna,Trp53	---	---
0.75855	4	5	Ctnnb1,Foxo3,Sp1,Tgfb1	Birc5,Ccnd2,Cdkn1b,Mmp9,Myc	---	T cell homeostatic proliferation
0.75888	2	13	Ctnnb1,Il15	Anxa1,Bcl2l1,Ccnd2,Cd44,Hspe1,Itgb7,Lck,Mcl1,Myc,Pcna,Pfn1,Timp1,Vcam1	---	---
0.75921	2	7	Actl6a,Ctnnb1	Bcl2l1,Ccna2,Ccnd2,Ccne2,Cdkn1b,Mcl1,Myc	---	---
0.75936	2	22	App,Hnf4a	Bcl2l1,Cap1,Ccne1,Cdk1,Cdk2,Clta,Cs,Cxxc1,Gapdh,Gpank1,Hist1h2ab,Hist3h2ba,Hspe1,Kpnb1,Lgals3,Myc,Nme1,Prmt1,Rbl1,Rfc3,Srebf2,Ywhab	---	---
0.76005	4	7	E2f1,E2f4,Hras1,Sfpi1	Ccna2,Cdc25a,Cdk1,E2f1,Myc,Pcna,Tk1	---	---
0.76017	4	6	Gata1,Hras1,Sp1,Tgfb1	Ccnd2,Ccnd3,Cdk2,Cdk4,Cdkn1b,Myc	---	---
0.7602	2	6	Mkl1,Ptpn11	Bcl2l1,Elane,Gp1ba,Gp6,Ltf,Prtn3	---	---
0.76037	3	9	Cav1,Myc,Tgfb1	Afp,Akt1,Ccne1,Hmox1,Id1,Krt7,Pcna,Slc2a3,Thbs1	---	---
0.76077	2	5	Erbb3,Pten	Bax,Cdkn1b,Hbb-b1,Plk1,Thbs1	---	---
0.76082	2	5	Cd44,Hipk2	Bcl2l1,Ccnd2,Cdkn1b,Lgals3,Vim	---	negative regulation of growth of symbiont on or near host surface
0.76092	3	7	Cav1,Erbb2,Myc	Akt1,Ccne1,Cldn7,Id1,Krt7,Pcna,Thbs1	ribonucleoside-diphosphate reductase activity, thioredoxin disulfide as acceptor	---
0.76094	3	6	E2f1,E2f2,Stub1	Birc5,Ccna2,Cdk1,Pcna,Rad51,Trp53	---	---
0.76113	3	5	E2f4,Eif4e,Erbb2	Cks2,Myc,Pcna,Trp53,Ube2c	---	---
0.76137	2	7	Erbb2,Kit	Bcl2l1,Ccnd2,Ccnd3,Cdkn1b,Kit,Lgals3,Myc	BH3 domain binding	---
0.76146	2	8	Mnt,Myc	Cad,Ccnd2,Cdk4,Ddit3,E2f2,Ncl,Odc1,Txnip	BH3 domain binding	---
0.76174	3	16	Hras1,Trp53,Yy1	Aurka,Aurkb,Bak1,Bcl2l1,Birc5,Btg2,Ccna2,Ccnb1,Hmox1,Myc,Pcna,Plk1,Rbbp4,Top2a,Tpm1,Trp53	---	---
0.76179	3	5	E2f1,E2f4,Eif4g1	Chek1,Rad51,Rfc2,Rfc4,Trp53	---	---
0.7618	2	5	Cd44,Tsc2	Birc5,Ccnd2,Cdkn1b,Ddit3,Mcl1	---	---
0.76192	3	7	Ctnnb1,Sfpi1,Tgfb1	Ccna2,Ccnd2,Cdkn1c,Fcer1g,Itgb2,Myc,Pcna	---	---
0.762	2	6	E2f2,Gpc1	Ccna2,Ccnd3,Ccne1,Cdkn2c,Cdkn2d,Myc	---	---
0.76203	3	8	E2f1,E2f5,Tgfb1	Bax,Cdk1,E2f1,Myb,Mybl2,Myc,Pa2g4,Pcna	---	---
0.76211	5	5	E2f1,E2f2,Hras1,Pttg1,Trp53	Ccna2,Ccnb1,Cdkn2d,Myc,Trp53	---	---
0.76216	4	8	Ctnnb1,E2f4,Myc,Trp53	Ccna2,Ccne1,Ccne2,Mcl1,Myc,Pcna,Plk1,Trp53	---	---
0.76241	2	7	Ctnnb1,Mtpn	Anxa1,Bcl2l1,Ccna2,Ccnd2,Myc,S100a8,Vcam1	---	---
0.76245	5	5	Cd44,E2f1,Hras1,Kras,Tgfb1	Birc5,Cd44,Cdkn1b,Dnmt1,Vim	---	---
0.76248	2	12	Ctnnb1,Hdac1	Ccna2,Ccnd2,Ccne1,Ccne2,Cd34,Cd44,Cdkn1b,Lmo2,Mmp9,Myc,Plk1,Trp53	---	---
0.76276	4	5	Cd44,E2f1,Hras1,Kras	Birc5,Cd44,Cdkn1b,Dnmt1,Vim	---	---
0.76319	3	9	Nfe2l2,Tgfb1,Trp53	Bcl2l1,Ctsd,Foxo3,Hmox1,Mmp9,Ncf1,Tgfb1,Tpm1,Trp53	---	T cell homeostatic proliferation | release of cytochrome c from mitochondria | positive regulation of neuron apoptotic process
0.76329	4	7	Ctnnb1,Eif4e,Myc,Trp53	Bcl2l1,Birc5,Mcl1,Myc,Pcna,Plaur,Trp53	---	---
0.76361	3	5	E2f1,Eif4g1,Trp53	Birc5,Chek1,Rad51,Rfc4,Trp53	---	---
0.764	2	5	Alkbh5,Myc	Ctsd,Dnmt1,Mbp,Nf2,Sox6	---	---
0.76401	3	17	Hras1,Kras,Trp53	Bak1,Bcl2l1,Birc5,Casp2,Ccnd3,Cd44,Cdkn1b,Ddit3,Dnmt1,E2f1,Gsn,Myc,Thbs1,Top2a,Tpm1,Trp53,Vim	---	---
0.76404	3	6	Stub1,Tgfb1,Yy1	Birc5,Ccna2,Cdc25c,Pcna,Rad51,Trp53	---	---
0.76419	3	7	Erbb2,Nfya,Nfyb	Ccnb1,Ccnb2,Cdc25c,Cdk1,Rrm2,Top2a,Vwf	---	---
0.76424	3	5	Sfpi1,Tgfb1,Yy1	Ccna2,Cdkn1c,Cybb,Myc,Pcna	---	---
0.76433	2	5	Actl6a,Gpc1	Ccna2,Ccnd2,Cdk2,Cdkn1b,Myc	---	T cell homeostatic proliferation
0.7644	2	5	Sp1,Stub1	Birc5,Ccna2,Cdc25c,Cdk1,Trp53	---	T cell homeostatic proliferation
0.76453	3	6	E2f3,E2f5,Tgfb1	Cdk1,E2f1,Myb,Mybl2,Myc,Pcna	CD27 receptor binding	---
0.76465	4	6	Ctnnb1,Eif4e,Erbb2,Tgfb1	Bcl2l1,Birc5,Myc,Pcna,Plaur,Trp53	---	---
0.7648	2	5	Cxcl12,Vegfa	Bax,Cxcr4,Id1,Mmp9,Trp53	---	---
0.765	3	6	E2f2,E2f5,Tgfb1	Cdk1,E2f1,Myb,Mybl2,Myc,Pcna	---	---
0.76508	3	9	Ctnnb1,E2f4,Trp53	Ccna2,Ccne1,Ccne2,Fen1,Mcl1,Myc,Pcna,Plk1,Trp53	---	---
0.7654	2	9	Hipk2,Tgfb1	Bcl2l1,Ccnd2,Cdkn1b,Gata1,Lgals3,Rac1,Slc4a1,Trp53,Vim	---	---
0.76552	3	5	Hras1,Mdm2,Myc	Birc5,Ccna2,Cdk4,E2f1,Trp53	BH3 domain binding	T cell homeostatic proliferation
0.76572	2	21	Igf2,Tgfb1	Akt1,Arl4a,Birc5,Cd36,Cdk1,Cdkn1c,Cxcr4,Gadd45a,Gnai2,Ier3,Mcm2,Mxi1,Mybl2,Myc,Pdgfb,Pim1,Prim1,Rad51,Rad51ap1,Slc20a1,Trp53	DNA topoisomerase type II (ATP-hydrolyzing) activity	T cell homeostatic proliferation | positive regulation of neuron apoptotic process | DNA damage response, signal transduction by p53 class mediator
0.76577	3	5	Hras1,Nfyb,Rbl1	Cdc25a,Cdk1,Pcna,Plk1,Rrm2	DNA topoisomerase type II (ATP-hydrolyzing) activity	T cell homeostatic proliferation | positive regulation of neuron apoptotic process | DNA damage response, signal transduction by p53 class mediator
0.76594	3	6	Erbb2,Gata1,Sp1	Ccnd2,Ccnd3,Cdkn1b,Cdkn2c,Kit,Myc	---	---
0.76608	2	8	Ctnnb1,Eif4e	Bcl2l1,Birc5,Capzb,Mcl1,Myc,Pcna,Plaur,Trp53	ribonucleoside-diphosphate reductase activity, thioredoxin disulfide as acceptor	---
0.76615	2	17	Eif4e,Tgfb1	Bcl2l1,Birc5,Cdk2,Cdk4,Cdt1,Cks2,Daxx,Hmox1,Myc,Pa2g4,Pcna,Pim1,Plaur,Prps1,Sertad1,Sphk1,Trp53	alkaline phosphatase activity | ribonucleoside-diphosphate reductase activity, thioredoxin disulfide as acceptor	---
0.76633	3	8	Nfe2l2,Sp1,Tgfb1	Cdkn2c,Ctsd,Gnai2,Hmox1,Mmp9,Ncf2,Tgfb1,Trp53	---	---
0.76675	2	15	Bnip3l,Tgfb1	Bcl2l1,Ccna2,Ccnd3,Ccne2,Cdkn3,E2f1,Gadd45a,Gsn,Mybl2,Pik3cd,Prim1,Rbl1,Tfrc,Tgfb1,Top2a	---	---
0.76692	3	7	Erbb2,Nfe2l2,Tgfb1	Abcg2,Bcl2l1,Cd36,Cdkn2c,Mmp9,Psmc3,Trp53	---	---
0.76721	2	15	App,Fas	Bax,Bcl2l1,Cast,Cd44,Cxcr2,Foxo3,Jund,Lgals3,Mmp9,Rela,Shc1,Tgfb1,Tuba4a,Vcam1,Wnk1	---	---
0.76729	3	5	Foxo3,Mnt,Myc	Cad,Ccnd2,Cdk4,Ddit3,Txnip	histone kinase activity	---
0.76733	3	5	Myc,Stk11,Tgfb1	Ccna2,Cdkn1b,Gadd45a,Mmp9,Myc	---	---
0.76737	3	39	Hras1,Myc,Trp53	Actb,Afp,Akt1,Asns,Aurkb,Bcl2l1,Birc5,Ccna2,Ccnb1,Ccnd2,Ccnd3,Ccne1,Cd44,Cdc25a,Cdc42,Cdk1,Cdk2,Cdk4,Cdkn1b,Ddit3,Dnmt1,E2f1,F2r,Hmox1,Lyz2,Mmp9,Myc,Myl9,Pcna,Plaur,Plk1,Pml,Rbbp4,Rrm2,Tgfb1,Thbs1,Tpm1,Trp53,Vim	---	---
0.76742	3	8	Myc,Nfe2l2,Trp53	Bcl2l1,Ctsd,Hmox1,Mmp9,Nars,Tgfb1,Tpm1,Trp53	---	---
0.76759	2	5	Nfyb,Smarca4	Cdc25a,Gadd45a,Gapdh,Rrm2,Tyms	---	---
0.76771	4	5	Cd44,Ctnnb1,Kras,Myc	Bcl2l1,Birc5,Cd44,Cdkn1b,Vim	---	---
0.76772	4	5	Cd38,Cd44,Ctnnb1,Tgfb1	Ccnd2,Cd44,Lgals3,Vcam1,Vim	hemi-methylated DNA-binding	---
0.76779	3	8	Arnt,Myc,Tgfb1	Ccnd2,Cdk4,Ctsd,Ldha,Slc2a3,Tfrc,Trp53,Vim	hemi-methylated DNA-binding	---
0.76785	3	6	E2f4,E2f5,Tgfb1	Cdk1,E2f1,Myb,Mybl2,Myc,Pcna	DNA topoisomerase type II (ATP-hydrolyzing) activity	---
0.76791	6	5	Hdac1,Hdac2,Hif1a,Sp1,Tgfb1,Trp53	Cdkn1b,Mmp9,Myc,Pdgfb,Trp53	---	---
0.76795	4	5	Erbb2,Nfya,Nfyb,Yy1	Ccnb1,Ccnb2,Cdc25c,Top2a,Vwf	---	T cell homeostatic proliferation
0.76819	2	24	Nfyb,Trp53	2810417H13Rik,Actb,Ccnb1,Ccnb2,Cdc25a,Cdc25c,Cdk1,Chek2,Gadd45a,Gapdh,Gart,Hmgb2,Igdcc4,Mlh1,Pcna,Plk1,Rad51,Rfc3,Rrm2,Sesn1,Top2a,Tyms,Uhrf1,Vim	---	T cell homeostatic proliferation
0.76822	2	5	Mnt,Sin3a	Ccnd2,Ddit3,E2f2,Ncl,Txnip	glutamate 5-kinase activity | glutamate-5-semialdehyde dehydrogenase activity	---
0.76833	3	5	Ctnnb1,Jak2,Kras	Bcl2l1,Cdkn1b,Gfap,Myc,Trp53	---	---
0.76859	2	5	Fn1,Psen1	Hk1,Mmp9,Myc,Tgfb1,Ywhaz	BH3 domain binding	---
0.76867	3	8	Ctnnb1,Foxo3,Trp53	Birc5,Ccnd2,Ccne2,Cdkn1b,Mmp9,Myc,Plk1,Sesn1	---	---
0.76887	2	7	Lcn2,Trp53	Bax,Ckap2,Hmox1,Kif23,Tagln2,Tinagl1,Vim	---	---
0.76894	2	7	Dnmt1,Erbb2	Actb,Birc5,Cdc25c,Cdk1,Cdkn1b,Hbb-b1,Myc	---	---
0.7691	4	6	Ctnnb1,Tgfb1,Trp53,Yy1	Bcl2l1,Birc5,Ccna2,Myc,Pcna,Trp53	---	---
0.76943	2	7	E2f3,Mybl2	Birc5,Ccna2,Ccnb1,Cdk1,Cdk2,Mybl2,Myc	---	---
0.76948	3	5	Ctnnb1,E2f1,Ikzf1	Ccnd2,Cdkn1b,Kif23,Lck,Myc	---	---
0.76965	2	6	Cux1,Myc	Cad,Ccna2,Ccne2,Cdk2,Cebpe,Elane	---	---
0.76976	4	5	E2f2,E2f3,Myc,Stub1	Birc5,Ccna2,Cdk1,Pcna,Rad51	---	---
0.76981	2	5	Gata2,Jak2	Cdkn1b,Cybb,Mpo,Myc,Trp53	---	---
0.76994	2	5	Bcr,Fas	Bcl2l1,Btk,Cd44,Cdkn1b,Rela	---	---
0.76999	3	8	Hras1,Mdm2,Trp53	Birc5,Casp2,Ccna2,Cdk4,E2f1,Rela,Top2a,Trp53	---	---
0.77009	4	30	Hras1,Myc,Tgfb1,Trp53	Afp,Akt1,Asns,Bcl2l1,Birc5,Ccna2,Ccnb1,Ccnd2,Ccnd3,Ccne1,Cd44,Cdc25a,Cdk1,Cdk2,Cdk4,Cdkn1b,Dnmt1,E2f1,F2r,Hmox1,Mmp9,Myc,Pcna,Plaur,Pml,Tgfb1,Thbs1,Tpm1,Trp53,Vim	---	---
0.77015	3	5	Ctnnb1,Erbb2,Raf1	Cdkn1b,Mmp9,Myc,Phlda2,Plaur	---	---
0.77018	2	5	Abl1,Sp1	Ccna2,Ccnd2,Cdkn1b,Myc,Trp53	DNA topoisomerase type II (ATP-hydrolyzing) activity	---
0.77026	4	6	Ctnnb1,E2f1,E2f4,Tgfb1	Ccna2,Ccne1,Ccne2,Myc,Pcna,Trp53	---	---
0.77037	3	5	Ctnnb1,Trp53,Vhl	Bcl2l1,Cdkn1b,Pcna,Trp53,Vim	---	---
0.7704	3	6	Cdkn1b,Ctnnb1,Trp53	Cdkn1b,Lgals3,Mcl1,Mmp9,Myc,Pcna	---	---
0.77064	3	15	Myc,Nfyb,Trp53	Actb,Ccnb1,Ccnb2,Cdc25a,Cdc25c,Cdk1,Gadd45a,Gapdh,Gart,Pcna,Plk1,Rad51,Rrm2,Tyms,Vim	---	---
0.77083	2	11	Cd44,Ctnnb1	Actb,Bcl2l1,Birc5,Ccnd2,Cd44,Cdkn1b,Lgals3,Mcl1,Mmp9,Vcam1,Vim	ribonucleoside-diphosphate reductase activity, thioredoxin disulfide as acceptor	---
0.77087	3	8	Bnip3l,E2f1,Erbb2	Aurka,Ccna2,Ccnd3,Ccne2,Chek1,Mybl2,Rrm2,Top2a	---	---
0.77092	3	12	Erbb2,Foxo3,Myc	Birc5,Ccnb1,Ccnd2,Ccne2,Cdkn1b,Ddit3,Eif4ebp1,Mki67,Mmp9,Myc,Skp2,Ube2c	---	---
0.77095	4	5	Ctnnb1,Erbb2,Raf1,Tgfb1	Cdkn1b,Mmp9,Myc,Phlda2,Plaur	---	---
0.77114	4	19	Ctnnb1,Myc,Tgfb1,Trp53	Afp,Bcl2l1,Birc5,Capns1,Ccna2,Ccnd2,Ccne1,Ccne2,Cd44,Cdkn1b,F2r,Mmp9,Myc,Pcna,Plaur,Pml,Ppp2ca,Trp53,Vim	---	T cell homeostatic proliferation | positive regulation of metanephric mesenchymal cell migration
0.77157	2	6	Kit,Sfpi1	Ccnd2,Csf2rb,Gata1,Kit,Myc,Ptpn6	superoxide-generating NADPH oxidase activity	---
0.77181	2	5	Ccne1,Ctnnb1	Ccna2,Ccne1,Cd44,Pcna,Trp53	---	---
0.77223	2	15	F2,Igf1	Bax,Ccna2,Ccnd2,Cd44,Cdkn1b,Cybb,Hmga1,Hmox1,Ier3,Mif,Myc,Ncf2,Plaur,Thbs1,Vcam1	---	---
0.77227	2	10	Snca,Tgfb1	Bax,Bcl2l1,Cfl1,Cybb,Gfap,Mmp9,Ncf1,Ncf2,Serpinb1a,Trp53	---	---
0.77236	2	8	E2f5,Trp53	Aurkb,Bax,Cdk1,E2f1,Mybl2,Myc,Pcna,Vegfb	---	---
0.77251	3	9	Hras1,Smarca4,Sp1	Asns,Birc5,Ccna2,Cdk2,Cdkn1b,Cdkn2d,E2f1,Myc,Plaur	---	regulation of definitive erythrocyte differentiation | megakaryocyte differentiation
0.77261	2	6	Cldn7,Trp53	Anxa3,Lgals3,Mmp9,Pla2g16,Pqlc3,Tinagl1	---	---
0.77265	3	10	Erbb2,Raf1,Tgfb1	Cdc25a,Cdkn1b,Itgb3,Mki67,Mmp9,Mybl2,Myc,Phlda2,Plaur,Zfp36l2	---	hemangioblast cell differentiation
0.77307	3	5	Ctnnb1,Psen1,Trp53	Actb,F2r,Mmp9,Myc,Trp53	5-aminolevulinate synthase activity | erythropoietin receptor activity	erythropoietin-mediated signaling pathway | regulation of definitive erythrocyte differentiation | megakaryocyte differentiation
0.77331	3	8	Igf2,Smarcb1,Tgfb1	Cdk1,Cxcr4,Gadd45a,Mcm2,Mybl2,Prim1,Rad51ap1,Trp53	---	---
0.77359	3	7	Elavl1,Hras1,Myc	Ccne1,Cdk2,Flna,Hmox1,Myc,Rps6,Trp53	---	megakaryocyte differentiation
0.77364	3	5	E2f1,Eif4e,Erbb2	Birc5,Myc,Pcna,Pin1,Trp53	---	megakaryocyte differentiation
0.77391	4	8	E2f3,E2f4,Hras1,Trp53	Ccna2,Ccne1,Cdc25a,Cdk1,Cdk2,E2f1,Myc,Pcna	erythropoietin receptor activity	erythropoietin-mediated signaling pathway
0.77398	2	14	Erbb2,Kras	Bcl2l1,Birc5,Ccnd3,Cdkn1b,Cdt1,Ddit3,Id1,Itgb3,Myc,Prc1,Thbs1,Top2a,Trp53,Vim	erythropoietin receptor activity	erythropoietin-mediated signaling pathway | megakaryocyte differentiation | eosinophil fate commitment
0.77415	4	10	Ctnnb1,Erbb2,Sp1,Tgfb1	Birc5,Ccna2,Ccnd2,Cdkn1b,F2r,Mmp9,Myc,Plaur,Trp53,Vim	---	regulation of definitive erythrocyte differentiation | megakaryocyte differentiation
0.77417	2	36	E2f1,E2f3	Birc5,Ccna2,Ccnb1,Ccnd3,Ccne1,Cdc25a,Cdc45,Cdc6,Cdca4,Cdk1,Cdk2,E2f1,E2f2,Eed,Ezh2,Fbxo5,Mcm2,Mcm3,Mcm4,Mcm5,Mcm6,Mcm7,Mlh1,Myb,Mybl2,Myc,Orc1,Pcna,Pin1,Pola2,Ppp1r8,Rad51,Rbl1,Rrm1,Tk1,Topbp1	---	---
0.77444	3	6	Bnip3l,E2f4,Erbb2	Ccna2,Ccne2,Chek1,Mybl2,Rrm2,Top2a	---	positive regulation of metanephric mesenchymal cell migration
0.77445	4	5	E2f1,E2f3,Myc,Stub1	Birc5,Ccna2,Cdk1,Pcna,Rad51	---	T cell homeostatic proliferation
0.77457	2	11	Cd38,Erbb2	Anxa2,Ccnd2,Ccne1,Crip1,Eif4ebp1,Hbb-b2,Lgals3,Ndrg1,Nek2,S100a6,Vim	histone kinase activity | DNA topoisomerase type II (ATP-hydrolyzing) activity	---
0.77473	2	6	E2f2,E2f5	Cdk1,E2f1,Myb,Mybl2,Myc,Pcna	histone kinase activity | DNA topoisomerase type II (ATP-hydrolyzing) activity	---
0.77481	3	7	Arnt,Myc,Sp1	Ccnd2,Cdk4,Ctsd,Ranbp1,Slc2a3,Trp53,Vim	---	---
0.77488	3	5	Myc,Tfrc,Tgfb1	Ccna2,Ccnb1,Cdc20,Cdk1,Gadd45a	---	positive regulation of metanephric mesenchymal cell migration
0.77504	3	5	Smarca4,Stk11,Tgfb1	Ccna2,Cdkn1b,Gadd45a,Myc,Rassf1	---	---
0.77516	3	11	E2f2,E2f3,Erbb2	Birc5,Ccna2,Ccnb1,Ccnd3,Ccne1,Cdc25a,Cdk1,Mybl2,Myc,Pcna,Pin1	5-aminolevulinate synthase activity | erythropoietin receptor activity	erythropoietin-mediated signaling pathway | regulation of definitive erythrocyte differentiation | megakaryocyte differentiation
0.77536	2	5	Col18a1,Foxo1	Cdkn2c,Mxi1,Myc,Rela,Thbs1	---	---
0.77554	3	18	Erbb2,Trp53,Yy1	Aurka,Bcl2l1,Birc5,Btg2,Bub1b,Ccna2,Ccnb1,Ccnb2,Cdc25c,Fen1,Mki67,Myc,Pcna,Prc1,Rad51ap1,Top2a,Trp53,Usp14	---	---
0.77561	3	6	Ctnnb1,Rbl1,Yy1	Ccna2,Cdkn1c,Myc,Pcna,Plk1,Trp53	histidine decarboxylase activity	---
0.77588	2	47	Sp1,Tgfb1	Acss1,Alox5,Asns,Bax,Birc5,Bnip3l,Camp,Ccna2,Ccnd2,Ccnd3,Cdc25c,Cdk1,Cdk2,Cdk4,Cdkn1b,Cdkn2c,Cited2,Ctsd,E2f1,F2r,Flna,Fpr2,Gnai2,Gnas,Hdac2,Hint1,Hmga1,Hmox1,Itgam,Kit,Mmp9,Msh6,Mybl2,Myc,Ncf2,Pdgfb,Pim1,Plaur,Pold1,Rbl1,Slc2a3,Slc7a1,Tgfb1,Timp1,Trp53,Tyms,Vim	histidine decarboxylase activity	---
0.77614	4	5	Hdac1,Hdac2,Hif1a,Sp1	Cdkn1b,Mmp9,Myc,Pdgfb,Trp53	DNA topoisomerase type II (ATP-hydrolyzing) activity	---
0.77642	2	12	App,Cxcl12	Bax,Bcl2l1,Cd44,Cd82,Cdk2,Cdk9,Cxcr4,Itgb3,Ly6c2,Mmp9,Myc,Trp53	DNA topoisomerase type II (ATP-hydrolyzing) activity	---
0.77707	3	5	E2f1,Myc,Ptpn6	Bax,Cd44,Cdk4,Cdkn1b,Myc	---	---
0.77712	2	5	Smarca4,Stk11	Ccna2,Cdkn1b,Gadd45a,Myc,Rassf1	---	---
0.77717	2	14	Gata1,Gata2	Cdkn1b,Cybb,Gata1,Gp1bb,Ikzf1,Itga2b,Kit,Klf1,Lmo2,Myc,Tac2,Tfrc,Tubb1,Zfpm1	histone kinase activity | DNA topoisomerase type II (ATP-hydrolyzing) activity	---
0.77735	3	7	Erbb2,Hdac2,Tgfb1	Ccne2,Cd34,Cdkn1b,Cdt1,Mmp9,Myc,Trp53	histone kinase activity | DNA topoisomerase type II (ATP-hydrolyzing) activity	---
0.77739	3	7	Nfya,Nfyb,Tgfb1	Ccnb1,Ccnb2,Cdc25c,Cdk1,Gadd45a,Top2a,Vwf	ribonucleoside-diphosphate reductase activity, thioredoxin disulfide as acceptor	---
0.7776	3	5	E2f1,E2f3,Stub1	Birc5,Ccna2,Cdk1,Pcna,Rad51	---	---
0.77763	4	9	Hras1,Srf,Tgfb1,Trp53	Bcl2l1,Cdk4,Cnn2,Csrp1,Gsn,Mmp9,Tpm1,Tpm4,Vcl	---	---
0.77794	3	6	E2f2,E2f3,E2f5	Cdk1,E2f1,Myb,Mybl2,Myc,Pcna	---	T cell homeostatic proliferation
0.77798	3	6	Gata1,Tgfb1,Yy1	Bcl2l1,Cdkn2c,Cybb,Myc,Tpm1,Vwf	methionine adenosyltransferase activity	S-adenosylmethionine biosynthetic process
0.77822	4	5	E2f1,E2f2,E2f3,Stub1	Birc5,Ccna2,Cdk1,Pcna,Rad51	histidine decarboxylase activity	---
0.77825	3	6	Erbb2,Hsf1,Myc	Bcl2l1,Bub1b,Ccna2,Ccne1,Cdk1,Cks2	BH3 domain binding	---
0.77857	3	6	E2f1,Stub1,Tgfb1	Birc5,Ccna2,Cdk1,Pcna,Rad51,Trp53	ribonucleoside-diphosphate reductase activity, thioredoxin disulfide as acceptor	---
0.77858	3	5	Hdac2,Hif1a,Sp1	Cdkn1b,Mmp9,Myc,Pdgfb,Trp53	---	---
0.7786	5	5	Hras1,Mkl1,Srf,Tgfb1,Trp53	Bcl2l1,Cnn2,Mmp9,Tpm4,Vcl	5-aminolevulinate synthase activity | erythropoietin receptor activity	erythropoietin-mediated signaling pathway
0.77864	2	6	Atp7b,Trp53	Cdc20,Cks1b,Mad2l1,Mt2,Rad51,Smc4	---	megakaryocyte differentiation
0.77874	3	5	Epor,Erbb2,Gata1	Bcl2l1,Ccnd2,Cdkn1b,Hbb-b1,Myc	---	release of cytochrome c from mitochondria | B cell negative selection | T cell homeostatic proliferation | positive regulation of neuron apoptotic process
0.77895	3	5	Ctnnb1,Mkl1,Srf	Actb,Bcl2l1,Cnn2,Mmp9,S100a8	---	---
0.77929	2	17	E2f1,Nfyb	2810417H13Rik,Cbx5,Ccnb1,Ccnb2,Cdc25a,Cdk1,Chek2,Hmgb2,Mlh1,Pcna,Rad51,Rfc3,Rrm2,Top2a,Tyms,Uhrf1,Vim	histidine decarboxylase activity	---
0.77936	2	5	Cul1,E2f1	Ccnd2,Ccne1,Cdkn1b,Myc,Trp53	histidine decarboxylase activity	---
0.77965	3	7	Btk,Hras1,Trp53	Bcl2l1,Ccnd2,Ccnd3,Ccne1,Cdk2,Cdk4,Hmox1	aspartate carbamoyltransferase activity | carbamoyl-phosphate synthase (glutamine-hydrolyzing) activity | dihydroorotase activity | ornithine decarboxylase activity	de novo' pyrimidine nucleobase biosynthetic process
0.77989	3	5	Gpc1,Smarca4,Sp1	Ccna2,Cdk2,Cdkn1b,Cdkn2d,Myc	aspartate carbamoyltransferase activity | carbamoyl-phosphate synthase (glutamine-hydrolyzing) activity | dihydroorotase activity | ornithine decarboxylase activity	de novo' pyrimidine nucleobase biosynthetic process
0.78004	3	6	E2f5,Rbl1,Tgfb1	Cdk1,E2f1,Mybl2,Myc,Pa2g4,Pcna	DNA topoisomerase type II (ATP-hydrolyzing) activity	T cell homeostatic proliferation | positive regulation of neuron apoptotic process | DNA damage response, signal transduction by p53 class mediator
0.78004	4	5	Erbb2,Myc,Psen1,Trp53	Actb,F2r,Mmp9,Myc,Trp53	---	---
0.78017	2	10	Bcr,Il15	Bcl2l1,Ccnd2,Cd44,Cdk4,Cxcr4,Lck,Mcl1,Myc,Pim1,Sell	aspartate carbamoyltransferase activity | carbamoyl-phosphate synthase (glutamine-hydrolyzing) activity | dihydroorotase activity | ornithine decarboxylase activity	de novo' pyrimidine nucleobase biosynthetic process
0.78017	2	5	Abl1,Cul1	Ccnd2,Ccne1,Cdkn1b,Myc,Trp53	beta2-adrenergic receptor activity	vasodilation by norepinephrine-epinephrine involved in regulation of systemic arterial blood pressure
0.7803	3	14	Igf2,Tgfb1,Trp53	Akt1,Birc5,Cdk1,Gadd45a,Ier3,Mcm2,Mybl2,Myc,Pdgfb,Pim1,Prim1,Rad51,Rad51ap1,Trp53	---	T cell homeostatic proliferation
0.7805	3	5	Ctnnb1,Tgfb1,Vhl	Bcl2l1,Cdkn1b,Pcna,Trp53,Vim	---	T cell homeostatic proliferation
0.78051	2	8	Arnt,Il15	Ccnd2,Cdk4,Cxcr4,G6pdx,Gapdh,Oaz1,Sell,Tfrc	---	---
0.78076	2	7	Erbb2,Ikzf1	Bcl2l1,Ccnd2,Ccnd3,Cdkn1b,Kit,Myc,Vwf	---	---
0.78081	2	22	Foxo3,Tgfb1	Becn1,Birc5,Bnip3l,Ccnb1,Ccnd2,Ccne2,Cdc42ep3,Cdk4,Cdkn1b,Foxo3,Gadd45a,Iars,Ier3,Lcn2,Mki67,Mmp9,Mthfd2,Mxd3,Mxi1,Myc,Slc7a1,Txnip	---	---
0.78084	2	8	Hras1,Kit	Bcl2l1,Ccnd2,Ccnd3,Cd44,Cdkn1b,Hdc,Hmox1,Myc	---	---
0.78119	3	6	Erbb2,Myc,Stub1	Birc5,Ccna2,Cdc25c,Cdk1,Pcna,Trp53	aspartate carbamoyltransferase activity | carbamoyl-phosphate synthase (glutamine-hydrolyzing) activity | dihydroorotase activity	de novo' pyrimidine nucleobase biosynthetic process
0.78122	3	5	Hdac2,Hras1,Myc	Cdk2,Cdkn1b,Mmp9,Myc,Trp53	ribonucleoside-diphosphate reductase activity, thioredoxin disulfide as acceptor	---
0.78173	3	5	Camp,Sp1,Tgfb1	Bax,Camp,Fpr2,Itgam,Trp53	BH3 domain binding	---
0.78182	2	5	Chek1,Hras1	Cdc25a,E2f1,Pcna,Rrm2,Trp53	---	---
0.78182	5	5	Erbb2,Nfya,Nfyb,Tgfb1,Yy1	Ccnb1,Ccnb2,Cdc25c,Top2a,Vwf	---	---
0.78201	3	5	E2f3,Myc,Stub1	Birc5,Ccna2,Cdk1,Pcna,Rad51	---	---
0.78205	2	5	Cdk9,E2f1	Ccnd2,Mybl2,Myc,Ncl,Vim	---	---
0.7821	3	7	Ctnnb1,Kras,Trp53	Bcl2l1,Birc5,Cd44,Cdkn1b,Myc,Trp53,Vim	DNA topoisomerase type II (ATP-hydrolyzing) activity | hemi-methylated DNA-binding	---
0.78226	2	5	Ccnd1,Tnfsf13	Cdc6,Mcm4,Myc,Pcna,Trp53	---	---
0.78227	3	6	E2f2,Stub1,Tgfb1	Birc5,Ccna2,Cdk1,Pcna,Rad51,Trp53	---	---
0.78242	2	5	E2f5,Hras1	Aurkb,Cdk1,E2f1,Myc,Pcna	---	T cell homeostatic proliferation | positive regulation of neuron apoptotic process | DNA damage response, signal transduction by p53 class mediator
0.78267	2	12	Mgea5,Tgfb1	Bcl2l1,Cdk2,Flna,Gadd45a,Itgb7,S100a6,Tgfb1,Thbs1,Timp1,Trp53,Tuba1a,Vim	---	---
0.78273	2	8	Actl6a,Erbb2	Bcl2l1,Ccna2,Ccnb2,Ccnd2,Ccne2,Cdc25c,Cdkn1b,Myc	---	---
0.78291	3	6	Ctnnb1,Hipk2,Trp53	Bcl2l1,Ccnd2,Cdkn1b,Lgals3,Trp53,Vim	ribonucleoside-diphosphate reductase activity, thioredoxin disulfide as acceptor	---
0.78321	4	6	Cd38,Erbb2,Tgfb1,Trp53	Anxa2,Ccnd2,Ccne1,Lgals3,Nek2,Vim	BH3 domain binding	T cell homeostatic proliferation
0.78338	5	5	Hdac1,Hdac2,Hif1a,Sp1,Trp53	Cdkn1b,Mmp9,Myc,Pdgfb,Trp53	BH3 domain binding	T cell homeostatic proliferation
0.78342	4	5	Nfya,Nfyb,Tgfb1,Yy1	Ccnb1,Ccnb2,Cdc25c,Top2a,Vwf	DNA topoisomerase type II (ATP-hydrolyzing) activity	---
0.78346	3	5	Cd38,Cd44,Tgfb1	Ccnd2,Cd44,Lgals3,Vcam1,Vim	DNA topoisomerase type II (ATP-hydrolyzing) activity	---
0.78347	5	5	Cd44,E2f1,Hras1,Kras,Myc	Birc5,Cd44,Cdkn1b,Dnmt1,Vim	---	megakaryocyte differentiation
0.78377	3	5	Arnt,E2f1,Tgfb1	Ccnd2,Cdk4,Cited2,Trp53,Vim	---	---
0.78385	2	5	Fas,Fn1	Birc5,Cdkn1b,Jund,Mmp9,Tgfb1	---	---
0.7839	3	5	Foxo3,Tgfb1,Yy1	Birc5,Ccnb1,Mki67,Mxd3,Myc	BH3 domain binding	---
0.78395	2	7	E2f1,Tsc2	Bax,Birc5,Ccnd2,Ccnd3,Cdkn1b,E2f1,Mcl1	---	---
0.78403	2	9	Cd44,E2f1	Birc5,Ccnd2,Cd44,Cdkn1b,Dnmt1,Mcl1,Vcam1,Vcp,Vim	complement component C5a receptor activity | C5a anaphylatoxin receptor activity	---
0.78414	3	9	Arnt,Myc,Trp53	Ccnd2,Cdk4,Ctsd,Gapdh,Gpi1,Ldha,Trp53,Ube2c,Vim	citrate (Si)-synthase activity	---
0.78449	4	6	E2f1,Hras1,Smarcb1,Tgfb1	Ccna2,Ccne1,Cd44,Cdk1,E2f1,Trp53	---	T cell homeostatic proliferation
0.78451	6	5	Cd44,E2f1,Hras1,Kras,Myc,Tgfb1	Birc5,Cd44,Cdkn1b,Dnmt1,Vim	---	---
0.78453	4	6	Hras1,Myc,Srf,Trp53	Actb,Bcl2l1,Cdk4,Mmp9,Myl9,Tpm1	---	---
0.78473	3	5	Cd38,Cd44,Ctnnb1	Ccnd2,Cd44,Lgals3,Vcam1,Vim	---	---
0.78488	2	5	Cul1,Foxm1	Ccne1,Cdkn1b,Myc,Skp2,Trp53	---	---
0.78509	2	8	Erbb2,Mybl2	Birc5,Ccna2,Ccnb1,Ccnb2,Cdk1,Mybl2,Myc,Top2a	---	---
0.78573	3	6	E2f5,Tgfb1,Trp53	Bax,Cdk1,E2f1,Mybl2,Myc,Pcna	ribonucleoside-diphosphate reductase activity, thioredoxin disulfide as acceptor	---
0.78579	2	5	Atf4,Kras	Cdkn1b,Ddit3,Ero1l,Map1lc3b,Slc3a2	ribonucleoside-diphosphate reductase activity, thioredoxin disulfide as acceptor	---
0.78589	3	9	Myc,Sfpi1,Sp1	Bax,Ccna2,Ccnd2,Cdk1,E2f1,Elane,Itgam,Mcl1,Myc	ribonucleoside-diphosphate reductase activity, thioredoxin disulfide as acceptor	---
0.78609	3	6	Igf2,Tgfb1,Vhl	Akt1,Cxcr4,Ier3,Mxi1,Pdgfb,Trp53	---	---
0.78633	4	5	Cav1,Erbb2,Myc,Trp53	Akt1,Ccne1,Id1,Pcna,Thbs1	spermidine synthase activity	---
0.78639	2	12	E2f3,Igf2	Birc5,Cdc45,Cdc6,Cdk1,Mcm2,Mcm4,Mcm5,Mcm7,Mybl2,Myc,Rad51,Rrm1	---	---
0.78639	2	9	Hif1a,Yy1	Aurka,Bcl2l1,Birc5,Cdkn1c,Cxcr4,H2afx,Hmox1,Myc,Trp53	---	---
0.78647	2	16	Foxm1,Hras1	Aurkb,Birc5,Ccna2,Ccnb1,Ccne1,Cdc25a,Cdk1,Cdk2,Cdkn1b,Mmp9,Myc,Plaur,Plk1,Top2a,Trp53,Vim	---	---
0.78663	4	8	E2f1,E2f3,E2f4,Sfpi1	Ccna2,Cdc25a,Cdk1,E2f1,Myb,Myc,Pcna,Tk1	---	---
0.78664	2	13	E2f2,Yy1	Birc5,Ccna2,Ccnb1,Cdc6,Cdkn2c,Mcm4,Mcm5,Mcm6,Mcm7,Myc,Pcna,Rad51,Trp53	---	---
0.78664	4	5	Eif4e,Erbb2,Foxo3,Myc	Birc5,Eif4ebp1,Myc,Skp2,Ube2c	---	---
0.7867	3	20	Hras1,Sp1,Trp53	Asns,Birc5,Ccna2,Ccnd2,Ccnd3,Cdk1,Cdk2,Cdk4,Cdkn1b,Cdkn2d,E2f1,F2r,Hdc,Hmox1,Mmp9,Myc,Plaur,Tgfb1,Trp53,Vim	---	---
0.7867	4	6	Ctnnb1,Foxo3,Tgfb1,Trp53	Birc5,Ccnd2,Ccne2,Cdkn1b,Mmp9,Myc	---	---
0.78694	2	7	Cebpe,Hdac1	Ccnd2,Ccne1,Cdkn1b,Lcn2,Mad1l1,Mmp9,Myc	---	---
0.78698	3	12	E2f4,Tgfb1,Yy1	Ccna2,Cdc25c,Cdkn2c,Cenpa,Mki67,Myc,Pcna,Prc1,Rad51,Rad51ap1,Top2a,Trp53	---	---
0.78699	3	5	Nfe2l2,Srf,Trp53	Bcl2l1,Dstn,Mmp9,Tbxas1,Tpm1	---	---
0.78703	3	11	Tgfb1,Trp53,Vhl	Akt1,Bcl2l1,Cdkn1b,E2f1,Hmox1,Ier3,Pcna,Pdgfb,Trp53,Tyms,Vim	---	---
0.78743	3	23	Ctnnb1,Tgfb1,Trp53	Afp,Bcl2l1,Birc5,Capns1,Ccna2,Ccnd2,Ccne1,Ccne2,Cd44,Cdkn1b,Cnn2,Dok1,F2r,Itgb7,Lgals3,Mmp9,Myc,Pcna,Plaur,Pml,Ppp2ca,Trp53,Vim	---	---
0.78769	4	7	Ctnnb1,E2f1,Trp53,Yy1	Birc5,Ccna2,Fen1,Kif23,Myc,Pcna,Trp53	---	---
0.78788	3	5	Cdkn1b,E2f1,Sfpi1	Cdc25a,Mcl1,Myc,Pcna,Tk1	---	---
0.78808	3	6	Stk11,Tgfb1,Trp53	Ccna2,Cdkn1b,Gadd45a,Mmp9,Myc,Top2a	---	---
0.78815	2	15	Hdac1,Hras1	Ccna2,Ccnb1,Ccnd2,Ccne1,Cd44,Cdc25a,Cdk1,Cdk2,Cdkn1b,Mmp9,Myc,Plk1,Rrm2,Top2a,Trp53	---	---
0.78815	3	5	E2f4,Erbb2,Hsf1	Ccna2,Ccne1,Cdk1,Cks1b,Cks2	---	---
0.78851	2	5	Myc,Tfrc	Ccna2,Ccnb1,Cdc20,Cdk1,Gadd45a	---	---
0.78863	2	10	Atf4,Trp53	Apex1,Asns,Cdkn1b,Cpox,Ddit3,Lgals3,Mcl1,Nars,Ndrg1,Ppp1r15a	---	---
0.78888	2	18	E2f3,Myc	Birc5,Ccna2,Ccnb1,Ccnd3,Ccne1,Cdc25a,Cdk1,Cdk2,E2f1,E2f2,Eed,Ezh2,Mcm5,Mcm6,Mcm7,Myc,Pcna,Rad51	---	---
0.78892	2	7	Cd44,Cebpe	Bcl2l1,Ccnd2,Cdkn1b,Il1rn,Mmp8,Mmp9,Sell	---	---
0.78906	3	5	Erbb2,Foxo3,Sin3a	Ccnd2,Ddit3,Mmp9,Mxi1,Myc	---	---
0.78909	2	6	Hras1,Tfdp1	Ccnd3,Ccne1,Cdk1,E2f1,Myc,Trp53	---	---
0.78945	5	5	Elavl1,Hras1,Myc,Sp1,Tgfb1	Cdk2,Flna,Hmox1,Myc,Trp53	---	mismatch repair | somatic recombination of immunoglobulin gene segments
0.78963	3	7	Cd38,Erbb2,Tgfb1	Anxa2,Ccnd2,Ccne1,Lgals3,Nek2,S100a6,Vim	---	mismatch repair | somatic recombination of immunoglobulin gene segments
0.78979	3	15	Ctnnb1,E2f1,Trp53	Birc5,Ccna2,Ccnd2,Ccne1,Ccne2,Cd44,Cdkn1b,Cdkn2d,Fen1,Kif23,Mcl1,Myc,Pcna,Trp53,Vim	---	---
0.78982	3	5	Ctnnb1,Ikzf1,Trp53	Bcl2l1,Ccnd2,Cdkn1b,Kif23,Myc	---	---
0.78989	4	5	Cdkn1b,E2f3,E2f4,Hras1	Cdc25a,Cdk2,Myc,Pcna,Tk1	---	mismatch repair | somatic recombination of immunoglobulin gene segments
0.78993	3	5	Gata1,Sfpi1,Tal1	Gata1,Gata2,Kit,Myb,Myc	---	mismatch repair | somatic recombination of immunoglobulin gene segments
0.79015	4	8	Ctnnb1,Myc,Smarca4,Trp53	Afp,Birc5,Ccna2,Ccne2,Cd44,Cdkn1b,Myc,Plaur	---	---
0.79018	4	9	E2f1,E2f3,E2f4,Hras1	Ccna2,Ccne1,Cdc25a,Cdk1,Cdk2,E2f1,Myc,Pcna,Tk1	---	---
0.79035	4	5	Erbb2,Kras,Myc,Pim1	Bcl2l1,Ccnd3,Cdkn1b,Myc,Trp53	---	---
0.79098	3	6	Kras,Pim1,Tgfb1	Bcl2l1,Ccnd3,Cdkn1b,Myc,Pim1,Trp53	---	---
0.79112	2	6	Cd44,Jak2	Actb,Bcl2l1,Ccnd2,Cd36,Cdkn1b,Thbs1	---	---
0.79158	2	8	Cd38,Ctnnb1	Ccnd2,Ccne1,Cd44,Crip1,Itgb7,Lgals3,Vcam1,Vim	aspartate carbamoyltransferase activity | carbamoyl-phosphate synthase (glutamine-hydrolyzing) activity | dihydroorotase activity | ornithine decarboxylase activity	de novo' pyrimidine nucleobase biosynthetic process
0.79177	2	7	Cd38,Cd44	Ccnd2,Cd44,Hmmr,Lgals3,Sell,Vcam1,Vim	---	T cell homeostatic proliferation | positive regulation of neuron apoptotic process
0.7919	4	5	Hras1,Mdm2,Myc,Trp53	Birc5,Ccna2,Cdk4,E2f1,Trp53	---	---
0.79191	3	12	Ctnnb1,Sp1,Trp53	Birc5,Ccna2,Ccnd2,Cdkn1b,Cdkn2d,F2r,Mcl1,Mmp9,Myc,Plaur,Trp53,Vim	---	---
0.79192	2	6	Ctnnb1,Tgm2	Ehd1,Fcer1g,Mmp9,Myc,S100a8,Trp53	---	---
0.79232	3	5	Mnt,Myc,Sin3a	Ccnd2,Ddit3,E2f2,Ncl,Txnip	---	---
0.79237	3	9	Hras1,Jak2,Myc	Actb,Akt1,Bcl2l1,Ccnd2,Cdc25a,Cdkn1b,Myc,Thbs1,Trp53	---	---
0.79253	2	11	Ctnnb1,Smarca4	Afp,Birc5,Ccna2,Ccne2,Cd44,Cdkn1b,Cdkn2d,Lgals3,Lmna,Myc,Plaur	---	---
0.79265	3	5	Cops8,E2f1,Gpc1	Ccnd2,Ccnd3,Ccne1,Cdk2,Cdkn1b	---	---
0.79266	3	6	Erbb2,Mgea5,Myc	Bcl2l1,Cldn7,S100a6,Thbs1,Trp53,Vim	---	---
0.7927	2	12	Arnt,Tgfb1	Ccnd2,Cdk4,Cited2,Ctsd,Cxcr4,Itgb3,Ldha,Myl6,Slc2a3,Tfrc,Trp53,Vim	---	---
0.79275	3	6	Hdac1,Mtpn,Sp1	Bax,Ccna2,Ccnd2,Cdk1,Mt1,Myc	---	---
0.79282	2	6	Plaur,Trp53	Cdk4,E2f1,Mmp9,Myc,Plaur,Vim	---	---
0.79376	3	7	Hras1,Mgea5,Myc	Bcl2l1,Cdk2,Flna,Tgfb1,Thbs1,Trp53,Vim	---	negative regulation of growth of symbiont on or near host surface
0.7938	3	7	E2f1,Gata1,Gpc1	Ccnd2,Ccnd3,Cdk2,Cdkn1b,Cdkn2c,Cdkn2d,Myc	---	negative regulation of growth of symbiont on or near host surface
0.79392	2	20	Hnf4a,Nfkbia	Ankrd49,Bcl2l1,Ccna2,Ccnb1,Ccne2,Cdc25a,Cdc45,Cdc6,Cdk2,Cdkn1c,Cebpd,Csk,Ero1l,Lcn2,Myc,Pcna,Polr1c,Rps18,Rrm1,S100a9	ribonucleoside-diphosphate reductase activity, thioredoxin disulfide as acceptor	---
0.79416	2	5	Smarca4,Yy1	Birc5,Ccna2,Cdc6,Cxcr4,Myc	ribonucleoside-diphosphate reductase activity, thioredoxin disulfide as acceptor	---
0.79421	2	10	Nfya,Nfyb	Ccnb1,Ccnb2,Cdc25c,Cdk1,Chek2,Gadd45a,Mlh1,Rrm2,Top2a,Vwf	ribonucleoside-diphosphate reductase activity, thioredoxin disulfide as acceptor	---
0.79428	3	7	Ctnnb1,Erbb2,Smarca4	Birc5,Ccna2,Ccne2,Cdkn1b,Lgals3,Myc,Plaur	ribonucleoside-diphosphate reductase activity, thioredoxin disulfide as acceptor	---
0.7943	3	5	E2f8,Erbb2,Myc	Ccna2,Ccnb1,Ccne2,Cdk1,Chek1	---	---
0.79435	3	5	Ctnnb1,E2f1,Eif4e	Birc5,Mcl1,Myc,Pcna,Trp53	---	---
0.79436	2	8	Hras1,Mybl2	Birc5,Ccna2,Ccnb1,Cdk1,Cdk2,Hspa8,Myc,Top2a	---	---
0.79442	3	5	E2f1,E2f8,Erbb2	Ccna2,Ccnb1,Ccne2,Cdk1,Chek1	---	---
0.79452	2	5	Cops8,Gata1	Ccnd2,Ccnd3,Cdk2,Cdk4,Cdkn1b	BH3 domain binding	---
0.79456	3	19	Ctnnb1,Erbb2,Tgfb1	Bcl2l1,Birc5,Ccna2,Ccnd2,Ccne1,Ccne2,Cd34,Cdkn1b,Dok1,F2r,Krt7,Lgals3,Mmp9,Myc,Pcna,Phlda2,Plaur,Trp53,Vim	---	---
0.7946	3	8	Erbb2,Hdac1,Hdac2	Ccne2,Cd34,Cdkn1b,Cdt1,Mmp9,Myc,Tpd52,Trp53	---	---
0.79482	3	5	Cdk8,E2f1,Tgfb1	Ccne1,Cd44,Myc,Pcna,Rbl1	---	---
0.7949	3	6	Eif4e,Tgfb1,Yy1	Bcl2l1,Birc5,Hmox1,Myc,Pcna,Trp53	---	---
0.79495	3	5	Ets1,Sfpi1,Tgfb1	Bax,Itgb2,Myb,Myc,Ncf1	---	---
0.79499	3	5	Cdk8,Hras1,Trp53	Ccne1,Cd44,Myc,Pcna,Tbp	---	---
0.79501	2	11	Cdkn1b,Hras1	Ccnd3,Cdc25a,Cdk2,Cdk4,Cdkn1b,Itgam,Mmp9,Myc,Pcna,Sp1,Tk1	---	---
0.79517	4	6	Hras1,Myc,Smarcb1,Trp53	Ccna2,Ccne1,Cd44,Cdk1,E2f1,Trp53	---	---
0.79533	3	5	Cdkn1b,E2f4,Sfpi1	Cdc25a,Mcl1,Myc,Pcna,Tk1	---	---
0.79544	3	8	Nfyb,Trp53,Yy1	Ccnb1,Ccnb2,Cdc25c,Pcna,Plk1,Rad51,Top2a,Uhrf1	---	---
0.79549	3	8	E2f1,Mdm2,Tgfb1	Bax,Birc5,Ccna2,Cdk4,E2f1,Foxo3,Top2a,Trp53	---	---
0.79564	2	26	Kras,Tgfb1	Bcl2l1,Birc5,Ccnd3,Cd44,Cdkn1b,Cdt1,Dnmt1,E2f1,Eef1a1,Gadd45a,Gfap,Gsn,Id1,Ier3,Itgb3,Ly6c2,Mtrr,Myc,Pim1,Plagl1,Prc1,Thbs1,Top2a,Tpm1,Trp53,Vim	---	positive regulation of cell aging
0.79577	3	5	Hif1a,Nfe2l2,Sp1	Ctsd,Hmox1,Mmp9,Tgfb1,Trp53	---	---
0.79579	4	13	Hras1,Smarca4,Tgfb1,Trp53	Afp,Asns,Birc5,Ccna2,Cd44,Cdc25a,Cdk2,Cdkn1b,E2f1,Ifi30,Mapk1,Myc,Plaur	---	positive regulation of mast cell cytokine production
0.79585	4	5	E2f2,E2f3,Stub1,Tgfb1	Birc5,Ccna2,Cdk1,Pcna,Rad51	---	---
0.79592	2	7	Ikzf1,Sfpi1	Blnk,Ccnd2,Cd79b,Gata1,Kit,Myc,Vpreb1	---	---
0.79598	2	23	Erbb2,Foxm1	Birc5,Bub1b,Ccna2,Ccnb1,Ccnb2,Ccne1,Ccne2,Cdc20,Cdc25a,Cdk1,Cdkn1b,Cdkn3,Cenpa,Cks1b,Mmp9,Myc,Nek2,Plaur,Prc1,Skp2,Top2a,Trp53,Vim	---	---
0.79624	3	7	Hras1,Smarcb1,Trp53	Ccna2,Ccne1,Cd44,Cdk1,E2f1,Gsn,Trp53	---	---
0.79634	4	6	Arnt,Myc,Sp1,Tgfb1	Ccnd2,Cdk4,Ctsd,Slc2a3,Trp53,Vim	---	---
0.79646	2	7	Cebpe,Gata1	Alox5ap,Bcl2l1,Ccnd2,Cdk4,Cdkn1b,Mbp,Myc	---	---
0.79681	4	11	E2f1,E2f2,E2f3,Erbb2	Birc5,Ccna2,Ccnb1,Ccnd3,Ccne1,Cdc25a,Cdk1,Mybl2,Myc,Pcna,Pin1	---	---
0.79682	3	7	Myc,Stub1,Tgfb1	Birc5,Ccna2,Cdc25c,Cdk1,Pcna,Rad51,Trp53	---	---
0.79688	3	11	E2f2,E2f3,Yy1	Birc5,Ccna2,Ccnb1,Cdc6,Mcm4,Mcm5,Mcm6,Mcm7,Myc,Pcna,Rad51	---	---
0.79714	3	5	Erbb2,Nfya,Yy1	Ccnb1,Ccnb2,Cdc25c,Top2a,Vwf	---	---
0.79721	3	5	Erbb2,S100a6,Trp53	Aurka,Cdk1,Cdkn3,Nek2,Tyms	---	---
0.7974	4	7	Myc,Nfe2l2,Tgfb1,Trp53	Bcl2l1,Ctsd,Hmox1,Mmp9,Tgfb1,Tpm1,Trp53	---	histone H3-K27 methylation
0.79755	3	5	Hras1,Kras,Pim1	Bcl2l1,Ccnd3,Cdkn1b,Myc,Trp53	---	histone H3-K27 methylation
0.79757	5	5	Hdac2,Hras1,Sp1,Tgfb1,Trp53	Cdk2,Cdkn1b,Mmp9,Myc,Trp53	---	---
0.79782	2	7	Psmd10,Tgfb1	Bax,Cdk2,Cdk4,Cdkn1b,Gnas,Pcna,Trp53	---	---
0.79789	3	17	E2f1,E2f4,Erbb2	Ccna2,Ccne1,Ccne2,Cdc25a,Cdk1,Cdkn2c,Chek1,Fen1,Gins1,Mybl2,Myc,Pcna,Pold1,Rfc4,Rrm2,Top2a,Trp53	---	---
0.79809	3	7	E2f1,Sp1,Tsc2	Bax,Birc5,Ccnd2,Ccnd3,Cdkn1b,E2f1,Mcl1	DNA topoisomerase type II (ATP-hydrolyzing) activity	---
0.7981	3	9	Cd44,Ctnnb1,Tgfb1	Bcl2l1,Birc5,Ccnd2,Cd44,Cdkn1b,Lgals3,Mmp9,Vcam1,Vim	---	---
0.7982	4	7	Hras1,Kras,Trp53,Yy1	Bak1,Bcl2l1,Birc5,Myc,Top2a,Tpm1,Trp53	---	---
0.79873	4	5	E2f1,E2f3,Eif4e,Hras1	Birc5,Cdk2,Myc,Pcna,Pin1	---	---
0.79889	4	7	Myc,Psen1,Tgfb1,Trp53	F2r,Mmp9,Myc,Nme1,Tgfb1,Tpm1,Trp53	---	---
0.79894	4	5	E2f4,Eif4e,Erbb2,Myc	Cks2,Myc,Pcna,Trp53,Ube2c	---	---
0.79935	3	11	Erbb2,Foxo3,Tgfb1	Birc5,Ccnb1,Ccnd2,Ccne2,Cdkn1b,Lcn2,Mki67,Mmp9,Mxd3,Mxi1,Myc	---	---
0.79936	4	6	Erbb2,Nfya,Nfyb,Tgfb1	Ccnb1,Ccnb2,Cdc25c,Cdk1,Top2a,Vwf	DNA topoisomerase type II (ATP-hydrolyzing) activity	---
0.79939	2	8	App,Col18a1	Bcl2l1,Gfap,Itgb3,Ldha,Mapk1,Myc,Rela,Tuba1a	BH3 domain binding	T cell homeostatic proliferation
0.79952	3	15	E2f4,Erbb2,Myc	Ccna2,Ccne1,Ccne2,Cdc25a,Cdc25c,Cdk1,Chek1,Cks2,Mki67,Myc,Pcna,Pold1,Rrm2,Trp53,Ube2c	---	---
0.79979	2	9	Il15,Psen1	Dyrk1a,Fkbp1a,Gapdh,Hspa8,Hspe1,Mapk1,Myc,Nme1,Selplg	---	---
0.80028	4	5	Arnt,E2f1,Myc,Sp1	Ccnd2,Cdk4,Ranbp1,Trp53,Vim	---	---
0.80032	2	11	Myc,Smarcb1	Ccna2,Ccne1,Cd44,Cdk1,E2f1,Eif4e,Gadd45a,Mcm5,Skp2,Tfdp1,Trp53	---	---
0.80038	2	11	Smarcb1,Yy1	Ccna2,Cdc6,Cdkn2c,Cenpa,Cxcr4,Kif11,Kif23,Mcm4,Mcm5,Rad51ap1,Trp53	---	---
0.80038	2	6	Ets1,Fn1	Ccne1,Cd79a,Gsk3a,Itgb3,Mmp9,Myc	---	T cell homeostatic proliferation | positive regulation of neuron apoptotic process
0.80045	2	7	Gata1,Yy1	Bcl2l1,Btg2,Cdkn2c,Cybb,Myc,Tpm1,Vwf	---	---
0.80052	2	7	Myc,Plaur	Cdk4,E2f1,Itgam,Mmp9,Myc,Plaur,Vim	---	---
0.80056	3	5	Gata2,Hdac2,Tgfb1	Cd34,Cdkn1b,Cybb,Myc,Trp53	---	---
0.8007	3	5	Eif4e,Erbb2,Foxm1	Birc5,Myc,Plaur,Skp2,Trp53	---	---
0.80074	2	14	Foxm1,Yy1	Aurkb,Birc5,Bub1b,Ccna2,Ccnb1,Ccnb2,Cenpa,Foxm1,Kif20a,Myc,Plk1,Prc1,Top2a,Trp53	---	---
0.80084	2	11	Cdkn1b,Tgfb1	Ccnd3,Cct6a,Cdc25a,Cdk2,Cdk4,Cdkn1b,Itgam,Lgals3,Mmp9,Myc,Pcna	---	---
0.8009	2	5	Chek1,Tgfb1	Cdc25a,Cdkn1c,E2f1,Pcna,Trp53	ribonucleoside-diphosphate reductase activity, thioredoxin disulfide as acceptor | DNA topoisomerase type II (ATP-hydrolyzing) activity	---
0.80127	3	8	Eif4e,Erbb2,Tgfb1	Bcl2l1,Birc5,Cdt1,Cks2,Myc,Pcna,Plaur,Trp53	---	T cell homeostatic proliferation | positive regulation of neuron apoptotic process
0.80142	6	5	Cd44,E2f1,Hras1,Kras,Tgfb1,Trp53	Birc5,Cd44,Cdkn1b,Dnmt1,Vim	---	---
0.80147	3	5	Cd44,Ctnnb1,Kras	Bcl2l1,Birc5,Cd44,Cdkn1b,Vim	---	---
0.80149	3	10	Hras1,Jak2,Trp53	Actb,Akt1,Bcl2l1,Ccnd2,Cdc25a,Cdkn1b,Myc,Pfn1,Thbs1,Trp53	---	---
0.80185	3	15	Hras1,Smarca4,Trp53	Afp,Asns,Birc5,Ccna2,Cd44,Cdc25a,Cdk2,Cdkn1b,Cdkn2d,E2f1,Ifi30,Mapk1,Myc,Plaur,Rrm2	BH3 domain binding	T cell homeostatic proliferation
0.80195	4	5	E2f1,E2f3,Stub1,Tgfb1	Birc5,Ccna2,Cdk1,Pcna,Rad51	BH3 domain binding	T cell homeostatic proliferation
0.80216	2	5	Mgea5,Nfe2l2	Actg1,Bcl2l1,G6pdx,Tgfb1,Trp53	---	---
0.80238	2	53	Erbb2,Myc	Actb,Akt1,Bcl2l1,Birc5,Bub1,Bub1b,Ccna2,Ccnb1,Ccnb2,Ccnd2,Ccnd3,Ccne1,Ccne2,Cd47,Cd9,Cdc20,Cdc25a,Cdc25c,Cdk1,Cdkn1b,Chek1,Cks2,Cldn7,Crip1,Ddit3,Eif4ebp1,F2r,Gls,Gpc1,Id1,Krt7,Lgals1,Lxn,Mif,Mki67,Mmp9,Myc,Myl9,Ndrg1,Pcna,Pfkfb3,Plaur,Pold1,Prdx2,Rrm2,S100a6,Skp2,Thbs1,Tpd52,Trp53,Tyms,Ube2c,Vim	BH3 domain binding	T cell homeostatic proliferation
0.80258	3	5	Nfe2l2,Trp53,Yy1	Bcl2l1,Hmox1,Tpm1,Trp53,Usp14	BH3 domain binding	T cell homeostatic proliferation
0.80333	2	7	E2f2,Sfpi1	Ccna2,Cdc25a,Cdk1,E2f1,Myb,Myc,Pcna	---	---
0.80335	5	5	Cd44,E2f1,Hras1,Kras,Trp53	Birc5,Cd44,Cdkn1b,Dnmt1,Vim	---	---
0.80376	3	5	Mkl1,Sp1,Srf	Camp,Elane,Flna,Mmp9,Mpl	---	---
0.80382	3	5	Ctnnb1,Ptpn6,Tgfb1	Cd44,Cdkn1b,Itgb2,Myc,Timp1	---	---
0.80392	4	5	Cd44,Ctnnb1,Kras,Tgfb1	Bcl2l1,Birc5,Cd44,Cdkn1b,Vim	---	histone H3-K27 methylation
0.80404	3	9	Hras1,Kras,Sp1	Birc5,Ccnd3,Cdkn1b,E2f1,Myc,Prkcd,Soat1,Trp53,Vim	---	histone H3-K27 methylation
0.80406	3	5	Foxm1,Psen1,Trp53	Mmp9,Myc,Prc1,Stmn1,Trp53	histone kinase activity	---
0.80454	3	6	E2f3,E2f4,E2f5	Cdk1,E2f1,Myb,Mybl2,Myc,Pcna	---	---
0.80456	3	5	Jak2,Snca,Tgfb1	Bax,Bcl2l1,Cybb,Gfap,Trp53	---	---
0.80475	2	5	Myc,Stk11	Ccna2,Cdkn1b,Gadd45a,Mmp9,Myc	---	---
0.8049	3	6	Erbb2,Gata1,Kit	Bcl2l1,Ccnd2,Ccnd3,Cdkn1b,Kit,Myc	ribonucleoside-diphosphate reductase activity, thioredoxin disulfide as acceptor | DNA topoisomerase type II (ATP-hydrolyzing) activity | hemi-methylated DNA-binding	---
0.80535	2	10	Mkl1,Myc	Actb,Bcl2l1,Cebpe,Elane,F2r,Flna,Gp1ba,Mmp9,Myl9,Serinc3	---	---
0.80541	3	7	Arnt,Sp1,Tgfb1	Ccnd2,Cdk4,Cited2,Ctsd,Slc2a3,Trp53,Vim	---	---
0.80543	3	5	Elavl1,Hras1,Trp53	Ccne1,Cdk2,Hmox1,Myc,Trp53	ribonucleoside-diphosphate reductase activity, thioredoxin disulfide as acceptor | DNA topoisomerase type II (ATP-hydrolyzing) activity	---
0.80576	3	6	Ctnnb1,Smarca4,Sp1	Birc5,Ccna2,Cdkn1b,Cdkn2d,Myc,Plaur	---	---
0.80608	3	7	Hras1,Kit,Myc	Bcl2l1,Ccnd2,Ccnd3,Cd44,Cdkn1b,Hmox1,Myc	---	T cell homeostatic proliferation
0.80635	3	6	E2f1,E2f3,E2f5	Cdk1,E2f1,Myb,Mybl2,Myc,Pcna	---	---
0.80648	3	5	Ctnnb1,Srf,Trp53	Actb,Bcl2l1,Cnn2,Mcl1,Mmp9	---	---
0.80668	2	7	Dnmt3b,Tgfb1	Cdc25c,Cdk1,Elf4,Kit,Myc,Myl6,Rassf1	---	T cell proliferation involved in immune response
0.80682	3	6	E2f1,E2f3,Nfyb	Ccnb1,Cdc25a,Cdk1,Mlh1,Pcna,Rad51	---	T cell proliferation involved in immune response
0.80712	2	13	Hsf1,Tgfb1	Bax,Bcl2l1,Bub1b,Ccna2,Ccne1,Cct2,Cct5,Cct6a,Cdk1,Cks1b,Cks2,Hmox1,Vcam1	---	---
0.80726	5	6	Gata1,Hras1,Sp1,Tgfb1,Trp53	Ccnd2,Ccnd3,Cdk2,Cdk4,Cdkn1b,Myc	---	---
0.80729	3	9	Ctnnb1,Smarca4,Tgfb1	Afp,Birc5,Ccna2,Ccne2,Cd44,Cdkn1b,Lgals3,Myc,Plaur	---	---
0.80746	2	10	Hdac1,Nfyb	Ccnb1,Ccnb2,Cdc25a,Cdc25c,Cdk1,Plk1,Rrm2,Top2a,Tyms,Uhrf1	---	---
0.80762	5	10	Ctnnb1,Erbb2,Sp1,Tgfb1,Trp53	Birc5,Ccna2,Ccnd2,Cdkn1b,F2r,Mmp9,Myc,Plaur,Trp53,Vim	---	---
0.80764	2	6	Jak2,Max	Bax,Ccnd2,Cdc25a,Cdkn1b,Myc,Odc1	---	---
0.80803	2	9	Nfyb,Yy1	Ccnb1,Ccnb2,Cdc25c,Pcna,Plk1,Rad51,Top2a,Uhrf1,Vwf	---	---
0.80813	3	6	Myc,Nfe2l2,Sp1	Ctsd,Hmox1,Mmp9,Mt1,Tgfb1,Trp53	ribonucleoside-diphosphate reductase activity, thioredoxin disulfide as acceptor	---
0.80827	2	12	App,Foxo1	Atp5b,Bax,Cdk1,Cs,Gpi1,Hmox1,Mmp9,Myc,Rela,Tgfb1,Trp53,Vcam1	---	---
0.8084	2	21	Erbb2,Hdac1	Ccna2,Ccnb1,Ccnb2,Ccnd2,Ccne1,Ccne2,Cd34,Cdc25a,Cdc25c,Cdk1,Cdkn1b,Cdt1,Id1,Lcn2,Mmp9,Myc,Rrm2,Top2a,Tpd52,Trp53,Tyms	---	---
0.80866	5	5	E2f4,Erbb2,Smarcb1,Tgfb1,Yy1	Ccna2,Cdkn2c,Cenpa,Rad51ap1,Trp53	---	---
0.80915	2	6	Hras1,Ikzf1	Bcl2l1,Ccnd2,Ccnd3,Cdkn1b,Igll1,Myc	---	---
0.80933	3	5	Ctnnb1,Pin1,Tgfb1	Ccne2,Mmp9,Myc,Pml,Timp1	---	---
0.80942	3	14	E2f1,E2f2,Erbb2	Birc5,Ccna2,Ccnb1,Ccnd3,Ccne1,Cdc25a,Cdk1,Cdkn2c,Mybl2,Myc,Pcna,Pin1,Rrm2,Trp53	---	---
0.80955	2	7	Hdac1,Sfpi1	Bax,Ccna2,Ccnd2,Cdc25a,Cdk1,Myc,Ptpn6	---	---
0.80961	2	19	Eif4e,Myc	Bcl2l1,Birc5,Capzb,Cdc34,Cdk2,Cdk4,Cks2,Eif4ebp1,Hmox1,Lsm4,Mcl1,Myc,Odc1,Pcna,Plaur,Polr3d,Skp2,Trp53,Ube2c	---	---
0.80965	3	5	Hdac2,Hras1,Trp53	Cdk2,Cdkn1b,Mmp9,Myc,Trp53	ribonucleoside-diphosphate reductase activity, thioredoxin disulfide as acceptor | DNA topoisomerase type II (ATP-hydrolyzing) activity	---
0.80966	3	5	Cd44,Nfe2l2,Tgfb1	Bcl2l1,Cd36,Il1rn,Mmp9,Vcam1	ribonucleoside-diphosphate reductase activity, thioredoxin disulfide as acceptor | DNA topoisomerase type II (ATP-hydrolyzing) activity	---
0.80981	3	5	Erbb2,Myc,Smarcb1	Ccna2,Ccne1,Cdk1,Skp2,Trp53	---	---
0.8099	4	5	Ctnnb1,Erbb2,Tgfb1,Vhl	Bcl2l1,Cdkn1b,Pcna,Trp53,Vim	---	---
0.81012	2	42	Trp53,Yy1	Api5,Aurka,Aurkb,Bak1,Bcl2l1,Birc5,Btg2,Bub1b,Ccna2,Ccnb1,Ccnb2,Cdc25c,Cdc6,Fen1,Foxm1,H2afx,Hmox1,Kif23,Mad2l1,Mcm4,Mcm5,Mcm6,Mcm7,Mki67,Myc,Pcna,Plk1,Ppp1r15a,Prc1,Psrc1,Ptpra,Rad51,Rad51ap1,Rbbp4,Rrm1,Sfpq,Top2a,Tpm1,Trp53,Uhrf1,Usp14,Vegfb	---	---
0.81048	3	6	Bnip3l,Hras1,Myc	Bcl2l1,Ccna2,Ccnd3,E2f1,Rrm2,Tgfb1	---	---
0.81066	2	8	E2f3,Foxm1	Birc5,Ccna2,Ccnb1,Ccne1,Cdc25a,Cdk1,Cdk2,Myc	---	---
0.81067	2	5	Ctnnb1,Ep400	Ccna2,Hesx1,Pcna,Plk1,Trp53	---	T cell homeostatic proliferation
0.81084	3	6	Myc,Pml,Tgfb1	Bax,Birc5,Ccne1,Cdk2,Gadd45a,Trp53	superoxide-generating NADPH oxidase activity	T cell homeostatic proliferation
0.81091	3	8	Gata1,Hras1,Myc	Bcl2l1,Ccnd2,Ccnd3,Cdk2,Cdk4,Cdkn1b,Myc,Tpm1	---	---
0.81101	2	5	Camp,Myc	Bax,Bcl2l1,Itgam,Mcl1,Trp53	phenylpyruvate tautomerase activity	positive regulation of metanephric mesenchymal cell migration
0.81122	2	14	E2f2,Hras1	Birc5,Ccna2,Ccnb1,Ccnd3,Ccne1,Cdc25a,Cdk1,Cdkn2d,E2f1,Myc,Pcna,Pin1,Rrm2,Trp53	---	---
0.81144	2	27	E2f1,Yy1	Aurka,Aurkb,Bak1,Birc5,Ccna2,Ccnb1,Ccnb2,Cdc6,Cdkn2c,Fen1,Foxm1,Kif23,Mad2l1,Mcm4,Mcm5,Mcm6,Mcm7,Myc,Pcna,Rad51,Rbbp4,Rrm1,Srsf1,Top2a,Trp53,Uhrf1,Vegfb	---	---
0.81144	4	5	Arnt,E2f1,Sp1,Tgfb1	Ccnd2,Cdk4,Cited2,Trp53,Vim	---	---
0.81165	3	10	E2f2,E2f4,Erbb2	Ccna2,Ccne1,Cdc25a,Cdk1,Cdkn2c,Mybl2,Myc,Pcna,Rrm2,Trp53	---	---
0.81201	3	7	Atf4,Myc,Trp53	Apex1,Asns,Cdkn1b,Ddit3,Mcl1,Nars,Ndrg1	DNA topoisomerase type II (ATP-hydrolyzing) activity	---
0.8122	2	8	Stk11,Trp53	Ccna2,Cdkn1b,Csf3r,Gadd45a,Mmp9,Myc,Rrm1,Top2a	DNA topoisomerase type II (ATP-hydrolyzing) activity	---
0.81226	2	11	E2f1,E2f5	Aurkb,Bax,Cdk1,E2f1,Myb,Mybl2,Myc,Pa2g4,Pcna,Ranbp1,Vegfb	---	T cell homeostatic proliferation | positive regulation of neuron apoptotic process
0.81228	2	6	Arnt,Cd38	Aldoa,Ccnd2,Cited2,Ero1l,Sell,Vim	---	---
0.81239	3	12	Bnip3l,Erbb2,Trp53	Aurka,Bcl2l1,Ccna2,Ccnd3,Ccne2,Cd47,Cdkn3,Chek1,Mybl2,Prim1,Rrm2,Top2a	---	---
0.81264	3	5	Hras1,Sp1,Yy1	Birc5,Ccna2,Hmox1,Myc,Trp53	---	---
0.81269	2	6	E2f8,Tgfb1	Ccna2,Ccnb1,Ccne2,Cdk1,E2f1,Racgap1	5-aminolevulinate synthase activity | erythropoietin receptor activity	erythropoietin-mediated signaling pathway
0.8127	7	5	Cd44,E2f1,Hras1,Kras,Myc,Tgfb1,Trp53	Birc5,Cd44,Cdkn1b,Dnmt1,Vim	---	megakaryocyte differentiation
0.81289	3	5	Gata1,Hdac2,Tgfb1	Alox5,Cdk2,Cdkn1b,Cybb,Myc	---	---
0.81293	6	5	Cd44,E2f1,Hras1,Kras,Myc,Trp53	Birc5,Cd44,Cdkn1b,Dnmt1,Vim	---	---
0.81295	2	7	Sp1,Srf	Camp,Cdk4,Elane,Flna,Mcl1,Mmp9,Mpl	---	megakaryocyte differentiation
0.81313	4	6	Erbb2,Hdac1,Nfya,Nfyb	Ccnb1,Ccnb2,Cdc25c,Cdk1,Rrm2,Top2a	---	---
0.81335	2	5	Raf1,Tgm2	Car2,Itgam,Itgb3,Mmp9,Myc	---	---
0.81353	4	5	E2f3,Myc,Stub1,Tgfb1	Birc5,Ccna2,Cdk1,Pcna,Rad51	---	---
0.81364	3	8	Hras1,Polr2a,Trp53	Actb,Ccna2,Ccne1,Cdk2,Myc,Tbp,Tmsb10,Vim	---	---
0.81374	3	6	Hdac2,Myc,Tgfb1	Ccne2,Cdk2,Cdkn1b,Mmp9,Myc,Trp53	---	positive regulation of metanephric mesenchymal cell migration
0.81376	3	6	Mdm2,Sp1,Tgfb1	Bax,Birc5,Ccna2,Cdk4,E2f1,Trp53	DNA topoisomerase type II (ATP-hydrolyzing) activity	---
0.81409	3	8	Cdkn1b,Hras1,Trp53	Ccnd3,Cdc25a,Cdk2,Cdk4,Cdkn1b,Mmp9,Myc,Pcna	---	---
0.81409	2	5	Erbb2,Sin3a	Ccnd2,Ddit3,Mmp9,Mxi1,Myc	---	T cell homeostatic proliferation
0.81447	2	5	E2f3,E2f8	Ccna2,Ccnb1,Cdc6,Cdk1,E2f1	---	T cell homeostatic proliferation
0.81469	2	9	Igf1,Sod1	Bax,Bcl2l1,Cdk4,Gfap,Hmox1,Ppp3cb,Tgfb1,Trp53,Vcam1	---	---
0.81486	3	10	Erbb2,Kras,Myc	Bcl2l1,Birc5,Ccnd3,Cdkn1b,Ddit3,Id1,Myc,Thbs1,Trp53,Vim	---	---
0.81508	2	7	Erbb2,Tfdp1	Ccnd3,Ccne1,Cdk1,Cdkn2c,Mybl2,Myc,Trp53	---	positive regulation of metanephric mesenchymal cell migration
0.81513	2	24	Myc,Yy1	Aurkb,Bcl2l1,Birc5,Bub1b,Ccna2,Ccnb1,Ccnb2,Cdc25c,Foxm1,Hmox1,Mad2l1,Mat2a,Mcm5,Mcm6,Mcm7,Mki67,Myc,Pcna,Plk1,Rad51,Rbbp4,Rpl30,Tpm1,Trp53	---	positive regulation of metanephric mesenchymal cell migration
0.81516	2	11	Hras1,Jak2	Actb,Akt1,Bcl2l1,Ccnd2,Cdc25a,Cdkn1b,Myc,Myl12b,Pfn1,Thbs1,Trp53	---	positive regulation of metanephric mesenchymal cell migration
0.81527	3	5	Ctnnb1,E2f1,Smarcb1	Ccna2,Ccne1,Cd44,Kif23,Trp53	---	---
0.81535	3	7	Erbb2,Hsf1,Tgfb1	Bcl2l1,Bub1b,Ccna2,Ccne1,Cdk1,Cks1b,Cks2	---	---
0.81545	3	5	E2f3,E2f5,Trp53	Cdk1,E2f1,Mybl2,Myc,Pcna	---	---
0.81573	3	6	Gata1,Jak2,Tgfb1	Bcl2l1,Ccnd2,Cd36,Cdkn1b,Cybb,Myc	5-aminolevulinate synthase activity | erythropoietin receptor activity	erythropoietin-mediated signaling pathway
0.81582	2	5	E2f4,Pml	Ccne1,Cdk2,Stmn1,Topbp1,Trp53	---	megakaryocyte differentiation
0.81598	3	6	Erbb2,Mgea5,Tgfb1	Bcl2l1,S100a6,Thbs1,Trp53,Tuba1a,Vim	---	---
0.81606	3	5	Cdk8,Tgfb1,Trp53	Ccne1,Cd44,Myc,Pcna,Rbl1	---	---
0.81619	4	5	Elavl1,Hras1,Myc,Sp1	Cdk2,Flna,Hmox1,Myc,Trp53	---	---
0.81622	3	7	Erbb2,Gata1,Ikzf1	Bcl2l1,Ccnd2,Ccnd3,Cdkn1b,Kit,Myc,Vwf	---	---
0.81639	3	8	Hras1,Kit,Trp53	Bcl2l1,Ccnd2,Ccnd3,Cd44,Cdkn1b,Hdc,Hmox1,Myc	DNA topoisomerase type II (ATP-hydrolyzing) activity	---
0.81659	3	5	Tfrc,Tgfb1,Trp53	Ccna2,Ccnb1,Cdc20,Cdk1,Gadd45a	---	---
0.81667	2	14	App,Insr	Atp5b,Ccnd2,Cdk1,Cfl1,Cs,Cxcr4,Gapdh,Gnb1,Gpank1,Mmp9,Myc,Srebf2,Tgfb1,Vcam1	---	---
0.81697	2	7	Cbx3,Hras1	Bcl2l1,Birc5,Cdc25a,Cdk1,E2f1,Myc,Plk1	---	---
0.81707	3	6	Erbb2,Psen1,Trp53	Actb,F2r,Mmp9,Myc,Prc1,Trp53	---	---
0.81728	3	7	Cav1,Tgfb1,Trp53	Afp,Akt1,Ccne1,Hmox1,Id1,Pcna,Thbs1	---	---
0.81738	2	6	Mybl2,Yy1	Birc5,Ccna2,Ccnb1,Ccnb2,Myc,Top2a	---	---
0.81782	3	6	Hras1,Kit,Sp1	Ccnd2,Ccnd3,Cdkn1b,Hdc,Hmox1,Myc	---	---
0.81783	2	5	Gpc1,Smarca4	Ccna2,Cdk2,Cdkn1b,Cdkn2d,Myc	---	---
0.81794	3	7	Gata1,Kras,Tgfb1	Bcl2l1,Ccnd3,Cdkn1b,Itgb3,Myc,Pim1,Tpm1	---	---
0.81803	3	12	E2f4,Erbb2,Foxm1	Ccna2,Ccne1,Ccne2,Cdc25a,Cdk1,Cenpa,Cks1b,Myc,Nek2,Prc1,Top2a,Trp53	---	---
0.81813	2	13	Hras1,Rbl1	Aurkb,Ccna2,Ccne1,Cdc25a,Cdk1,Cdk2,Cdkn1b,E2f1,Myc,Pcna,Plk1,Rrm2,Trp53	---	---
0.81816	2	7	Actl6a,Hras1	Bcl2l1,Ccna2,Ccnd2,Cdk2,Cdkn1b,Hmox1,Myc	BH3 domain binding | methionine adenosyltransferase activity	T cell homeostatic proliferation | S-adenosylmethionine biosynthetic process
0.81853	4	5	E2f1,E2f3,E2f4,Nfyb	Cdc25a,Cdk1,Mlh1,Pcna,Rad51	---	---
0.81854	3	5	Nfya,Nfyb,Yy1	Ccnb1,Ccnb2,Cdc25c,Top2a,Vwf	BH3 domain binding	T cell homeostatic proliferation
0.8186	2	5	Fn1,Vhl	Cdkn1b,Cops5,Pcna,Pdgfb,Skp2	BH3 domain binding | methionine adenosyltransferase activity	T cell homeostatic proliferation | S-adenosylmethionine biosynthetic process
0.81871	4	5	E2f1,E2f8,Erbb2,Myc	Ccna2,Ccnb1,Ccne2,Cdk1,Chek1	---	---
0.81877	2	5	Abl1,Foxm1	Ccna2,Ccne1,Cdkn1b,Myc,Trp53	---	T cell homeostatic proliferation
0.81889	3	5	Ctnnb1,Erbb2,Vhl	Bcl2l1,Cdkn1b,Pcna,Trp53,Vim	---	---
0.81896	3	17	Tgfb1,Trp53,Yy1	Bcl2l1,Birc5,Bub1b,Ccna2,Ccnb1,Ccnb2,Cdc25c,Hmox1,Mki67,Myc,Pcna,Prc1,Rad51,Rad51ap1,Top2a,Tpm1,Trp53	---	T cell homeostatic proliferation | release of cytochrome c from mitochondria | positive regulation of neuron apoptotic process
0.8192	4	16	Ctnnb1,Erbb2,Tgfb1,Trp53	Bcl2l1,Birc5,Ccna2,Ccnd2,Ccne1,Ccne2,Cdkn1b,Dok1,F2r,Lgals3,Mmp9,Myc,Pcna,Plaur,Trp53,Vim	BH3 domain binding	negative regulation of growth of symbiont on or near host surface
0.81928	2	5	E2f2,E2f6	Cdc25a,Cdc6,E2f1,Mcm3,Myc	---	---
0.81935	3	5	Nfe2l2,Sp1,Trp53	Ctsd,Hmox1,Mmp9,Tgfb1,Trp53	---	---
0.81937	2	8	Mtpn,Sp1	Bax,Ccna2,Ccnd2,Ccnd3,Cdk1,Mt1,Myc,Tgfb1	---	---
0.81941	2	8	Hsf1,Yy1	Bcl2l1,Bub1b,Cbx3,Ccna2,Cdc6,Foxm1,Hmox1,Mat2a	---	---
0.81946	3	9	Bnip3l,Hras1,Trp53	Aurka,Bcl2l1,Ccna2,Ccnd3,E2f1,Gsn,Rrm2,Tgfb1,Top2a	---	megakaryocyte differentiation
0.81951	5	8	Ctnnb1,Myc,Smarca4,Tgfb1,Trp53	Afp,Birc5,Ccna2,Ccne2,Cd44,Cdkn1b,Myc,Plaur	---	megakaryocyte differentiation
0.81955	2	5	Mtpn,Yy1	Bcl2l1,Ccna2,Ccnb1,Ccnb2,Myc	---	---
0.8196	3	8	Sp1,Trp53,Tsc2	Bax,Birc5,Ccnd2,Ccnd3,Cdkn1b,E2f1,Hmox1,Mcl1	---	---
0.8197	3	5	Cav1,Erbb2,Trp53	Akt1,Ccne1,Id1,Pcna,Thbs1	---	---
0.81976	2	13	App,Vegfa	Ache,Akt1,Bax,Ccne1,Cxcr4,Hk1,Hmox1,Mmp9,Nme1,Set,Tgfb1,Trp53,Vcam1	---	---
0.81981	2	15	Erbb2,Nras	Bcl2l1,Ccnb1,Ccnb2,Ccne1,Cd34,Cdc20,Cdc25c,Cdkn3,Cenpa,Lgals1,Mki67,Mybl2,Pold1,Skp2,Ube2c	---	---
0.81999	4	6	Hras1,Mgea5,Myc,Trp53	Bcl2l1,Cdk2,Tgfb1,Thbs1,Trp53,Vim	erythropoietin receptor activity	T cell homeostatic proliferation | positive regulation of neuron apoptotic process | erythropoietin-mediated signaling pathway
0.82	2	5	Jak2,Nfe2l2	Bcl2l1,Cd36,Cybb,Gfap,Trp53	---	---
0.82012	2	5	Kras,Stk11	Cdkn1b,Gadd45a,Myc,Phc2,Top2a	---	---
0.82027	3	10	Eif4e,Myc,Tgfb1	Bcl2l1,Birc5,Cdk2,Cdk4,Cks2,Hmox1,Myc,Pcna,Plaur,Trp53	---	---
0.82036	2	5	Ctnnb1,Dysf	Actr3,Anxa1,Cd52,Lgals3,Timp1	---	---
0.8204	3	6	E2f4,Nfya,Nfyb	Cdc25c,Cdk1,Chek2,Mlh1,Rrm2,Top2a	glucose-6-phosphate dehydrogenase activity	NADP biosynthetic process | pentose biosynthetic process
0.82043	2	5	Erbb2,Tsc2	Birc5,Ccnd2,Ccnd3,Cdkn1b,Ddit3	glucose-6-phosphate dehydrogenase activity	NADP biosynthetic process | pentose biosynthetic process
0.82054	4	9	Hras1,Smarca4,Sp1,Trp53	Asns,Birc5,Ccna2,Cdk2,Cdkn1b,Cdkn2d,E2f1,Myc,Plaur	---	---
0.82064	3	9	Hras1,Mgea5,Trp53	Bcl2l1,Casp2,Cdk2,Hsf1,Tbp,Tgfb1,Thbs1,Trp53,Vim	---	---
0.82069	2	6	Arnt,Kras	Aldoa,Ero1l,G6pdx,Itgb3,Trp53,Vim	---	---
0.82086	3	5	Ctnnb1,Erbb2,Psen1	Actb,F2r,Mmp9,Myc,Trp53	---	---
0.82087	3	5	Foxo3,Max,Mnt	Cad,Ccnd2,Cdk4,Ddit3,Txnip	---	T cell proliferation involved in immune response
0.82105	3	12	E2f1,E2f3,Yy1	Birc5,Ccna2,Ccnb1,Cdc6,Mcm4,Mcm5,Mcm6,Mcm7,Myc,Pcna,Rad51,Rrm1	---	T cell homeostatic proliferation
0.82126	2	25	Flt1,Fn1	Add1,Bcl7b,Birc5,Bnip3l,Bsdc1,Clic4,Ctbp1,Eif4b,Eif5a,Flna,G3bp1,Gsk3a,Hk1,Lims1,Mat2a,Max,Ptbp1,Rbbp4,Smarca4,Thbs1,Tnip1,Tomm22,Ube4b,Vps4a,Ywhaz	---	T cell homeostatic proliferation
0.82145	2	8	Hif1a,Nfe2l2	Aldoa,Bcl2l1,Ctsd,Hmox1,Maff,Mmp9,Tgfb1,Trp53	---	T cell homeostatic proliferation | positive regulation of neuron apoptotic process
0.8215	2	16	Psen1,Tgfb1	Abcg2,Cap1,Cfl1,F2r,Foxo3,Gfap,Hint1,Mapk1,Mmp9,Myc,Nme1,Prc1,Tgfb1,Tpm1,Trp53,Tuba1a	---	T cell homeostatic proliferation | positive regulation of neuron apoptotic process
0.82173	2	5	Cops8,Gpc1	Ccnd2,Ccnd3,Ccne1,Cdk2,Cdkn1b	---	---
0.82176	2	6	Dnmt1,Hras1	Actb,Birc5,Cdk1,Cdkn1b,Dnmt1,Myc	---	negative regulation of growth of symbiont on or near host surface
0.82186	2	6	Ctnnb1,Pin1	Ccne2,Mcl1,Mmp9,Myc,Pml,Timp1	---	---
0.82208	2	5	Mtpn,Nfe2l2	Bcl2l1,Calm3,Mt1,Tgfb1,Vcam1	---	---
0.82215	3	5	Eif4e,Hras1,Kras	Bak1,Bcl2l1,Birc5,Myc,Trp53	---	---
0.82222	4	7	Erbb2,Tbx2,Tgfb1,Trp53	Bub1,Ccna2,Ccnb1,Cdk1,Cdt1,Cks1b,Prc1	---	---
0.82229	2	7	Kras,Pim1	Bcl2l1,Ccnd3,Cdkn1b,Myc,Pim1,Trp53,Vcp	---	---
0.82244	3	5	Hras1,Stk11,Trp53	Ccna2,Cdkn1b,Mmp9,Myc,Top2a	---	---
0.8226	3	5	Dnmt3b,Tgfb1,Trp53	Cdc25c,Cdk1,Elf4,Kit,Myc	---	T cell homeostatic proliferation | positive regulation of neuron apoptotic process
0.82283	4	7	E2f1,Erbb2,Kras,Tgfb1	Birc5,Ccnd3,Cdkn1b,Myc,Top2a,Trp53,Vim	---	T cell homeostatic proliferation
0.82299	2	5	E2f2,Kras	Birc5,Ccnd3,E2f1,Myc,Trp53	phenylpyruvate tautomerase activity | transketolase activity	---
0.82315	4	5	Hdac1,Hdac2,Hras1,Myc	Cdk2,Cdkn1b,Mmp9,Myc,Trp53	---	---
0.82317	2	5	Erbb2,Smarce1	Ccnb1,Ccne1,Cdk1,Myc,Npc2	ornithine decarboxylase activity	---
0.82363	3	6	Hdac1,Nfyb,Yy1	Ccnb1,Ccnb2,Cdc25c,Plk1,Top2a,Uhrf1	---	---
0.82367	4	5	Hras1,Kit,Myc,Sp1	Ccnd2,Ccnd3,Cdkn1b,Hmox1,Myc	---	---
0.82374	3	6	Arnt,E2f1,Sp1	Ccnd2,Cdk4,Cited2,Ranbp1,Trp53,Vim	---	---
0.82376	4	5	E2f4,Smarcb1,Tgfb1,Yy1	Ccna2,Cdkn2c,Cenpa,Rad51ap1,Trp53	---	---
0.82377	2	6	Mxi1,Tgfb1	Ccnb1,Iars,Mki67,Mthfd2,Myc,Slc7a1	---	---
0.82382	3	5	Chek1,E2f2,Hras1	Cdc25a,E2f1,Pcna,Rrm2,Trp53	---	DNA damage response, signal transduction by p53 class mediator
0.82414	2	5	Foxm1,Stk11	Ccna2,Cdkn1b,Mmp9,Myc,Top2a	---	DNA damage response, signal transduction by p53 class mediator
0.82416	3	11	Gata1,Sp1,Tgfb1	Alox5,Ccnd2,Ccnd3,Cdk2,Cdk4,Cdkn1b,Cdkn2c,Gnas,Kit,Myc,Pim1	superoxide-generating NADPH oxidase activity	---
0.8242	3	11	Eif4e,Hras1,Trp53	Bak1,Bcl2l1,Birc5,Cdk2,Cdk4,Hmox1,Myc,Pcna,Plaur,Siva1,Trp53	DNA topoisomerase type II (ATP-hydrolyzing) activity	---
0.82442	3	29	E2f1,E2f2,E2f3	Birc5,Ccna2,Ccnb1,Ccnd3,Ccne1,Cdc25a,Cdc45,Cdc6,Cdca4,Cdk1,E2f1,Eed,Ezh2,Mcm2,Mcm3,Mcm4,Mcm5,Mcm6,Mcm7,Mlh1,Myb,Mybl2,Myc,Orc1,Pcna,Pin1,Rad51,Rbl1,Topbp1	DNA topoisomerase type II (ATP-hydrolyzing) activity	---
0.82442	2	10	Arnt,Trp53	Ccnd2,Cdk4,Ctsd,G6pdx,Gapdh,Gpi1,Ldha,Trp53,Ube2c,Vim	---	---
0.82443	3	7	Hdac2,Sp1,Tgfb1	Alox5,Cdk2,Cdkn1b,Mmp9,Myc,Pdgfb,Trp53	---	T cell homeostatic proliferation
0.82456	4	6	E2f1,E2f5,Rbl1,Tgfb1	Cdk1,E2f1,Mybl2,Myc,Pa2g4,Pcna	---	T cell homeostatic proliferation | positive regulation of neuron apoptotic process | DNA damage response, signal transduction by p53 class mediator
0.82481	4	11	E2f1,E2f2,E2f3,Yy1	Birc5,Ccna2,Ccnb1,Cdc6,Mcm4,Mcm5,Mcm6,Mcm7,Myc,Pcna,Rad51	---	T cell homeostatic proliferation | positive regulation of neuron apoptotic process
0.82489	4	7	Eif4e,Hras1,Trp53,Yy1	Bak1,Bcl2l1,Birc5,Hmox1,Myc,Pcna,Trp53	---	T cell homeostatic proliferation
0.82559	2	8	E2f1,Mdm2	Bax,Birc5,Ccna2,Cdk4,E2f1,Foxo3,Top2a,Trp53	---	---
0.82566	2	12	Hras1,Mgea5	Actg1,Bcl2l1,Casp2,Cdk2,Flna,Hsf1,Rasa3,Tbp,Tgfb1,Thbs1,Trp53,Vim	---	---
0.82577	2	6	Hras1,Srsf2	Aurka,Aurkb,Plk1,Rrm2,Tmsb10,Vim	---	---
0.82577	3	5	Gata1,Kit,Sfpi1	Ccnd2,Gata1,Kit,Myc,Ptpn6	---	---
0.82581	4	7	Cdkn1b,Hras1,Myc,Sp1	Ccnd3,Cdk2,Cdk4,Cdkn1b,Itgam,Mmp9,Myc	---	---
0.82594	3	9	Myc,Pml,Trp53	Bax,Birc5,Ccne1,Cdk2,Gadd45a,Lyz2,Ndrg1,Stmn1,Trp53	---	---
0.826	2	6	Max,Pim1	Ccnb1,Ccnd2,Cdc25a,Cdk4,Cdkn1b,Myc	---	negative regulation of growth of symbiont on or near host surface
0.82607	4	5	Myc,Stk11,Tgfb1,Trp53	Ccna2,Cdkn1b,Gadd45a,Mmp9,Myc	---	positive regulation of metanephric mesenchymal cell migration
0.82617	3	5	Cks1b,Erbb2,Foxm1	Ccna2,Ccnb1,Cdk1,Cdkn1b,Cks1b	---	positive regulation of metanephric mesenchymal cell migration
0.82626	2	5	Hdac2,Hras1	Cdk2,Cdkn1b,Mmp9,Myc,Trp53	---	---
0.82634	3	5	Elavl1,Hras1,Sp1	Cdk2,Flna,Hmox1,Myc,Trp53	---	---
0.82645	2	9	Cdk4,Yy1	Aurka,Cdc6,Cdkn2c,Cenph,Kif11,Kif20a,Kif2c,Mcm7,Trp53	---	---
0.82657	2	25	Gata1,Tgfb1	Alox12,Alox5,Alox5ap,Bcl2l1,Ccnd2,Ccnd3,Cd36,Cdk2,Cdk4,Cdkn1b,Cdkn2c,Cybb,Gata1,Gnas,Itgb3,Kit,Myb,Myc,Pim1,Rnf220,Slc4a1,Tfrc,Tgfb1i1,Tpm1,Vwf	---	---
0.82658	2	26	E2f4,Yy1	Aurkb,Ccna2,Cdc25c,Cdc6,Cdkn2c,Cenpa,Fen1,Foxm1,H2afx,Mad2l1,Mcm4,Mcm5,Mcm6,Mki67,Myc,Pcna,Plk1,Prc1,Rad51,Rad51ap1,Rbbp4,Rrm1,Sfpq,Top2a,Trp53,Uhrf1	---	---
0.82665	2	5	Ctnnb1,Smarcb1	Ccna2,Ccne1,Cd44,Kif23,Trp53	---	spindle stabilization
0.82666	5	10	E2f1,E2f2,E2f3,Erbb2,Tgfb1	Birc5,Ccna2,Ccnb1,Ccnd3,Ccne1,Cdc25a,Cdk1,Mybl2,Myc,Pcna	---	---
0.82666	3	7	E2f4,Myc,Sfpi1	Ccna2,Cdc25a,Cdk1,E2f1,Mcl1,Myc,Pcna	---	---
0.82674	2	11	Erbb2,Smarcb1	Ccna2,Ccne1,Cdk1,Cdkn2c,Cdt1,Cenpa,Mybl2,Prim1,Rad51ap1,Skp2,Trp53	---	---
0.82674	4	7	Ctnnb1,Erbb2,Smarca4,Trp53	Birc5,Ccna2,Ccne2,Cdkn1b,Lgals3,Myc,Plaur	glucose-6-phosphate isomerase activity	glycolytic process through glucose-6-phosphate
0.8268	4	7	Erbb2,Hdac1,Hdac2,Tgfb1	Ccne2,Cd34,Cdkn1b,Cdt1,Mmp9,Myc,Trp53	---	---
0.82722	3	11	Psen1,Tgfb1,Trp53	Cap1,F2r,Foxo3,Mapk1,Mmp9,Myc,Nme1,Prc1,Tgfb1,Tpm1,Trp53	ubiquitin activating enzyme activity | hemi-methylated DNA-binding	maintenance of DNA methylation
0.82724	3	10	Erbb2,Gata1,Tgfb1	Bcl2l1,Ccnd2,Ccnd3,Cd36,Cdkn1b,Cdkn2c,Itgb3,Kit,Myc,Vwf	---	---
0.82745	2	29	E2f4,Tgfb1	Ccna2,Ccne1,Ccne2,Cdc25a,Cdc25c,Cdk1,Cdk2,Cdkn2c,Cenpa,Cks1b,Cks2,E2f1,Mki67,Myb,Mybl2,Myc,Nek2,Orc1,Pcna,Pold1,Prc1,Rad51,Rad51ap1,Rbl1,Rfc4,Smc4,Srsf2,Top2a,Trp53	---	T cell homeostatic proliferation
0.82745	4	5	E2f4,Erbb2,Hsf1,Tgfb1	Ccna2,Ccne1,Cdk1,Cks1b,Cks2	---	---
0.82751	4	5	Eif4e,Hras1,Kras,Trp53	Bak1,Bcl2l1,Birc5,Myc,Trp53	---	T cell homeostatic proliferation
0.82772	2	6	Adora2a,Tgfb1	Cct5,Hmox1,Mmp9,Ppp2ca,Ssrp1,Tgfb1	---	positive regulation of peptide secretion | neutrophil aggregation
0.82773	3	5	E2f4,Kras,Tgfb1	E2f1,Myc,Prc1,Top2a,Trp53	---	T cell homeostatic proliferation
0.82775	2	11	Erbb2,Vhl	Akt1,Bcl2l1,Cdkn1b,Mif,Mxi1,Pcna,Pfkfb3,Skp2,Trp53,Tyms,Vim	---	positive regulation of peptide secretion | neutrophil aggregation
0.82796	2	5	Cdk8,Hras1	Ccne1,Cd44,Myc,Pcna,Tbp	---	T cell homeostatic proliferation | positive regulation of neuron apoptotic process
0.82818	3	13	Hras1,Rbl1,Trp53	Aurkb,Ccna2,Ccne1,Cdc25a,Cdk1,Cdk2,Cdkn1b,E2f1,Myc,Pcna,Plk1,Rrm2,Trp53	citrate (Si)-synthase activity	---
0.82863	3	6	Erbb2,Hsf1,Trp53	Bcl2l1,Bub1b,Ccna2,Ccne1,Cdk1,Cks1b	---	---
0.82871	2	6	E2f6,Tgfb1	Cdc25a,E2f1,Myc,Rad51ap1,Rfc4,Rpa2	---	---
0.82883	2	50	E2f1,Tgfb1	Akt1,Bax,Birc5,Calm3,Ccna2,Ccnb1,Ccnb2,Ccnd2,Ccnd3,Ccne1,Ccne2,Cct2,Cd44,Cdc20,Cdc25a,Cdk1,Cdk2,Cdk4,Cdkn1b,Cdkn2c,Cited2,Dnmt1,E2f1,Foxo3,Hmga1,Kit,Lta4h,Mcm2,Myb,Mybl2,Myc,Orc1,Pa2g4,Pcna,Pold1,Racgap1,Rad51,Rbl1,Rfc4,Rfc5,Rpa2,Smc4,Srsf2,Tgfb1,Top2a,Trp53,Tyms,Uck2,Vcam1,Vim	---	---
0.82883	5	5	Cdkn1b,E2f1,E2f3,E2f4,Hras1	Cdc25a,Cdk2,Myc,Pcna,Tk1	---	---
0.82887	3	6	Psmd10,Sp1,Tgfb1	Bax,Cdk2,Cdk4,Cdkn1b,Gnas,Trp53	---	---
0.82908	2	5	Foxo3,Srf	Cdk4,Lcn2,Mmp9,Srebf2,Tal1	glucose-6-phosphate dehydrogenase activity	NADP biosynthetic process | pentose biosynthetic process
0.82923	4	6	Cav1,Erbb2,Myc,Tgfb1	Akt1,Ccne1,Id1,Krt7,Pcna,Thbs1	---	---
0.82929	3	6	E2f1,Erbb2,Nras	Ccnb1,Ccnb2,Ccne1,Cdc20,Mybl2,Pold1	---	---
0.82934	5	6	E2f1,Hras1,Smarcb1,Tgfb1,Trp53	Ccna2,Ccne1,Cd44,Cdk1,E2f1,Trp53	---	---
0.8296	2	5	Tcfap4,Tgfb1	Cd44,Cdk2,Cks2,Id1,Vim	O-phospho-L-serine:2-oxoglutarate aminotransferase activity	---
0.82964	4	7	Ctnnb1,Erbb2,Smarca4,Tgfb1	Birc5,Ccna2,Ccne2,Cdkn1b,Lgals3,Myc,Plaur	---	---
0.83003	2	6	Abl1,Hdac1	Ccna2,Ccnd2,Ccne1,Cdkn1b,Myc,Trp53	---	---
0.83035	3	21	E2f4,Erbb2,Tgfb1	Ccna2,Ccne1,Ccne2,Cdc25a,Cdc25c,Cdk1,Cdkn2c,Cenpa,Cks1b,Cks2,Mki67,Mybl2,Myc,Nek2,Pcna,Pold1,Prc1,Rad51ap1,Rfc4,Top2a,Trp53	---	---
0.8304	4	10	E2f2,E2f3,Erbb2,Tgfb1	Birc5,Ccna2,Ccnb1,Ccnd3,Ccne1,Cdc25a,Cdk1,Mybl2,Myc,Pcna	ribonucleoside-diphosphate reductase activity, thioredoxin disulfide as acceptor | DNA topoisomerase type II (ATP-hydrolyzing) activity	---
0.83067	3	5	E2f4,Erbb2,Smarca4	Ccna2,Ccne2,Cdc25a,Myc,Rrm2	ribonucleoside-diphosphate reductase activity, thioredoxin disulfide as acceptor | DNA topoisomerase type II (ATP-hydrolyzing) activity	---
0.83073	4	5	Foxo3,Max,Mnt,Myc	Cad,Ccnd2,Cdk4,Ddit3,Txnip	ribonucleoside-diphosphate reductase activity, thioredoxin disulfide as acceptor | DNA topoisomerase type II (ATP-hydrolyzing) activity	---
0.83092	3	7	E2f1,Nfya,Nfyb	Ccnb1,Ccnb2,Cdk1,Chek2,Mlh1,Rrm2,Top2a	ribonucleoside-diphosphate reductase activity, thioredoxin disulfide as acceptor | DNA topoisomerase type II (ATP-hydrolyzing) activity	---
0.83101	2	5	Ctsb,Trp53	Cdk4,E2f1,Myc,Plaur,Sphk1	DNA topoisomerase type II (ATP-hydrolyzing) activity	---
0.8311	2	8	E2f4,E2f5	Aurkb,Cdk1,E2f1,Myb,Mybl2,Myc,Pcna,Ranbp1	ribonucleoside-diphosphate reductase activity, thioredoxin disulfide as acceptor | DNA topoisomerase type II (ATP-hydrolyzing) activity	---
0.83111	4	5	Hras1,Hsf1,Myc,Trp53	Bcl2l1,Ccna2,Ccne1,Cdk1,Hmox1	ribonucleoside-diphosphate reductase activity, thioredoxin disulfide as acceptor	---
0.83121	3	6	Hsf1,Myc,Yy1	Bcl2l1,Bub1b,Ccna2,Foxm1,Hmox1,Mat2a	DNA topoisomerase type II (ATP-hydrolyzing) activity	---
0.83133	3	5	E2f4,E2f6,Tgfb1	Cdc25a,E2f1,Myc,Rad51ap1,Rfc4	ribonucleoside-diphosphate reductase activity, thioredoxin disulfide as acceptor	---
0.83142	3	8	Cd44,E2f1,Myc	Birc5,Ccnd2,Cd44,Cdkn1b,Dnmt1,Mcl1,Vcam1,Vim	---	---
0.83149	4	7	Hras1,Kit,Myc,Trp53	Bcl2l1,Ccnd2,Ccnd3,Cd44,Cdkn1b,Hmox1,Myc	---	---
0.83149	3	5	Cd44,Trp53,Tsc2	Birc5,Ccnd2,Cdkn1b,Ddit3,Mcl1	---	---
0.83162	2	7	Gata1,Kras	Bcl2l1,Ccnd3,Cdkn1b,Itgb3,Myc,Pim1,Tpm1	---	---
0.83162	2	6	Cdk9,Sp1	Cad,Ccnd2,Mmp9,Mybl2,Myc,Vim	---	---
0.8317	2	6	Psen1,Srf	Actb,Cap1,Dstn,Mmp9,Ppia,Tpm1	---	---
0.83198	2	9	C330027C09Rik,Myc	E2f2,Ebi3,Gadd45a,Ier3,Lxn,Myc,Ncl,Plaur,Slc22a4	---	---
0.83209	4	6	Erbb2,Hsf1,Myc,Tgfb1	Bcl2l1,Bub1b,Ccna2,Ccne1,Cdk1,Cks2	---	---
0.83235	2	12	Mdm2,Trp53	Bax,Birc5,Casp2,Ccna2,Cdk4,E2f1,Foxo3,Rela,Tfdp1,Top2a,Trp53,Tsg101	---	---
0.83243	3	8	Hras1,Mybl2,Trp53	Birc5,Ccna2,Ccnb1,Cdk1,Cdk2,Hspa8,Myc,Top2a	---	---
0.83251	3	5	Ccne1,E2f3,Tgfb1	Ccna2,Ccne1,E2f1,Pcna,Rbl1	---	---
0.8326	4	5	Erbb2,Nfya,Tgfb1,Yy1	Ccnb1,Ccnb2,Cdc25c,Top2a,Vwf	---	---
0.83261	2	6	E2f3,E2f5	Cdk1,E2f1,Myb,Mybl2,Myc,Pcna	BH3 domain binding	release of cytochrome c from mitochondria | B cell negative selection | T cell homeostatic proliferation | positive regulation of neuron apoptotic process | negative regulation of growth of symbiont on or near host surface
0.83261	2	5	Bnip3l,E2f3	Ccna2,Ccnd3,E2f1,Mybl2,Rbl1	BH3 domain binding	T cell homeostatic proliferation | positive regulation of neuron apoptotic process | negative regulation of growth of symbiont on or near host surface
0.83283	3	22	E2f1,Sp1,Tgfb1	Bax,Birc5,Ccna2,Ccnd2,Ccnd3,Cdk1,Cdk2,Cdk4,Cdkn1b,Cdkn2c,Cited2,E2f1,Hmga1,Kit,Mybl2,Myc,Pold1,Rbl1,Tgfb1,Trp53,Tyms,Vim	BH3 domain binding	T cell homeostatic proliferation | positive regulation of neuron apoptotic process
0.83307	2	7	E2f5,Myc	Aurkb,Bax,Cdk1,E2f1,Myc,Pcna,Ranbp1	BH3 domain binding	T cell homeostatic proliferation | positive regulation of neuron apoptotic process
0.83314	3	11	E2f4,Sp1,Tgfb1	Ccna2,Cdc25c,Cdk1,Cdk2,Cdkn2c,E2f1,Mybl2,Myc,Pold1,Rbl1,Trp53	---	---
0.83315	3	6	E2f4,Hras1,Sp1	Ccna2,Cdk1,Cdk2,E2f1,Myc,Trp53	---	---
0.8333	3	6	Bnip3l,Sp1,Tgfb1	Ccna2,Ccnd3,E2f1,Mybl2,Rbl1,Tgfb1	---	---
0.83372	2	6	Actb,Trp53	Aurka,Aurkb,Ccnb2,Dstn,Racgap1,Stmn1	---	---
0.83412	2	7	Stub1,Tgfb1	Birc5,Ccna2,Cdc25c,Cdk1,Pcna,Rad51,Trp53	---	---
0.83414	3	5	Cops8,Gata1,Sp1	Ccnd2,Ccnd3,Cdk2,Cdk4,Cdkn1b	---	---
0.83435	3	24	E2f1,Erbb2,Tgfb1	Akt1,Birc5,Ccna2,Ccnb1,Ccnb2,Ccnd2,Ccnd3,Ccne1,Ccne2,Cdc20,Cdc25a,Cdk1,Cdkn1b,Cdkn2c,Kit,Mybl2,Myc,Pcna,Pold1,Rfc4,Top2a,Trp53,Tyms,Vim	---	---
0.83456	3	6	Bnip3l,Smarcb1,Tgfb1	Ccna2,E2f1,Gadd45a,Gsn,Mybl2,Prim1	---	---
0.83458	3	7	Ccne1,E2f2,E2f3	Ccna2,Ccne1,Cdc45,E2f1,Mcm4,Pcna,Rbl1	---	---
0.83466	2	6	Hipk2,Myc	Bcl2l1,Ccnd2,Cdkn1b,Fech,Trp53,Vim	---	---
0.83481	2	5	Cd44,Kit	Bcl2l1,Ccnd2,Cd44,Cdkn1b,Lgals3	---	---
0.83499	4	5	E2f1,Myc,Ptpn6,Tgfb1	Bax,Cd44,Cdk4,Cdkn1b,Myc	---	---
0.83505	5	5	Cav1,Erbb2,Myc,Tgfb1,Trp53	Akt1,Ccne1,Id1,Pcna,Thbs1	---	---
0.83523	4	5	Erbb2,Mgea5,Myc,Tgfb1	Bcl2l1,S100a6,Thbs1,Trp53,Vim	---	---
0.83542	3	5	Psen1,Srf,Trp53	Actb,Cap1,Dstn,Mmp9,Tpm1	---	---
0.83549	2	9	Bnip3l,Hras1	Aurka,Bcl2l1,Ccna2,Ccnd3,E2f1,Gsn,Rrm2,Tgfb1,Top2a	---	---
0.83578	3	10	Ctnnb1,Smarca4,Trp53	Afp,Birc5,Ccna2,Ccne2,Cd44,Cdkn1b,Cdkn2d,Lgals3,Myc,Plaur	---	---
0.83593	2	9	Myc,Pin1	Bax,Bub1,Ccne2,Mcl1,Mmp9,Myc,Pml,Tgfb1,Timp1	---	---
0.83594	4	13	E2f1,E2f4,Erbb2,Tgfb1	Ccna2,Ccne1,Ccne2,Cdc25a,Cdk1,Cdkn2c,Mybl2,Myc,Pcna,Pold1,Rfc4,Top2a,Trp53	---	---
0.83633	2	5	Dpy30,Myc	Ccne2,Cdk2,E2f1,E2f2,Id1	BH3 domain binding	---
0.83678	2	5	E2f3,Mtpn	Ccna2,Ccnb1,Ccnd3,Cdk1,Myc	---	---
0.83688	4	5	Gpc1,Smarca4,Sp1,Trp53	Ccna2,Cdk2,Cdkn1b,Cdkn2d,Myc	---	---
0.83691	2	6	Cdk8,Trp53	Ccne1,Cd44,Myc,Pcna,Rbl1,Tbp	---	mismatch repair | somatic recombination of immunoglobulin gene segments
0.83692	4	6	Hras1,Kit,Sp1,Trp53	Ccnd2,Ccnd3,Cdkn1b,Hdc,Hmox1,Myc	---	mismatch repair | somatic recombination of immunoglobulin gene segments
0.83699	3	8	Cdkn1b,Hras1,Sp1	Ccnd3,Cdk2,Cdk4,Cdkn1b,Itgam,Mmp9,Myc,Sp1	---	---
0.83699	3	6	Gata1,Mkl1,Srf	Bcl2l1,Cpa3,Gp1ba,Mgst2,Mpl,Tal1	---	---
0.8371	3	16	E2f1,Nfyb,Trp53	2810417H13Rik,Ccnb1,Ccnb2,Cdc25a,Cdk1,Chek2,Hmgb2,Mlh1,Pcna,Rad51,Rfc3,Rrm2,Top2a,Tyms,Uhrf1,Vim	---	---
0.83736	3	29	Myc,Sp1,Tgfb1	Asns,Bax,Birc5,Ccna2,Ccnd2,Ccnd3,Cdc25c,Cdk1,Cdk2,Cdk4,Cdkn1b,Ctsd,E2f1,F2r,Flna,Hdac2,Hmga1,Hmox1,Itgam,Mmp9,Myc,Plaur,Pold1,Slc2a3,Tgfb1,Timp1,Trp53,Tyms,Vim	---	---
0.83739	5	5	Eif4e,Hras1,Kras,Trp53,Yy1	Bak1,Bcl2l1,Birc5,Myc,Trp53	---	---
0.83743	3	6	E2f2,E2f3,Max	Ccnb1,Cdc25a,E2f1,Eed,Ezh2,Myc	---	---
0.8377	4	5	Ccne1,E2f2,E2f3,Tgfb1	Ccna2,Ccne1,E2f1,Pcna,Rbl1	---	---
0.83773	2	5	E2f3,Polr2a	Ccna2,Ccne1,Cdk2,Mybl2,Myc	aspartate carbamoyltransferase activity | carbamoyl-phosphate synthase (glutamine-hydrolyzing) activity | dihydroorotase activity	de novo' pyrimidine nucleobase biosynthetic process
0.83777	2	12	Hdac2,Myc	Apex1,Ccne2,Cdk2,Cdkn1b,Mcm5,Mcm7,Mmp9,Mt2,Myc,Smn1,Tpd52,Trp53	---	---
0.83779	2	7	Arnt,Erbb2	Ccnd2,Eif6,Itgb3,Pck2,Trp53,Ube2c,Vim	---	---
0.83782	2	12	E2f4,E2f6	2810417H13Rik,Cbx5,Cdc25a,Cdc6,Chek2,Dhps,E2f1,Mcm3,Myc,Rad51ap1,Rbbp4,Rfc4	---	---
0.83788	2	5	Cops8,Sp1	Ccnd2,Ccnd3,Cdk2,Cdk4,Cdkn1b	aspartate carbamoyltransferase activity | carbamoyl-phosphate synthase (glutamine-hydrolyzing) activity | dihydroorotase activity	de novo' pyrimidine nucleobase biosynthetic process
0.83831	3	6	Hras1,Srsf2,Trp53	Aurka,Aurkb,Plk1,Rrm2,Tmsb10,Vim	---	---
0.83834	2	7	E2f1,Pml	Bax,Birc5,Ccne1,Cdk2,Stmn1,Topbp1,Trp53	---	megakaryocyte differentiation
0.83863	2	6	Gata2,Hdac1	Cd34,Cdkn1b,E2f2,Lmo2,Myc,Trp53	---	---
0.83864	4	6	Ctnnb1,Smarca4,Sp1,Trp53	Birc5,Ccna2,Cdkn1b,Cdkn2d,Myc,Plaur	---	---
0.83871	3	7	Cdkn1b,Erbb2,Trp53	Ccnd3,Cdc25a,Cdkn1b,Lgals3,Mmp9,Myc,Pcna	---	---
0.83879	3	5	E2f2,E2f5,Trp53	Cdk1,E2f1,Mybl2,Myc,Pcna	---	---
0.83896	3	5	Myc,Ptpn6,Trp53	Bax,Cd44,Cdk4,Cdkn1b,Myc	---	---
0.83946	4	7	Gata1,Hras1,Sp1,Trp53	Ccnd2,Ccnd3,Cdk2,Cdk4,Cdkn1b,Cdkn2d,Myc	---	---
0.83961	5	5	Erbb2,Igf2,Smarcb1,Tgfb1,Trp53	Cdk1,Mybl2,Prim1,Rad51ap1,Trp53	---	---
0.83972	3	5	E2f1,Ptpn6,Tgfb1	Bax,Cd44,Cdk4,Cdkn1b,Myc	---	---
0.83978	3	5	Myc,Stk11,Trp53	Ccna2,Cdkn1b,Gadd45a,Mmp9,Myc	---	---
0.83987	3	13	Erbb2,Kras,Trp53	Bcl2l1,Birc5,Ccnd3,Cdkn1b,Cdt1,Ddit3,Id1,Myc,Prc1,Thbs1,Top2a,Trp53,Vim	---	---
0.84004	3	12	E2f1,E2f4,Nfyb	2810417H13Rik,Cbx5,Cdc25a,Cdk1,Chek2,Mlh1,Pcna,Rad51,Rfc3,Rrm2,Top2a,Uhrf1	---	---
0.84007	4	5	Cdkn1b,E2f1,E2f4,Sfpi1	Cdc25a,Mcl1,Myc,Pcna,Tk1	---	---
0.84023	3	5	E2f1,E2f6,Tgfb1	Cdc25a,E2f1,Myc,Rfc4,Rpa2	ribonucleoside-diphosphate reductase activity, thioredoxin disulfide as acceptor	---
0.84026	2	5	Eif2ak3,Erbb2	Btg2,Ddit3,Eif4ebp1,Myc,Ndrg1	---	activation of cysteine-type endopeptidase activity involved in apoptotic process by cytochrome c | T cell homeostatic proliferation | positive regulation of neuron apoptotic process
0.84027	2	9	Camp,Trp53	Bak1,Bax,Bcl2l1,Csf3r,Cxcr2,Mcl1,Pms2,Tnfaip2,Trp53	---	---
0.84056	3	5	Nfyb,Smarca4,Trp53	Cdc25a,Gadd45a,Gapdh,Rrm2,Tyms	---	---
0.84068	3	5	E2f8,Erbb2,Trp53	Ccna2,Ccnb1,Ccne2,Cdk1,Chek1	---	---
0.84075	3	10	Erbb2,Myc,Smarca4	Birc5,Ccna2,Ccne2,Cdc25a,Cdkn1b,Lgals1,Myc,Plaur,Rrm2,Tyms	---	---
0.84104	2	7	Myc,Skp2	Ccnd2,Cdk2,Cdkn1b,Odc1,Pcna,Phb2,Skp2	---	---
0.84116	3	8	Eif4e,Hras1,Yy1	Bak1,Bcl2l1,Birc5,Capg,Hmox1,Myc,Pcna,Trp53	---	---
0.84125	5	5	Hras1,Kit,Myc,Sp1,Trp53	Ccnd2,Ccnd3,Cdkn1b,Hmox1,Myc	---	---
0.84133	4	5	Hdac2,Hras1,Sp1,Trp53	Cdk2,Cdkn1b,Mmp9,Myc,Trp53	---	---
0.84134	2	6	Alkbh5,Trp53	Ctsd,Dnmt1,Hspa8,Racgap1,Uba1,Uhrf1	---	---
0.84142	3	5	Foxo3,Sin3a,Tgfb1	Ccnd2,Mmp9,Mxi1,Myc,Txnip	---	---
0.84155	3	12	Foxo3,Myc,Tgfb1	Birc5,Ccnb1,Ccnd2,Ccne2,Cdk4,Cdkn1b,Gadd45a,Ier3,Mki67,Mmp9,Myc,Txnip	---	---
0.84159	3	7	E2f4,Hdac1,Nfyb	Cdc25a,Cdc25c,Cdk1,Plk1,Rrm2,Top2a,Uhrf1	---	---
0.84167	4	5	Erbb2,Foxm1,Myc,Smarcb1	Ccna2,Ccne1,Cdk1,Skp2,Trp53	BH3 domain binding	---
0.84177	2	7	Cd44,Nfe2l2	Bcl2l1,Cd36,Hsp90ab1,Il1rn,Mmp9,Vcam1,Vcp	---	---
0.84178	2	9	Gpc1,Myc	Ccna2,Ccnd2,Ccnd3,Ccne1,Cdk2,Cdkn1b,Id1,Myc,Skp2	---	---
0.84181	3	6	Dnmt1,Hras1,Trp53	Actb,Birc5,Cdk1,Cdkn1b,Dnmt1,Myc	---	---
0.84187	3	6	Mgea5,Sp1,Tgfb1	Cdk2,Flna,Tgfb1,Timp1,Trp53,Vim	---	---
0.84193	2	12	Cav1,Tgfb1	Afp,Akt1,Ccne1,Cd36,Hmox1,Id1,Krt7,Pcna,Rac1,Slc20a1,Slc2a3,Thbs1	---	---
0.84193	2	8	Sin3a,Tgfb1	Ccnd2,Ing1,Mad1l1,Mmp9,Mxi1,Myc,Pmm1,Txnip	---	---
0.84207	4	8	Erbb2,Igf2,Tgfb1,Trp53	Akt1,Birc5,Cdk1,Mybl2,Myc,Prim1,Rad51ap1,Trp53	---	---
0.84207	2	7	Chek1,Myc	Cdc25a,Cdc25b,E2f1,Mcl1,Pcna,Rrm2,Trp53	---	---
0.84223	3	11	Gata1,Hras1,Trp53	Bcl2l1,Btg2,Ccnd2,Ccnd3,Cdk2,Cdk4,Cdkn1b,Cdkn2d,Myc,Tgfb1i1,Tpm1	---	---
0.84224	2	5	Erbb2,Pin1	Bub1,Ccne2,Cenpa,Mmp9,Myc	---	---
0.8425	2	10	Trp53,Tsc2	Bax,Birc5,Ccnd2,Ccnd3,Cdkn1b,Ddit3,E2f1,Gsn,Hmox1,Mcl1	---	---
0.84267	3	8	Bnip3l,E2f1,Tgfb1	Ccna2,Ccnd3,Ccne2,E2f1,Mybl2,Rbl1,Tgfb1,Top2a	BH3 domain binding	---
0.84291	2	10	Elavl1,Tgfb1	Ccne1,Cdk2,Flna,Gnb2l1,Hmox1,Mybl2,Myc,Pcgf2,Rfc5,Trp53	---	---
0.84311	3	5	Actb,E2f1,Trp53	Aurka,Aurkb,Ccnb2,Racgap1,Stmn1	---	positive regulation of mast cell cytokine production
0.84325	3	6	Erbb2,Ets1,Tgfb1	Ccne1,Itgb3,Mmp9,Myc,Phlda2,Tyms	---	positive regulation of cell aging
0.84331	3	5	Cebpe,Hdac1,Myc	Ccnd2,Ccne1,Cdkn1b,Mmp9,Myc	aspartate carbamoyltransferase activity | carbamoyl-phosphate synthase (glutamine-hydrolyzing) activity | dihydroorotase activity	de novo' pyrimidine nucleobase biosynthetic process
0.84331	4	5	E2f1,Myc,Ptpn6,Trp53	Bax,Cd44,Cdk4,Cdkn1b,Myc	---	T cell homeostatic proliferation
0.84368	3	11	Erbb2,Myc,Nras	Bcl2l1,Ccnb1,Ccnb2,Ccne1,Cdc20,Cdc25c,Lgals1,Mki67,Pold1,Skp2,Ube2c	---	---
0.84419	4	5	Eif4e,Hras1,Kras,Yy1	Bak1,Bcl2l1,Birc5,Myc,Trp53	---	---
0.8443	5	5	E2f1,E2f3,E2f4,Nfyb,Trp53	Cdc25a,Cdk1,Mlh1,Pcna,Rad51	---	---
0.84432	2	17	Myc,Sfpi1	Actb,Bax,Ccna2,Ccnd2,Cd19,Cdc25a,Cdk1,Cebpe,Ddx21,E2f1,Elane,Itgam,Lyz2,Mbp,Mcl1,Myc,Pcna	---	---
0.84433	3	5	Hras1,Mgea5,Sp1	Cdk2,Flna,Tgfb1,Trp53,Vim	---	---
0.84452	3	6	Hsf1,Sfpi1,Trp53	Bax,Ccna2,Cdk1,Hspa8,Mcl1,Rela	---	---
0.84471	2	6	Gata1,Ptpn11	Bcl2l1,Cybb,Gata2,Gp1ba,Gp6,Pim1	---	---
0.84509	3	13	Erbb2,Kras,Tgfb1	Bcl2l1,Birc5,Ccnd3,Cdkn1b,Cdt1,Id1,Itgb3,Myc,Prc1,Thbs1,Top2a,Trp53,Vim	---	---
0.84511	3	7	E2f1,Eif4e,Tgfb1	Birc5,Cdk2,Cdk4,Myc,Pa2g4,Pcna,Trp53	---	histone H3-K27 methylation
0.84532	3	5	E2f3,Stub1,Tgfb1	Birc5,Ccna2,Cdk1,Pcna,Rad51	---	histone H3-K27 methylation
0.84546	3	5	E2f1,Skp2,Tgfb1	Ccnd2,Cdk2,Cdkn1b,Foxo3,Pcna	---	---
0.84559	2	5	Myc,Ptpn11	Bcl2l1,Elane,Gp1ba,Plaur,Trp53	---	histone H3-K27 methylation
0.84565	3	8	Erbb2,Tgfb1,Vhl	Akt1,Bcl2l1,Cdkn1b,Mxi1,Pcna,Trp53,Tyms,Vim	---	---
0.84574	2	5	Cul1,Hdac1	Ccnd2,Ccne1,Cdkn1b,Myc,Trp53	---	---
0.84594	2	5	Myc,Sin3b	Ddit3,Myc,Rrm2,Txnip,Tyms	---	---
0.84596	3	6	Foxo3,Myc,Yy1	Birc5,Ccnb1,Foxm1,Mki67,Myc,Plk1	DNA topoisomerase type II (ATP-hydrolyzing) activity	---
0.84598	2	5	Atf4,Sp1	Asns,Cdkn1b,Mcl1,Ndrg1,Slc7a1	---	---
0.84602	4	5	Eif4e,Hras1,Myc,Psmd10	Cdk2,Cdk4,Eif4ebp1,Pcna,Trp53	ribonucleoside-diphosphate reductase activity, thioredoxin disulfide as acceptor	---
0.84608	2	5	Ptpn11,Tgfb1	Bcl2l1,Cybb,Pim1,Plaur,Trp53	---	---
0.84609	4	9	Ctnnb1,Smarca4,Tgfb1,Trp53	Afp,Birc5,Ccna2,Ccne2,Cd44,Cdkn1b,Lgals3,Myc,Plaur	---	---
0.8461	2	5	E2f4,Trrap	Mad2l1,Mcm3,Mcm4,Pcna,Rbl1	---	---
0.84612	4	12	E2f4,Erbb2,Myc,Tgfb1	Ccna2,Ccne1,Ccne2,Cdc25a,Cdc25c,Cdk1,Cks2,Mki67,Myc,Pcna,Pold1,Trp53	---	---
0.84624	3	11	Foxo3,Hras1,Trp53	Birc5,Ccnb1,Ccnd2,Cdk4,Cdkn1b,Ddit3,Mmp9,Myc,Plk1,Rela,Sesn1	---	---
0.84624	3	6	E2f1,Mdm2,Myc	Bax,Birc5,Ccna2,Cdk4,E2f1,Trp53	---	---
0.84625	3	9	Hdac1,Hdac2,Tgfb1	Ccne2,Cd34,Cdk2,Cdkn1b,Cdt1,Mmp9,Myc,Pdgfb,Trp53	---	---
0.84627	3	7	E2f1,E2f3,Max	Ccnb1,Cdc25a,E2f1,E2f2,Eed,Ezh2,Myc	---	---
0.84641	4	12	E2f1,E2f3,Trp53,Yy1	Birc5,Ccna2,Ccnb1,Cdc6,Mcm4,Mcm5,Mcm6,Mcm7,Myc,Pcna,Rad51,Rrm1	---	---
0.84671	4	5	Arnt,Sp1,Tgfb1,Trp53	Ccnd2,Cdk4,Ctsd,Trp53,Vim	---	---
0.84674	3	5	Cdk9,Erbb2,Sp1	Ccnd2,Mmp9,Mybl2,Myc,Vim	---	---
0.84715	4	7	E2f1,E2f3,Max,Myc	Ccnb1,Cdc25a,E2f1,E2f2,Eed,Ezh2,Myc	---	---
0.84721	3	14	E2f4,Hras1,Trp53	Aurkb,Ccna2,Ccne1,Cdc25a,Cdk1,Cdk2,E2f1,Myc,Pcna,Plk1,Rbbp4,Rrm2,Top2a,Trp53	---	---
0.84728	3	5	Hdac1,Hdac2,Hras1	Cdk2,Cdkn1b,Mmp9,Myc,Trp53	---	---
0.84729	2	7	Myc,Sin3a	Ccnd2,Ddit3,E2f2,Mmp9,Myc,Ncl,Txnip	---	T cell homeostatic proliferation | positive regulation of neuron apoptotic process
0.84731	3	9	Nfya,Nfyb,Trp53	Ccnb1,Ccnb2,Cdc25c,Cdk1,Chek2,Gadd45a,Mlh1,Rrm2,Top2a	---	T cell homeostatic proliferation | positive regulation of neuron apoptotic process
0.84756	2	5	Gata2,Kit	Cdkn1b,Gata1,Itga2b,Kit,Myc	O-phospho-L-serine:2-oxoglutarate aminotransferase activity	---
0.8476	3	7	Cd44,E2f1,Tgfb1	Birc5,Ccnd2,Cd44,Cdkn1b,Dnmt1,Vcam1,Vim	---	---
0.84765	2	9	Arnt,Sp1	Ccnd2,Cdk4,Cited2,Ctsd,Ranbp1,Sell,Slc2a3,Trp53,Vim	---	---
0.84781	2	8	Ets1,Il15	Arhgdib,Hcst,Hspa8,Hspe1,Lck,Mcl1,Myc,Sell	---	---
0.8479	3	10	Mgea5,Myc,Tgfb1	Bcl2l1,Cdk2,Flna,Gadd45a,S100a6,Tgfb1,Thbs1,Timp1,Trp53,Vim	---	---
0.84807	4	17	E2f1,Myc,Sp1,Tgfb1	Bax,Birc5,Ccna2,Ccnd2,Ccnd3,Cdk1,Cdk2,Cdk4,Cdkn1b,E2f1,Hmga1,Myc,Pold1,Tgfb1,Trp53,Tyms,Vim	---	DNA damage response, signal transduction by p53 class mediator
0.84807	2	5	Ruvbl1,Trrap	Ccnd2,Mcm3,Mcm4,Pcna,Rbl1	---	---
0.84825	2	11	Ep400,Yy1	Ccna2,Cdc6,Cdca3,Foxm1,Incenp,Mcm4,Pcna,Plk1,Psrc1,Trp53,Uhrf1	---	---
0.84837	2	5	Max,Tsc2	Bax,Ccnd2,Cdkn1b,Ddit3,E2f1	---	---
0.84848	2	10	App,Irf1	Bax,Cdk2,Cdk4,Cybb,Mmp9,Myc,Tgfb1,Tlr9,Trp53,Vcam1	---	T cell homeostatic proliferation | positive regulation of neuron apoptotic process
0.8485	3	5	Hdac2,Hras1,Sp1	Cdk2,Cdkn1b,Mmp9,Myc,Trp53	ribonucleoside-diphosphate reductase activity, thioredoxin disulfide as acceptor	spindle stabilization
0.84852	3	8	Hras1,Hsf1,Trp53	Bcl2l1,Ccna2,Ccne1,Cdk1,Hmox1,Hsf1,Hspa8,Rela	DNA topoisomerase type II (ATP-hydrolyzing) activity	---
0.84901	2	6	Igf2,Vhl	Akt1,Cxcr4,Ier3,Mxi1,Pdgfb,Trp53	---	---
0.84913	3	6	Cd44,E2f1,Kras	Birc5,Cd44,Cdkn1b,Dnmt1,Vcp,Vim	---	---
0.84914	2	5	Hdac1,Stk11	Ccna2,Cdkn1b,Mmp9,Myc,Top2a	---	---
0.84933	3	6	Bnip3l,E2f4,Tgfb1	Ccna2,Ccne2,E2f1,Mybl2,Rbl1,Top2a	---	---
0.84948	3	8	E2f1,E2f5,Trp53	Aurkb,Bax,Cdk1,E2f1,Mybl2,Myc,Pcna,Vegfb	---	---
0.84953	5	7	Ctnnb1,Erbb2,Smarca4,Tgfb1,Trp53	Birc5,Ccna2,Ccne2,Cdkn1b,Lgals3,Myc,Plaur	---	---
0.84958	2	8	Brd4,Myc	Aurkb,Cdc25a,Dctpp1,Map4k1,Myc,Nme1,Rrs1,Srm	---	histone H3-K27 methylation
0.84963	3	16	Kras,Myc,Tgfb1	Bcl2l1,Birc5,Ccnd3,Cd44,Cdkn1b,Dnmt1,E2f1,Gadd45a,Id1,Ier3,Ly6c2,Myc,Thbs1,Tpm1,Trp53,Vim	---	histone H3-K27 methylation
0.84967	4	12	E2f1,E2f2,Erbb2,Tgfb1	Birc5,Ccna2,Ccnb1,Ccnd3,Ccne1,Cdc25a,Cdk1,Cdkn2c,Mybl2,Myc,Pcna,Trp53	---	---
0.84976	3	7	E2f4,Sfpi1,Tgfb1	Ccna2,Cdc25a,Cdk1,E2f1,Myb,Myc,Pcna	---	---
0.8499	3	18	E2f3,E2f4,Trp53	Ccna2,Ccne1,Cdc25a,Cdc6,Cdk1,Cdk2,E2f1,Mcm3,Mcm4,Mcm5,Mcm6,Mlh1,Mybl2,Myc,Pcna,Rad51,Rbl1,Rrm1	---	---
0.84991	3	5	Myc,Tfrc,Trp53	Ccna2,Ccnb1,Cdc20,Cdk1,Gadd45a	---	---
0.84995	4	5	E2f8,Erbb2,Myc,Trp53	Ccna2,Ccnb1,Ccne2,Cdk1,Chek1	---	---
0.85002	3	5	E2f3,E2f4,Polr2a	Ccna2,Ccne1,Cdk2,Mybl2,Myc	---	histone H3-K27 methylation
0.85005	4	7	E2f1,Sp1,Trp53,Tsc2	Bax,Birc5,Ccnd2,Ccnd3,Cdkn1b,E2f1,Mcl1	---	---
0.85018	4	7	E2f1,E2f4,Sfpi1,Tgfb1	Ccna2,Cdc25a,Cdk1,E2f1,Myb,Myc,Pcna	---	---
0.8503	4	5	Cd44,E2f1,Kras,Tgfb1	Birc5,Cd44,Cdkn1b,Dnmt1,Vim	---	---
0.85033	2	7	Ccne1,E2f3	Ccna2,Ccne1,Cdc45,E2f1,Mcm4,Pcna,Rbl1	---	---
0.85041	3	9	Hsf1,Myc,Tgfb1	Bax,Bcl2l1,Bub1b,Ccna2,Ccne1,Cdk1,Cks2,Hmox1,Vcam1	---	---
0.85052	2	6	E2f5,Tfdp1	Cdk1,E2f1,Myb,Mybl2,Myc,Ranbp1	---	---
0.85055	4	9	E2f2,E2f4,Erbb2,Tgfb1	Ccna2,Ccne1,Cdc25a,Cdk1,Cdkn2c,Mybl2,Myc,Pcna,Trp53	---	---
0.85057	3	5	E2f1,Ptpn6,Trp53	Bax,Cd44,Cdk4,Cdkn1b,Myc	---	---
0.85058	4	6	Kras,Pim1,Tgfb1,Trp53	Bcl2l1,Ccnd3,Cdkn1b,Myc,Pim1,Trp53	---	---
0.85083	2	11	Cebpe,Trp53	Bcl2l1,Ccnd2,Ccne1,Cdk4,Cdkn1b,Csf3r,Lyz2,Mad1l1,Mmp9,Myc,Ncf1	---	---
0.85085	2	9	E2f3,Smarca4	Birc5,Ccna2,Cdc25a,Cdc6,Cdk2,E2f1,Myb,Myc,Rbl1	---	---
0.85092	2	8	Cdk2,Erbb2	Ccnd3,Ccne1,Cd34,Cdc25a,Chek1,Mybl2,Myc,Pcna	---	---
0.85097	3	6	Gata1,Sfpi1,Tgfb1	Ccnd2,Cybb,Gata1,Kit,Myb,Myc	---	---
0.85115	2	45	Myc,Sp1	Asns,Bax,Birc5,C1qbp,Cad,Ccna2,Ccnd2,Ccnd3,Cdc25b,Cdc25c,Cdk1,Cdk2,Cdk4,Cdkn1b,Cebpd,Ctsd,E2f1,Elane,F2r,Flna,Foxm1,Hdac2,Hmga1,Hmox1,Itgam,Mat2a,Mcl1,Mmp9,Mt1,Myc,Ndrg1,Parp1,Plaur,Pold1,Ranbp1,Slc22a4,Slc2a3,Spn,Tgfb1,Timp1,Trp53,Tspo,Tyms,Vim,Yy1	---	---
0.85117	4	6	Gata1,Myc,Sp1,Tgfb1	Ccnd2,Ccnd3,Cdk2,Cdk4,Cdkn1b,Myc	---	---
0.85144	3	7	E2f1,Smarcb1,Yy1	Ccna2,Cdc6,Cdkn2c,Kif23,Mcm4,Mcm5,Trp53	hemi-methylated DNA-binding	---
0.85157	2	8	Erbb2,Polr2a	Actb,Ccna2,Ccne1,Hbb-b1,Mybl2,Myc,Tmsb10,Vim	hemi-methylated DNA-binding	---
0.85184	4	5	Max,Mnt,Myc,Sin3a	Ccnd2,Ddit3,E2f2,Ncl,Txnip	---	---
0.85188	4	6	E2f2,E2f3,Max,Myc	Ccnb1,Cdc25a,E2f1,Eed,Ezh2,Myc	---	---
0.85191	4	5	E2f4,Hras1,Smarcb1,Trp53	Ccna2,Ccne1,Cdk1,E2f1,Trp53	---	---
0.85202	3	5	Gata1,Hipk2,Tgfb1	Bcl2l1,Ccnd2,Cdkn1b,Gata1,Slc4a1	---	---
0.85211	5	5	E2f1,Eif4e,Hras1,Trp53,Yy1	Bak1,Birc5,Myc,Pcna,Trp53	DNA topoisomerase type II (ATP-hydrolyzing) activity	---
0.85212	2	7	Pim1,Sp1	Ccnd2,Ccnd3,Cdk4,Cdkn1b,Myc,Pim1,Trp53	ribonucleoside-diphosphate reductase activity, thioredoxin disulfide as acceptor | DNA topoisomerase type II (ATP-hydrolyzing) activity	---
0.85221	4	6	Mdm2,Sp1,Tgfb1,Trp53	Bax,Birc5,Ccna2,Cdk4,E2f1,Trp53	ribonucleoside-diphosphate reductase activity, thioredoxin disulfide as acceptor | DNA topoisomerase type II (ATP-hydrolyzing) activity	---
0.85227	3	7	E2f3,Max,Myc	Ccnb1,Cdc25a,E2f1,E2f2,Eed,Ezh2,Myc	---	---
0.85232	3	6	Arnt,Tgfb1,Trp53	Ccnd2,Cdk4,Ctsd,Ldha,Trp53,Vim	---	---
0.85252	3	5	Kras,Myc,Pim1	Bcl2l1,Ccnd3,Cdkn1b,Myc,Trp53	---	---
0.85253	4	6	Erbb2,Hdac1,Hdac2,Trp53	Ccne2,Cdkn1b,Cdt1,Mmp9,Myc,Trp53	---	---
0.85262	3	6	Gata1,Gata2,Tgfb1	Cdkn1b,Cybb,Gata1,Kit,Myc,Tfrc	---	T cell homeostatic proliferation
0.85286	3	6	Kras,Smarcb1,Tgfb1	Cd44,Cdt1,E2f1,Gadd45a,Gsn,Trp53	---	---
0.85303	2	5	Ruvbl2,Trrap	Ccnd2,Mcm3,Mcm4,Pcna,Rbl1	---	T cell homeostatic proliferation
0.85321	3	6	E2f1,E2f2,E2f5	Cdk1,E2f1,Myb,Mybl2,Myc,Pcna	---	---
0.85335	5	11	E2f1,E2f2,E2f3,Trp53,Yy1	Birc5,Ccna2,Ccnb1,Cdc6,Mcm4,Mcm5,Mcm6,Mcm7,Myc,Pcna,Rad51	---	---
0.85339	2	6	Nfya,Yy1	Ccnb1,Ccnb2,Cdc25c,Ppp1r15a,Top2a,Vwf	---	---
0.85347	4	7	Erbb2,Gata1,Ikzf1,Tgfb1	Bcl2l1,Ccnd2,Ccnd3,Cdkn1b,Kit,Myc,Vwf	---	---
0.85356	2	6	Tcfap4,Trp53	Cd44,Cdk2,Dyrk1a,Id1,Steap3,Vim	---	---
0.85372	2	58	E2f1,Myc	Akt1,Aurkb,Bax,Birc5,Ccna2,Ccnb1,Ccnb2,Ccnd2,Ccnd3,Ccne1,Ccne2,Cd44,Cd9,Cdc20,Cdc25a,Cdc25b,Cdk1,Cdk2,Cdk4,Cdkn1b,Chek1,Dnmt1,E2f1,E2f2,Eed,Ezh2,Foxm1,Hmga1,Hmgn2,Hnrnpd,Hspe1,Mad2l1,Mcl1,Mcm5,Mcm6,Mcm7,Mfap1a,Msh2,Myc,Ncl,Nudc,Pcna,Pold1,Psat1,Rad51,Ranbp1,Rbbp4,Rps16,Rrm2,Ruvbl1,Slc3a2,Srsf2,Stmn1,Tgfb1,Trp53,Tyms,Vcam1,Vim	---	---
0.85387	4	5	E2f3,E2f4,Polr2a,Tgfb1	Ccna2,Ccne1,Cdk2,Mybl2,Myc	---	---
0.85396	3	6	E2f4,E2f5,Trp53	Aurkb,Cdk1,E2f1,Mybl2,Myc,Pcna	BH3 domain binding	---
0.85404	2	22	Myc,Smarca4	Afp,Asns,Bin1,Birc5,Ccna2,Ccne2,Cd19,Cd44,Cdc25a,Cdk2,Cdkn1b,Ddx18,E2f1,Gadd45a,Gapdh,Lgals1,Mt1,Myc,Plaur,Rrm2,Tyms,Yy1	---	---
0.85415	2	12	Ep400,Myc	Ccna2,Cdc20,Cdc25a,E2f1,E2f2,Foxm1,H2afz,Pcna,Plk1,Rcc1,Skp2,Trp53	---	---
0.85417	4	5	Cdk8,E2f1,Tgfb1,Trp53	Ccne1,Cd44,Myc,Pcna,Rbl1	---	---
0.85431	4	5	Cd44,E2f1,Kras,Myc	Birc5,Cd44,Cdkn1b,Dnmt1,Vim	---	---
0.85432	2	5	E2f3,Eif4e	Birc5,Cdk2,Myc,Pcna,Pin1	---	---
0.85443	2	12	Gata1,Srf	Bcl2l1,Cdk4,Cpa3,Gata1,Gp1ba,Gp9,Itga2b,Mgst2,Mpl,Myb,Tal1,Tpm1	---	---
0.85476	2	12	Gata1,Hras1	Bcl2l1,Btg2,Ccnd2,Ccnd3,Cdk2,Cdk4,Cdkn1b,Cdkn2d,Myc,Rpl27a,Tgfb1i1,Tpm1	---	---
0.85509	4	5	Hdac1,Hdac2,Hras1,Trp53	Cdk2,Cdkn1b,Mmp9,Myc,Trp53	---	---
0.85513	3	7	Myc,Smarcb1,Tgfb1	Ccna2,Ccne1,Cd44,Cdk1,E2f1,Gadd45a,Trp53	hemi-methylated DNA-binding	---
0.85523	4	5	E2f1,Eif4e,Hras1,Yy1	Bak1,Birc5,Myc,Pcna,Trp53	hemi-methylated DNA-binding	---
0.85526	4	5	Foxm1,Foxo3,Myc,Yy1	Birc5,Ccnb1,Foxm1,Myc,Plk1	---	---
0.85538	3	5	Myc,Sfpi1,Smarca4	Ccna2,Cd19,Cdc25a,E2f1,Myc	---	---
0.8554	2	14	Hdac1,Yy1	Ccna2,Ccnb1,Ccnb2,Cdc25c,Cdc6,Foxm1,H2afx,Mcm5,Mcm7,Myc,Plk1,Top2a,Trp53,Uhrf1	---	---
0.85585	3	39	Erbb2,Myc,Trp53	Actb,Akt1,Bcl2l1,Birc5,Bub1,Bub1b,Ccna2,Ccnb1,Ccnb2,Ccnd2,Ccnd3,Ccne1,Ccne2,Cd47,Cdc20,Cdc25a,Cdc25c,Cdk1,Cdkn1b,Chek1,Ddit3,F2r,Id1,Mki67,Mmp9,Myc,Myl9,Ndrg1,Pcna,Pfkfb3,Plaur,Pold1,Prdx2,Rrm2,Thbs1,Trp53,Tyms,Ube2c,Vim	---	---
0.85586	3	30	E2f1,Myc,Tgfb1	Akt1,Bax,Birc5,Ccna2,Ccnb1,Ccnb2,Ccnd2,Ccnd3,Ccne1,Ccne2,Cd44,Cdc20,Cdc25a,Cdk1,Cdk2,Cdk4,Cdkn1b,Dnmt1,E2f1,Hmga1,Myc,Pcna,Pold1,Rad51,Srsf2,Tgfb1,Trp53,Tyms,Vcam1,Vim	---	megakaryocyte differentiation | eosinophil fate commitment
0.85593	2	8	Abl1,Trp53	Ccna2,Ccnd2,Ccne1,Cdkn1b,Dok1,Gadd45a,Myc,Trp53	---	megakaryocyte differentiation | eosinophil fate commitment
0.85596	2	11	E2f2,Sp1	Birc5,Ccna2,Ccnd3,Cdk1,Cdkn2c,Cdkn2d,E2f1,Mybl2,Myc,Rbl1,Trp53	---	---
0.85604	3	8	Bnip3l,Myc,Tgfb1	Bcl2l1,Ccna2,Ccnd3,Ccne2,E2f1,Gadd45a,Tfrc,Tgfb1	---	---
0.85612	2	32	E2f1,Hras1	Akt1,Aurka,Aurkb,Bak1,Birc5,Ccna2,Ccnb1,Ccnd2,Ccnd3,Ccne1,Cd44,Cdc25a,Cdk1,Cdk2,Cdk4,Cdkn1b,Cdkn2d,Dnmt1,E2f1,Hspa8,Myc,Pcna,Pin1,Rbbp4,Rrm2,Siva1,Sp1,Tgfb1,Tk1,Top2a,Trp53,Vim	---	---
0.85624	2	7	Cebpe,Erbb2	Bcl2l1,Ccnd2,Ccne1,Cdkn1b,Lcn2,Mmp9,Myc	---	---
0.85628	3	5	E2f1,E2f3,Eif4e	Birc5,Cdk2,Myc,Pcna,Pin1	---	---
0.85629	3	5	Mkl1,Myc,Trp53	Actb,Bcl2l1,F2r,Mmp9,Myl9	---	---
0.85632	2	6	Cdk9,Srsf2	Hnrnph1,Magoh,Ptbp1,Srsf6,Tmsb10,Vim	---	---
0.85638	3	5	E2f1,E2f3,Polr2a	Ccna2,Ccne1,Cdk2,Mybl2,Myc	---	---
0.85652	2	17	Cd44,Myc	Actb,Bcl2l1,Birc5,Ccnd2,Cd44,Cdkn1b,Ddit3,Dnmt1,Gadd45a,Lgals1,Ly6c2,Mcl1,Mmp9,Mybbp1a,Thbs1,Vcam1,Vim	---	---
0.85653	5	5	Cd44,E2f1,Kras,Myc,Tgfb1	Birc5,Cd44,Cdkn1b,Dnmt1,Vim	ribonucleoside-diphosphate reductase activity, thioredoxin disulfide as acceptor | DNA topoisomerase type II (ATP-hydrolyzing) activity	---
0.85662	3	6	Cebpe,Erbb2,Trp53	Bcl2l1,Ccnd2,Ccne1,Cdkn1b,Mmp9,Myc	ribonucleoside-diphosphate reductase activity, thioredoxin disulfide as acceptor | DNA topoisomerase type II (ATP-hydrolyzing) activity	---
0.85662	4	5	Erbb2,Foxm1,Myc,Nras	Ccnb1,Ccnb2,Ccne1,Cdc20,Skp2	---	---
0.85668	2	10	Erbb2,Gpc1	Ccna2,Ccnd2,Ccnd3,Ccne1,Cdkn1b,Cdkn2c,Id1,Itgb3,Myc,Skp2	---	---
0.85685	2	14	Eif4e,Hras1	Bak1,Bcl2l1,Birc5,Capg,Cdk2,Cdk4,Eif4ebp1,Hmox1,Myc,Pcna,Pin1,Plaur,Siva1,Trp53	---	---
0.85687	4	6	Hdac1,Hdac2,Myc,Tgfb1	Ccne2,Cdk2,Cdkn1b,Mmp9,Myc,Trp53	DNA topoisomerase type II (ATP-hydrolyzing) activity	---
0.85689	2	7	Bnip3l,Smarcb1	Ccna2,E2f1,Gadd45a,Gsn,Kif11,Mybl2,Prim1	---	---
0.85727	3	5	Arnt,Sp1,Trp53	Ccnd2,Cdk4,Ctsd,Trp53,Vim	---	---
0.85728	4	5	E2f1,E2f3,Polr2a,Tgfb1	Ccna2,Ccne1,Cdk2,Mybl2,Myc	---	---
0.85733	3	6	Hdac1,Nfya,Nfyb	Ccnb1,Ccnb2,Cdc25c,Cdk1,Rrm2,Top2a	---	---
0.8578	2	6	Btk,Sp1	Ccnd2,Ccnd3,Cdk2,Cdk4,Hmox1,Spn	---	---
0.85783	4	5	E2f1,E2f4,Nfya,Nfyb	Cdk1,Chek2,Mlh1,Rrm2,Top2a	---	---
0.85801	2	6	Erbb2,Ets1	Ccne1,Itgb3,Mmp9,Myc,Phlda2,Tyms	DNA topoisomerase type II (ATP-hydrolyzing) activity	---
0.85831	2	11	Foxo3,Max	Apex1,Cad,Ccnb1,Ccnd2,Cdk4,Cdkn1b,Ddit3,Gadd45a,Myc,Txnip,Ube2c	---	---
0.85851	4	6	Mdm2,Myc,Tgfb1,Trp53	Bax,Birc5,Ccna2,Cdk4,E2f1,Trp53	---	---
0.85879	2	24	Foxo3,Myc	Apex1,Birc5,Cad,Ccnb1,Ccnd2,Ccne2,Cdk4,Cdkn1b,Ddit3,Eif4ebp1,Foxm1,Gadd45a,Ier3,Max,Mki67,Mmp9,Mt1,Mt2,Myc,Plk1,Prdx3,Skp2,Txnip,Ube2c	---	---
0.85884	2	5	Tfrc,Trp53	Ccna2,Ccnb1,Cdc20,Cdk1,Gadd45a	---	---
0.85908	2	16	Hsf1,Myc	Bax,Bcl2l1,Bub1b,Ccna2,Ccne1,Cct3,Cdk1,Cks2,Foxm1,Hmox1,Hspe1,Jarid2,Mat2a,Mcl1,Rpl22,Vcam1	---	---
0.8592	3	5	Cdk9,Sp1,Tgfb1	Ccnd2,Mmp9,Mybl2,Myc,Vim	---	---
0.85929	5	5	E2f1,E2f8,Erbb2,Myc,Trp53	Ccna2,Ccnb1,Ccne2,Cdk1,Chek1	---	---
0.85941	2	7	Mdm2,Myc	Bax,Birc5,Ccna2,Cdk4,E2f1,Tfdp1,Trp53	---	---
0.85942	2	5	S100a6,Tgfb1	Cdk1,Cdkn3,Cenpa,Nek2,Tyms	---	---
0.85955	4	6	E2f1,E2f2,E2f3,Max	Ccnb1,Cdc25a,E2f1,Eed,Ezh2,Myc	---	T cell homeostatic proliferation
0.8599	2	10	Max,Sp1	Bax,Cad,Ccnd2,Cdk4,Cdkn1b,E2f1,Hdac2,Hmga1,Myc,Yy1	---	T cell homeostatic proliferation
0.85996	3	7	Erbb2,Kit,Tgfb1	Bcl2l1,Ccnd2,Ccnd3,Cdkn1b,Kit,Lgals3,Myc	---	---
0.86009	2	8	E2f4,Kras	E2f1,Gmnn,Kif22,Myc,Prc1,Slc3a2,Top2a,Trp53	---	---
0.86018	3	5	Cdk9,Myc,Sp1	Cad,Ccnd2,Mmp9,Myc,Vim	---	---
0.86021	3	5	Erbb2,Mkl1,Myc	Actb,Bcl2l1,F2r,Mmp9,Myl9	---	T cell homeostatic proliferation
0.86025	4	5	E2f1,E2f8,Erbb2,Trp53	Ccna2,Ccnb1,Ccne2,Cdk1,Chek1	---	---
0.8606	3	6	Myc,Psmd10,Tgfb1	Bax,Cdk2,Cdk4,Cdkn1b,Pcna,Trp53	---	---
0.86085	2	5	E2f1,Srf	Cdk4,Eya3,Mcl1,Myb,Rfc4	---	positive regulation of metanephric mesenchymal cell migration
0.86088	3	9	Cdkn1b,E2f1,Hras1	Ccnd3,Cdc25a,Cdk2,Cdk4,Cdkn1b,Myc,Pcna,Sp1,Tk1	---	T cell homeostatic proliferation
0.861	2	6	Casp3,E2f1	Bax,Birc5,Cdk2,Mcl1,Rad51,Trp53	---	---
0.861	5	6	E2f1,E2f2,E2f3,Max,Myc	Ccnb1,Cdc25a,E2f1,Eed,Ezh2,Myc	aspartate carbamoyltransferase activity | carbamoyl-phosphate synthase (glutamine-hydrolyzing) activity | dihydroorotase activity	T cell homeostatic proliferation | 'de novo' pyrimidine nucleobase biosynthetic process
0.86105	3	6	Foxo3,Mxi1,Tgfb1	Ccnb1,Iars,Mki67,Mthfd2,Myc,Slc7a1	---	T cell homeostatic proliferation
0.86113	2	11	Mkl1,Trp53	Actb,Bcl2l1,Cnn2,F2r,Mgst2,Mmp9,Myl9,Slpi,Tbxas1,Tpm4,Vcl	---	---
0.86115	3	5	E2f3,Polr2a,Tgfb1	Ccna2,Ccne1,Cdk2,Mybl2,Myc	phenylpyruvate tautomerase activity	---
0.86123	4	6	E2f4,Nfya,Nfyb,Trp53	Cdc25c,Cdk1,Chek2,Mlh1,Rrm2,Top2a	---	T cell homeostatic proliferation
0.8613	2	6	Kit,Srf	Bcl2l1,Cpa3,Cxcr4,Gata1,Itga2b,Mgst2	phenylpyruvate tautomerase activity	T cell homeostatic proliferation
0.86151	2	13	E2f3,Hdac1	Ccna2,Ccnb1,Ccne1,Cdc25a,Cdc6,Cdk1,Cdk2,E2f2,Mcm3,Mcm5,Mcm7,Myc,Rbl1	---	---
0.86159	4	6	E2f1,Erbb2,Nras,Tgfb1	Ccnb1,Ccnb2,Ccne1,Cdc20,Mybl2,Pold1	---	---
0.86179	3	25	E2f1,Trp53,Yy1	Aurka,Aurkb,Bak1,Birc5,Ccna2,Ccnb1,Ccnb2,Cdc6,Fen1,Foxm1,Kif23,Mad2l1,Mcm4,Mcm5,Mcm6,Mcm7,Myc,Pcna,Rad51,Rbbp4,Rrm1,Top2a,Trp53,Uhrf1,Vegfb	---	---
0.86188	3	8	Max,Mnt,Myc	Cad,Ccnd2,Cdk4,Ddit3,E2f2,Ncl,Odc1,Txnip	---	---
0.86198	3	8	Eif4e,Myc,Sp1	Birc5,Cdk2,Cdk4,Hmox1,Mcl1,Myc,Plaur,Trp53	---	---
0.86225	3	8	E2f1,Foxo3,Tgfb1	Birc5,Ccnb1,Ccnd2,Ccne2,Cdk4,Cdkn1b,Foxo3,Myc	DNA topoisomerase type II (ATP-hydrolyzing) activity	---
0.86229	4	8	E2f1,Gata1,Sp1,Tgfb1	Ccnd2,Ccnd3,Cdk2,Cdk4,Cdkn1b,Cdkn2c,Kit,Myc	---	---
0.8623	2	7	Cd44,Sp1	Birc5,Ccnd2,Cdkn1b,Mcl1,Mmp9,Sell,Vim	---	---
0.86232	2	7	Foxm1,Kras	Birc5,Cdkn1b,Myc,Prc1,Top2a,Trp53,Vim	---	---
0.86245	2	5	Ptpn6,Trp53	Bax,Cd44,Cdk4,Cdkn1b,Myc	---	---
0.86267	3	12	E2f2,Erbb2,Tgfb1	Birc5,Ccna2,Ccnb1,Ccnd3,Ccne1,Cdc25a,Cdk1,Cdkn2c,Mybl2,Myc,Pcna,Trp53	---	T cell homeostatic proliferation | positive regulation of neuron apoptotic process
0.86277	2	67	Erbb2,Trp53	Actb,Akt1,Anxa2,Aurka,Bcl2l1,Birc5,Btg2,Bub1,Bub1b,Ccna2,Ccnb1,Ccnb2,Ccnd2,Ccnd3,Ccne1,Ccne2,Cd47,Cd82,Cdc20,Cdc25a,Cdc25c,Cdk1,Cdkn1b,Cdkn3,Cdt1,Chek1,Cks1b,Ddit3,Dok1,Espl1,F2r,Fen1,Hmgb2,Id1,Ilk,Kcnn4,Kit,Lgals3,Mki67,Mmp9,Mybl2,Myc,Myl9,Ndrg1,Nek2,Pcna,Pfkfb3,Plaur,Pold1,Pole2,Prc1,Prdx2,Prim1,Rad51ap1,Rfc4,Rrm2,Slpi,Thbs1,Tmem43,Tmsb10,Top2a,Trp53,Tyms,Ube2c,Usp14,Vcl,Vim	---	hemangioblast cell differentiation
0.86283	3	5	Chek1,Hras1,Rbl1	Cdc25a,E2f1,Pcna,Rrm2,Trp53	---	---
0.86285	3	5	Gata1,Gata2,Kit	Cdkn1b,Gata1,Itga2b,Kit,Myc	---	---
0.86295	3	5	E2f2,E2f5,Rbl1	Cdk1,E2f1,Mybl2,Myc,Pcna	---	---
0.86304	4	5	Erbb2,Psen1,Tgfb1,Trp53	F2r,Mmp9,Myc,Prc1,Trp53	---	---
0.86312	2	16	E2f4,Hras1	Aurkb,Ccna2,Ccne1,Cdc25a,Cdk1,Cdk2,E2f1,Khdrbs1,Myc,Pcna,Plk1,Rbbp4,Rrm2,Tk1,Top2a,Trp53	---	---
0.86316	2	13	E2f1,E2f6	2810417H13Rik,Apaf1,Cbx5,Cdc25a,Cdc6,Chek2,E2f1,Mcm3,Myc,Rbbp4,Rfc4,Rpa2,Srsf1	---	---
0.86322	2	6	Foxo3,Kras	Birc5,Cdkn1b,Ddit3,Gadd45a,Ier3,Myc	---	---
0.8633	2	11	Cebpe,Myc	Bcl2l1,Ccnd2,Ccne1,Cdk4,Cdkn1b,Elane,Itgam,Lyz2,Mbp,Mmp9,Myc	---	---
0.86342	3	7	E2f1,Trp53,Tsc2	Bax,Birc5,Ccnd2,Ccnd3,Cdkn1b,E2f1,Mcl1	---	megakaryocyte differentiation
0.86379	2	7	Bnip3l,Smarca4	Ccna2,Ccne2,Cd19,E2f1,Gadd45a,Rbl1,Rrm2	---	---
0.86381	3	5	Kit,Sfpi1,Trp53	Ccnd2,Gata1,Kit,Myc,Ptpn6	---	---
0.86382	3	6	Jak2,Max,Myc	Bax,Ccnd2,Cdc25a,Cdkn1b,Myc,Odc1	---	---
0.86395	2	8	Foxo3,Yy1	Birc5,Ccnb1,Foxm1,Mki67,Mxd3,Myc,Plk1,Ppp1r15a	erythropoietin receptor activity	erythropoietin-mediated signaling pathway | megakaryocyte differentiation
0.86403	3	5	Mkl1,Ptpn11,Srf	Bcl2l1,Elane,Gp1ba,Ltf,Prtn3	---	---
0.86404	2	8	Ep400,Erbb2	Ccna2,Cdc20,Cdc25a,Mybl2,Nek2,Pcna,Skp2,Trp53	5-aminolevulinate synthase activity	---
0.86405	4	7	E2f1,Foxo3,Myc,Tgfb1	Birc5,Ccnb1,Ccnd2,Ccne2,Cdk4,Cdkn1b,Myc	---	hemangioblast cell differentiation
0.86415	2	5	Mta1,Myc	Apex1,Bcl2l1,Ccnd2,Mmp9,Myc	---	---
0.86432	2	16	E2f1,Kras	Actr3,Bak1,Birc5,Ccnd3,Cd44,Cdkn1b,Dnmt1,E2f1,E2f4,Gmnn,Myc,Slc3a2,Top2a,Trp53,Vcp,Vim	---	---
0.86445	3	7	Hsf1,Myc,Sp1	Bax,Ccna2,Cdk1,Foxm1,Hmox1,Mat2a,Mcl1	---	---
0.86456	3	5	Cdk4,E2f1,Yy1	Aurka,Cdc6,Cdkn2c,Mcm7,Trp53	---	---
0.86472	3	7	Mdm2,Myc,Trp53	Bax,Birc5,Ccna2,Cdk4,E2f1,Tfdp1,Trp53	---	---
0.86504	3	24	E2f4,Trp53,Yy1	Aurkb,Ccna2,Cdc25c,Cdc6,Fen1,Foxm1,H2afx,Mad2l1,Mcm4,Mcm5,Mcm6,Mki67,Myc,Pcna,Plk1,Prc1,Rad51,Rad51ap1,Rbbp4,Rrm1,Sfpq,Top2a,Trp53,Uhrf1	---	---
0.86508	4	6	E2f1,Myc,Smarcb1,Tgfb1	Ccna2,Ccne1,Cd44,Cdk1,E2f1,Trp53	---	megakaryocyte differentiation
0.86526	3	6	E2f2,E2f4,E2f5	Cdk1,E2f1,Myb,Mybl2,Myc,Pcna	---	megakaryocyte differentiation
0.86544	3	5	Skp2,Tgfb1,Trp53	Ccnd2,Cdk2,Cdkn1b,Foxo3,Pcna	---	---
0.86549	3	6	E2f1,Elavl1,Tgfb1	Ccne1,Cdk2,Mybl2,Myc,Rfc5,Trp53	---	---
0.86551	3	5	Chek1,Rbl1,Tgfb1	Cdc25a,Cdkn1c,E2f1,Pcna,Trp53	---	megakaryocyte differentiation
0.86552	3	7	E2f1,Myc,Smarcb1	Ccna2,Ccne1,Cd44,Cdk1,E2f1,Mcm5,Trp53	---	---
0.86557	2	6	Cops8,E2f1	Ccnd2,Ccnd3,Ccne1,Cdk2,Cdk4,Cdkn1b	---	---
0.86562	3	5	E2f3,E2f5,Rbl1	Cdk1,E2f1,Mybl2,Myc,Pcna	---	positive regulation of metanephric mesenchymal cell migration
0.86572	2	5	E2f2,Hdac2	Mcm3,Mcm5,Mcm7,Myc,Trp53	---	positive regulation of metanephric mesenchymal cell migration
0.86575	3	5	Cops8,E2f1,Sp1	Ccnd2,Ccnd3,Cdk2,Cdk4,Cdkn1b	---	positive regulation of metanephric mesenchymal cell migration
0.86582	2	14	Erbb2,Smarca4	Birc5,Ccna2,Ccne2,Cdc25a,Cdkn1b,Emp3,Kit,Lgals1,Lgals3,Myc,Npc2,Plaur,Rrm2,Tyms	---	T cell homeostatic proliferation
0.86583	2	10	Nfe2l2,Sp1	Alas2,Cdkn2c,Ctsd,Gnai2,Hmox1,Mmp9,Mt1,Ncf2,Tgfb1,Trp53	---	T cell homeostatic proliferation | positive regulation of neuron apoptotic process
0.86591	3	5	E2f5,Myc,Sp1	Bax,Cdk1,E2f1,Myc,Ranbp1	---	T cell homeostatic proliferation
0.86592	4	7	Hdac2,Sp1,Tgfb1,Trp53	Alox5,Cdk2,Cdkn1b,Mmp9,Myc,Pdgfb,Trp53	ribonucleoside-diphosphate reductase activity, thioredoxin disulfide as acceptor | DNA topoisomerase type II (ATP-hydrolyzing) activity	---
0.86625	2	6	Kras,Max	Cdkn1b,Ddit3,E2f1,Gadd45a,Id1,Myc	ribonucleoside-diphosphate reductase activity, thioredoxin disulfide as acceptor | DNA topoisomerase type II (ATP-hydrolyzing) activity	---
0.86643	2	7	E2f3,Max	Ccnb1,Cdc25a,E2f1,E2f2,Eed,Ezh2,Myc	DNA topoisomerase type II (ATP-hydrolyzing) activity | hemi-methylated DNA-binding	---
0.86656	3	5	Gpc1,Smarca4,Trp53	Ccna2,Cdk2,Cdkn1b,Cdkn2d,Myc	---	---
0.86692	3	5	Max,Mnt,Sin3a	Ccnd2,Ddit3,E2f2,Ncl,Txnip	ribonucleoside-diphosphate reductase activity, thioredoxin disulfide as acceptor	---
0.86701	2	6	E2f3,Nfyb	Ccnb1,Cdc25a,Cdk1,Mlh1,Pcna,Rad51	---	---
0.86703	2	11	Myc,Pim1	Akt1,Bcl2l1,Ccnb1,Ccnd2,Ccnd3,Cdc25a,Cdk4,Cdkn1b,Myc,Skp2,Trp53	---	---
0.86707	5	5	E2f1,E2f3,E2f4,Polr2a,Tgfb1	Ccna2,Ccne1,Cdk2,Mybl2,Myc	---	---
0.86726	2	6	Casp3,Sp1	Bax,Birc5,Cdk2,Mcl1,Mmp9,Trp53	---	---
0.86731	3	6	Myc,Ptpn6,Tgfb1	Bax,Cd44,Cdk4,Cdkn1b,Myc,Timp1	---	positive regulation of metanephric mesenchymal cell migration
0.86745	3	10	Erbb2,Tbx2,Tgfb1	Bub1,Ccna2,Ccnb1,Cdk1,Cdkn2c,Cdt1,Cks1b,Mxd3,Ncapd2,Prc1	erythropoietin receptor activity	erythropoietin-mediated signaling pathway
0.86763	3	8	E2f4,Ep400,Yy1	Ccna2,Cdc6,Foxm1,Mcm4,Pcna,Plk1,Trp53,Uhrf1	phenylpyruvate tautomerase activity	DNA damage response, signal transduction by p53 class mediator
0.86765	2	8	Gata2,Ikzf1	Cdkn1b,Gata1,Itga2b,Kit,Klf1,Lmo2,Myc,Zfpm1	---	---
0.86776	4	5	Cav1,Erbb2,Tgfb1,Trp53	Akt1,Ccne1,Id1,Pcna,Thbs1	---	---
0.86779	2	7	Sfpi1,Smarca4	Ccna2,Cd19,Cdc25a,E2f1,Kit,Myb,Myc	---	---
0.86782	4	5	Erbb2,Mkl1,Myc,Trp53	Actb,Bcl2l1,F2r,Mmp9,Myl9	---	megakaryocyte differentiation
0.86784	5	5	E2f1,Myc,Ptpn6,Tgfb1,Trp53	Bax,Cd44,Cdk4,Cdkn1b,Myc	ferrochelatase activity | tetrapyrrole binding	---
0.86789	3	7	E2f1,Eif4e,Myc	Birc5,Cdk2,Cdk4,Mcl1,Myc,Pcna,Trp53	---	---
0.86789	3	5	Suz12,Tgfb1,Trp53	Cdc25a,Gata1,Lgals3,Myc,Tgfb1	---	---
0.86808	3	5	Cd44,Myc,Smarca4	Birc5,Cd44,Cdkn1b,Gadd45a,Lgals1	---	---
0.86809	2	5	Stk11,Yy1	Btf3,Ccna2,Myc,Rrm1,Top2a	---	---
0.86812	2	11	Erbb2,Psen1	Abcg2,Actb,Cd9,F2r,Hbb-b1,Hbb-b2,Mmp9,Myc,Prc1,Trp53,Tuba1a	histidine decarboxylase activity	---
0.86823	2	22	Kras,Myc	Aldoa,Bag1,Bcl2l1,Birc5,Ccnd3,Cd44,Cdkn1b,Ddit3,Dnmt1,E2f1,Gadd45a,Id1,Ier3,Ly6c2,Myc,Rhoa,Rps6,Slc3a2,Thbs1,Tpm1,Trp53,Vim	histidine decarboxylase activity	---
0.86827	4	5	Cdk9,Erbb2,Sp1,Trp53	Ccnd2,Mmp9,Mybl2,Myc,Vim	---	---
0.86842	4	11	E2f1,E2f4,Nfyb,Trp53	2810417H13Rik,Cdc25a,Cdk1,Chek2,Mlh1,Pcna,Rad51,Rfc3,Rrm2,Top2a,Uhrf1	---	---
0.86847	3	5	Dnmt1,Erbb2,Tgfb1	Birc5,Cdc25c,Cdk1,Cdkn1b,Myc	---	---
0.86854	2	8	Cdkn1b,E2f3	Ccnd3,Cdc25a,Cdk2,Mcm5,Mcm7,Myc,Pcna,Tk1	---	---
0.86878	4	5	E2f3,Polr2a,Rbl1,Tgfb1	Ccna2,Ccne1,Cdk2,Mybl2,Myc	---	---
0.86883	2	11	Myc,Nfya	Ccnb1,Ccnb2,Cdc25b,Cdc25c,Cdk1,E2f1,Elane,Gadd45a,Rrm2,Thop1,Txnip	---	---
0.8689	3	7	E2f5,Rbl1,Trp53	Aurkb,Cdk1,E2f1,Mybl2,Myc,Pcna,Vegfb	---	---
0.86896	2	6	Kras,Smarca4	Birc5,Cd44,Cdkn1b,E2f1,Gadd45a,Myc	---	---
0.86913	3	5	Foxm1,Foxo3,Yy1	Birc5,Ccnb1,Foxm1,Myc,Plk1	---	---
0.86922	2	12	Jak2,Trp53	Actb,Akt1,Bax,Bcl2l1,Ccnd2,Cdc25a,Cdkn1b,Myc,Pfn1,Phlda3,Thbs1,Trp53	---	---
0.86928	2	7	Abl1,Ctnnb1	Ccna2,Ccnd2,Ccne1,Cdkn1b,Dok1,Myc,Trp53	ribonucleoside-diphosphate reductase activity, thioredoxin disulfide as acceptor	spindle stabilization
0.86953	3	6	E2f1,E2f8,Tgfb1	Ccna2,Ccnb1,Ccne2,Cdk1,E2f1,Racgap1	ribonucleoside-diphosphate reductase activity, thioredoxin disulfide as acceptor	spindle stabilization
0.8696	3	5	E2f4,E2f6,Max	Cbx5,Cdc25a,E2f1,Myc,Rbbp4	---	---
0.86979	3	13	Bnip3l,Tgfb1,Trp53	Bcl2l1,Ccna2,Ccnd3,Ccne2,Cdkn3,E2f1,Gadd45a,Gsn,Mybl2,Prim1,Rbl1,Tgfb1,Top2a	methionine adenosyltransferase activity	S-adenosylmethionine biosynthetic process
0.86989	2	6	Erbb2,Stub1	Birc5,Ccna2,Cdc25c,Cdk1,Pcna,Trp53	BH3 domain binding	T cell homeostatic proliferation
0.86998	3	9	Gata1,Myc,Tgfb1	Bcl2l1,Ccnd2,Ccnd3,Cdk2,Cdk4,Cdkn1b,Myc,Tfrc,Tpm1	BH3 domain binding	T cell homeostatic proliferation
0.86998	2	8	Ctnnb1,Psen1	Actb,F2r,Gfap,Hesx1,Hspe1,Mmp9,Myc,Trp53	---	---
0.87003	2	17	Gata1,Sp1	Alas2,Alox5,Ank1,Ccnd2,Ccnd3,Cdk2,Cdk4,Cdkn1b,Cdkn2c,Cdkn2d,Epor,Gnas,Gp6,Kit,Mpl,Myc,Pim1	---	negative regulation of syncytium formation by plasma membrane fusion
0.87006	4	6	Hdac1,Hdac2,Sp1,Tgfb1	Cdk2,Cdkn1b,Mmp9,Myc,Pdgfb,Trp53	---	---
0.87011	3	5	Cdkn1b,E2f4,Hras1	Cdc25a,Cdk2,Myc,Pcna,Tk1	---	negative regulation of growth of symbiont on or near host surface
0.8706	3	5	Btk,Sp1,Tgfb1	Ccnd2,Ccnd3,Cdk2,Cdk4,Hmox1	histone kinase activity	---
0.8707	4	5	E2f1,Hsf1,Sfpi1,Trp53	Bax,Ccna2,Cdk1,Hspa8,Mcl1	---	T cell homeostatic proliferation | positive regulation of neuron apoptotic process
0.87082	2	7	Dnmt1,Tgfb1	Birc5,Cdc25c,Cdk1,Cdkn1b,Dnmt1,Myc,Myl6	ribonucleoside-diphosphate reductase activity, thioredoxin disulfide as acceptor	---
0.87085	3	10	Max,Myc,Sp1	Bax,Cad,Ccnd2,Cdk4,Cdkn1b,E2f1,Hdac2,Hmga1,Myc,Yy1	ribonucleoside-diphosphate reductase activity, thioredoxin disulfide as acceptor	---
0.8709	4	9	E2f2,E2f4,Erbb2,Trp53	Ccna2,Ccne1,Cdc25a,Cdk1,Mybl2,Myc,Pcna,Rrm2,Trp53	---	positive regulation of metanephric mesenchymal cell migration
0.87099	3	6	Kras,Pim1,Trp53	Bcl2l1,Ccnd3,Cdkn1b,Myc,Pim1,Trp53	---	---
0.87121	4	5	Elavl1,Myc,Sp1,Tgfb1	Cdk2,Flna,Hmox1,Myc,Trp53	---	positive regulation of metanephric mesenchymal cell migration
0.87122	5	5	E2f3,E2f4,Polr2a,Rbl1,Tgfb1	Ccna2,Ccne1,Cdk2,Mybl2,Myc	---	positive regulation of metanephric mesenchymal cell migration
0.87125	3	5	Gata1,Gata2,Trp53	Cdkn1b,Gata1,Itga2b,Kit,Myc	erythropoietin receptor activity	erythropoietin-mediated signaling pathway | megakaryocyte differentiation
0.87134	2	6	E2f1,Trrap	Ccnd2,Mad2l1,Mcm3,Mcm4,Pcna,Rbl1	---	---
0.8715	3	10	Erbb2,Igf2,Tgfb1	Akt1,Birc5,Cd36,Cdk1,Mxi1,Mybl2,Myc,Prim1,Rad51ap1,Trp53	---	---
0.87162	2	19	Sfpi1,Trp53	Actb,Bax,Ccna2,Ccnd2,Cdc25a,Cdk1,Csf2ra,Csf3r,E2f1,Gata1,Hspa8,Kit,Lyz2,Mcl1,Myc,Ncf1,Pcna,Ptpn6,Rela	phenylpyruvate tautomerase activity	---
0.87163	3	7	E2f1,Hdac2,Myc	Ccne2,Cdk2,Cdkn1b,Mcm5,Mcm7,Myc,Trp53	---	---
0.87171	2	9	Pml,Tgfb1	Bax,Birc5,Ccne1,Cdk2,Cfl1,Fam50a,Gadd45a,Rsu1,Trp53	---	---
0.87177	3	6	Elavl1,Myc,Tgfb1	Ccne1,Cdk2,Flna,Hmox1,Myc,Trp53	ornithine decarboxylase activity	T cell homeostatic proliferation
0.87214	4	8	E2f1,Eif4e,Hras1,Trp53	Bak1,Birc5,Cdk2,Cdk4,Myc,Pcna,Siva1,Trp53	ornithine decarboxylase activity	T cell homeostatic proliferation
0.87245	2	6	Actl6a,Yy1	Bcl2l1,Ccna2,Ccnb2,Cdc25c,Hmox1,Myc	---	T cell homeostatic proliferation
0.87278	3	11	Myc,Sfpi1,Trp53	Actb,Bax,Ccna2,Ccnd2,Cdc25a,Cdk1,E2f1,Lyz2,Mcl1,Myc,Pcna	DNA topoisomerase type II (ATP-hydrolyzing) activity	---
0.8728	2	5	Snca,Sp1	Bax,Ezr,Mmp9,Ncf2,Trp53	---	---
0.87287	3	11	Foxo3,Max,Myc	Apex1,Cad,Ccnb1,Ccnd2,Cdk4,Cdkn1b,Ddit3,Gadd45a,Myc,Txnip,Ube2c	DNA topoisomerase type II (ATP-hydrolyzing) activity	---
0.87288	2	16	Myc,Srf	Actb,Amd2,Bcl2l1,Cd19,Cdk4,Cebpe,Elane,Flna,Gp1ba,Mcl1,Mmp9,Myl9,Npm1,Ppia,Tln1,Tpm1	---	megakaryocyte differentiation
0.87288	4	6	E2f1,Mdm2,Myc,Trp53	Bax,Birc5,Ccna2,Cdk4,E2f1,Trp53	---	---
0.87291	2	6	E2f8,Myc	Ccna2,Ccnb1,Ccne2,Cdk1,Chek1,E2f1	---	---
0.87317	3	6	Gata1,Myc,Sp1	Ccnd2,Ccnd3,Cdk2,Cdk4,Cdkn1b,Myc	---	megakaryocyte differentiation
0.87352	4	5	Gata1,Hdac1,Sp1,Tgfb1	Ccnd2,Cdk2,Cdkn1b,Gnas,Myc	---	---
0.87371	4	6	Bnip3l,Sp1,Tgfb1,Trp53	Ccna2,Ccnd3,E2f1,Mybl2,Rbl1,Tgfb1	---	---
0.87378	3	7	E2f4,Eif4e,Myc	Cdk2,Cks2,Mcl1,Myc,Pcna,Trp53,Ube2c	---	---
0.87391	5	5	E2f1,E2f3,Polr2a,Rbl1,Tgfb1	Ccna2,Ccne1,Cdk2,Mybl2,Myc	---	---
0.874	3	8	Mkl1,Myc,Srf	Actb,Bcl2l1,Cebpe,Elane,Flna,Gp1ba,Mmp9,Myl9	---	---
0.87402	5	11	E2f4,Erbb2,Myc,Tgfb1,Trp53	Ccna2,Ccne1,Ccne2,Cdc25a,Cdc25c,Cdk1,Mki67,Myc,Pcna,Pold1,Trp53	---	---
0.87403	2	6	Nfyb,Rbl1	Cdc25a,Cdk1,Pcna,Plk1,Rrm2,Tyms	---	---
0.87425	3	10	Hdac2,Myc,Trp53	Apex1,Ccne2,Cdk2,Cdkn1b,Mcm5,Mcm7,Mmp9,Mt2,Myc,Trp53	---	---
0.87441	3	8	Gata1,Gata2,Ikzf1	Cdkn1b,Gata1,Itga2b,Kit,Klf1,Lmo2,Myc,Zfpm1	---	---
0.8746	3	10	Cd44,Kras,Myc	Bcl2l1,Birc5,Cd44,Cdkn1b,Ddit3,Dnmt1,Gadd45a,Ly6c2,Thbs1,Vim	histidine decarboxylase activity	---
0.87484	4	5	Gata1,Kit,Sfpi1,Trp53	Ccnd2,Gata1,Kit,Myc,Ptpn6	---	---
0.87487	3	9	Cd44,Kras,Tgfb1	Bcl2l1,Birc5,Cd44,Cdkn1b,Dnmt1,Gadd45a,Ly6c2,Thbs1,Vim	---	---
0.87488	2	10	E2f3,Smarcb1	Ccna2,Ccne1,Cdc6,Cdk1,E2f1,Mcm2,Mcm3,Mcm4,Mcm5,Mybl2	---	---
0.87489	3	5	Myc,Tcfap4,Tgfb1	Cd44,Cdk2,Cks2,Id1,Vim	---	---
0.87498	3	5	Foxm1,Myc,Smarcb1	Ccna2,Ccne1,Cdk1,Skp2,Trp53	---	---
0.87507	3	18	E2f1,E2f4,Yy1	Aurkb,Ccna2,Cdc6,Cdkn2c,Fen1,Foxm1,Mad2l1,Mcm4,Mcm5,Mcm6,Myc,Pcna,Rad51,Rbbp4,Rrm1,Top2a,Trp53,Uhrf1	---	---
0.87507	2	9	E2f3,Tfdp1	Ccnd3,Ccne1,Cdc6,Cdk1,E2f1,Myb,Mybl2,Myc,Rbl1	---	T cell homeostatic proliferation | positive regulation of neuron apoptotic process
0.87527	2	18	E2f2,Tgfb1	Birc5,Ccna2,Ccnb1,Ccnd3,Ccne1,Cdc25a,Cdk1,Cdkn2c,E2f1,Mcm2,Myb,Mybl2,Myc,Orc1,Pcna,Rad51,Rbl1,Trp53	---	T cell homeostatic proliferation | positive regulation of neuron apoptotic process
0.87531	4	5	Cdk9,Erbb2,Sp1,Tgfb1	Ccnd2,Mmp9,Mybl2,Myc,Vim	---	T cell homeostatic proliferation | positive regulation of neuron apoptotic process
0.8754	2	7	Cdca7l,E2f2	Ccnb1,Ccne1,Cdc6,Mcm3,Orc1,Pcna,Rbl1	---	T cell homeostatic proliferation | positive regulation of neuron apoptotic process
0.87546	3	7	Erbb2,Ikzf1,Tgfb1	Bcl2l1,Ccnd2,Ccnd3,Cdkn1b,Kit,Myc,Vwf	---	T cell homeostatic proliferation | positive regulation of neuron apoptotic process
0.87561	2	8	Hras1,Hsf1	Bcl2l1,Ccna2,Ccne1,Cdk1,Hmox1,Hsf1,Hspa8,Rela	---	---
0.87594	3	5	E2f4,Hsf1,Tgfb1	Ccna2,Ccne1,Cdk1,Cks1b,Cks2	---	---
0.87601	2	16	Mgea5,Myc	Bcl2l1,Cdca7,Cdk2,Cldn7,Cyfip2,Flna,Gadd45a,Gtf2f2,Pfkm,S100a6,Tfdp1,Tgfb1,Thbs1,Timp1,Trp53,Vim	---	---
0.87608	4	5	Ccne1,E2f2,Myc,Tgfb1	Ccna2,Ccne1,E2f1,Pcna,Trp53	---	---
0.87612	2	5	E2f3,Hdac2	Cdk2,Mcm3,Mcm5,Mcm7,Myc	ornithine decarboxylase activity	---
0.87621	2	19	E2f3,Rbl1	Ccna2,Ccne1,Cdc25a,Cdc6,Cdk1,Cdk2,E2f1,Mcm2,Mcm3,Mcm5,Mcm6,Mcm7,Mybl2,Myc,Orc1,Pcna,Ppp1r8,Rbl1,Rrm1	---	---
0.87629	6	5	Cd44,E2f1,Kras,Myc,Tgfb1,Trp53	Birc5,Cd44,Cdkn1b,Dnmt1,Vim	DNA topoisomerase type II (ATP-hydrolyzing) activity	---
0.87631	2	18	Myc,Rbl1	Aurkb,Ccna2,Ccne1,Cdc25a,Cdk1,Cdk2,Cdkn1b,E2f1,Mcm5,Mcm6,Mcm7,Myc,Pcna,Plk1,Rrm2,Skp2,Trp53,Tyms	aspartate carbamoyltransferase activity | carbamoyl-phosphate synthase (glutamine-hydrolyzing) activity | dihydroorotase activity | ornithine decarboxylase activity	de novo' pyrimidine nucleobase biosynthetic process
0.8764	2	11	Actl6a,Myc	Bcl2l1,Ccna2,Ccnb2,Ccnd2,Ccne2,Cdc25c,Cdk2,Cdkn1b,Hmox1,Mcl1,Myc	---	---
0.8765	5	5	Cd44,E2f1,Kras,Myc,Trp53	Birc5,Cd44,Cdkn1b,Dnmt1,Vim	---	T cell homeostatic proliferation | positive regulation of neuron apoptotic process
0.87651	2	5	Mafg,Mafk	Abcc5,Gclm,Hmbs,Hmox1,Itga2b	---	T cell homeostatic proliferation | positive regulation of neuron apoptotic process
0.8767	3	6	E2f1,E2f5,Tfdp1	Cdk1,E2f1,Myb,Mybl2,Myc,Ranbp1	---	T cell homeostatic proliferation | positive regulation of neuron apoptotic process
0.87685	3	8	E2f1,E2f4,E2f5	Aurkb,Cdk1,E2f1,Myb,Mybl2,Myc,Pcna,Ranbp1	---	T cell homeostatic proliferation
0.87692	4	5	E2f1,Eif4e,Rbl1,Tgfb1	Cdk2,Myc,Pa2g4,Pcna,Trp53	---	---
0.8773	3	5	Snca,Tgfb1,Trp53	Bax,Bcl2l1,Mmp9,Ncf1,Trp53	---	---
0.87732	4	9	Gata1,Sp1,Tgfb1,Trp53	Alox5,Ccnd2,Ccnd3,Cdk2,Cdk4,Cdkn1b,Kit,Myc,Pim1	ribonucleoside-diphosphate reductase activity, thioredoxin disulfide as acceptor	---
0.87743	4	5	E2f1,Kras,Trp53,Yy1	Bak1,Birc5,Myc,Top2a,Trp53	---	---
0.87751	4	5	Hdac1,Psmd10,Sp1,Tgfb1	Bax,Cdk2,Cdkn1b,Gnas,Trp53	---	---
0.87754	2	12	E2f3,Yy1	Birc5,Ccna2,Ccnb1,Cdc6,Mcm4,Mcm5,Mcm6,Mcm7,Myc,Pcna,Rad51,Rrm1	---	---
0.8777	2	15	Smarca4,Sp1	Asns,Birc5,Bnip3l,Ccna2,Cdk2,Cdkn1b,Cdkn2d,E2f1,Kit,Mt1,Myc,Plaur,Rbl1,Tyms,Yy1	---	histone citrullination
0.8778	2	6	Pin1,Sp1	Bax,Mcl1,Mmp9,Myc,Tgfb1,Timp1	DNA topoisomerase type II (ATP-hydrolyzing) activity	---
0.87781	3	6	Ccne1,E2f2,Tgfb1	Ccna2,Ccne1,E2f1,Pcna,Rbl1,Trp53	ribonucleoside-diphosphate reductase activity, thioredoxin disulfide as acceptor	---
0.87784	5	5	Cd44,E2f1,Kras,Tgfb1,Trp53	Birc5,Cd44,Cdkn1b,Dnmt1,Vim	---	T cell homeostatic proliferation | positive regulation of neuron apoptotic process
0.87786	2	5	Igf1,Prkcz	Bax,Hmox1,Mapk1,Myc,Vcam1	---	---
0.87805	3	6	Bnip3l,Myc,Smarca4	Ccna2,Ccne2,Cd19,E2f1,Gadd45a,Rrm2	---	---
0.87808	4	9	Erbb2,Myc,Nras,Trp53	Bcl2l1,Ccnb1,Ccnb2,Ccne1,Cdc20,Cdc25c,Mki67,Pold1,Ube2c	BH3 domain binding	T cell homeostatic proliferation
0.87811	4	5	E2f1,E2f3,E2f4,Polr2a	Ccna2,Ccne1,Cdk2,Mybl2,Myc	---	---
0.87815	4	8	Erbb2,Myc,Nras,Tgfb1	Bcl2l1,Ccnb1,Ccnb2,Ccne1,Cdc20,Cdc25c,Mki67,Pold1	---	T cell homeostatic proliferation | positive regulation of neuron apoptotic process
0.87821	2	11	E2f3,Ep400	Ccna2,Cdc25a,Cdc6,E2f1,E2f2,Fbxo5,Mcm3,Mcm4,Mybl2,Pcna,Rbl1	---	T cell homeostatic proliferation | positive regulation of neuron apoptotic process
0.87841	2	5	Chek1,E2f2	Cdc25a,E2f1,Pcna,Rrm2,Trp53	aspartate carbamoyltransferase activity | carbamoyl-phosphate synthase (glutamine-hydrolyzing) activity | dihydroorotase activity	de novo' pyrimidine nucleobase biosynthetic process
0.87863	3	6	Cdkn1b,Eif4e,Myc	Cdk2,Cdk4,Mcl1,Myc,Pcna,Skp2	---	---
0.87865	2	7	Mybl2,Sp1	Birc5,Ccna2,Cdc25b,Cdk1,Cdk2,Mybl2,Myc	---	T cell homeostatic proliferation
0.87866	3	6	Kras,Max,Myc	Cdkn1b,Ddit3,E2f1,Gadd45a,Id1,Myc	---	---
0.87879	2	10	Actl6a,Tgfb1	Bcl2l1,Ccna2,Ccnb2,Ccnd2,Ccne2,Cdc25c,Cdk2,Cdkn1b,Hmox1,Myc	---	---
0.87895	2	7	Cdca7l,E2f4	Ccne1,Cdc6,Mcm3,Msh2,Orc1,Pcna,Rbl1	---	T cell homeostatic proliferation | positive regulation of neuron apoptotic process
0.87919	2	6	Dnmt3b,Erbb2	Actb,Cdc25c,Cdk1,Kit,Lxn,Myc	---	T cell homeostatic proliferation | positive regulation of neuron apoptotic process
0.87932	2	13	Erbb2,Tbx2	Aurka,Bub1,Ccna2,Ccnb1,Cdk1,Cdkn2c,Cdt1,Chek1,Cks1b,Ddit3,Mxd3,Ncapd2,Prc1	---	---
0.87933	3	7	Cd44,E2f1,Trp53	Birc5,Ccnd2,Cd44,Cdkn1b,Dnmt1,Mcl1,Vim	---	---
0.87937	3	7	Chek1,E2f1,Myc	Cdc25a,Cdc25b,E2f1,Mcl1,Pcna,Rrm2,Trp53	ribonucleoside-diphosphate reductase activity, thioredoxin disulfide as acceptor	---
0.87942	3	5	Cdk9,Sp1,Trp53	Ccnd2,Mmp9,Mybl2,Myc,Vim	---	---
0.87957	3	5	Cops8,E2f1,Gata1	Ccnd2,Ccnd3,Cdk2,Cdk4,Cdkn1b	---	---
0.87959	2	5	E2f6,Max	Cbx5,Cdc25a,E2f1,Myc,Rbbp4	---	---
0.87967	2	30	Hdac1,Myc	Apex1,Bax,Ccna2,Ccnb1,Ccnb2,Ccnd2,Ccne1,Ccne2,Cd44,Cdc25a,Cdc25c,Cdk1,Cdk2,Cdkn1b,E2f2,Foxm1,Id1,Mcm5,Mcm7,Mmp9,Mt1,Mt2,Myc,Ncl,Plk1,Rrm2,Smn1,Tpd52,Trp53,Tyms	---	---
0.87978	3	9	Ep400,Trp53,Yy1	Ccna2,Cdc6,Foxm1,Mcm4,Pcna,Plk1,Psrc1,Trp53,Uhrf1	---	histone citrullination
0.87994	2	8	Ikzf1,Tgfb1	Bcl2l1,Ccnd2,Ccnd3,Cdkn1b,Gata1,Kit,Myc,Vwf	ribonucleoside-diphosphate reductase activity, thioredoxin disulfide as acceptor	spindle stabilization
0.88004	2	20	Smarcb1,Tgfb1	Bnip3l,Ccna2,Ccne1,Cd44,Cdc7,Cdk1,Cdkn2c,Cdt1,Cenpa,Cxcr4,E2f1,Gadd45a,Gsn,Mcm2,Mybl2,Prim1,Rad51ap1,Rfc5,Smc4,Trp53	DNA topoisomerase type II (ATP-hydrolyzing) activity	---
0.88008	5	6	Gata1,Myc,Sp1,Tgfb1,Trp53	Ccnd2,Ccnd3,Cdk2,Cdk4,Cdkn1b,Myc	---	---
0.88032	3	5	E2f1,E2f6,Max	Cbx5,Cdc25a,E2f1,Myc,Rbbp4	---	---
0.88045	3	5	E2f1,E2f4,Pml	Ccne1,Cdk2,Stmn1,Topbp1,Trp53	---	megakaryocyte differentiation
0.8807	4	5	Cd44,E2f1,Kras,Trp53	Birc5,Cd44,Cdkn1b,Dnmt1,Vim	---	---
0.88075	2	5	Cbx3,E2f3	Birc5,Cdc25a,Cdk1,E2f1,Myc	---	---
0.88077	3	5	Gata1,Hras1,Ikzf1	Bcl2l1,Ccnd2,Ccnd3,Cdkn1b,Myc	---	---
0.88087	4	5	E2f1,Ptpn6,Tgfb1,Trp53	Bax,Cd44,Cdk4,Cdkn1b,Myc	---	---
0.88094	4	5	E2f4,E2f6,Tgfb1,Trp53	Cdc25a,E2f1,Myc,Rad51ap1,Rfc4	---	---
0.88098	3	5	Cdca7l,E2f1,Tgfb1	Ccnb1,Ccne1,Orc1,Pcna,Rbl1	---	---
0.88108	3	7	Gata1,Kit,Tgfb1	Bcl2l1,Ccnd2,Ccnd3,Cdkn1b,Gata1,Kit,Myc	---	spindle stabilization
0.88128	2	10	Hras1,Pim1	Akt1,Bcl2l1,Ccnb1,Ccnd2,Ccnd3,Cdc25a,Cdk4,Cdkn1b,Myc,Trp53	---	spindle stabilization
0.88162	3	12	Hdac1,Hdac2,Myc	Apex1,Ccne2,Cdk2,Cdkn1b,Mcm5,Mcm7,Mmp9,Mt2,Myc,Smn1,Tpd52,Trp53	BH3 domain binding	---
0.88169	5	5	E2f1,E2f4,Nfya,Nfyb,Trp53	Cdk1,Chek2,Mlh1,Rrm2,Top2a	---	---
0.88185	4	5	Gata1,Hras1,Ikzf1,Trp53	Bcl2l1,Ccnd2,Ccnd3,Cdkn1b,Myc	---	---
0.88194	3	8	Erbb2,Max,Myc	Ccnb1,Ccnd2,Cdc25a,Cdkn1b,Ddit3,Id1,Myc,Ube2c	---	---
0.88233	2	11	Jak2,Myc	Actb,Akt1,Bax,Bcl2l1,Ccnd2,Cdc25a,Cdkn1b,Myc,Odc1,Thbs1,Trp53	---	---
0.88251	2	12	Foxm1,Sp1	Birc5,Ccna2,Cdc25b,Cdk1,Cdk2,Cdkn1b,Foxm1,Mmp9,Myc,Plaur,Trp53,Vim	---	---
0.8826	2	15	Hdac2,Trp53	Alox5,Apex1,Ccne2,Cdk2,Cdkn1b,Cdt1,Mcm3,Mcm5,Mcm7,Mmp9,Mt2,Myc,Pdgfb,Pold2,Trp53	---	---
0.88261	2	5	Cd38,Eif2ak3	Asns,Clcn3,Eif4ebp1,Ero1l,Ndrg1	---	---
0.88265	5	5	E2f1,Foxo3,Max,Myc,Tgfb1	Ccnb1,Ccnd2,Cdk4,Cdkn1b,Myc	---	---
0.88267	2	5	Casp3,Eif4e	Bcl2l1,Birc5,Cdk2,Mcl1,Trp53	---	cellular extravasation
0.88278	3	6	Btk,Myc,Sp1	Ccnd2,Ccnd3,Cdk2,Cdk4,Hmox1,Spn	---	T cell homeostatic proliferation
0.88284	2	30	Kras,Trp53	Bag1,Bak1,Bcl2l1,Birc5,Casp2,Ccnd3,Cd44,Cdkn1b,Cdt1,Ddit3,Dnmt1,E2f1,G6pdx,Gadd45a,Gmnn,Gsn,Id1,Ier3,Ly6c2,Myc,Pim1,Ppp1ca,Prc1,Rpsa,Thbs1,Tnfaip2,Top2a,Tpm1,Trp53,Vim	---	---
0.8829	2	7	Kras,Smarcb1	Cd44,Cdt1,E2f1,Gadd45a,Gmnn,Gsn,Trp53	---	T cell homeostatic proliferation
0.88302	3	14	Cd44,Myc,Trp53	Actb,Bcl2l1,Birc5,Ccnd2,Cd44,Cdkn1b,Ddit3,Dnmt1,Gadd45a,Ly6c2,Mcl1,Mmp9,Thbs1,Vim	---	T cell homeostatic proliferation
0.88312	2	16	Erbb2,Igf2	Akt1,Alad,Birc5,Cd36,Cdk1,Ddit3,Fen1,Igf2r,Mxi1,Mybl2,Myc,Ndrg1,Prim1,Rad51ap1,Rrm2,Trp53	---	T cell homeostatic proliferation
0.88312	2	7	Hsf1,Sp1	Bax,Ccna2,Cdk1,Foxm1,Hmox1,Mat2a,Mcl1	superoxide-generating NADPH oxidase activity	T cell homeostatic proliferation
0.88318	3	5	Hdac1,Psmd10,Tgfb1	Bax,Cdk2,Cdkn1b,Gnas,Trp53	---	---
0.88321	3	5	Eif4e,Myc,Psmd10	Cdk2,Cdk4,Eif4ebp1,Pcna,Trp53	---	---
0.88369	4	7	Mgea5,Myc,Tgfb1,Trp53	Bcl2l1,Cdk2,Gadd45a,Tgfb1,Thbs1,Trp53,Vim	---	T cell homeostatic proliferation | positive regulation of neuron apoptotic process
0.8838	3	11	E2f1,Smarcb1,Tgfb1	Ccna2,Ccne1,Cd44,Cdk1,Cdkn2c,E2f1,Mcm2,Mybl2,Rfc5,Smc4,Trp53	---	---
0.88385	3	14	Hdac1,Trp53,Yy1	Ccna2,Ccnb1,Ccnb2,Cdc25c,Cdc6,Foxm1,H2afx,Mcm5,Mcm7,Myc,Plk1,Top2a,Trp53,Uhrf1	---	---
0.88386	2	7	Myc,Rac2	Aldoa,Bcl2l1,Ldha,Mif,Pmp22,S100a6,Tkt	---	---
0.88391	3	9	Foxm1,Foxo3,Myc	Birc5,Ccnb1,Ccne2,Cdkn1b,Foxm1,Mmp9,Myc,Plk1,Skp2	---	---
0.88403	2	12	Foxo3,Hras1	Birc5,Ccnb1,Ccnd2,Cdk4,Cdkn1b,Ddit3,Eif4ebp1,Mmp9,Myc,Plk1,Rela,Sesn1	---	---
0.88422	2	5	Cdk8,E2f1	Ccne1,Cd44,Myc,Pcna,Rbl1	---	---
0.88432	2	7	Erbb2,Nfya	Ccnb1,Ccnb2,Cdc25c,Cdk1,Rrm2,Top2a,Vwf	---	---
0.88436	3	32	Erbb2,Myc,Tgfb1	Akt1,Bcl2l1,Birc5,Bub1,Bub1b,Ccna2,Ccnb1,Ccnb2,Ccnd2,Ccnd3,Ccne1,Ccne2,Cdc20,Cdc25a,Cdc25c,Cdk1,Cdkn1b,Cks2,F2r,Id1,Krt7,Mki67,Mmp9,Myc,Pcna,Plaur,Pold1,S100a6,Thbs1,Trp53,Tyms,Vim	---	---
0.88443	3	30	Myc,Sp1,Trp53	Asns,Bax,Birc5,Ccna2,Ccnd2,Ccnd3,Cdc25b,Cdc25c,Cdk1,Cdk2,Cdk4,Cdkn1b,Ctsd,E2f1,F2r,Foxm1,Hdac2,Hmox1,Mcl1,Mmp9,Myc,Ndrg1,Plaur,Pold1,Spn,Tgfb1,Trp53,Tspo,Tyms,Vim	---	---
0.88444	3	9	E2f1,Eif4e,Hras1	Bak1,Birc5,Cdk2,Cdk4,Myc,Pcna,Pin1,Siva1,Trp53	O-phospho-L-serine:2-oxoglutarate aminotransferase activity	---
0.88444	4	5	Myc,Ptpn6,Tgfb1,Trp53	Bax,Cd44,Cdk4,Cdkn1b,Myc	---	---
0.88449	3	18	Kras,Myc,Trp53	Bag1,Bcl2l1,Birc5,Ccnd3,Cd44,Cdkn1b,Ddit3,Dnmt1,E2f1,Gadd45a,Id1,Ier3,Ly6c2,Myc,Thbs1,Tpm1,Trp53,Vim	---	---
0.88454	2	5	Hipk2,Hras1	Bcl2l1,Ccnd2,Cdkn1b,Trp53,Vim	---	---
0.88467	2	10	Apoe,F2	Bax,Ccnd2,Cd44,Cybb,F2r,Hmox1,Mmp9,Ncf1,Ncf2,Vcam1	---	---
0.88474	2	6	Gata2,Trp53	Cdkn1b,Gata1,Itga2b,Kit,Myc,Trp53	---	---
0.88484	4	6	Bnip3l,Smarcb1,Tgfb1,Trp53	Ccna2,E2f1,Gadd45a,Gsn,Mybl2,Prim1	---	---
0.88495	3	11	Erbb2,Nras,Trp53	Bcl2l1,Ccnb1,Ccnb2,Ccne1,Cdc20,Cdc25c,Cdkn3,Mki67,Mybl2,Pold1,Ube2c	---	---
0.88504	2	82	Myc,Tgfb1	Afp,Akt1,Aldh18a1,Amd2,Asns,Bax,Bcl2l1,Bin1,Birc5,Bub1,Bub1b,Capns1,Ccna2,Ccnb1,Ccnb2,Ccnd2,Ccnd3,Ccne1,Ccne2,Cd44,Cdc20,Cdc25a,Cdc25c,Cdk1,Cdk2,Cdk4,Cdkn1b,Cks2,Clic4,Ctsd,Ddx21,Ddx5,Dkc1,Dnmt1,E2f1,Egln1,F2r,Flna,Gadd45a,Gnpat,Hdac2,Hmga1,Hmox1,Id1,Ier3,Itgam,Krt7,Ldha,Lims1,Ly6c2,Mki67,Mmp9,Mre11a,Msn,Myc,Nme1,Nop58,Pcna,Plaur,Pml,Pold1,Ppp2ca,Rad51,Rsad2,S100a6,Slc16a3,Slc2a3,Slc7a5,Srm,Srsf2…	5-aminolevulinate synthase activity	---
0.88508	3	22	Erbb2,Foxm1,Tgfb1	Birc5,Bub1b,Ccna2,Ccnb1,Ccnb2,Ccne1,Ccne2,Cdc20,Cdc25a,Cdk1,Cdkn1b,Cdkn3,Cenpa,Cks1b,Mmp9,Myc,Nek2,Plaur,Prc1,Top2a,Trp53,Vim	---	---
0.88508	3	13	Foxo3,Tgfb1,Trp53	Birc5,Ccnb1,Ccnd2,Ccne2,Cdc42ep3,Cdk4,Cdkn1b,Foxo3,Gadd45a,Ier3,Mki67,Mmp9,Myc	5-aminolevulinate synthase activity	---
0.8851	3	7	Erbb2,Psen1,Tgfb1	Abcg2,F2r,Mmp9,Myc,Prc1,Trp53,Tuba1a	---	---
0.88512	3	5	Btk,Cops8,E2f1	Ccnd2,Ccnd3,Ccne1,Cdk2,Cdk4	DNA topoisomerase type II (ATP-hydrolyzing) activity	---
0.88516	3	5	E2f4,Hdac2,Myc	Ccne2,Cdk2,Mcm5,Myc,Trp53	---	---
0.88559	3	11	E2f1,Myc,Smarca4	Birc5,Ccna2,Ccne2,Cd44,Cdc25a,Cdk2,Cdkn1b,E2f1,Myc,Rrm2,Tyms	---	---
0.88573	3	5	Kras,Pim1,Sp1	Ccnd3,Cdkn1b,Myc,Pim1,Trp53	---	---
0.88586	2	5	E2f3,Stub1	Birc5,Ccna2,Cdk1,Pcna,Rad51	---	---
0.886	3	5	E2f1,Kras,Pim1	Ccnd3,Cdkn1b,Myc,Trp53,Vcp	---	---
0.88611	5	5	Cdk9,Erbb2,Sp1,Tgfb1,Trp53	Ccnd2,Mmp9,Mybl2,Myc,Vim	---	---
0.88622	3	6	Max,Myc,Sin3a	Ccnd2,Ddit3,E2f2,Myc,Ncl,Txnip	---	---
0.88653	2	7	Myc,Suz12	Cdc25a,Mfap1a,Myc,Slc7a5,Suz12,Tgfb1,Vamp3	---	---
0.88657	3	5	Cd44,Cebpe,Tgfb1	Bcl2l1,Ccnd2,Cdkn1b,Il1rn,Mmp9	---	---
0.88663	3	5	E2f3,Polr2a,Rbl1	Ccna2,Ccne1,Cdk2,Mybl2,Myc	---	---
0.88701	2	5	Btk,Gpc1	Ccnd2,Ccnd3,Ccne1,Cdk2,Itgb3	BH3 domain binding	T cell homeostatic proliferation | release of cytochrome c from mitochondria | positive regulation of neuron apoptotic process
0.88717	2	15	Nras,Tgfb1	Bcl2l1,Ccnb1,Ccnb2,Ccne1,Cd34,Cdc20,Cdc25c,Cdkn3,Cenpa,Cybb,Mki67,Mybl2,Ncf2,Pold1,Sbno2	BH3 domain binding	T cell homeostatic proliferation | cellular extravasation
0.88718	2	5	Btk,Cops8	Ccnd2,Ccnd3,Ccne1,Cdk2,Cdk4	---	T cell homeostatic proliferation | positive regulation of neuron apoptotic process | negative regulation of growth of symbiont on or near host surface
0.88726	2	6	Myc,Sirt6	Akt1,Birc5,Rpl23,Rpl3,Rpl6,Rps15a	BH3 domain binding	---
0.88732	3	5	E2f6,Tgfb1,Trp53	Cdc25a,E2f1,Myc,Rad51ap1,Rfc4	BH3 domain binding	---
0.88735	2	11	Elavl1,Myc	Ccne1,Cdk2,Elavl1,Flna,Hmox1,Hnrnpd,Myc,Ncl,Rpl13,Rps6,Trp53	---	T cell homeostatic proliferation | release of cytochrome c from mitochondria | positive regulation of neuron apoptotic process
0.88735	4	5	Cdk9,Sp1,Tgfb1,Trp53	Ccnd2,Mmp9,Mybl2,Myc,Vim	---	---
0.88745	3	6	Cebpe,Myc,Sfpi1	Ccnd2,Elane,Itgam,Lyz2,Mbp,Myc	---	---
0.88752	2	5	Eif4e,Gata1	Bcl2l1,Cdk2,Cdk4,Myc,Pim1	---	---
0.88758	2	6	Foxm1,Hdac2	Ccne2,Cdk2,Cdkn1b,Mmp9,Myc,Trp53	---	---
0.88766	3	5	Myc,Psmd10,Sp1	Bax,Cdk2,Cdk4,Cdkn1b,Trp53	---	---
0.88768	3	6	Erbb2,Hdac1,Nfya	Ccnb1,Ccnb2,Cdc25c,Cdk1,Rrm2,Top2a	---	---
0.88772	2	13	Rbl1,Yy1	Aurkb,Ccna2,Cdc6,Cdkn1c,Mcm5,Mcm6,Mcm7,Myc,Pcna,Plk1,Rrm1,Trp53,Vegfb	---	---
0.8878	3	5	E2f1,Eif4e,Yy1	Bak1,Birc5,Myc,Pcna,Trp53	---	---
0.88782	2	5	Myc,Smarce1	Ccnb1,Ccne1,Cdk1,Ctsd,Myc	---	---
0.88788	3	7	Ep400,Foxm1,Myc	Ccna2,Cdc20,Cdc25a,Foxm1,Plk1,Skp2,Trp53	---	---
0.8879	4	5	E2f1,Foxo3,Max,Tgfb1	Ccnb1,Ccnd2,Cdk4,Cdkn1b,Myc	---	---
0.88804	2	8	E2f5,Rbl1	Aurkb,Cdk1,E2f1,Mybl2,Myc,Pa2g4,Pcna,Vegfb	---	---
0.88812	2	11	Apoe,Igf1	Bax,Ccnd2,Cd44,Ctsd,Cybb,Hmox1,Lcn2,Ncf2,Rela,Tgfb1,Vcam1	---	---
0.88812	2	5	Ptpn11,Srf	Bcl2l1,Elane,Gp1ba,Ltf,Prtn3	---	---
0.88833	3	5	Ccne1,E2f2,Myc	Ccna2,Ccne1,E2f1,Pcna,Trp53	---	---
0.88835	3	5	E2f3,Hdac1,Hdac2	Cdk2,Mcm3,Mcm5,Mcm7,Myc	---	---
0.88837	2	7	Igf2,Tbx2	Cdc6,Cdk1,Ddit3,Mcm2,Mcm4,Mcm5,Mcm7	---	---
0.88837	3	5	Myc,Sfpi1,Srf	Actb,Cd19,Cebpe,Elane,Mcl1	---	---
0.88846	2	5	Bnip3l,Ep400	Ccna2,E2f1,Mybl2,Rbl1,Sgol1	---	---
0.88847	3	9	Myc,Smarcb1,Trp53	Ccna2,Ccne1,Cd44,Cdk1,E2f1,Gadd45a,Mcm5,Tfdp1,Trp53	---	---
0.88849	3	6	Mdm2,Sp1,Trp53	Bax,Birc5,Ccna2,Cdk4,E2f1,Trp53	---	---
0.8886	3	6	E2f1,Elavl1,Myc	Ccne1,Cdk2,Hnrnpd,Myc,Ncl,Trp53	---	---
0.88866	4	5	E2f3,E2f4,Polr2a,Rbl1	Ccna2,Ccne1,Cdk2,Mybl2,Myc	---	---
0.88871	3	5	Dnmt1,E2f1,Hras1	Birc5,Cdk1,Cdkn1b,Dnmt1,Myc	---	---
0.88881	3	8	E2f1,E2f5,Rbl1	Aurkb,Cdk1,E2f1,Mybl2,Myc,Pa2g4,Pcna,Vegfb	---	---
0.88883	4	5	E2f1,Eif4e,Trp53,Yy1	Bak1,Birc5,Myc,Pcna,Trp53	---	---
0.88895	2	5	Myc,Snca	Bax,Bcl2l1,Ddit3,Mmp9,Trp53	---	---
0.88906	3	7	Hdac1,Sfpi1,Trp53	Bax,Ccna2,Ccnd2,Cdc25a,Cdk1,Myc,Ptpn6	---	---
0.88922	3	5	Myc,Polr2a,Sp1	Cad,Ccna2,Cdk2,Myc,Vim	---	---
0.88928	3	9	Cdkn1b,Tgfb1,Trp53	Ccnd3,Cdc25a,Cdk2,Cdk4,Cdkn1b,Lgals3,Mmp9,Myc,Pcna	---	---
0.88931	3	5	Hdac2,Myc,Sp1	Cdk2,Cdkn1b,Mmp9,Myc,Trp53	---	---
0.88943	4	6	Cd44,E2f1,Tgfb1,Trp53	Birc5,Ccnd2,Cd44,Cdkn1b,Dnmt1,Vim	---	---
0.8895	3	5	Gata1,Hdac1,Tgfb1	Ccnd2,Cdk2,Cdkn1b,Gnas,Myc	---	---
0.88951	3	8	E2f4,Ep400,Tgfb1	Ccna2,Cdc25a,E2f1,Mybl2,Nek2,Pcna,Rbl1,Trp53	---	---
0.88973	2	8	Ctnnb1,Raf1	Anxa1,Cd44,Cdkn1b,Mmp9,Myc,Phlda2,Plaur,Timp1	---	---
0.88984	2	6	Eif4e,Pim1	Bcl2l1,Cdk4,Myc,Pim1,Skp2,Trp53	---	---
0.88989	3	6	Erbb2,Stub1,Tgfb1	Birc5,Ccna2,Cdc25c,Cdk1,Pcna,Trp53	---	---
0.89016	2	19	Cd44,Trp53	Actb,Adrb2,Bcl2l1,Birc5,Ccnd2,Cd44,Cdkn1b,Ddit3,Dnmt1,Gadd45a,Hmmr,Hsp90ab1,Lgals3,Ly6c2,Mcl1,Mmp9,Ptp4a3,Thbs1,Vim	---	---
0.8905	3	12	Cd44,Myc,Tgfb1	Bcl2l1,Birc5,Ccnd2,Cd44,Cdkn1b,Dnmt1,Gadd45a,Ly6c2,Mmp9,Thbs1,Vcam1,Vim	---	---
0.89066	4	6	Kras,Smarcb1,Tgfb1,Trp53	Cd44,Cdt1,E2f1,Gadd45a,Gsn,Trp53	---	---
0.89082	3	10	Erbb2,Smarcb1,Tgfb1	Ccna2,Ccne1,Cdk1,Cdkn2c,Cdt1,Cenpa,Mybl2,Prim1,Rad51ap1,Trp53	---	---
0.89088	3	12	Erbb2,Nras,Tgfb1	Bcl2l1,Ccnb1,Ccnb2,Ccne1,Cd34,Cdc20,Cdc25c,Cdkn3,Cenpa,Mki67,Mybl2,Pold1	---	---
0.89107	3	5	Cd44,Kit,Trp53	Bcl2l1,Ccnd2,Cd44,Cdkn1b,Lgals3	---	---
0.89111	2	5	Epor,Sp1	Ccnd2,Cdkn1b,Mpl,Myc,Pim1	---	---
0.89113	2	6	Erbb2,S100a6	Aurka,Cdk1,Cdkn3,Cenpa,Nek2,Tyms	---	---
0.89121	4	8	Hdac1,Hdac2,Tgfb1,Trp53	Ccne2,Cdk2,Cdkn1b,Cdt1,Mmp9,Myc,Pdgfb,Trp53	---	---
0.89131	6	5	E2f1,E2f3,E2f4,Polr2a,Tgfb1,Trp53	Ccna2,Ccne1,Cdk2,Mybl2,Myc	---	---
0.89138	2	10	E2f4,Max	Cbx5,Cdc25a,E2f1,E2f2,Myc,Ncl,Npm1,Rbbp4,Suz12,Ube2c	---	---
0.89151	3	6	Ep400,Hdac1,Yy1	Ccna2,Cdc6,Foxm1,Plk1,Trp53,Uhrf1	---	---
0.89163	3	15	Myc,Smarca4,Tgfb1	Afp,Asns,Bin1,Birc5,Ccna2,Ccne2,Cd44,Cdc25a,Cdk2,Cdkn1b,E2f1,Gadd45a,Myc,Plaur,Tyms	---	---
0.89166	4	5	E2f1,Skp2,Tgfb1,Trp53	Ccnd2,Cdk2,Cdkn1b,Foxo3,Pcna	---	---
0.89183	3	6	E2f1,Nras,Tgfb1	Ccnb1,Ccnb2,Ccne1,Cdc20,Mybl2,Pold1	---	---
0.89199	3	8	E2f1,Ep400,Tgfb1	Ccna2,Cdc20,Cdc25a,E2f1,Mybl2,Pcna,Rbl1,Trp53	---	---
0.89207	4	8	E2f4,Ep400,Trp53,Yy1	Ccna2,Cdc6,Foxm1,Mcm4,Pcna,Plk1,Trp53,Uhrf1	---	---
0.8921	2	12	E2f2,Smarcb1	Ccna2,Ccne1,Cdc6,Cdk1,Cdkn2c,E2f1,Mcm2,Mcm3,Mcm4,Mcm5,Mybl2,Trp53	---	---
0.89211	4	5	Hdac2,Myc,Sp1,Trp53	Cdk2,Cdkn1b,Mmp9,Myc,Trp53	beta2-adrenergic receptor activity	vasodilation by norepinephrine-epinephrine involved in regulation of systemic arterial blood pressure
0.8923	2	5	Cdkn1b,Smarca4	Cdc25a,Cdk2,Cdkn1b,Lgals3,Myc	beta2-adrenergic receptor activity	vasodilation by norepinephrine-epinephrine involved in regulation of systemic arterial blood pressure
0.89239	3	5	Cebpe,Sfpi1,Trp53	Ccnd2,Csf3r,Lyz2,Myc,Ncf1	---	---
0.89244	2	5	Cdca7l,Tgfb1	Ccnb1,Ccne1,Orc1,Pcna,Rbl1	---	---
0.89248	2	9	Mybl2,Myc	Birc5,Ccna2,Ccnb1,Ccnb2,Cdc25b,Cdk1,Cdk2,Myc,Slc1a5	---	---
0.8925	2	7	Cdca7l,E2f3	Ccnb1,Ccne1,Cdc6,Mcm3,Orc1,Pcna,Rbl1	---	---
0.89255	2	5	Cd44,Sfpi1	Actb,Ccnd2,Il1rn,Irak3,Mcl1	---	---
0.89286	5	6	Hdac1,Hdac2,Sp1,Tgfb1,Trp53	Cdk2,Cdkn1b,Mmp9,Myc,Pdgfb,Trp53	---	---
0.89289	4	5	E2f1,E2f4,E2f6,Max	Cbx5,Cdc25a,E2f1,Myc,Rbbp4	---	---
0.89291	4	5	E2f1,E2f3,Polr2a,Rbl1	Ccna2,Ccne1,Cdk2,Mybl2,Myc	---	---
0.89292	2	26	Hdac1,Tgfb1	Bax,Ccna2,Ccnb1,Ccnb2,Ccnd2,Ccne1,Ccne2,Cd34,Cd44,Cdc25a,Cdc25c,Cdk1,Cdk2,Cdkn1b,Cdt1,Gnas,Id1,Lcn2,Mad1l1,Mmp9,Myc,Pdgfb,Rbl1,Top2a,Trp53,Tyms	---	---
0.89293	4	17	E2f1,E2f4,Trp53,Yy1	Aurkb,Ccna2,Cdc6,Fen1,Foxm1,Mad2l1,Mcm4,Mcm5,Mcm6,Myc,Pcna,Rad51,Rbbp4,Rrm1,Top2a,Trp53,Uhrf1	---	---
0.89296	3	6	E2f4,E2f5,Rbl1	Aurkb,Cdk1,E2f1,Mybl2,Myc,Pcna	---	---
0.893	2	7	Cbx3,Myc	Bcl2l1,Birc5,Cdc25a,Cdk1,E2f1,Myc,Plk1	---	---
0.89319	3	5	Gata1,Kit,Srf	Bcl2l1,Cpa3,Gata1,Itga2b,Mgst2	---	---
0.89324	3	5	E2f1,Nfya,Tgfb1	Ccnb1,Ccnb2,Cdk1,E2f1,Top2a	---	---
0.89341	2	11	E2f6,Trp53	2810417H13Rik,Apaf1,Cdc25a,Cdc6,Chek2,E2f1,Mcm3,Myc,Rad51ap1,Rbbp4,Rfc4	---	---
0.89351	3	5	Gata2,Kit,Trp53	Cdkn1b,Gata1,Itga2b,Kit,Myc	---	---
0.89352	4	5	Cdkn1b,Eif4e,Myc,Trp53	Cdk2,Cdk4,Mcl1,Myc,Pcna	---	---
0.89357	4	5	Cdkn1b,E2f1,Eif4e,Myc	Cdk2,Cdk4,Mcl1,Myc,Pcna	---	---
0.89361	2	23	Foxm1,Tgfb1	Birc5,Bub1b,Ccna2,Ccnb1,Ccnb2,Ccne1,Ccne2,Cdc20,Cdc25a,Cdk1,Cdk2,Cdkn1b,Cdkn3,Cenpa,Cks1b,Mmp9,Myc,Nek2,Plaur,Prc1,Top2a,Trp53,Vim	---	---
0.89368	2	5	Gata1,Hdac2	Alox5,Cdk2,Cdkn1b,Cybb,Myc	---	---
0.89369	2	7	Cd44,Smarca4	Birc5,Cd44,Cdkn1b,Gadd45a,Ldb1,Lgals1,Lgals3	---	---
0.8937	3	8	Myc,Nras,Tgfb1	Bcl2l1,Ccnb1,Ccnb2,Ccne1,Cdc20,Cdc25c,Mki67,Pold1	---	---
0.8937	2	7	Lcn2,Tgfb1	Bax,Coro1c,Gfap,Hmox1,Il1rn,Msn,Vim	---	---
0.89375	3	13	E2f4,Foxm1,Tgfb1	Ccna2,Ccne1,Ccne2,Cdc25a,Cdk1,Cdk2,Cenpa,Cks1b,Myc,Nek2,Prc1,Top2a,Trp53	---	---
0.89378	2	30	E2f1,Sp1	Alpl,Bax,Birc5,Ccna2,Ccnd2,Ccnd3,Cdc25b,Cdk1,Cdk2,Cdk4,Cdkn1b,Cdkn2c,Cdkn2d,Cited2,Dbf4,E2f1,Foxm1,Hmga1,Kit,Mcl1,Mybl2,Myc,Pold1,Ranbp1,Rbl1,Sp1,Tgfb1,Trp53,Tyms,Vim	---	---
0.89425	4	7	E2f1,Eif4e,Myc,Trp53	Birc5,Cdk2,Cdk4,Mcl1,Myc,Pcna,Trp53	---	---
0.89426	3	5	Polr2a,Rbl1,Tgfb1	Ccna2,Ccne1,Cdk2,Mybl2,Myc	---	---
0.8943	4	7	E2f1,Rbl1,Smarcb1,Tgfb1	Ccna2,Ccne1,Cdk1,E2f1,Mcm2,Mybl2,Trp53	---	---
0.89431	2	5	Btk,Cdkn1b	Btk,Ccnd3,Cct6a,Cdk2,Cdk4	---	---
0.89462	5	8	Erbb2,Myc,Nras,Tgfb1,Trp53	Bcl2l1,Ccnb1,Ccnb2,Ccne1,Cdc20,Cdc25c,Mki67,Pold1	---	---
0.89494	2	5	Cbx3,E2f2	Birc5,Cdc25a,Cdk1,E2f1,Myc	---	---
0.89498	3	8	Gata1,Ikzf1,Tgfb1	Bcl2l1,Ccnd2,Ccnd3,Cdkn1b,Gata1,Kit,Myc,Vwf	---	---
0.89498	3	5	Cdk8,E2f1,Trp53	Ccne1,Cd44,Myc,Pcna,Rbl1	---	---
0.89506	4	7	Myc,Smarcb1,Tgfb1,Trp53	Ccna2,Ccne1,Cd44,Cdk1,E2f1,Gadd45a,Trp53	---	---
0.89516	3	7	Myc,Nfya,Tgfb1	Ccnb1,Ccnb2,Cdc25c,Cdk1,E2f1,Gadd45a,Txnip	aspartate carbamoyltransferase activity | carbamoyl-phosphate synthase (glutamine-hydrolyzing) activity | dihydroorotase activity	de novo' pyrimidine nucleobase biosynthetic process
0.89527	3	5	E2f3,Max,Trp53	Ccnb1,Cdc25a,E2f1,Ezh2,Myc	---	---
0.89531	2	5	Foxm1,Pml	Birc5,Ccne1,Cdk2,Stmn1,Trp53	aspartate carbamoyltransferase activity | carbamoyl-phosphate synthase (glutamine-hydrolyzing) activity | dihydroorotase activity | ornithine decarboxylase activity	de novo' pyrimidine nucleobase biosynthetic process
0.89556	4	5	Gata1,Gata2,Kit,Trp53	Cdkn1b,Gata1,Itga2b,Kit,Myc	aspartate carbamoyltransferase activity | carbamoyl-phosphate synthase (glutamine-hydrolyzing) activity | dihydroorotase activity | ornithine decarboxylase activity	de novo' pyrimidine nucleobase biosynthetic process
0.89558	4	6	Gata1,Myc,Sp1,Trp53	Ccnd2,Ccnd3,Cdk2,Cdk4,Cdkn1b,Myc	aspartate carbamoyltransferase activity | carbamoyl-phosphate synthase (glutamine-hydrolyzing) activity | dihydroorotase activity	de novo' pyrimidine nucleobase biosynthetic process
0.89566	2	19	Eif4e,Trp53	Bak1,Bcl2l1,Birc5,Cdk2,Cdk4,Cdt1,Grb2,Hmox1,Mcl1,Myc,Nck2,Nedd8,Pcna,Pim1,Plaur,Siva1,Sphk1,Trp53,Ube2c	---	---
0.89583	3	18	E2f1,Foxm1,Myc	Aurkb,Birc5,Ccna2,Ccnb1,Ccnb2,Ccne1,Ccne2,Cdc20,Cdc25a,Cdc25b,Cdk1,Cdk2,Cdkn1b,Foxm1,Myc,Stmn1,Trp53,Vim	---	---
0.89598	3	5	Eif4e,Hras1,Psmd10	Cdk2,Cdk4,Eif4ebp1,Pcna,Trp53	---	---
0.89606	3	10	E2f1,E2f4,E2f6	2810417H13Rik,Cbx5,Cdc25a,Cdc6,Chek2,E2f1,Mcm3,Myc,Rbbp4,Rfc4	---	---
0.89607	2	15	E2f4,Sp1	Ccna2,Cdc25c,Cdk1,Cdk2,Cdkn2c,Dbf4,E2f1,Foxm1,Mcl1,Mybl2,Myc,Pold1,Ranbp1,Rbl1,Trp53	---	---
0.89632	3	11	Foxo3,Hdac1,Myc	Apex1,Ccnb1,Ccnd2,Ccne2,Cdkn1b,Foxm1,Mmp9,Mt1,Mt2,Myc,Plk1	---	---
0.89634	2	7	E2f1,Jak2	Akt1,Bax,Ccnd2,Cdc25a,Cdkn1b,Myc,Trp53	---	---
0.89655	3	10	E2f4,E2f6,Trp53	2810417H13Rik,Cdc25a,Cdc6,Chek2,E2f1,Mcm3,Myc,Rad51ap1,Rbbp4,Rfc4	---	---
0.89678	2	10	Mybl2,Tgfb1	Birc5,Ccna2,Ccnb1,Ccnb2,Cdk1,Cdk2,Mad1l1,Mybl2,Myc,Top2a	---	---
0.89694	2	6	E2f1,Stk11	Ccna2,Cdkn1b,Myc,Rrm1,Stk17b,Top2a	---	---
0.89698	2	5	Hif1a,Mtpn	Bcl2l1,Mif,Myc,Rela,Tgfb1	---	---
0.89705	3	9	E2f4,Max,Myc	Cdc25a,E2f1,E2f2,Myc,Ncl,Npm1,Rbbp4,Suz12,Ube2c	---	---
0.89712	4	5	E2f1,E2f5,Sp1,Tfdp1	Cdk1,E2f1,Mybl2,Myc,Ranbp1	---	---
0.89732	2	10	Tfdp1,Tgfb1	Ccnd3,Ccne1,Cdk1,Cdkn2c,E2f1,Myb,Mybl2,Myc,Rbl1,Trp53	---	---
0.8974	2	7	Brd4,Tgfb1	Cdc25a,Cxcr4,Myb,Myc,Nme1,Pole2,Srm	---	---
0.89752	4	5	Cdkn1b,E2f1,E2f4,Hras1	Cdc25a,Cdk2,Myc,Pcna,Tk1	---	---
0.89776	2	9	Dnmt1,Myc	Actb,Birc5,Cdc25c,Cdk1,Cdkn1b,Dnmt1,Mt1,Myc,Rpl13	---	---
0.89777	2	7	Cdk9,Myc	Cad,Ccnd2,Mmp9,Myc,Ncl,Odc1,Vim	---	---
0.89784	2	7	Smarcb1,Sp1	Bnip3l,Ccna2,Cdk1,Cdkn2c,E2f1,Mybl2,Trp53	---	---
0.8979	3	6	E2f1,E2f8,Myc	Ccna2,Ccnb1,Ccne2,Cdk1,Chek1,E2f1	---	---
0.89814	3	6	Kit,Smarca4,Tgfb1	Cd44,Cdkn1b,Cxcr4,Kit,Lgals3,Myc	---	---
0.89819	3	10	Mgea5,Myc,Trp53	Bcl2l1,Cdk2,Cyfip2,Gadd45a,Pfkm,Tfdp1,Tgfb1,Thbs1,Trp53,Vim	---	---
0.89821	2	15	E2f1,Max	Bax,Cbx5,Ccnb1,Ccnd2,Cdc25a,Cdk4,Cdkn1b,E2f1,E2f2,Eed,Ezh2,Hmga1,Myc,Ncl,Rbbp4	---	---
0.89824	3	5	Ruvbl1,Ruvbl2,Trrap	Ccnd2,Mcm3,Mcm4,Pcna,Rbl1	---	---
0.89827	2	41	E2f4,Myc	Aurkb,Brd2,Ccna2,Ccne1,Ccne2,Cdc25a,Cdc25c,Cdk1,Cdk2,Chek1,Cks2,Drosha,E2f1,E2f2,Exosc8,Foxm1,H2afz,Ier5,Mad2l1,Mcl1,Mcm5,Mcm6,Mki67,Msh2,Myc,Ncl,Npm1,Pcna,Plk1,Pold1,Psat1,Rad51,Ranbp1,Rbbp4,Rrm2,Slc3a2,Srsf2,Stmn1,Suz12,Trp53,Ube2c	---	---
0.89833	2	14	Gata1,Myc	Bcl2l1,Ccnd2,Ccnd3,Cdk2,Cdk4,Cdkn1b,Gp1ba,Hnrnpab,Mbp,Myc,Rpl22,Sox6,Tfrc,Tpm1	---	---
0.89837	3	5	Foxo3,Smarca4,Sp1	Birc5,Bnip3l,Cdkn1b,Mt1,Myc	---	---
0.89845	2	8	Gata1,Jak2	Bcl2l1,Ccnd2,Cd36,Cdkn1b,Cybb,Epor,Mpl,Myc	---	---
0.89852	2	9	Kras,Nfe2l2	Aldoa,Bcl2l1,G6pdx,Gfap,Map1lc3b,Psma7,Tpm1,Trp53,Vcp	---	---
0.89855	3	7	Kit,Myc,Tgfb1	Bcl2l1,Ccnd2,Ccnd3,Cd44,Cdkn1b,Hmox1,Myc	---	---
0.89881	4	6	E2f4,Ep400,Hdac1,Yy1	Ccna2,Cdc6,Foxm1,Plk1,Trp53,Uhrf1	---	---
0.89881	3	5	Gata2,Ikzf1,Kit	Cdkn1b,Gata1,Itga2b,Kit,Myc	---	---
0.89893	3	8	Hsf1,Tgfb1,Trp53	Bax,Bcl2l1,Bub1b,Ccna2,Ccne1,Cdk1,Cks1b,Hmox1	---	---
0.89893	3	7	Erbb2,Mkl1,Trp53	Actb,Bcl2l1,F2r,Mmp9,Myl9,Slpi,Vcl	---	---
0.89894	2	7	Myc,Psmd10	Bax,Cdk2,Cdk4,Cdkn1b,Eif4ebp1,Pcna,Trp53	---	negative regulation of growth of symbiont on or near host surface
0.89905	2	11	Cd44,Kras	Bcl2l1,Birc5,Cd44,Cdkn1b,Ddit3,Dnmt1,Gadd45a,Ly6c2,Thbs1,Vcp,Vim	ribonucleoside-diphosphate reductase activity, thioredoxin disulfide as acceptor	---
0.89919	2	6	Hdac1,Jak2	Bax,Ccnd2,Cdc25a,Cdkn1b,Myc,Trp53	ribonucleoside-diphosphate reductase activity, thioredoxin disulfide as acceptor	---
0.89945	3	10	Cdkn1b,E2f1,Myc	Ccnd3,Cdc25a,Cdk2,Cdk4,Cdkn1b,Mcl1,Mcm5,Mcm7,Myc,Pcna	ribonucleoside-diphosphate reductase activity, thioredoxin disulfide as acceptor	---
0.89967	2	9	Pml,Trp53	Bax,Birc5,Ccne1,Cdk2,Gadd45a,Lyz2,Ndrg1,Stmn1,Trp53	ribonucleoside-diphosphate reductase activity, thioredoxin disulfide as acceptor	---
0.8997	2	5	Cul1,Rbl1	Ccne1,Cdkn1b,Myc,Skp2,Trp53	ribonucleoside-diphosphate reductase activity, thioredoxin disulfide as acceptor	---
0.89976	2	46	Sp1,Trp53	Ada,Alox5,Asns,Bax,Birc5,Ccna2,Ccnd2,Ccnd3,Cdc25b,Cdc25c,Cdk1,Cdk2,Cdk4,Cdkn1b,Cdkn2d,Ctsd,Dbf4,E2f1,Ezr,F2r,Foxm1,Hdac2,Hdc,Hmox1,Kit,Ltb4r1,Mcl1,Mmp9,Msh6,Mybl2,Myc,Ndrg1,Padi4,Pdgfb,Pim1,Plaur,Pold1,Rbl1,Recql4,Slc19a1,Spn,Tgfb1,Trp53,Tspo,Tyms,Vim	---	---
0.89983	4	5	Foxo3,Hdac1,Max,Myc	Apex1,Ccnb1,Ccnd2,Cdkn1b,Myc	---	---
0.90004	4	11	E2f4,Hdac1,Trp53,Yy1	Ccna2,Cdc25c,Cdc6,Foxm1,H2afx,Mcm5,Myc,Plk1,Top2a,Trp53,Uhrf1	---	---
0.90019	3	6	Erbb2,Hdac1,Max	Ccnb1,Ccnd2,Cdc25a,Cdkn1b,Id1,Myc	---	---
0.90034	3	5	Kras,Mgea5,Myc	Bcl2l1,Gadd45a,Thbs1,Trp53,Vim	---	activation of cysteine-type endopeptidase activity involved in apoptotic process by cytochrome c | T cell homeostatic proliferation | positive regulation of neuron apoptotic process
0.90038	3	5	Ikzf1,Myc,Tgfb1	Bcl2l1,Ccnd2,Ccnd3,Cdkn1b,Myc	---	T cell homeostatic proliferation | positive regulation of neuron apoptotic process
0.90046	4	7	E2f1,Hdac1,Hdac2,Myc	Ccne2,Cdk2,Cdkn1b,Mcm5,Mcm7,Myc,Trp53	---	---
0.90082	3	7	Bnip3l,E2f1,Myc	Ccna2,Ccnd3,Ccne2,Chek1,E2f1,Rrm2,Tgfb1	---	---
0.90094	2	5	Cops5,Trp53	Bax,Ccne1,Cdkn1b,H2afx,Trp53	---	---
0.90118	2	15	E2f4,Smarcb1	Ccna2,Ccne1,Cdc6,Cdk1,Cdkn2c,Cenpa,E2f1,Gmnn,Mcm3,Mcm4,Mcm5,Mybl2,Rad51ap1,Smc4,Trp53	leukotriene-A4 hydrolase activity | phosphoglycerate dehydrogenase activity	---
0.90122	3	6	Myc,Sp1,Tfdp1	Ccnd3,Cdk1,E2f1,Myc,Ranbp1,Trp53	---	---
0.9013	3	8	E2f1,Hsf1,Myc	Bax,Ccna2,Ccne1,Cdk1,Foxm1,Hspe1,Mcl1,Vcam1	---	---
0.90139	4	5	Ikzf1,Sp1,Tgfb1,Trp53	Ccnd2,Ccnd3,Cdkn1b,Kit,Myc	---	T cell homeostatic proliferation | positive regulation of neuron apoptotic process
0.9015	2	32	Max,Myc	Apex1,Bax,Cad,Ccnb1,Ccnd2,Cdc25a,Cdk4,Cdkn1b,Ddit3,Dkc1,Dusp2,E2f1,E2f2,Eed,Ezh2,Gadd45a,Hdac2,Hmga1,Id1,Jarid2,Myc,Ncl,Npm1,Odc1,Rbbp4,Rcc1,Serinc3,Suz12,Txnip,Ube2c,Ybx1,Yy1	---	T cell homeostatic proliferation | positive regulation of neuron apoptotic process
0.90151	2	6	Foxo3,Sin3a	Ccnd2,Ddit3,Mmp9,Mxi1,Myc,Txnip	---	T cell homeostatic proliferation | positive regulation of neuron apoptotic process
0.90167	5	5	E2f1,E2f3,E2f4,Polr2a,Rbl1	Ccna2,Ccne1,Cdk2,Mybl2,Myc	---	T cell homeostatic proliferation | positive regulation of neuron apoptotic process
0.90203	2	7	Cdk4,Myc	Cdca7,Cdk4,Cdkn1b,Elavl1,Mcm7,Serinc3,Trp53	---	---
0.90232	2	6	Ptpn11,Trp53	Bcl2l1,Csf3r,Pim1,Plaur,Ptpn11,Trp53	---	---
0.90234	3	5	E2f1,Ruvbl2,Trrap	Ccnd2,Mcm3,Mcm4,Pcna,Rbl1	---	---
0.90236	3	5	Ccnd2,Cops8,E2f1	Ccnd2,Ccnd3,Ccne1,Cdk4,Cdkn1b	---	---
0.90239	2	106	Myc,Trp53	Actb,Afp,Akt1,Apex1,Arl6ip1,Asns,Aurkb,Bag1,Bax,Bcl2l1,Birc5,Bub1,Bub1b,Capns1,Ccna2,Ccnb1,Ccnb2,Ccnd2,Ccnd3,Ccne1,Ccne2,Cd44,Cd47,Cdc20,Cdc25a,Cdc25b,Cdc25c,Cdc42,Cdk1,Cdk2,Cdk4,Cdkn1b,Chek1,Clic4,Ctsd,Cyfip2,Ddit3,Dffb,Dnmt1,Dusp2,E2f1,Eif2b1,Ezh2,F2r,Foxm1,Gadd45a,Gapdh,Gart,Gpi1,H2afz,Hdac2,Hmgn2,Hmox1,Id1,Ier3,Ier5,Ldha,Ly6c2,Lyz2,Mad2l1,Map4k1,Mcl1,Mcm5,Mcm6,Mcm7,Me2,Mki67,Mmp9,Msh2,Mt2,Myc…	---	---
0.90243	2	5	Foxo3,Nfya	Apaf1,Ccnb1,Gadd45a,Ppp1r15a,Txnip	---	---
0.90247	2	9	Cdk9,Polr2a	Cad,Hnrnph1,Magoh,Mybl2,Myc,Ptbp1,Srsf6,Tmsb10,Vim	---	---
0.90261	2	6	Btk,E2f1	Ccnd2,Ccnd3,Ccne1,Cdk2,Cdk4,Ncl	---	---
0.90264	4	5	Gata1,Gata2,Ikzf1,Kit	Cdkn1b,Gata1,Itga2b,Kit,Myc	---	---
0.90265	4	10	Hdac1,Hdac2,Myc,Trp53	Apex1,Ccne2,Cdk2,Cdkn1b,Mcm5,Mcm7,Mmp9,Mt2,Myc,Trp53	---	---
0.90278	2	19	Bnip3l,Trp53	Aurka,Bcl2l1,Ccna2,Ccnd3,Ccne2,Cd47,Cdkn3,Chek1,Ckap2,E2f1,Gadd45a,Gsn,Map4k1,Mybl2,Prim1,Rbl1,Rrm2,Tgfb1,Top2a	---	---
0.90278	5	5	E2f1,E2f3,E2f4,Polr2a,Trp53	Ccna2,Ccne1,Cdk2,Mybl2,Myc	---	---
0.90308	4	6	E2f1,Myc,Sp1,Tfdp1	Ccnd3,Cdk1,E2f1,Myc,Ranbp1,Trp53	---	---
0.90311	4	7	E2f1,E2f4,Ep400,Tgfb1	Ccna2,Cdc25a,E2f1,Mybl2,Pcna,Rbl1,Trp53	---	---
0.90311	3	5	E2f1,Ruvbl1,Trrap	Ccnd2,Mcm3,Mcm4,Pcna,Rbl1	---	---
0.90313	3	5	E2f5,Sp1,Tfdp1	Cdk1,E2f1,Mybl2,Myc,Ranbp1	---	---
0.90318	2	6	Cdkn1b,Foxm1	Cdc25a,Cdk2,Cdkn1b,Mmp9,Myc,Skp2	---	---
0.90334	2	7	Jak2,Pim1	Akt1,Bcl2l1,Ccnd2,Cdc25a,Cdkn1b,Myc,Trp53	---	---
0.90366	2	10	Nras,Yy1	Bcl2l1,Ccnb1,Ccnb2,Cdc25c,Cdc6,Cenpa,Cybb,Foxm1,Kif2c,Mki67	---	---
0.9037	3	5	Myc,Snca,Trp53	Bax,Bcl2l1,Ddit3,Mmp9,Trp53	---	---
0.90374	3	6	Pml,Tgfb1,Trp53	Bax,Birc5,Ccne1,Cdk2,Gadd45a,Trp53	---	---
0.90377	3	9	Hsf1,Myc,Trp53	Bax,Bcl2l1,Bub1b,Ccna2,Ccne1,Cdk1,Foxm1,Hmox1,Mcl1	---	---
0.90387	3	6	E2f1,E2f4,Kras	E2f1,Gmnn,Myc,Slc3a2,Top2a,Trp53	---	---
0.90424	4	7	E2f1,Myc,Smarcb1,Trp53	Ccna2,Ccne1,Cd44,Cdk1,E2f1,Mcm5,Trp53	---	---
0.90433	3	5	Brd4,Myc,Trp53	Aurkb,Cdc25a,Map4k1,Myc,Nme1	---	---
0.90433	3	5	Foxo3,Myc,Nras	Ccnb1,Foxm1,Mki67,Skp2,Ube2c	---	---
0.90445	2	6	Ctnnb1,Vhl	Bcl2l1,Cdkn1b,Lmna,Pcna,Trp53,Vim	---	---
0.9046	3	10	Myc,Sfpi1,Tgfb1	Bax,Ccna2,Ccnd2,Cdc25a,Cdk1,Ddx21,E2f1,Itgam,Myc,Pcna	---	---
0.9047	2	5	E2f6,Rbl1	Cdc25a,Cdc6,E2f1,Mcm3,Myc	---	---
0.90472	3	21	E2f1,Hdac1,Myc	Bax,Ccna2,Ccnb1,Ccnb2,Ccnd2,Ccne1,Ccne2,Cd44,Cdc25a,Cdk1,Cdk2,Cdkn1b,E2f2,Foxm1,Mcm5,Mcm7,Myc,Ncl,Rrm2,Trp53,Tyms	---	---
0.90486	2	5	Nfyb,Sp1	Atp5b,Cdc25c,Cdk1,Tyms,Vim	---	---
0.90504	5	5	Cdkn1b,E2f1,Eif4e,Myc,Trp53	Cdk2,Cdk4,Mcl1,Myc,Pcna	---	---
0.90505	4	6	E2f1,E2f4,Max,Myc	Cdc25a,E2f1,E2f2,Myc,Ncl,Rbbp4	---	---
0.90515	2	8	Nfe2l2,Yy1	Bcl2l1,Cdkn2c,Cybb,Eif4g2,Hmox1,Tpm1,Trp53,Usp14	---	---
0.90528	3	6	E2f1,Polr2a,Tgfb1	Ccna2,Ccne1,Cdk2,Mybl2,Myc,Vim	---	---
0.9054	4	5	E2f4,Polr2a,Rbl1,Tgfb1	Ccna2,Ccne1,Cdk2,Mybl2,Myc	---	---
0.9054	3	5	Erbb2,S100a6,Tgfb1	Cdk1,Cdkn3,Cenpa,Nek2,Tyms	---	---
0.90543	3	5	Sin3a,Tgfb1,Trp53	Ccnd2,Mad1l1,Mmp9,Myc,Pmm1	---	---
0.9056	4	9	Foxo3,Max,Myc,Trp53	Apex1,Ccnb1,Ccnd2,Cdk4,Cdkn1b,Ddit3,Gadd45a,Myc,Ube2c	---	---
0.90565	2	10	Cdk2,Tgfb1	Ccnd3,Ccne1,Cd34,Cdc25a,Cdk4,E2f1,Mybl2,Myc,Pcna,Rbl1	---	positive regulation of cell aging
0.90575	2	6	Kit,Smarca4	Cd44,Cdkn1b,Cxcr4,Kit,Lgals3,Myc	---	---
0.90583	4	5	E2f1,Polr2a,Rbl1,Tgfb1	Ccna2,Ccne1,Cdk2,Mybl2,Myc	---	---
0.90586	2	8	Foxo3,Smarca4	Birc5,Bnip3l,Ccne2,Cdkn1b,Gadd45a,Mt1,Mxd1,Myc	---	---
0.90593	2	5	Cldn7,Tgfb1	Lgals3,Lta4h,Mmp9,Phgdh,Serpinb1a	---	---
0.90598	2	5	Ikzf1,Srf	Bcl2l1,Gata1,Gp1ba,Gp9,Itga2b	---	---
0.90611	4	5	Gata1,Gata2,Ikzf1,Trp53	Cdkn1b,Gata1,Itga2b,Kit,Myc	---	---
0.90653	3	6	Btk,Gata1,Tgfb1	Bcl2l1,Ccnd2,Ccnd3,Cdk2,Cdk4,Itgb3	---	---
0.90655	3	5	E2f4,Polr2a,Tgfb1	Ccna2,Ccne1,Cdk2,Mybl2,Myc	---	---
0.90664	3	42	E2f1,Myc,Trp53	Akt1,Aurkb,Bax,Birc5,Ccna2,Ccnb1,Ccnb2,Ccnd2,Ccnd3,Ccne1,Ccne2,Cd44,Cdc20,Cdc25a,Cdc25b,Cdk1,Cdk2,Cdk4,Cdkn1b,Chek1,Dnmt1,E2f1,Ezh2,Foxm1,Hmgn2,Mad2l1,Mcl1,Mcm5,Mcm6,Mcm7,Msh2,Myc,Pcna,Pold1,Rad51,Rbbp4,Rrm2,Stmn1,Tgfb1,Trp53,Tyms,Vim	BH3 domain binding	---
0.90679	3	10	E2f1,E2f6,Trp53	2810417H13Rik,Apaf1,Cdc25a,Cdc6,Chek2,E2f1,Mcm3,Myc,Rbbp4,Rfc4	---	---
0.90683	3	5	Erbb2,Pin1,Tgfb1	Bub1,Ccne2,Cenpa,Mmp9,Myc	---	---
0.9069	2	8	Cdk9,Trp53	Ccnd2,G6pdx,Gata1,Mmp9,Mybl2,Myc,Tmsb10,Vim	---	---
0.90717	3	11	Bnip3l,Myc,Trp53	Bcl2l1,Ccna2,Ccnd3,Ccne2,Cd47,Chek1,E2f1,Gadd45a,Map4k1,Rrm2,Tgfb1	---	---
0.90718	2	8	Myc,Tfdp1	Ccnd3,Ccne1,Cdk1,E2f1,Myc,Ranbp1,Stmn1,Trp53	---	---
0.90719	3	6	Foxm1,Myc,Nras	Ccnb1,Ccnb2,Ccne1,Cdc20,Foxm1,Skp2	---	---
[truncated: 632 more rows]
