# Supplementary material for: Deciphering the Developmental Dynamics of the Mouse Liver Transcriptome
Source: PLoS One. 2015 Oct 23;10(10):e0141220. doi: 10.1371/journal.pone.0141220 (PMC4619800; doi:10.1371/journal.pone.0141220)
Supplement: S19 Table — (XLSX) [file pone.0141220.s025.xlsx]

## Sheet: Prenatal and Adult
Upstream regulatory module (Prenatal and Adult)
ICC	#Upstream regulators	#Targets	Upstream Regulators	Targets	GO molecular functions	GO biological processes
0.57303	2	3	Nfe2l2,Sfpi1	Acp5,Fth1,Gpx1	acid phosphatase activity | ferroxidase activity | ferric iron binding | glutathione peroxidase activity | selenium binding | glutathione binding | phospholipid-hydroperoxide glutathione peroxidase activity	negative regulation of interleukin-1 beta production | negative regulation of interleukin-12 production | negative regulation of superoxide anion generation | negative regulation of nitric oxide biosynthetic process | bone resorption | iron ion transport | cellular iron ion homeostasis | intracellular sequestering of iron ion | response to reactive oxygen species | temperature homeostasis | endot…
