# Supplementary material for: Deciphering the Developmental Dynamics of the Mouse Liver Transcriptome
Source: PLoS One. 2015 Oct 23;10(10):e0141220. doi: 10.1371/journal.pone.0141220 (PMC4619800; doi:10.1371/journal.pone.0141220)
Supplement: S20 Table — (XLSX) [file pone.0141220.s026.xlsx]

## Sheet: Neonatal
Upstream regulatory module (Neonatal)
ICC	#Upstream regulators	#Targets	Upstream Regulators	Targets	GO molecular functions	GO biological processes
0.93985	2	46	Tgfb1,Trp53	Acta2,Actn1,Bcl2l11,C1qc,Cav1,Col1a1,Col1a2,Col4a1,Col6a2,Csf1,Csf1r,Ctnnb1,Ctsb,Dkk3,Emilin1,Fam3c,Fbln2,Fhl1,Fn1,Fyn,Gatm,Hspg2,Icam1,Igf2,Il10ra,Mapk3,Mfap2,Myh9,Myo1c,Nos3,P4ha1,Pdgfrb,Pecam1,Postn,Ptgs1,Rhob,S100a4,Sall2,Serpinh1,Smad6,Spc25,Src,Tgfbr2,Tgm2,Thy1,Timp2	platelet-derived growth factor binding | macrophage colony-stimulating factor receptor activity | growth factor receptor binding | interleukin-10 receptor activity | MAP kinase activity | actin-dependent ATPase activity | nitric-oxide synthase activity | procollagen-proline 4-dioxygenase activity | metalloendopeptidase inhibitor activity	regulation of the force of heart contraction by chemical signal | negative regulation of tyrosine phosphorylation of Stat5 protein | caveola assembly | cellular response to peptide hormone stimulus | caveolin-mediated endocytosis | angiotensin-activated signaling pathway involved in heart process | negative regulation of peptidyl-tyrosine autophosphorylation | collagen biosynthetic process | prot…
0.96566	2	43	Erbb2,Tgfb1	Abl1,Acta2,Adam19,Bace1,Col1a1,Col4a1,Col5a1,Col6a1,Col6a2,Csf1r,Ctnnb1,Ctsb,Elk3,Fbln2,Fn1,Fscn1,Igf2,Itga5,Ltbp3,Mfap2,Mmp11,Mmp14,Nedd9,Nrbp1,Pdlim4,Pfn2,Ptgs1,Rab31,Ralb,Rhob,S100a4,Sdpr,Sfrp1,Sirpa,Smad3,Smtn,Sparc,Src,Tagln,Tax1bp3,Thy1,Tnc,Tsc22d1	protein tyrosine kinase activity | platelet-derived growth factor binding | proteoglycan binding | macrophage colony-stimulating factor receptor activity	B cell proliferation involved in immune response | collagen fibril organization | collagen biosynthetic process | protein heterotrimerization | basement membrane organization | tendon development | cellular response to macrophage colony-stimulating factor stimulus | positive regulation of fibroblast growth factor receptor signaling pathway | trachea morphogenesis | lung induction | mesenchymal ce…
0.7201	2	38	Hras1,Trp53	Antxr1,Anxa6,Bcl2l11,C1qc,Calu,Cav1,Cd97,Col1a1,Col1a2,Col4a1,Col5a2,Col6a2,Csf1,Ctnnb1,Ctsb,Eif4e2,Fbln2,Fhl1,Fn1,Fstl1,Icam1,Igf2,Mapk12,Mapk3,Mcam,Mmp23,Myo1c,Nid2,Pdgfrb,Postn,Prelid1,Ptgs1,Raf1,Rbbp7,Rhob,S100a4,Tgm2,Wsb2	platelet-derived growth factor binding | MAP kinase activity | phosphatidic acid transporter activity	negative regulation of tyrosine phosphorylation of Stat5 protein | caveola assembly | caveolin-mediated endocytosis | negative regulation of peptidyl-tyrosine autophosphorylation | protein heterotrimerization | positive regulation of fibroblast growth factor receptor signaling pathway | trachea morphogenesis | lung induction | mesenchymal cell proliferation involved in lung development | cellular…
0.90239	2	38	Myc,Trp53	Actn1,Actn4,Akap12,Anxa6,Bcl2a1b,Cav1,Col14a1,Col1a1,Col1a2,Col4a1,Col5a2,Cstb,Ctnnb1,Ctsb,Dusp5,Erbb2,Fabp4,Fbln2,Fkbp5,Fn1,Fstl1,H19,Icam1,Idh2,Lamb2,Mapk3,Myo1c,Pdgfrb,Pecam1,Peg3,Rbbp7,Rhob,Serpinh1,Slc16a1,Tgfbr2,Thbs2,Thy1,Timp2	platelet-derived growth factor binding | isocitrate dehydrogenase (NADP+) activity | MAP kinase activity | metalloendopeptidase inhibitor activity	negative regulation of cellular component movement | positive regulation of cellular component movement | negative regulation of tyrosine phosphorylation of Stat5 protein | caveola assembly | caveolin-mediated endocytosis | negative regulation of peptidyl-tyrosine autophosphorylation | collagen biosynthetic process | positive regulation of fibroblast growth factor receptor signaling pathway | tra…
0.88504	2	36	Myc,Tgfb1	Actn1,Acvr1,Adm,Aqp1,Cav1,Cd86,Col1a1,Col1a2,Col4a1,Col5a1,Ctnnb1,Ctsb,Ext2,Fabp5,Fbln2,Fbn1,Fn1,Fut8,Icam1,Itgal,Klf10,Mapk3,Myo1c,Pdgfrb,Pecam1,Rarg,Rhob,Serpinh1,Sfrp1,Sparc,Tgfbr2,Thy1,Timp2,Tnc,Tspan7,Unc119	activin receptor activity, type I | transforming growth factor beta binding | water transmembrane transporter activity | glycerol transmembrane transporter activity | carbon dioxide transmembrane transporter activity | extracellular matrix structural constituent | platelet-derived growth factor binding | proteoglycan binding | MAP kinase activity | metalloendopeptidase inhibitor activity	positive regulation of determination of dorsal identity | water transport | glycerol transport | carbon dioxide transmembrane transport | renal water absorption | cellular response to mercury ion | maintenance of symbiont-containing vacuole by host | negative regulation of tyrosine phosphorylation of Stat5 protein | caveola assembly | caveolin-mediated endocytosis | negative regulation of peptidy…
0.77588	2	27	Sp1,Tgfb1	Acta2,Acvrl1,Bace1,Cav1,Cd40,Col1a1,Col1a2,Dnmt3a,Fn1,Igf2,Il15,Il2rb,Krt19,Mmp11,Mmp14,Nos3,Npr1,Pdgfrb,Ptgs1,Smad3,Sparc,Src,Tagln,Tgfbr2,Timp2,Tlr2,Tnc	transforming growth factor beta-activated receptor activity | transforming growth factor beta receptor activity, type I | peptidase activator activity | platelet-derived growth factor binding | DNA (cytosine-5-)-methyltransferase activity | interleukin-2 receptor activity | interleukin-2 binding | nitric-oxide synthase activity | guanylate cyclase activity | natriuretic peptide receptor activity …	transforming growth factor beta receptor signaling pathway | lymphatic endothelial cell differentiation | cellular response to transforming growth factor beta stimulus | regulation of the force of heart contraction by chemical signal | positive regulation of peptidase activity | negative regulation of tyrosine phosphorylation of Stat5 protein | caveola assembly | angiotensin-activated signaling p…
0.86277	2	24	Erbb2,Trp53	Acta2,Col1a1,Col4a1,Col5a2,Col6a2,Csf1r,Ctnnb1,Ctsb,Erbb2,Fbln2,Fn1,Fstl1,H19,Igf2,Mfap2,Nfkb1,Nfkb2,Ptgs1,Ptpn1,Rhob,S100a4,Src,Thy1,Wsb2	macrophage colony-stimulating factor receptor activity	cellular response to macrophage colony-stimulating factor stimulus | positive regulation of fibroblast growth factor receptor signaling pathway | trachea morphogenesis | lung induction | mesenchymal cell proliferation involved in lung development | platelet-derived growth factor receptor-beta signaling pathway
0.74929	2	24	Htt,Tgfb1	Acta2,Aqp1,Bcl2l11,Col4a1,Col6a1,Csf1r,Ctnnb1,Cttn,Dkk3,Ednrb,Fhl1,Fn1,Gnb5,Igf2,Il15,Mfap4,Mmp14,Pdlim4,Pfn2,Serpinh1,Sfrp1,Sirpa,Tagln,Tgm2	water transmembrane transporter activity | glycerol transmembrane transporter activity | carbon dioxide transmembrane transporter activity | macrophage colony-stimulating factor receptor activity | endothelin receptor activity	water transport | glycerol transport | carbon dioxide transmembrane transport | renal water absorption | cellular response to mercury ion | maintenance of symbiont-containing vacuole by host | positive regulation of fibroblast apoptotic process | cellular response to macrophage colony-stimulating factor stimulus | positive regulation of fibroblast growth factor receptor signaling pathway | trache…
0.71783	3	23	Hras1,Tgfb1,Trp53	Bcl2l11,C1qc,Cav1,Col1a1,Col1a2,Col4a1,Col6a2,Csf1,Ctnnb1,Ctsb,Fbln2,Fhl1,Fn1,Icam1,Igf2,Mapk3,Myo1c,Pdgfrb,Postn,Ptgs1,Rhob,S100a4,Tgm2	platelet-derived growth factor binding | MAP kinase activity	negative regulation of tyrosine phosphorylation of Stat5 protein | caveola assembly | caveolin-mediated endocytosis | negative regulation of peptidyl-tyrosine autophosphorylation | protein heterotrimerization | positive regulation of fibroblast growth factor receptor signaling pathway | trachea morphogenesis | lung induction | mesenchymal cell proliferation involved in lung development
0.9767	2	22	Sp1,Sp3	Acta2,Aebp1,Afap1l1,Akap12,Cd40,Col1a1,Col1a2,Dhfr,Dnmt3a,Igf2,Il2rb,Jam2,Nos3,Ptgs1,Ptpn1,Sparc,Src,Tagln,Tgfbr2,Timp2,Tlr2,Tnc	dihydrofolate reductase activity | DNA (cytosine-5-)-methyltransferase activity | interleukin-2 receptor activity | interleukin-2 binding | nitric-oxide synthase activity | metalloendopeptidase inhibitor activity | triacyl lipopeptide binding | diacyl lipopeptide binding	methylation-dependent chromatin silencing | DNA methylation involved in embryo development | C-5 methylation of cytosine | interleukin-2-mediated signaling pathway | platelet-derived growth factor receptor-beta signaling pathway | response to cholesterol | cellular response to bacterial lipopeptide
0.67962	2	20	Hras1,Myc	Adm,Anxa6,Capn2,Cav1,Col1a1,Col1a2,Col4a1,Col5a2,Ctnnb1,Ctsb,Fbln2,Fn1,Fstl1,Icam1,Mapk3,Myo1c,Pdgfrb,Rbbp7,Rhob,Sparc	calcium-dependent cysteine-type endopeptidase activity | platelet-derived growth factor binding | MAP kinase activity	negative regulation of tyrosine phosphorylation of Stat5 protein | caveola assembly | caveolin-mediated endocytosis | negative regulation of peptidyl-tyrosine autophosphorylation | positive regulation of fibroblast growth factor receptor signaling pathway | trachea morphogenesis | lung induction | mesenchymal cell proliferation involved in lung development | cellular heat acclimation
0.79564	2	20	Kras,Tgfb1	Bsg,Cav1,Col1a1,Col4a1,Ctnnb1,Dnmt3a,Fbln2,Fbn1,Igf2,Mapk14,Rhob,Rhoc,S100a4,Sirpa,Sparc,Stat3,Tgfbr2,Thy1,Timp2,Tnc	DNA (cytosine-5-)-methyltransferase activity | MAP kinase activity | metalloendopeptidase inhibitor activity	negative regulation of tyrosine phosphorylation of Stat5 protein | caveola assembly | negative regulation of peptidyl-tyrosine autophosphorylation | positive regulation of fibroblast growth factor receptor signaling pathway | trachea morphogenesis | trachea formation | lung induction | mesenchymal cell proliferation involved in lung development | methylation-dependent chromatin silencing | DNA me…
-0.91316	2	19	F2,Tgfb1	Acta2,Cd68,Col1a1,Col4a1,Dkk3,Ednrb,Ets1,Fhl1,Fn1,Icam1,Loxl2,Mapk3,Myh9,Nos3,Rhob,Slc12a7,Smtn,Timp2,Tnnt2	endothelin receptor activity | MAP kinase activity | nitric-oxide synthase activity | metalloendopeptidase inhibitor activity | troponin I binding	endothelin receptor signaling pathway
0.90909	3	19	Myc,Tgfb1,Trp53	Actn1,Cav1,Col1a1,Col1a2,Col4a1,Ctnnb1,Ctsb,Fbln2,Fn1,Icam1,Mapk3,Myo1c,Pdgfrb,Pecam1,Rhob,Serpinh1,Tgfbr2,Thy1,Timp2	platelet-derived growth factor binding | MAP kinase activity | metalloendopeptidase inhibitor activity	negative regulation of tyrosine phosphorylation of Stat5 protein | caveola assembly | caveolin-mediated endocytosis | negative regulation of peptidyl-tyrosine autophosphorylation | collagen biosynthetic process | positive regulation of fibroblast growth factor receptor signaling pathway | trachea morphogenesis | trachea formation | lung induction | mesenchymal cell proliferation involved in lung …
-0.72188	2	18	Egfr,Tgfb1	Acta2,Bcl2l11,Cav1,Col1a1,Col6a1,Col6a2,Ctnnb1,Fbln2,Fbn1,Icam1,Igf2,Postn,Ptgs1,Rhob,Sfrp1,Stat3,Tgm2,Tnc	---	positive regulation of fibroblast apoptotic process | negative regulation of tyrosine phosphorylation of Stat5 protein | caveola assembly | negative regulation of peptidyl-tyrosine autophosphorylation | protein heterotrimerization | positive regulation of fibroblast growth factor receptor signaling pathway | trachea morphogenesis | lung induction | mesenchymal cell proliferation involved in lung …
0.80238	2	18	Erbb2,Myc	Col1a1,Col4a1,Col5a1,Col5a2,Ctnnb1,Ctsb,Emp1,Erbb2,Fbln2,Fn1,Fstl1,H19,Lum,Rhob,Sfrp1,Sparc,Thy1,Tnc	platelet-derived growth factor binding | proteoglycan binding	collagen fibril organization | collagen biosynthetic process | skin development | tendon development | eye morphogenesis | negative regulation of endodermal cell differentiation | positive regulation of fibroblast growth factor receptor signaling pathway | trachea morphogenesis | lung induction | mesenchymal cell proliferation involved in lung development | negative regulation of B cell different…
0.86823	2	18	Kras,Myc	Cav1,Col1a1,Col4a1,Ctnnb1,Dbn1,Dusp5,Fbln2,Fbn1,Fstl1,Gpc3,Peg3,Rhob,Sparc,Tead2,Tgfbr2,Thy1,Timp2,Tnc	metalloendopeptidase inhibitor activity	maintenance of protein location in cell | negative regulation of tyrosine phosphorylation of Stat5 protein | caveola assembly | negative regulation of peptidyl-tyrosine autophosphorylation | positive regulation of fibroblast growth factor receptor signaling pathway | trachea morphogenesis | trachea formation | lung induction | mesenchymal cell proliferation involved in lung development | response…
0.88284	2	18	Kras,Trp53	Cav1,Col1a1,Col4a1,Ctnnb1,Dhfr,Dusp5,Fbln2,Fstl1,Igf2,Mapk12,Mcam,Peg3,Rhob,S100a4,Scmh1,Tgfbr2,Thy1,Timp2	dihydrofolate reductase activity | metalloendopeptidase inhibitor activity	negative regulation of tyrosine phosphorylation of Stat5 protein | caveola assembly | negative regulation of peptidyl-tyrosine autophosphorylation | positive regulation of fibroblast growth factor receptor signaling pathway | trachea morphogenesis | trachea formation | lung induction | mesenchymal cell proliferation involved in lung development | response to cholesterol
0.90584	2	18	Myd88,Ticam1	Atp6v1e1,Cd38,Cd40,Cd86,Ednrb,Ets2,Fpr1,Icam1,Il15,Nes,Nfkb1,Nfkb2,Pilra,Ppap2a,Relb,Samhd1,Tlr2,Tsc22d1	NAD+ nucleosidase activity | endothelin receptor activity | N-formyl peptide receptor activity | phosphatidate phosphatase activity | triacyl lipopeptide binding | diacyl lipopeptide binding	positive regulation of B cell proliferation | endothelin receptor signaling pathway | NIK/NF-kappaB signaling | diacylglycerol biosynthetic process | cellular response to bacterial lipopeptide
0.89976	2	18	Sp1,Trp53	Acta2,Akap12,Cav1,Ckb,Col1a1,Col1a2,Dhfr,Fn1,Hadha,Hdac3,Igf2,Nos3,Pdgfrb,Ptgs1,Ptpn1,Src,Tgfbr2,Timp2	platelet-derived growth factor binding | dihydrofolate reductase activity | enoyl-CoA hydratase activity | long-chain-3-hydroxyacyl-CoA dehydrogenase activity | nitric-oxide synthase activity | metalloendopeptidase inhibitor activity	regulation of the force of heart contraction by chemical signal | negative regulation of tyrosine phosphorylation of Stat5 protein | caveola assembly | angiotensin-activated signaling pathway involved in heart process | negative regulation of peptidyl-tyrosine autophosphorylation | platelet-derived growth factor receptor-beta signaling pathway | response to cholesterol
-0.93794	2	17	Apoe,Tgfb1	Acta2,Cd40,Cd68,Cd86,Col1a1,Csf1,Ctnnb1,Ctsb,Emilin1,Fyn,Hspg2,Icam1,Il10ra,Itga5,Mapk3,Nos3,Thy1	interleukin-10 receptor activity | MAP kinase activity | nitric-oxide synthase activity	positive regulation of fibroblast growth factor receptor signaling pathway | trachea morphogenesis | lung induction | mesenchymal cell proliferation involved in lung development
0.68908	2	17	Hras1,Kras	Cav1,Col1a1,Col4a1,Ctnnb1,Elk1,Fbln2,Fstl1,Igf2,Mapk12,Mcam,Nqo1,Rhob,S100a4,Sirpa,Sparc,Spry2,Stat3	NAD(P)H dehydrogenase (quinone) activity	negative regulation of tyrosine phosphorylation of Stat5 protein | caveola assembly | negative regulation of peptidyl-tyrosine autophosphorylation | positive regulation of fibroblast growth factor receptor signaling pathway | trachea morphogenesis | lung induction | mesenchymal cell proliferation involved in lung development
0.76737	3	17	Hras1,Myc,Trp53	Anxa6,Cav1,Col1a1,Col1a2,Col4a1,Col5a2,Ctnnb1,Ctsb,Fbln2,Fn1,Fstl1,Icam1,Mapk3,Myo1c,Pdgfrb,Rbbp7,Rhob	platelet-derived growth factor binding | MAP kinase activity	negative regulation of tyrosine phosphorylation of Stat5 protein | caveola assembly | caveolin-mediated endocytosis | negative regulation of peptidyl-tyrosine autophosphorylation | positive regulation of fibroblast growth factor receptor signaling pathway | trachea morphogenesis | lung induction | mesenchymal cell proliferation involved in lung development | cellular heat acclimation
0.91824	2	17	Htt,Trp53	Acta2,Akap12,Bcl2l11,Bid,Col4a1,Csf1r,Ctnnb1,Dkk3,Dusp5,Fhl1,Fn1,Igf2,Mcam,Ppp5c,Serpinh1,Tgm2,Thbs2	macrophage colony-stimulating factor receptor activity	positive regulation of protein homooligomerization | positive regulation of release of cytochrome c from mitochondria | cellular response to macrophage colony-stimulating factor stimulus | positive regulation of fibroblast growth factor receptor signaling pathway | trachea morphogenesis | lung induction | mesenchymal cell proliferation involved in lung development
0.7271	2	17	Sp3,Tgfb1	Acta2,Cd40,Col1a1,Col1a2,Dnmt3a,Igf2,Il2rb,Nos3,Ptgs1,Serpinh1,Sparc,Src,Tagln,Tgfbr2,Timp2,Tlr2,Tnc	DNA (cytosine-5-)-methyltransferase activity | interleukin-2 receptor activity | interleukin-2 binding | nitric-oxide synthase activity | metalloendopeptidase inhibitor activity | triacyl lipopeptide binding | diacyl lipopeptide binding	collagen biosynthetic process | methylation-dependent chromatin silencing | DNA methylation involved in embryo development | C-5 methylation of cytosine | interleukin-2-mediated signaling pathway | response to cholesterol | cellular response to bacterial lipopeptide
-0.88716	2	16	Apoe,Trp53	Acta2,Calu,Col1a1,Csf1,Ctnnb1,Ctsb,Emilin1,Fkbp5,Fyn,Hspg2,Icam1,Il10ra,Map2k7,Mapk3,Nos3,Thy1	interleukin-10 receptor activity | MAP kinase activity | nitric-oxide synthase activity	positive regulation of fibroblast growth factor receptor signaling pathway | trachea morphogenesis | lung induction | mesenchymal cell proliferation involved in lung development | stress-activated MAPK cascade
0.63999	2	16	Erbb2,Htt	Acta2,Col4a1,Col6a1,Csf1r,Ctnnb1,Figf,Fn1,Igf2,Marcks,Mmp14,Pdlim4,Pfn2,Prkcdbp,Sfrp1,Sirpa,Tagln	macrophage colony-stimulating factor receptor activity | vascular endothelial growth factor receptor binding	cellular response to macrophage colony-stimulating factor stimulus | positive regulation of fibroblast growth factor receptor signaling pathway | trachea morphogenesis | lung induction | mesenchymal cell proliferation involved in lung development | negative regulation of ruffle assembly | negative regulation of B cell differentiation
0.73831	2	16	Erbb2,Sp1	Acta2,Bace1,Col1a1,Fn1,Igf2,Jam2,Marcks,Mmp11,Mmp14,Ptgs1,Ptpn1,Smad3,Sparc,Src,Tagln,Tnc	---	platelet-derived growth factor receptor-beta signaling pathway | negative regulation of wound healing
0.92276	3	16	Erbb2,Tgfb1,Trp53	Acta2,Col1a1,Col4a1,Col6a2,Csf1r,Ctnnb1,Ctsb,Fbln2,Fn1,Igf2,Mfap2,Ptgs1,Rhob,S100a4,Src,Thy1	macrophage colony-stimulating factor receptor activity	cellular response to macrophage colony-stimulating factor stimulus | positive regulation of fibroblast growth factor receptor signaling pathway | trachea morphogenesis | lung induction | mesenchymal cell proliferation involved in lung development
0.82656	3	16	Sp1,Sp3,Tgfb1	Acta2,Cd40,Col1a1,Col1a2,Dnmt3a,Igf2,Il2rb,Nos3,Ptgs1,Sparc,Src,Tagln,Tgfbr2,Timp2,Tlr2,Tnc	DNA (cytosine-5-)-methyltransferase activity | interleukin-2 receptor activity | interleukin-2 binding | nitric-oxide synthase activity | metalloendopeptidase inhibitor activity | triacyl lipopeptide binding | diacyl lipopeptide binding	methylation-dependent chromatin silencing | DNA methylation involved in embryo development | C-5 methylation of cytosine | interleukin-2-mediated signaling pathway | response to cholesterol | cellular response to bacterial lipopeptide
-0.61391	2	15	Cebpb,Tgfb1	Acta2,Aplnr,Col1a1,Col1a2,Csf1r,Ctnnb1,Dab2,Fhl1,Fzd1,Icam1,Itgal,Lamc1,Mmp11,Ptgs1,Stat3	macrophage colony-stimulating factor receptor activity | clathrin adaptor activity | cargo receptor activity	positive regulation of epithelial to mesenchymal transition | cellular response to macrophage colony-stimulating factor stimulus | positive regulation of fibroblast growth factor receptor signaling pathway | trachea morphogenesis | lung induction | mesenchymal cell proliferation involved in lung development | negative regulation of protein localization to plasma membrane | positive regulation of …
-0.69381	2	15	Egfr,Trp53	Acta2,Bcl2l11,Cav1,Col1a1,Col5a2,Col6a2,Ctnnb1,Erbb2,Fbln2,Icam1,Igf2,Postn,Ptgs1,Rhob,Tgm2	---	negative regulation of tyrosine phosphorylation of Stat5 protein | caveola assembly | negative regulation of peptidyl-tyrosine autophosphorylation | positive regulation of fibroblast growth factor receptor signaling pathway | trachea morphogenesis | lung induction | mesenchymal cell proliferation involved in lung development
0.68607	3	15	Hras1,Myc,Tgfb1	Adm,Cav1,Col1a1,Col1a2,Col4a1,Ctnnb1,Ctsb,Fbln2,Fn1,Icam1,Mapk3,Myo1c,Pdgfrb,Rhob,Sparc	platelet-derived growth factor binding | MAP kinase activity	negative regulation of tyrosine phosphorylation of Stat5 protein | caveola assembly | caveolin-mediated endocytosis | negative regulation of peptidyl-tyrosine autophosphorylation | positive regulation of fibroblast growth factor receptor signaling pathway | trachea morphogenesis | lung induction | mesenchymal cell proliferation involved in lung development
0.73946	2	15	Rela,Trp53	Acta2,Actn4,Ap1b1,Bcl2a1b,Bcl2l11,Cav1,Col1a1,Col1a2,Ctsb,Erbb2,Icam1,Nfkb1,Nfkb2,Pecam1,Tgm2	---	positive regulation of cellular component movement | negative regulation of tyrosine phosphorylation of Stat5 protein | caveola assembly | negative regulation of peptidyl-tyrosine autophosphorylation
-0.62778	2	14	Cebpb,Trp53	Acta2,Antxr1,Bcl2a1b,Col1a1,Col1a2,Col5a2,Csf1r,Ctnnb1,Dhfr,Fabp4,Fhl1,Icam1,Ptgs1,Rbbp7	macrophage colony-stimulating factor receptor activity | dihydrofolate reductase activity	cellular response to macrophage colony-stimulating factor stimulus | positive regulation of fibroblast growth factor receptor signaling pathway | trachea morphogenesis | lung induction | mesenchymal cell proliferation involved in lung development | cellular heat acclimation
-0.80889	2	14	Egfr,Erbb2	Acta2,Col1a1,Col5a2,Col6a1,Col6a2,Ctnnb1,Elk1,Erbb2,Fbln2,Igf2,Ptgs1,Rhob,Sfrp1,Tnc	---	protein heterotrimerization | positive regulation of fibroblast growth factor receptor signaling pathway | trachea morphogenesis | lung induction | mesenchymal cell proliferation involved in lung development | negative regulation of B cell differentiation
0.62779	3	14	Erbb2,Hras1,Trp53	Col1a1,Col4a1,Col5a2,Col6a2,Ctnnb1,Ctsb,Fbln2,Fn1,Fstl1,Igf2,Ptgs1,Rhob,S100a4,Wsb2	---	positive regulation of fibroblast growth factor receptor signaling pathway | trachea morphogenesis | lung induction | mesenchymal cell proliferation involved in lung development
0.9417	2	14	Hmga1,Tgfb1	Acta2,Cav1,Col1a1,Col1a2,Col4a1,Dab2,Il15,Itgal,Klf2,Rhob,Serpinh1,Sparc,Stat3,Tagln	platelet-derived growth factor binding | clathrin adaptor activity | cargo receptor activity	negative regulation of tyrosine phosphorylation of Stat5 protein | caveola assembly | negative regulation of peptidyl-tyrosine autophosphorylation | collagen biosynthetic process | negative regulation of protein localization to plasma membrane | positive regulation of clathrin-mediated endocytosis
0.76819	2	14	Nfyb,Trp53	Acta2,Adrbk2,Bcl2l11,Cav1,Col1a1,Col1a2,Ctnnb1,Iffo1,Pdgfrb,Pgm3,Rhob,S100a4,Son,Tgfbr2	platelet-derived growth factor binding | phosphoacetylglucosamine mutase activity | phosphoglucomutase activity	negative regulation of tyrosine phosphorylation of Stat5 protein | caveola assembly | negative regulation of peptidyl-tyrosine autophosphorylation | positive regulation of fibroblast growth factor receptor signaling pathway | trachea morphogenesis | trachea formation | lung induction | mesenchymal cell proliferation involved in lung development | UDP-N-acetylglucosamine biosynthetic process | glu…
0.90038	2	14	Smad3,Tgfb1	Acta2,Bcl2l11,Col1a1,Col1a2,Col6a1,Ctnnb1,Il15,Rhob,S100a4,Smad3,Tagln,Tnc,Tpm3,Tpsb2	platelet-derived growth factor binding	protein heterotrimerization | positive regulation of fibroblast growth factor receptor signaling pathway | trachea morphogenesis | lung induction | mesenchymal cell proliferation involved in lung development | negative regulation of wound healing
0.78498	3	13	Erbb2,Htt,Tgfb1	Acta2,Col4a1,Col6a1,Csf1r,Ctnnb1,Fn1,Igf2,Mmp14,Pdlim4,Pfn2,Sfrp1,Sirpa,Tagln	macrophage colony-stimulating factor receptor activity	cellular response to macrophage colony-stimulating factor stimulus | positive regulation of fibroblast growth factor receptor signaling pathway | trachea morphogenesis | lung induction | mesenchymal cell proliferation involved in lung development | negative regulation of ruffle assembly | negative regulation of B cell differentiation
0.77398	2	13	Erbb2,Kras	Col1a1,Col4a1,Ctnnb1,Elk1,Fbln2,Fstl1,Igf2,Rhob,S100a4,Sirpa,Sparc,Thy1,Tnc	---	positive regulation of fibroblast growth factor receptor signaling pathway | trachea morphogenesis | lung induction | mesenchymal cell proliferation involved in lung development
0.82662	3	13	Erbb2,Sp1,Tgfb1	Acta2,Bace1,Col1a1,Fn1,Igf2,Mmp11,Mmp14,Ptgs1,Smad3,Sparc,Src,Tagln,Tnc	---	negative regulation of wound healing
0.77009	4	13	Hras1,Myc,Tgfb1,Trp53	Cav1,Col1a1,Col1a2,Col4a1,Ctnnb1,Ctsb,Fbln2,Fn1,Icam1,Mapk3,Myo1c,Pdgfrb,Rhob	platelet-derived growth factor binding | MAP kinase activity	negative regulation of tyrosine phosphorylation of Stat5 protein | caveola assembly | caveolin-mediated endocytosis | negative regulation of peptidyl-tyrosine autophosphorylation | positive regulation of fibroblast growth factor receptor signaling pathway | trachea morphogenesis | lung induction | mesenchymal cell proliferation involved in lung development
0.74026	2	13	Hras1,Sp1	Afap1l1,Cav1,Col1a1,Col1a2,Fn1,Igf2,Krt19,Mmp14,Pdgfrb,Ptgs1,Smad3,Sparc,Tagln	peptidase activator activity | platelet-derived growth factor binding	positive regulation of peptidase activity | negative regulation of tyrosine phosphorylation of Stat5 protein | caveola assembly | negative regulation of peptidyl-tyrosine autophosphorylation | negative regulation of wound healing
0.78267	2	13	Mgea5,Tgfb1	Adam19,Cav1,Ctnnb1,Cxcr3,Dab2,Fn1,Fscn1,Igf2,Mmp14,Rhob,Tgfbr2,Timp2,Tnc	peptidase activator activity | clathrin adaptor activity | cargo receptor activity | metalloendopeptidase inhibitor activity	positive regulation of peptidase activity | negative regulation of tyrosine phosphorylation of Stat5 protein | caveola assembly | negative regulation of peptidyl-tyrosine autophosphorylation | positive regulation of fibroblast growth factor receptor signaling pathway | trachea morphogenesis | trachea formation | lung induction | mesenchymal cell proliferation involved in lung development | negati…
0.81769	2	13	Nfkb1,Rela	Bcl2a1b,Cd40,Col1a1,Col1a2,Ctsb,Icam1,Ltb,Nfkb1,Nfkb2,Orai1,Relb,Stim1,Tlr2	store-operated calcium channel activity | triacyl lipopeptide binding | diacyl lipopeptide binding	NIK/NF-kappaB signaling | store-operated calcium entry | activation of store-operated calcium channel activity | cellular response to bacterial lipopeptide
0.60634	2	13	Nfyb,Tgfb1	Acta2,Bcl2l11,Cav1,Col1a1,Col1a2,Ctnnb1,Npr1,Pdgfrb,Rhob,S100a4,Sirpa,Tax1bp3,Tgfbr2	platelet-derived growth factor binding | guanylate cyclase activity | natriuretic peptide receptor activity	negative regulation of tyrosine phosphorylation of Stat5 protein | caveola assembly | negative regulation of peptidyl-tyrosine autophosphorylation | positive regulation of fibroblast growth factor receptor signaling pathway | trachea morphogenesis | trachea formation | lung induction | mesenchymal cell proliferation involved in lung development | response to cholesterol
0.88629	2	13	Rela,Tgfb1	Acta2,Bace1,Bcl2l11,Cav1,Cd40,Col1a1,Col1a2,Ctsb,Icam1,Klf10,Pecam1,Tgm2,Tlr2	triacyl lipopeptide binding | diacyl lipopeptide binding	negative regulation of tyrosine phosphorylation of Stat5 protein | caveola assembly | negative regulation of peptidyl-tyrosine autophosphorylation | cellular response to bacterial lipopeptide
0.93582	2	13	Smarca4,Tgfb1	Acta2,Csf1,Ctsb,Cxcr3,Fn1,Hexb,Itga5,Loxl2,Smad6,Tagln,Thy1,Timp2,Tnnt2	beta-N-acetylhexosaminidase activity | metalloendopeptidase inhibitor activity | troponin I binding	cell-substrate junction assembly | ganglioside catabolic process | lipid storage
0.89072	2	13	Sp3,Trp53	Acta2,Akap12,Col1a1,Col1a2,Dhfr,Igf2,Nos3,Ptgs1,Ptpn1,Serpinh1,Src,Tgfbr2,Timp2	dihydrofolate reductase activity | nitric-oxide synthase activity | metalloendopeptidase inhibitor activity	collagen biosynthetic process | platelet-derived growth factor receptor-beta signaling pathway | response to cholesterol
0.97202	2	12	Akt1,Tgfb1	Acta2,Bcl2l11,C1qc,Cd40,Cd86,Col4a1,Ctnnb1,Fabp5,Igf2,Mmp14,Pdgfrb,Rhob	platelet-derived growth factor binding	positive regulation of fibroblast growth factor receptor signaling pathway | trachea morphogenesis | lung induction | mesenchymal cell proliferation involved in lung development
0.86688	2	12	App,Pparg	Acta2,Bace1,Cplx2,Ctnnb1,Fn1,Icam1,Irs2,Mmp14,Nos3,Tgfbr2,Vamp2,Ywhae	nitric-oxide synthase activity	positive regulation of fibroblast growth factor receptor signaling pathway | trachea morphogenesis | trachea formation | lung induction | mesenchymal cell proliferation involved in lung development | response to cholesterol
-0.72087	2	12	Erbb2,Erbb3	Acta2,Adam19,Col1a1,Col6a1,Erbb2,Fbln2,Igf2,Nid1,Ptgs1,Sfrp1,Sparc,Tnc	---	negative regulation of B cell differentiation
0.69961	2	12	Erbb2,Mgea5	Adam19,Bnip2,Ctnnb1,Elk1,Fn1,Fscn1,Igf2,Lamb1,Mmp14,Rhob,Thsd1,Tnc	---	positive regulation of fibroblast growth factor receptor signaling pathway | trachea morphogenesis | lung induction | mesenchymal cell proliferation involved in lung development
0.88436	3	12	Erbb2,Myc,Tgfb1	Col1a1,Col4a1,Col5a1,Ctnnb1,Ctsb,Fbln2,Fn1,Rhob,Sfrp1,Sparc,Thy1,Tnc	platelet-derived growth factor binding | proteoglycan binding	collagen biosynthetic process | tendon development | positive regulation of fibroblast growth factor receptor signaling pathway | trachea morphogenesis | lung induction | mesenchymal cell proliferation involved in lung development | negative regulation of B cell differentiation
0.85585	3	12	Erbb2,Myc,Trp53	Col1a1,Col4a1,Col5a2,Ctnnb1,Ctsb,Erbb2,Fbln2,Fn1,Fstl1,H19,Rhob,Thy1	---	positive regulation of fibroblast growth factor receptor signaling pathway | trachea morphogenesis | lung induction | mesenchymal cell proliferation involved in lung development
-0.9368	2	12	F2,Trp53	Acta2,Col1a1,Col4a1,Dkk3,Fhl1,Fn1,Icam1,Mapk3,Myh9,Nos3,Rhob,Timp2	MAP kinase activity | nitric-oxide synthase activity | metalloendopeptidase inhibitor activity	---
0.8496	2	12	Hras1,Htt	Bcl2l11,Col4a1,Ctnnb1,Fhl1,Fn1,Igf2,Mcam,Mmp14,Rap1gap,Sirpa,Tagln,Tgm2	---	positive regulation of fibroblast growth factor receptor signaling pathway | trachea morphogenesis | lung induction | mesenchymal cell proliferation involved in lung development
0.66989	3	12	Hras1,Sp1,Tgfb1	Cav1,Col1a1,Col1a2,Fn1,Igf2,Krt19,Mmp14,Pdgfrb,Ptgs1,Smad3,Sparc,Tagln	peptidase activator activity | platelet-derived growth factor binding	positive regulation of peptidase activity | negative regulation of tyrosine phosphorylation of Stat5 protein | caveola assembly | negative regulation of peptidyl-tyrosine autophosphorylation | negative regulation of wound healing
0.84963	3	12	Kras,Myc,Tgfb1	Cav1,Col1a1,Col4a1,Ctnnb1,Fbln2,Fbn1,Rhob,Sparc,Tgfbr2,Thy1,Timp2,Tnc	metalloendopeptidase inhibitor activity	negative regulation of tyrosine phosphorylation of Stat5 protein | caveola assembly | negative regulation of peptidyl-tyrosine autophosphorylation | positive regulation of fibroblast growth factor receptor signaling pathway | trachea morphogenesis | trachea formation | lung induction | mesenchymal cell proliferation involved in lung development | response to cholesterol
0.88449	3	12	Kras,Myc,Trp53	Cav1,Col1a1,Col4a1,Ctnnb1,Dusp5,Fbln2,Fstl1,Peg3,Rhob,Tgfbr2,Thy1,Timp2	metalloendopeptidase inhibitor activity	negative regulation of tyrosine phosphorylation of Stat5 protein | caveola assembly | negative regulation of peptidyl-tyrosine autophosphorylation | positive regulation of fibroblast growth factor receptor signaling pathway | trachea morphogenesis | trachea formation | lung induction | mesenchymal cell proliferation involved in lung development | response to cholesterol
0.83004	2	12	Mapk14,Tgfb1	Acta2,Cd40,Cd86,Col1a1,Fn1,Icam1,Igf2,Mapk14,Pecam1,Tagln,Tgm2,Timp2	MAP kinase activity | metalloendopeptidase inhibitor activity	---
0.62748	2	12	Myc,Rela	Actn4,Bcl2a1b,Cav1,Col1a1,Col1a2,Ctsb,Erbb2,Icam1,Klf10,Lum,Pecam1,Vhl	---	positive regulation of cellular component movement | negative regulation of tyrosine phosphorylation of Stat5 protein | caveola assembly | negative regulation of peptidyl-tyrosine autophosphorylation | regulation of thymocyte apoptotic process
0.9313	2	12	Myd88,Tgfb1	Cd40,Cd86,Dnmt3a,Ednrb,Icam1,Il15,Mmp14,Nos3,Pilra,Samhd1,Tlr2,Tsc22d1	DNA (cytosine-5-)-methyltransferase activity | endothelin receptor activity | nitric-oxide synthase activity | triacyl lipopeptide binding | diacyl lipopeptide binding	methylation-dependent chromatin silencing | DNA methylation involved in embryo development | C-5 methylation of cytosine | endothelin receptor signaling pathway | cellular response to bacterial lipopeptide
0.98589	2	12	Smarca4,Trp53	Acta2,Actn4,Bcl2a1b,Csf1,Ctsb,Dhfr,Fabp4,Fn1,Nfkb2,Smad6,Thy1,Timp2	dihydrofolate reductase activity | metalloendopeptidase inhibitor activity	positive regulation of cellular component movement
0.92239	3	12	Sp1,Sp3,Trp53	Acta2,Akap12,Col1a1,Col1a2,Dhfr,Igf2,Nos3,Ptgs1,Ptpn1,Src,Tgfbr2,Timp2	dihydrofolate reductase activity | nitric-oxide synthase activity | metalloendopeptidase inhibitor activity	platelet-derived growth factor receptor-beta signaling pathway | response to cholesterol
0.87183	3	12	Sp1,Tgfb1,Trp53	Acta2,Cav1,Col1a1,Col1a2,Fn1,Igf2,Nos3,Pdgfrb,Ptgs1,Src,Tgfbr2,Timp2	platelet-derived growth factor binding | nitric-oxide synthase activity | metalloendopeptidase inhibitor activity	regulation of the force of heart contraction by chemical signal | negative regulation of tyrosine phosphorylation of Stat5 protein | caveola assembly | angiotensin-activated signaling pathway involved in heart process | negative regulation of peptidyl-tyrosine autophosphorylation | response to cholesterol
0.98008	2	12	Srf,Tgfb1	Acta2,Bcl2l11,Ctnnb1,Ets1,Fhl1,Hspg2,Il15,Myh9,Ski,Tagln,Tnc,Tnnt2	troponin I binding	positive regulation of fibroblast growth factor receptor signaling pathway | trachea morphogenesis | lung induction | mesenchymal cell proliferation involved in lung development
0.91637	2	11	Akt1,Trp53	Acta2,Bcl2a1b,Bcl2l11,C1qc,Col4a1,Ctnnb1,Fstl1,Igf2,Nfkb2,Pdgfrb,Rhob	platelet-derived growth factor binding	positive regulation of fibroblast growth factor receptor signaling pathway | trachea morphogenesis | lung induction | mesenchymal cell proliferation involved in lung development
0.9053	2	11	Cd40,Tgfb1	Bcl2l11,Cd40,Cd86,Csf1,Icam1,Il10ra,Il15,Il2rb,Itgal,Mmp14,Tlr2	interleukin-10 receptor activity | interleukin-2 receptor activity | interleukin-2 binding | triacyl lipopeptide binding | diacyl lipopeptide binding	T cell activation via T cell receptor contact with antigen bound to MHC molecule on antigen presenting cell | leukocyte cell-cell adhesion | interleukin-2-mediated signaling pathway | cellular response to bacterial lipopeptide
0.89016	2	11	Cd44,Trp53	Col1a1,Col5a2,Emilin1,Erbb2,Fkbp5,Fn1,Map2k7,Nfkb2,Src,Thbs2,Thy1	---	stress-activated MAPK cascade
0.85444	2	11	Csf1,Tgfb1	Bcl2l11,Cd68,Csf1,Csf1r,Ctnnb1,Fcgr4,Fn1,Il10ra,Itga5,Sfrp1,Tlr2	macrophage colony-stimulating factor receptor activity | interleukin-10 receptor activity | triacyl lipopeptide binding | diacyl lipopeptide binding	positive regulation of fibroblast apoptotic process | osteoclast differentiation | positive regulation of osteoclast differentiation | cellular response to macrophage colony-stimulating factor stimulus | positive regulation of fibroblast growth factor receptor signaling pathway | trachea morphogenesis | lung induction | mesenchymal cell proliferation involved in lung development | cell-substrate …
0.77578	2	11	Csf1,Trp53	Bcl2l11,Cd97,Csf1,Csf1r,Ctnnb1,Dusp5,Fn1,Il10ra,Nfkb2,Tlr1,Tnfrsf1b	macrophage colony-stimulating factor receptor activity | interleukin-10 receptor activity	osteoclast differentiation | positive regulation of osteoclast differentiation | cellular response to macrophage colony-stimulating factor stimulus | positive regulation of fibroblast growth factor receptor signaling pathway | trachea morphogenesis | lung induction | mesenchymal cell proliferation involved in lung development | detection of triacyl bacterial lipopeptide
0.75258	2	11	Egfr,Erbb3	Acta2,Col1a1,Col6a1,Erbb2,Fbln2,Fbn1,Igf2,Matn2,Ptgs1,Sfrp1,Tnc	---	negative regulation of B cell differentiation
-0.61982	2	11	Egfr,Kras	Cav1,Col1a1,Ctnnb1,Elk1,Fbln2,Fbn1,Igf2,Rhob,Spry2,Stat3,Tnc	---	negative regulation of tyrosine phosphorylation of Stat5 protein | caveola assembly | negative regulation of peptidyl-tyrosine autophosphorylation | positive regulation of fibroblast growth factor receptor signaling pathway | trachea morphogenesis | lung induction | mesenchymal cell proliferation involved in lung development
0.71374	4	11	Erbb2,Hras1,Tgfb1,Trp53	Col1a1,Col4a1,Col6a2,Ctnnb1,Ctsb,Fbln2,Fn1,Igf2,Ptgs1,Rhob,S100a4	---	positive regulation of fibroblast growth factor receptor signaling pathway | trachea morphogenesis | lung induction | mesenchymal cell proliferation involved in lung development
0.84509	3	11	Erbb2,Kras,Tgfb1	Col1a1,Col4a1,Ctnnb1,Fbln2,Igf2,Rhob,S100a4,Sirpa,Sparc,Thy1,Tnc	---	positive regulation of fibroblast growth factor receptor signaling pathway | trachea morphogenesis | lung induction | mesenchymal cell proliferation involved in lung development
0.92832	2	11	Erbb2,Smad3	Acta2,Col1a1,Col6a1,Ctnnb1,Jam2,Lum,Rhob,S100a4,Smad3,Tagln,Tnc	---	positive regulation of fibroblast growth factor receptor signaling pathway | trachea morphogenesis | lung induction | mesenchymal cell proliferation involved in lung development | negative regulation of wound healing
-0.77111	2	11	Erbb3,Tgfb1	Acta2,Adam19,Col1a1,Col6a1,Fbln2,Fbn1,Igf2,Ptgs1,Sfrp1,Sparc,Tnc	---	negative regulation of B cell differentiation
0.70607	2	11	Ets1,Tgfb1	Cav1,Col1a2,Csf1r,Ets1,Fn1,Icam1,Il2rb,Nos3,Npr1,Tgfbr2,Thy1	macrophage colony-stimulating factor receptor activity | interleukin-2 receptor activity | interleukin-2 binding | nitric-oxide synthase activity | guanylate cyclase activity | natriuretic peptide receptor activity	regulation of the force of heart contraction by chemical signal | negative regulation of tyrosine phosphorylation of Stat5 protein | caveola assembly | negative regulation of peptidyl-tyrosine autophosphorylation | cellular response to macrophage colony-stimulating factor stimulus | interleukin-2-mediated signaling pathway | response to cholesterol
0.91534	2	11	Gmnn,Myc	Acvr1,Chst15,Ctnnb1,Dusp5,Ext2,Farp1,Pecam1,Peg3,Tead2,Tnfrsf19,Wls	activin receptor activity, type I	positive regulation of determination of dorsal identity | positive regulation of fibroblast growth factor receptor signaling pathway | trachea morphogenesis | lung induction | mesenchymal cell proliferation involved in lung development
0.97702	2	11	Hmga1,Myc	Cav1,Col1a1,Col1a2,Col4a1,Fstl1,H19,Itgal,Mgat1,Rhob,Serpinh1,Sparc	platelet-derived growth factor binding	negative regulation of tyrosine phosphorylation of Stat5 protein | caveola assembly | negative regulation of peptidyl-tyrosine autophosphorylation | collagen biosynthetic process
0.65942	3	11	Hras1,Kras,Tgfb1	Cav1,Col1a1,Col4a1,Ctnnb1,Fbln2,Igf2,Rhob,S100a4,Sirpa,Sparc,Stat3	---	negative regulation of tyrosine phosphorylation of Stat5 protein | caveola assembly | negative regulation of peptidyl-tyrosine autophosphorylation | positive regulation of fibroblast growth factor receptor signaling pathway | trachea morphogenesis | lung induction | mesenchymal cell proliferation involved in lung development
0.76401	3	11	Hras1,Kras,Trp53	Cav1,Col1a1,Col4a1,Ctnnb1,Fbln2,Fstl1,Igf2,Mapk12,Mcam,Rhob,S100a4	---	negative regulation of tyrosine phosphorylation of Stat5 protein | caveola assembly | negative regulation of peptidyl-tyrosine autophosphorylation | positive regulation of fibroblast growth factor receptor signaling pathway | trachea morphogenesis | lung induction | mesenchymal cell proliferation involved in lung development
0.73556	2	11	Htt,Myc	Akap12,Aqp1,Arhgef7,Col4a1,Ctnnb1,Dusp5,Fn1,Scamp5,Serpinh1,Sfrp1,Thbs2	water transmembrane transporter activity | glycerol transmembrane transporter activity | carbon dioxide transmembrane transporter activity	water transport | glycerol transport | carbon dioxide transmembrane transport | renal water absorption | cellular response to mercury ion | maintenance of symbiont-containing vacuole by host | positive regulation of fibroblast growth factor receptor signaling pathway | trachea morphogenesis | lung induction | mesenchymal cell proliferation involved in lung development | negative regulation of B c…
0.86912	3	11	Htt,Tgfb1,Trp53	Acta2,Bcl2l11,Col4a1,Csf1r,Ctnnb1,Dkk3,Fhl1,Fn1,Igf2,Serpinh1,Tgm2	macrophage colony-stimulating factor receptor activity	cellular response to macrophage colony-stimulating factor stimulus | positive regulation of fibroblast growth factor receptor signaling pathway | trachea morphogenesis | lung induction | mesenchymal cell proliferation involved in lung development
0.87278	3	11	Kras,Tgfb1,Trp53	Cav1,Col1a1,Col4a1,Ctnnb1,Fbln2,Igf2,Rhob,S100a4,Tgfbr2,Thy1,Timp2	metalloendopeptidase inhibitor activity	negative regulation of tyrosine phosphorylation of Stat5 protein | caveola assembly | negative regulation of peptidyl-tyrosine autophosphorylation | positive regulation of fibroblast growth factor receptor signaling pathway | trachea morphogenesis | trachea formation | lung induction | mesenchymal cell proliferation involved in lung development | response to cholesterol
0.85115	2	11	Myc,Sp1	Akap12,Cav1,Col1a1,Col1a2,Fn1,Pdgfrb,Slc11a1,Sparc,Tgfbr2,Timp2,Tnc	platelet-derived growth factor binding | metalloendopeptidase inhibitor activity	negative regulation of tyrosine phosphorylation of Stat5 protein | caveola assembly | negative regulation of peptidyl-tyrosine autophosphorylation | vacuolar acidification | response to cholesterol
0.8215	2	11	Psen1,Tgfb1	Arf4,Bace1,Bsg,C1qb,C1qc,Ctnnb1,Pdgfrb,Src,Tgfbr2,Tpm3,Ywhae	---	positive regulation of fibroblast growth factor receptor signaling pathway | trachea morphogenesis | trachea formation | lung induction | mesenchymal cell proliferation involved in lung development | response to cholesterol
0.96271	2	11	Smarcb1,Trp53	Bcl2l11,Col14a1,Col1a1,Col1a2,Col5a2,Csf1,Dhfr,Erbb2,F11r,Fabp4,Postn	dihydrofolate reductase activity	---
0.84276	2	10	Agt,Ahr	Acta2,Adm,Col1a1,Col1a2,Col4a1,Col6a1,Fn1,Itga5,Matn2,Tgfbr2	platelet-derived growth factor binding	protein heterotrimerization | cell-substrate junction assembly | response to cholesterol
0.8511	2	10	Agt,Pparg	Acta2,Cav1,Col1a1,Col1a2,Ets1,Fn1,Icam1,Nos3,Slc9a1,Tgfbr2	nitric-oxide synthase activity | sodium:proton antiporter activity	regulation of the force of heart contraction by chemical signal | negative regulation of tyrosine phosphorylation of Stat5 protein | caveola assembly | negative regulation of peptidyl-tyrosine autophosphorylation | response to acidic pH | response to cholesterol
0.85623	2	10	Erbb2,Hmga1	Acta2,Col1a1,Col4a1,Elk1,Fstl1,H19,Lamb1,Rhob,Sparc,Tagln	---	---
0.78814	3	10	Erbb2,Sp1,Sp3	Acta2,Col1a1,Igf2,Jam2,Ptgs1,Ptpn1,Sparc,Src,Tagln,Tnc	---	platelet-derived growth factor receptor-beta signaling pathway
0.64942	2	10	Erbb2,Sp3	Acta2,Col1a1,Igf2,Jam2,Ptgs1,Ptpn1,Sparc,Src,Tagln,Tnc	---	platelet-derived growth factor receptor-beta signaling pathway
0.70005	2	10	Hif1a,Sp1	Acta2,Akap12,Bace1,Cav1,Fn1,Hdac3,Igf2,Krt19,Nos3,Tlr2	nitric-oxide synthase activity | triacyl lipopeptide binding | diacyl lipopeptide binding	regulation of the force of heart contraction by chemical signal | negative regulation of tyrosine phosphorylation of Stat5 protein | caveola assembly | negative regulation of peptidyl-tyrosine autophosphorylation | cellular response to bacterial lipopeptide
0.66006	2	10	Hmga1,Hras1	Cav1,Col1a1,Col1a2,Col4a1,Elk1,Fstl1,Rhob,Sparc,Stat3,Tagln	platelet-derived growth factor binding	negative regulation of tyrosine phosphorylation of Stat5 protein | caveola assembly | negative regulation of peptidyl-tyrosine autophosphorylation
0.69748	3	10	Hras1,Htt,Tgfb1	Bcl2l11,Col4a1,Ctnnb1,Fhl1,Fn1,Igf2,Mmp14,Sirpa,Tagln,Tgm2	---	positive regulation of fibroblast growth factor receptor signaling pathway | trachea morphogenesis | lung induction | mesenchymal cell proliferation involved in lung development
0.95948	2	10	Itgb3,Tgfb1	Cd40,Col1a1,Col1a2,Csf1,Fn1,Itga5,Mmp14,Smad3,Sparc,Tgfbr2	---	cell-substrate junction assembly | negative regulation of wound healing | response to cholesterol
0.77302	2	10	Mtor,Tgfb1	Adm,Bcl2l11,Cd40,Cd86,Ctnnd1,Fn1,Il2rb,Pecam1,Src,Stat3	interleukin-2 receptor activity | interleukin-2 binding	morphogenesis of a polarized epithelium | interleukin-2-mediated signaling pathway
0.77146	3	10	Nfyb,Tgfb1,Trp53	Acta2,Bcl2l11,Cav1,Col1a1,Col1a2,Ctnnb1,Pdgfrb,Rhob,S100a4,Tgfbr2	platelet-derived growth factor binding	negative regulation of tyrosine phosphorylation of Stat5 protein | caveola assembly | negative regulation of peptidyl-tyrosine autophosphorylation | positive regulation of fibroblast growth factor receptor signaling pathway | trachea morphogenesis | trachea formation | lung induction | mesenchymal cell proliferation involved in lung development | response to cholesterol
0.85255	3	10	Sp3,Tgfb1,Trp53	Acta2,Col1a1,Col1a2,Igf2,Nos3,Ptgs1,Serpinh1,Src,Tgfbr2,Timp2	nitric-oxide synthase activity | metalloendopeptidase inhibitor activity	collagen biosynthetic process | response to cholesterol
0.6989	2	10	Src,Trp53	Cav1,Col1a2,Ctnnb1,Ctsb,Erbb2,Fn1,Icam1,Nfkb1,Postn,Src	---	negative regulation of tyrosine phosphorylation of Stat5 protein | caveola assembly | cellular response to peptide hormone stimulus | angiotensin-activated signaling pathway involved in heart process | negative regulation of peptidyl-tyrosine autophosphorylation | positive regulation of fibroblast growth factor receptor signaling pathway | trachea morphogenesis | lung induction | mesenchymal cell…
0.94148	2	10	Tgfb1,Ticam1	Cd40,Cd86,Ednrb,Icam1,Il15,Pilra,Rhob,Samhd1,Tlr2,Tsc22d1	endothelin receptor activity | triacyl lipopeptide binding | diacyl lipopeptide binding	endothelin receptor signaling pathway | cellular response to bacterial lipopeptide
0.96338	2	9	Akt1,Erbb2	Acta2,Col4a1,Ctnnb1,Fstl1,Igf2,Lamb1,Mmp14,Nfkb2,Rhob	---	positive regulation of fibroblast growth factor receptor signaling pathway | trachea morphogenesis | lung induction | mesenchymal cell proliferation involved in lung development
-0.89252	2	9	Apoe,Cd44	Bcam,Col1a1,Emilin1,Emr1,Fkbp5,Itga5,Kctd10,Map2k7,Thy1	laminin receptor activity	stress-activated MAPK cascade
0.77642	2	9	App,Cxcl12	Acta2,Aif1,Ctnnb1,Erbb2,Fn1,Fyn,Icam1,Itgal,Mmp14	---	positive regulation of fibroblast growth factor receptor signaling pathway | trachea morphogenesis | lung induction | mesenchymal cell proliferation involved in lung development | T cell activation via T cell receptor contact with antigen bound to MHC molecule on antigen presenting cell | leukocyte cell-cell adhesion
0.61622	2	9	App,Ets1	Cdh5,Csf1r,Erbb2,Ets2,Fn1,Icam1,Nos3,Tgfbr2,Thy1	macrophage colony-stimulating factor receptor activity | nitric-oxide synthase activity	cellular response to macrophage colony-stimulating factor stimulus | response to cholesterol
0.94659	2	9	Cd40,Myd88	Cd38,Cd40,Cd86,Icam1,Il15,Mmp14,Nfkb1,Nfkb2,Tlr2	NAD+ nucleosidase activity | triacyl lipopeptide binding | diacyl lipopeptide binding	positive regulation of B cell proliferation | cellular response to bacterial lipopeptide
0.92597	2	9	Cd40,Nfkb1	Bcl2a1b,Cd40,Cd86,Csf1,Icam1,Nfkb1,Nfkb2,Tlr2,Traf2	triacyl lipopeptide binding | diacyl lipopeptide binding	regulation of immunoglobulin secretion | cellular response to bacterial lipopeptide
0.94234	2	9	Cd44,Erbb2	Col1a1,Col5a2,Erbb2,Fn1,Itga5,Mmp14,Nfkb2,Src,Thy1	---	cell-substrate junction assembly
0.92993	2	9	Cd44,Tgfb1	Col1a1,Cx3cr1,Cxcr3,Emilin1,Fn1,Itga5,Mmp14,Src,Thy1	---	cell-substrate junction assembly
0.66973	4	9	Erbb2,Hras1,Kras,Tgfb1	Col1a1,Col4a1,Ctnnb1,Fbln2,Igf2,Rhob,S100a4,Sirpa,Sparc	---	positive regulation of fibroblast growth factor receptor signaling pathway | trachea morphogenesis | lung induction | mesenchymal cell proliferation involved in lung development
0.71129	4	9	Erbb2,Hras1,Myc,Trp53	Col1a1,Col4a1,Col5a2,Ctnnb1,Ctsb,Fbln2,Fn1,Fstl1,Rhob	---	positive regulation of fibroblast growth factor receptor signaling pathway | trachea morphogenesis | lung induction | mesenchymal cell proliferation involved in lung development
0.81486	3	9	Erbb2,Kras,Myc	Col1a1,Col4a1,Ctnnb1,Fbln2,Fstl1,Rhob,Sparc,Thy1,Tnc	---	positive regulation of fibroblast growth factor receptor signaling pathway | trachea morphogenesis | lung induction | mesenchymal cell proliferation involved in lung development
0.83987	3	9	Erbb2,Kras,Trp53	Col1a1,Col4a1,Ctnnb1,Fbln2,Fstl1,Igf2,Rhob,S100a4,Thy1	---	positive regulation of fibroblast growth factor receptor signaling pathway | trachea morphogenesis | lung induction | mesenchymal cell proliferation involved in lung development
0.93145	3	9	Erbb2,Smad3,Tgfb1	Acta2,Col1a1,Col6a1,Ctnnb1,Rhob,S100a4,Smad3,Tagln,Tnc	---	positive regulation of fibroblast growth factor receptor signaling pathway | trachea morphogenesis | lung induction | mesenchymal cell proliferation involved in lung development | negative regulation of wound healing
0.86582	2	9	Erbb2,Smarca4	Acta2,Ctsb,Fn1,Itga5,Lum,Nfkb2,Phldb1,Tagln,Thy1	---	cell-substrate junction assembly
0.8348	2	9	Hmga1,Sp1	Acta2,Cav1,Col1a1,Col1a2,Igfbp1,Il15,Mapk8ip1,Sparc,Tagln	MAP-kinase scaffold activity	negative regulation of tyrosine phosphorylation of Stat5 protein | caveola assembly | negative regulation of peptidyl-tyrosine autophosphorylation
0.95023	2	9	Hmga1,Trp53	Acta2,Cav1,Col1a1,Col1a2,Col4a1,Fstl1,H19,Rhob,Serpinh1	platelet-derived growth factor binding	negative regulation of tyrosine phosphorylation of Stat5 protein | caveola assembly | negative regulation of peptidyl-tyrosine autophosphorylation | collagen biosynthetic process
0.60516	2	9	Hras1,Nfyb	Bcl2l11,Cav1,Col1a1,Col1a2,Ctnnb1,Pdgfrb,Rhob,S100a4,Sirpa	platelet-derived growth factor binding	negative regulation of tyrosine phosphorylation of Stat5 protein | caveola assembly | negative regulation of peptidyl-tyrosine autophosphorylation | positive regulation of fibroblast growth factor receptor signaling pathway | trachea morphogenesis | lung induction | mesenchymal cell proliferation involved in lung development
0.88234	2	9	Htt,Sp1	Acta2,Akap12,Fn1,Gss,Igf2,Il15,Marcks,Mmp14,Tagln	glutathione synthase activity	---
0.64009	2	9	Jun,Nfkbia	Axl,Bcl2a1b,Col1a2,Csf1,Fn1,Icam1,Pea15a,Relb,Tnc	---	---
0.95678	2	9	Kras,Mgea5	Cav1,Ctnnb1,Elk1,Igf2,Mcam,Rhob,Tgfbr2,Timp2,Tnc	metalloendopeptidase inhibitor activity	negative regulation of tyrosine phosphorylation of Stat5 protein | caveola assembly | negative regulation of peptidyl-tyrosine autophosphorylation | positive regulation of fibroblast growth factor receptor signaling pathway | trachea morphogenesis | trachea formation | lung induction | mesenchymal cell proliferation involved in lung development | response to cholesterol
0.879	4	9	Kras,Myc,Tgfb1,Trp53	Cav1,Col1a1,Col4a1,Ctnnb1,Fbln2,Rhob,Tgfbr2,Thy1,Timp2	metalloendopeptidase inhibitor activity	negative regulation of tyrosine phosphorylation of Stat5 protein | caveola assembly | negative regulation of peptidyl-tyrosine autophosphorylation | positive regulation of fibroblast growth factor receptor signaling pathway | trachea morphogenesis | trachea formation | lung induction | mesenchymal cell proliferation involved in lung development | response to cholesterol
0.98278	2	9	Kras,Sp1	Cav1,Col1a1,Dhfr,Dnmt3a,Igf2,Sparc,Tgfbr2,Timp2,Tnc	dihydrofolate reductase activity | DNA (cytosine-5-)-methyltransferase activity | metalloendopeptidase inhibitor activity	negative regulation of tyrosine phosphorylation of Stat5 protein | caveola assembly | negative regulation of peptidyl-tyrosine autophosphorylation | methylation-dependent chromatin silencing | DNA methylation involved in embryo development | C-5 methylation of cytosine | response to cholesterol
0.87601	2	9	Mgea5,Myc	Actn4,Bcor,Cav1,Ctnnb1,Fn1,Rhob,Tgfbr2,Timp2,Tnc	metalloendopeptidase inhibitor activity	positive regulation of cellular component movement | negative regulation of tyrosine phosphorylation of Stat5 protein | caveola assembly | negative regulation of peptidyl-tyrosine autophosphorylation | positive regulation of fibroblast growth factor receptor signaling pathway | trachea morphogenesis | trachea formation | lung induction | mesenchymal cell proliferation involved in lung development…
0.91617	2	9	Mgea5,Trp53	Actn4,Cav1,Ctnnb1,Fn1,Igf2,Mcam,Rhob,Tgfbr2,Timp2	metalloendopeptidase inhibitor activity	positive regulation of cellular component movement | negative regulation of tyrosine phosphorylation of Stat5 protein | caveola assembly | negative regulation of peptidyl-tyrosine autophosphorylation | positive regulation of fibroblast growth factor receptor signaling pathway | trachea morphogenesis | trachea formation | lung induction | mesenchymal cell proliferation involved in lung development…
0.75644	3	9	Myc,Rela,Trp53	Actn4,Bcl2a1b,Cav1,Col1a1,Col1a2,Ctsb,Erbb2,Icam1,Pecam1	---	positive regulation of cellular component movement | negative regulation of tyrosine phosphorylation of Stat5 protein | caveola assembly | negative regulation of peptidyl-tyrosine autophosphorylation
0.85404	2	9	Myc,Smarca4	Actn4,Bcl2a1b,Ctsb,Fabp4,Fn1,Lum,Slc11a1,Thy1,Timp2	metalloendopeptidase inhibitor activity	positive regulation of cellular component movement | vacuolar acidification
0.83736	3	9	Myc,Sp1,Tgfb1	Cav1,Col1a1,Col1a2,Fn1,Pdgfrb,Sparc,Tgfbr2,Timp2,Tnc	platelet-derived growth factor binding | metalloendopeptidase inhibitor activity	negative regulation of tyrosine phosphorylation of Stat5 protein | caveola assembly | negative regulation of peptidyl-tyrosine autophosphorylation | response to cholesterol
0.92621	3	9	Myd88,Tgfb1,Ticam1	Cd40,Cd86,Ednrb,Icam1,Il15,Pilra,Samhd1,Tlr2,Tsc22d1	endothelin receptor activity | triacyl lipopeptide binding | diacyl lipopeptide binding	endothelin receptor signaling pathway | cellular response to bacterial lipopeptide
0.81502	2	9	Nfkb1,Tgfb1	Cd40,Cd86,Col1a1,Col1a2,Csf1,Ctsb,Fscn1,Icam1,Tlr2	triacyl lipopeptide binding | diacyl lipopeptide binding	cellular response to bacterial lipopeptide
0.91283	2	9	Pdgfb,Tgfb1	Acta2,Col1a1,Col1a2,Fn1,Icam1,Klf2,Pdgfrb,Stat3,Tnc	platelet-derived growth factor binding	---
0.8552	3	9	Rela,Tgfb1,Trp53	Acta2,Bcl2l11,Cav1,Col1a1,Col1a2,Ctsb,Icam1,Pecam1,Tgm2	---	negative regulation of tyrosine phosphorylation of Stat5 protein | caveola assembly | negative regulation of peptidyl-tyrosine autophosphorylation
0.65411	2	9	Retnlg,Tgfb1	Acta2,Cd86,Col1a1,Col1a2,Fn1,Fzd1,Mid1,Sfrp1,Tlr2	triacyl lipopeptide binding | diacyl lipopeptide binding	negative regulation of B cell differentiation | cellular response to bacterial lipopeptide
0.86833	4	9	Sp1,Sp3,Tgfb1,Trp53	Acta2,Col1a1,Col1a2,Igf2,Nos3,Ptgs1,Src,Tgfbr2,Timp2	nitric-oxide synthase activity | metalloendopeptidase inhibitor activity	response to cholesterol
0.65008	3	9	Sp1,Tgfb1,Tgfbr2	Acta2,Col1a1,Col1a2,Fn1,Nos3,Smad3,Sparc,Tagln,Tgfbr2	nitric-oxide synthase activity	negative regulation of wound healing | response to cholesterol
0.95424	2	9	Srf,Trp53	Acta2,Akap12,Bcl2l11,Ctnnb1,Dusp5,Fhl1,Hspg2,Myh9,Raf1	---	positive regulation of fibroblast growth factor receptor signaling pathway | trachea morphogenesis | lung induction | mesenchymal cell proliferation involved in lung development
0.81962	2	8	Agt,App	Acta2,Cd86,Fcgr1,Fn1,Hspg2,Icam1,Nos3,Tgfbr2	IgG receptor activity | IgG binding | nitric-oxide synthase activity	antibody-dependent cellular cytotoxicity | response to cholesterol
0.6997	3	8	Akt1,Hras1,Trp53	Bcl2l11,C1qc,Col4a1,Ctnnb1,Fstl1,Igf2,Pdgfrb,Rhob	platelet-derived growth factor binding	positive regulation of fibroblast growth factor receptor signaling pathway | trachea morphogenesis | lung induction | mesenchymal cell proliferation involved in lung development
0.80246	2	8	Akt1,Kras	Akr1b8,Col4a1,Ctnnb1,Fstl1,Igf2,Nqo1,Pcolce,Rhob	NAD(P)H dehydrogenase (quinone) activity	positive regulation of fibroblast growth factor receptor signaling pathway | trachea morphogenesis | lung induction | mesenchymal cell proliferation involved in lung development
0.81168	2	8	Akt1,Myc	Bcl2a1b,Cd86,Col4a1,Ctnnb1,Fabp5,Fstl1,Pdgfrb,Rhob	platelet-derived growth factor binding	positive regulation of fibroblast growth factor receptor signaling pathway | trachea morphogenesis | lung induction | mesenchymal cell proliferation involved in lung development
0.94275	3	8	Akt1,Tgfb1,Trp53	Acta2,Bcl2l11,C1qc,Col4a1,Ctnnb1,Igf2,Pdgfrb,Rhob	platelet-derived growth factor binding	positive regulation of fibroblast growth factor receptor signaling pathway | trachea morphogenesis | lung induction | mesenchymal cell proliferation involved in lung development
-0.75568	2	8	Apoe,Myc	Cd86,Col1a1,Ctnnb1,Ctsb,Fkbp5,Icam1,Mapk3,Thy1	MAP kinase activity	positive regulation of fibroblast growth factor receptor signaling pathway | trachea morphogenesis | lung induction | mesenchymal cell proliferation involved in lung development
0.77751	2	8	App,Egr1	Bcl2l11,Csf1,Fn1,Icam1,Igf2,Mmp14,Nfkb1,Tgfbr2	---	response to cholesterol
0.81895	2	8	App,Lepr	Acta2,Cd68,Fn1,H2afv,Irs2,Mmp14,Stub1,Tgfbr2	TPR domain binding	regulation of glucocorticoid metabolic process | cellular response to misfolded protein | response to cholesterol
0.79558	2	8	Bmp7,Hras1	Col1a1,Col1a2,Fn1,Icam1,Igf2,Mapk3,Myo1c,S100a4	MAP kinase activity	---
0.65769	3	8	Bmp7,Hras1,Trp53	Col1a1,Col1a2,Fn1,Icam1,Igf2,Mapk3,Myo1c,S100a4	MAP kinase activity	---
0.96316	2	8	Cd40,Lyn	Bcl2a1b,Bcl2l11,Cd22,Cd40,Cd86,Csf1,Nfkb1,Nfkb2	---	---
0.89293	3	8	Cd40,Myd88,Ticam1	Cd38,Cd40,Cd86,Icam1,Il15,Nfkb1,Nfkb2,Tlr2	NAD+ nucleosidase activity | triacyl lipopeptide binding | diacyl lipopeptide binding	positive regulation of B cell proliferation | cellular response to bacterial lipopeptide
0.82636	2	8	Cd40,Ticam1	Cd38,Cd40,Cd86,Icam1,Il15,Nfkb1,Nfkb2,Tlr2	NAD+ nucleosidase activity | triacyl lipopeptide binding | diacyl lipopeptide binding	positive regulation of B cell proliferation | cellular response to bacterial lipopeptide
0.65215	3	8	Ctgf,Erbb2,Tgfb1	Col1a1,Ctnnb1,Fn1,Igf2,Ltbp3,Mmp14,Sdpr,Sparc	---	positive regulation of fibroblast growth factor receptor signaling pathway | trachea morphogenesis | lung induction | mesenchymal cell proliferation involved in lung development
0.65492	2	8	Erbb2,Fn1	Acta2,Col1a1,Fn1,Itga5,Mmp14,Ralb,Sparc,Tagln	---	cell-substrate junction assembly
0.70515	3	8	Erbb2,Fn1,Tgfb1	Acta2,Col1a1,Fn1,Itga5,Mmp14,Ralb,Sparc,Tagln	---	cell-substrate junction assembly
0.70488	4	8	Erbb2,Hras1,Kras,Trp53	Col1a1,Col4a1,Ctnnb1,Fbln2,Fstl1,Igf2,Rhob,S100a4	---	positive regulation of fibroblast growth factor receptor signaling pathway | trachea morphogenesis | lung induction | mesenchymal cell proliferation involved in lung development
0.68779	4	8	Erbb2,Hras1,Myc,Tgfb1	Col1a1,Col4a1,Ctnnb1,Ctsb,Fbln2,Fn1,Rhob,Sparc	---	positive regulation of fibroblast growth factor receptor signaling pathway | trachea morphogenesis | lung induction | mesenchymal cell proliferation involved in lung development
0.84849	4	8	Erbb2,Kras,Myc,Tgfb1	Col1a1,Col4a1,Ctnnb1,Fbln2,Rhob,Sparc,Thy1,Tnc	---	positive regulation of fibroblast growth factor receptor signaling pathway | trachea morphogenesis | lung induction | mesenchymal cell proliferation involved in lung development
0.87012	4	8	Erbb2,Kras,Tgfb1,Trp53	Col1a1,Col4a1,Ctnnb1,Fbln2,Igf2,Rhob,S100a4,Thy1	---	positive regulation of fibroblast growth factor receptor signaling pathway | trachea morphogenesis | lung induction | mesenchymal cell proliferation involved in lung development
0.81598	3	8	Erbb2,Mgea5,Tgfb1	Adam19,Ctnnb1,Fn1,Fscn1,Igf2,Mmp14,Rhob,Tnc	---	positive regulation of fibroblast growth factor receptor signaling pathway | trachea morphogenesis | lung induction | mesenchymal cell proliferation involved in lung development
0.89301	4	8	Erbb2,Myc,Tgfb1,Trp53	Col1a1,Col4a1,Ctnnb1,Ctsb,Fbln2,Fn1,Rhob,Thy1	---	positive regulation of fibroblast growth factor receptor signaling pathway | trachea morphogenesis | lung induction | mesenchymal cell proliferation involved in lung development
0.90849	2	8	Erbb2,Rela	Acta2,Bace1,Col1a1,Ctsb,Erbb2,Lum,Nfkb1,Nfkb2	---	---
0.80551	4	8	Erbb2,Sp1,Sp3,Tgfb1	Acta2,Col1a1,Igf2,Ptgs1,Sparc,Src,Tagln,Tnc	---	---
0.78073	3	8	Erbb2,Sp3,Tgfb1	Acta2,Col1a1,Igf2,Ptgs1,Sparc,Src,Tagln,Tnc	---	---
0.91333	2	8	Erbb2,Src	Ctnnb1,Ctsb,Erbb2,Fn1,Nfkb1,Ptrf,Sirpa,Src	rRNA primary transcript binding	positive regulation of fibroblast growth factor receptor signaling pathway | trachea morphogenesis | lung induction | mesenchymal cell proliferation involved in lung development | transcription initiation from RNA polymerase I promoter | termination of RNA polymerase I transcription
0.74375	3	8	Ets1,Tgfb1,Trp53	Cav1,Col1a2,Csf1r,Fn1,Icam1,Nos3,Tgfbr2,Thy1	macrophage colony-stimulating factor receptor activity | nitric-oxide synthase activity	regulation of the force of heart contraction by chemical signal | negative regulation of tyrosine phosphorylation of Stat5 protein | caveola assembly | negative regulation of peptidyl-tyrosine autophosphorylation | cellular response to macrophage colony-stimulating factor stimulus | response to cholesterol
0.9483	2	8	Ezh2,Trp53	Anxa6,Bcl2l11,Col4a1,Ctnnb1,Erbb2,Icam1,Il10ra,S100a4	interleukin-10 receptor activity	positive regulation of fibroblast growth factor receptor signaling pathway | trachea morphogenesis | lung induction | mesenchymal cell proliferation involved in lung development
-0.73882	2	8	F2,Hras1	Col1a1,Col4a1,Ets1,Fhl1,Fn1,Icam1,Mapk3,Rhob	MAP kinase activity	---
0.61124	3	8	Hif1a,Sp1,Tgfb1	Acta2,Bace1,Cav1,Fn1,Igf2,Krt19,Nos3,Tlr2	nitric-oxide synthase activity | triacyl lipopeptide binding | diacyl lipopeptide binding	regulation of the force of heart contraction by chemical signal | negative regulation of tyrosine phosphorylation of Stat5 protein | caveola assembly | negative regulation of peptidyl-tyrosine autophosphorylation | cellular response to bacterial lipopeptide
0.7317	3	8	Hmga1,Hras1,Kras	Cav1,Col1a1,Col4a1,Elk1,Fstl1,Rhob,Sparc,Stat3	---	negative regulation of tyrosine phosphorylation of Stat5 protein | caveola assembly | negative regulation of peptidyl-tyrosine autophosphorylation
0.69844	3	8	Hmga1,Hras1,Tgfb1	Cav1,Col1a1,Col1a2,Col4a1,Rhob,Sparc,Stat3,Tagln	platelet-derived growth factor binding	negative regulation of tyrosine phosphorylation of Stat5 protein | caveola assembly | negative regulation of peptidyl-tyrosine autophosphorylation
0.84595	2	8	Hmga1,Kras	Cav1,Col1a1,Col4a1,Elk1,Fstl1,Rhob,Sparc,Stat3	---	negative regulation of tyrosine phosphorylation of Stat5 protein | caveola assembly | negative regulation of peptidyl-tyrosine autophosphorylation
0.93459	3	8	Hmga1,Myc,Tgfb1	Cav1,Col1a1,Col1a2,Col4a1,Itgal,Rhob,Serpinh1,Sparc	platelet-derived growth factor binding	negative regulation of tyrosine phosphorylation of Stat5 protein | caveola assembly | negative regulation of peptidyl-tyrosine autophosphorylation | collagen biosynthetic process
0.94321	3	8	Hmga1,Myc,Trp53	Cav1,Col1a1,Col1a2,Col4a1,Fstl1,H19,Rhob,Serpinh1	platelet-derived growth factor binding	negative regulation of tyrosine phosphorylation of Stat5 protein | caveola assembly | negative regulation of peptidyl-tyrosine autophosphorylation | collagen biosynthetic process
0.75922	2	8	Hnf4a,Pparg	Acta2,Bace1,Cav1,Ctnnb1,F11r,Hadha,Igfbp1,Stim1	enoyl-CoA hydratase activity | long-chain-3-hydroxyacyl-CoA dehydrogenase activity	negative regulation of tyrosine phosphorylation of Stat5 protein | caveola assembly | negative regulation of peptidyl-tyrosine autophosphorylation | positive regulation of fibroblast growth factor receptor signaling pathway | trachea morphogenesis | lung induction | mesenchymal cell proliferation involved in lung development | activation of store-operated calcium channel activity
0.82931	3	8	Hras1,Htt,Trp53	Bcl2l11,Col4a1,Ctnnb1,Fhl1,Fn1,Igf2,Mcam,Tgm2	---	positive regulation of fibroblast growth factor receptor signaling pathway | trachea morphogenesis | lung induction | mesenchymal cell proliferation involved in lung development
0.74564	3	8	Hras1,Kras,Myc	Cav1,Col1a1,Col4a1,Ctnnb1,Fbln2,Fstl1,Rhob,Sparc	---	negative regulation of tyrosine phosphorylation of Stat5 protein | caveola assembly | negative regulation of peptidyl-tyrosine autophosphorylation | positive regulation of fibroblast growth factor receptor signaling pathway | trachea morphogenesis | lung induction | mesenchymal cell proliferation involved in lung development
0.75351	4	8	Hras1,Kras,Tgfb1,Trp53	Cav1,Col1a1,Col4a1,Ctnnb1,Fbln2,Igf2,Rhob,S100a4	---	negative regulation of tyrosine phosphorylation of Stat5 protein | caveola assembly | negative regulation of peptidyl-tyrosine autophosphorylation | positive regulation of fibroblast growth factor receptor signaling pathway | trachea morphogenesis | lung induction | mesenchymal cell proliferation involved in lung development
0.82566	2	8	Hras1,Mgea5	Cav1,Ctnnb1,Elk1,Fn1,Igf2,Mcam,Mmp14,Rhob	peptidase activator activity	positive regulation of peptidase activity | negative regulation of tyrosine phosphorylation of Stat5 protein | caveola assembly | negative regulation of peptidyl-tyrosine autophosphorylation | positive regulation of fibroblast growth factor receptor signaling pathway | trachea morphogenesis | lung induction | mesenchymal cell proliferation involved in lung development
0.68886	4	8	Hras1,Nfyb,Tgfb1,Trp53	Bcl2l11,Cav1,Col1a1,Col1a2,Ctnnb1,Pdgfrb,Rhob,S100a4	platelet-derived growth factor binding	negative regulation of tyrosine phosphorylation of Stat5 protein | caveola assembly | negative regulation of peptidyl-tyrosine autophosphorylation | positive regulation of fibroblast growth factor receptor signaling pathway | trachea morphogenesis | lung induction | mesenchymal cell proliferation involved in lung development
0.69781	3	8	Hras1,Nfyb,Trp53	Bcl2l11,Cav1,Col1a1,Col1a2,Ctnnb1,Pdgfrb,Rhob,S100a4	platelet-derived growth factor binding	negative regulation of tyrosine phosphorylation of Stat5 protein | caveola assembly | negative regulation of peptidyl-tyrosine autophosphorylation | positive regulation of fibroblast growth factor receptor signaling pathway | trachea morphogenesis | lung induction | mesenchymal cell proliferation involved in lung development
0.80812	2	8	Htt,Srf	Acta2,Akap12,Bcl2l11,Ctnnb1,Dusp5,Fhl1,Il15,Tagln	---	positive regulation of fibroblast growth factor receptor signaling pathway | trachea morphogenesis | lung induction | mesenchymal cell proliferation involved in lung development
0.87994	2	8	Ikzf1,Tgfb1	Adam19,Aqp1,Axl,Ctnnd1,Il2rb,Mmp14,Serpinh1,Tnnt2	water transmembrane transporter activity | glycerol transmembrane transporter activity | carbon dioxide transmembrane transporter activity | interleukin-2 receptor activity | interleukin-2 binding | troponin I binding	water transport | glycerol transport | carbon dioxide transmembrane transport | renal water absorption | maintenance of symbiont-containing vacuole by host | morphogenesis of a polarized epithelium | interleukin-2-mediated signaling pathway
0.7041	2	8	Itgb3,Sp1	Cd40,Col1a1,Col1a2,Fn1,Mmp14,Smad3,Sparc,Tgfbr2	---	negative regulation of wound healing | response to cholesterol
0.81316	3	8	Itgb3,Sp1,Tgfb1	Cd40,Col1a1,Col1a2,Fn1,Mmp14,Smad3,Sparc,Tgfbr2	---	negative regulation of wound healing | response to cholesterol
0.63471	2	8	Jun,Pparg	Cav1,Col1a1,Col1a2,Fabp4,Fn1,Icam1,Igfbp1,Irs2	---	negative regulation of tyrosine phosphorylation of Stat5 protein | caveola assembly | negative regulation of peptidyl-tyrosine autophosphorylation
0.96937	3	8	Kras,Sp1,Sp3	Col1a1,Dhfr,Dnmt3a,Igf2,Sparc,Tgfbr2,Timp2,Tnc	dihydrofolate reductase activity | DNA (cytosine-5-)-methyltransferase activity | metalloendopeptidase inhibitor activity	methylation-dependent chromatin silencing | DNA methylation involved in embryo development | C-5 methylation of cytosine | response to cholesterol
0.85143	3	8	Kras,Sp1,Tgfb1	Cav1,Col1a1,Dnmt3a,Igf2,Sparc,Tgfbr2,Timp2,Tnc	DNA (cytosine-5-)-methyltransferase activity | metalloendopeptidase inhibitor activity	negative regulation of tyrosine phosphorylation of Stat5 protein | caveola assembly | negative regulation of peptidyl-tyrosine autophosphorylation | methylation-dependent chromatin silencing | DNA methylation involved in embryo development | C-5 methylation of cytosine | response to cholesterol
0.94863	2	8	Kras,Sp3	Col1a1,Dhfr,Dnmt3a,Igf2,Sparc,Tgfbr2,Timp2,Tnc	dihydrofolate reductase activity | DNA (cytosine-5-)-methyltransferase activity | metalloendopeptidase inhibitor activity	methylation-dependent chromatin silencing | DNA methylation involved in embryo development | C-5 methylation of cytosine | response to cholesterol
0.85185	3	8	Mapk14,Tgfb1,Trp53	Acta2,Col1a1,Fn1,Icam1,Igf2,Pecam1,Tgm2,Timp2	metalloendopeptidase inhibitor activity	---
0.78566	2	8	Mapk14,Trp53	Acta2,Col1a1,Fn1,Icam1,Igf2,Pecam1,Tgm2,Timp2	metalloendopeptidase inhibitor activity	---
0.94377	2	8	Mkl1,Srf	Acta2,Epx,Mcpt8,Myh9,Prg2,Prg3,Tagln,Tnc	---	defense response to nematode
0.88443	3	8	Myc,Sp1,Trp53	Akap12,Cav1,Col1a1,Col1a2,Fn1,Pdgfrb,Tgfbr2,Timp2	platelet-derived growth factor binding | metalloendopeptidase inhibitor activity	negative regulation of tyrosine phosphorylation of Stat5 protein | caveola assembly | negative regulation of peptidyl-tyrosine autophosphorylation | response to cholesterol
0.86135	2	8	Myc,Sp3	Akap12,Col1a1,Col1a2,Serpinh1,Sparc,Tgfbr2,Timp2,Tnc	metalloendopeptidase inhibitor activity	collagen biosynthetic process | response to cholesterol
0.76169	2	8	Nfkb1,Trp53	Bcl2a1b,Col1a1,Col1a2,Csf1,Ctsb,Icam1,Nfkb1,Nfkb2	---	---
0.60374	2	8	Notch3,Tgfb1	Acta2,Actn1,Col5a1,Fn1,Pdgfrb,Smtn,Sparc,Tagln	platelet-derived growth factor binding	tendon development
0.88717	2	8	Nras,Tgfb1	Cd86,Col1a2,Ctnnb1,Cx3cr1,Ets1,Fn1,Rhob,Spc25	---	positive regulation of fibroblast growth factor receptor signaling pathway | trachea morphogenesis | lung induction | mesenchymal cell proliferation involved in lung development
0.61748	2	8	Ptk2,Tgfb1	Acta2,Col1a1,Col1a2,Itga5,P4ha1,Pcolce2,Pdgfrb,Tnc	platelet-derived growth factor binding | procollagen-proline 4-dioxygenase activity	---
0.7512	2	8	Smad3,Sp1	Acta2,Col1a1,Col1a2,Il15,Jam2,Smad3,Tagln,Tnc	---	negative regulation of wound healing
0.88004	2	8	Smarcb1,Tgfb1	Bcl2l11,Col1a1,Col1a2,Csf1,Cttn,Fcgr1,Postn,Sparc	IgG receptor activity | IgG binding	antibody-dependent cellular cytotoxicity
0.81863	3	8	Src,Tgfb1,Trp53	Cav1,Col1a2,Ctnnb1,Ctsb,Fn1,Icam1,Postn,Src	---	negative regulation of tyrosine phosphorylation of Stat5 protein | caveola assembly | angiotensin-activated signaling pathway involved in heart process | negative regulation of peptidyl-tyrosine autophosphorylation | positive regulation of fibroblast growth factor receptor signaling pathway | trachea morphogenesis | lung induction | mesenchymal cell proliferation involved in lung development
0.74353	2	8	Tgfb1,Vhl	Cav1,Dab2,Fn1,Itga5,Mmp14,Nedd9,Sparc,Tagln	peptidase activator activity | clathrin adaptor activity | cargo receptor activity	positive regulation of peptidase activity | negative regulation of tyrosine phosphorylation of Stat5 protein | caveola assembly | negative regulation of peptidyl-tyrosine autophosphorylation | negative regulation of anoikis | negative regulation of protein localization to plasma membrane | positive regulation of clathrin-mediated endocytosis | cell-substrate junction assembly
0.61107	2	7	Agt,Bmp2	Acta2,Col1a1,Col1a2,Fn1,Nos3,Postn,Tbx2	nitric-oxide synthase activity	---
0.79416	2	7	Agt,Fas	Acta2,Cd86,Col1a1,Col1a2,Col4a1,Col6a1,Icam1	platelet-derived growth factor binding	protein heterotrimerization
0.69354	2	7	Agt,Vegfa	Cav1,Col1a1,Ets1,Fn1,Icam1,Nos3,Ptgs1	nitric-oxide synthase activity	regulation of the force of heart contraction by chemical signal | negative regulation of tyrosine phosphorylation of Stat5 protein | caveola assembly | negative regulation of peptidyl-tyrosine autophosphorylation
0.80579	2	7	Ahr,Pparg	Acta2,Col1a1,Col1a2,Ctnnb1,Fabp4,Fn1,Tgfbr2	---	positive regulation of fibroblast growth factor receptor signaling pathway | trachea morphogenesis | trachea formation | lung induction | mesenchymal cell proliferation involved in lung development | response to cholesterol
0.91417	3	7	Akt1,Erbb2,Trp53	Acta2,Col4a1,Ctnnb1,Fstl1,Igf2,Nfkb2,Rhob	---	positive regulation of fibroblast growth factor receptor signaling pathway | trachea morphogenesis | lung induction | mesenchymal cell proliferation involved in lung development
0.74842	2	7	Akt1,Htt	Acta2,Bcl2l11,Col4a1,Ctnnb1,Hunk,Igf2,Mmp14	---	positive regulation of fibroblast growth factor receptor signaling pathway | trachea morphogenesis | lung induction | mesenchymal cell proliferation involved in lung development
-0.60758	2	7	Apoe,Il1a	Cd40,Cd86,Csf1,Cyp3a16,Hspg2,Icam1,Itga5	---	---
0.75936	2	7	App,Hnf4a	Acta2,Bace1,Ctnnb1,Ctsb,Itgal,Lbp,Thy1	---	positive regulation of fibroblast growth factor receptor signaling pathway | trachea morphogenesis | lung induction | mesenchymal cell proliferation involved in lung development
0.71175	2	7	App,Il15	Bcl2l11,Cd86,Csf1,Fyn,Icam2,Tgfbr2,Tlr2	triacyl lipopeptide binding | diacyl lipopeptide binding	response to cholesterol | cellular response to bacterial lipopeptide
0.62347	2	7	App,Il1a	Cd86,Csf1,Hspg2,Icam1,Mmp14,Nfkb1,Tlr2	triacyl lipopeptide binding | diacyl lipopeptide binding	cellular response to bacterial lipopeptide
0.80179	2	7	Cbfb,Tgfb1	Bcl2l11,Csf1r,Icam1,Il2rb,Itgal,Tgfbr2,Tpsb2	macrophage colony-stimulating factor receptor activity | interleukin-2 receptor activity | interleukin-2 binding	cellular response to macrophage colony-stimulating factor stimulus | T cell activation via T cell receptor contact with antigen bound to MHC molecule on antigen presenting cell | leukocyte cell-cell adhesion | interleukin-2-mediated signaling pathway | response to cholesterol
0.74445	2	7	Cd40,Il15	Bcl2l11,Cd38,Cd40,Cd86,Csf1,Il2rb,Tlr2	NAD+ nucleosidase activity | interleukin-2 receptor activity | interleukin-2 binding | triacyl lipopeptide binding | diacyl lipopeptide binding	positive regulation of B cell proliferation | interleukin-2-mediated signaling pathway | cellular response to bacterial lipopeptide
0.787	2	7	Cd40,Il1a	Cd40,Cd86,Csf1,Icam1,Mmp14,Nfkb1,Tlr2	triacyl lipopeptide binding | diacyl lipopeptide binding	cellular response to bacterial lipopeptide
0.95304	2	7	Cd40,Rela	Bcl2a1b,Bcl2l11,Cd40,Icam1,Nfkb1,Nfkb2,Tlr2	triacyl lipopeptide binding | diacyl lipopeptide binding	cellular response to bacterial lipopeptide
0.79517	2	7	Cd40,Trp53	Bcl2a1b,Bcl2l11,Csf1,Icam1,Il10ra,Nfkb1,Nfkb2	interleukin-10 receptor activity	---
0.89842	3	7	Cd44,Erbb2,Trp53	Col1a1,Col5a2,Erbb2,Fn1,Nfkb2,Src,Thy1	---	---
0.85652	2	7	Cd44,Myc	Col1a1,Col5a2,Erbb2,Fkbp5,Fn1,Thbs2,Thy1	---	---
0.88302	3	7	Cd44,Myc,Trp53	Col1a1,Col5a2,Erbb2,Fkbp5,Fn1,Thbs2,Thy1	---	---
0.60609	2	7	Csf1,Htt	Bcl2l11,Csf1r,Ctnnb1,Dusp5,Fn1,Sfrp1,Stx12	macrophage colony-stimulating factor receptor activity	positive regulation of fibroblast apoptotic process | cellular response to macrophage colony-stimulating factor stimulus | positive regulation of fibroblast growth factor receptor signaling pathway | trachea morphogenesis | lung induction | mesenchymal cell proliferation involved in lung development | negative regulation of B cell differentiation
-0.61808	2	7	Egfr,Rela	Acta2,Bcl2l11,Cav1,Col1a1,Erbb2,Icam1,Tgm2	---	negative regulation of tyrosine phosphorylation of Stat5 protein | caveola assembly | negative regulation of peptidyl-tyrosine autophosphorylation
-0.78011	2	7	Egfr,Smad3	Acta2,Bcl2l11,Col1a1,Col6a1,Ctnnb1,Rhob,Tnc	---	positive regulation of fibroblast growth factor receptor signaling pathway | trachea morphogenesis | lung induction | mesenchymal cell proliferation involved in lung development
0.67505	2	7	Egr1,Pparg	Cav1,Col1a1,Col1a2,Fn1,Icam1,Mmp14,Tgfbr2	peptidase activator activity	positive regulation of peptidase activity | negative regulation of tyrosine phosphorylation of Stat5 protein | caveola assembly | negative regulation of peptidyl-tyrosine autophosphorylation | response to cholesterol
0.6056	3	7	Erbb2,Hmga1,Hras1	Col1a1,Col4a1,Elk1,Fstl1,Rhob,Sparc,Tagln	---	---
0.66643	4	7	Erbb2,Hras1,Htt,Tgfb1	Col4a1,Ctnnb1,Fn1,Igf2,Mmp14,Sirpa,Tagln	---	positive regulation of fibroblast growth factor receptor signaling pathway | trachea morphogenesis | lung induction | mesenchymal cell proliferation involved in lung development
0.68563	4	7	Erbb2,Hras1,Kras,Myc	Col1a1,Col4a1,Ctnnb1,Fbln2,Fstl1,Rhob,Sparc	---	positive regulation of fibroblast growth factor receptor signaling pathway | trachea morphogenesis | lung induction | mesenchymal cell proliferation involved in lung development
0.7424	5	7	Erbb2,Hras1,Kras,Tgfb1,Trp53	Col1a1,Col4a1,Ctnnb1,Fbln2,Igf2,Rhob,S100a4	---	positive regulation of fibroblast growth factor receptor signaling pathway | trachea morphogenesis | lung induction | mesenchymal cell proliferation involved in lung development
0.75518	5	7	Erbb2,Hras1,Myc,Tgfb1,Trp53	Col1a1,Col4a1,Ctnnb1,Ctsb,Fbln2,Fn1,Rhob	---	positive regulation of fibroblast growth factor receptor signaling pathway | trachea morphogenesis | lung induction | mesenchymal cell proliferation involved in lung development
0.84877	4	7	Erbb2,Kras,Myc,Trp53	Col1a1,Col4a1,Ctnnb1,Fbln2,Fstl1,Rhob,Thy1	---	positive regulation of fibroblast growth factor receptor signaling pathway | trachea morphogenesis | lung induction | mesenchymal cell proliferation involved in lung development
0.61404	2	7	Erbb2,Nfyb	Acta2,Col1a1,Ctnnb1,Rhob,S100a4,Sirpa,Tax1bp3	---	positive regulation of fibroblast growth factor receptor signaling pathway | trachea morphogenesis | lung induction | mesenchymal cell proliferation involved in lung development
0.72868	3	7	Erbb2,Nfyb,Tgfb1	Acta2,Col1a1,Ctnnb1,Rhob,S100a4,Sirpa,Tax1bp3	---	positive regulation of fibroblast growth factor receptor signaling pathway | trachea morphogenesis | lung induction | mesenchymal cell proliferation involved in lung development
0.81072	2	7	Erbb2,Rhoa	Acta2,Col1a1,Erbb2,Fn1,Mmp14,Nfkb1,Tagln	---	---
0.83361	3	7	Erbb2,Sp1,Trp53	Acta2,Col1a1,Fn1,Igf2,Ptgs1,Ptpn1,Src	---	platelet-derived growth factor receptor-beta signaling pathway
0.8007	2	7	Erbb2,Tgfbr2	Acta2,Col1a1,Ctnnb1,Fn1,Smad3,Sparc,Tagln	---	positive regulation of fibroblast growth factor receptor signaling pathway | trachea morphogenesis | lung induction | mesenchymal cell proliferation involved in lung development | negative regulation of wound healing
-0.75168	2	7	Erbb3,Myc	Col1a1,Erbb2,Fbln2,Fbn1,Sfrp1,Sparc,Tnc	---	negative regulation of B cell differentiation
0.66124	3	7	Ets1,Myc,Trp53	Cav1,Col1a2,Erbb2,Fn1,Icam1,Tgfbr2,Thy1	---	negative regulation of tyrosine phosphorylation of Stat5 protein | caveola assembly | negative regulation of peptidyl-tyrosine autophosphorylation | response to cholesterol
0.69326	3	7	Ets1,Sp1,Tgfb1	Cav1,Col1a2,Fn1,Il2rb,Nos3,Npr1,Tgfbr2	interleukin-2 receptor activity | interleukin-2 binding | nitric-oxide synthase activity | guanylate cyclase activity | natriuretic peptide receptor activity	regulation of the force of heart contraction by chemical signal | negative regulation of tyrosine phosphorylation of Stat5 protein | caveola assembly | negative regulation of peptidyl-tyrosine autophosphorylation | interleukin-2-mediated signaling pathway | response to cholesterol
0.66274	2	7	Ets1,Vegfa	Cav1,Cdh5,Ets1,Ets2,Fn1,Icam1,Nos3	nitric-oxide synthase activity	regulation of the force of heart contraction by chemical signal | negative regulation of tyrosine phosphorylation of Stat5 protein | caveola assembly | negative regulation of peptidyl-tyrosine autophosphorylation
0.81847	2	7	Ezh2,Hras1	Anxa6,Bcl2l11,Col4a1,Ctnnb1,Icam1,Rap1gap,S100a4	---	positive regulation of fibroblast growth factor receptor signaling pathway | trachea morphogenesis | lung induction | mesenchymal cell proliferation involved in lung development
0.82461	2	7	Ezh2,Tgfb1	Bcl2l11,Col4a1,Ctnnb1,Fbn1,Icam1,Il10ra,S100a4	interleukin-10 receptor activity	positive regulation of fibroblast growth factor receptor signaling pathway | trachea morphogenesis | lung induction | mesenchymal cell proliferation involved in lung development
-0.87222	2	7	F2,Myc	Col1a1,Col4a1,Fn1,Icam1,Mapk3,Rhob,Timp2	MAP kinase activity | metalloendopeptidase inhibitor activity	---
0.95411	2	7	Gata2,Tgfb1	Csf1r,Ednra,Ets1,Icam2,Klf2,Nos3,Pecam1	macrophage colony-stimulating factor receptor activity | endothelin receptor activity | nitric-oxide synthase activity	cellular response to macrophage colony-stimulating factor stimulus | endothelin receptor signaling pathway
0.66947	3	7	Hif1a,Sp1,Trp53	Acta2,Akap12,Cav1,Fn1,Hdac3,Igf2,Nos3	nitric-oxide synthase activity	regulation of the force of heart contraction by chemical signal | negative regulation of tyrosine phosphorylation of Stat5 protein | caveola assembly | negative regulation of peptidyl-tyrosine autophosphorylation
0.77224	3	7	Hmga1,Hras1,Myc	Cav1,Col1a1,Col1a2,Col4a1,Fstl1,Rhob,Sparc	platelet-derived growth factor binding	negative regulation of tyrosine phosphorylation of Stat5 protein | caveola assembly | negative regulation of peptidyl-tyrosine autophosphorylation
0.85079	3	7	Hmga1,Sp1,Tgfb1	Acta2,Cav1,Col1a1,Col1a2,Il15,Sparc,Tagln	---	negative regulation of tyrosine phosphorylation of Stat5 protein | caveola assembly | negative regulation of peptidyl-tyrosine autophosphorylation
0.94393	3	7	Hmga1,Tgfb1,Trp53	Acta2,Cav1,Col1a1,Col1a2,Col4a1,Rhob,Serpinh1	platelet-derived growth factor binding	negative regulation of tyrosine phosphorylation of Stat5 protein | caveola assembly | negative regulation of peptidyl-tyrosine autophosphorylation | collagen biosynthetic process
0.9533	2	7	Hmox1,Tgfb1	Acta2,Aqp1,Col1a1,Icam1,Mapk14,Pecam1,Sparc	water transmembrane transporter activity | glycerol transmembrane transporter activity | carbon dioxide transmembrane transporter activity | MAP kinase activity	water transport | glycerol transport | carbon dioxide transmembrane transport | renal water absorption | maintenance of symbiont-containing vacuole by host
-0.7243	2	7	Hnf4a,Hras1	Cav1,Copb2,Ctnnb1,Ctsb,Fhl1,Fzd1,Rap1gap	---	negative regulation of tyrosine phosphorylation of Stat5 protein | caveola assembly | negative regulation of peptidyl-tyrosine autophosphorylation | positive regulation of fibroblast growth factor receptor signaling pathway | trachea morphogenesis | lung induction | mesenchymal cell proliferation involved in lung development
0.77844	4	7	Hras1,Htt,Tgfb1,Trp53	Bcl2l11,Col4a1,Ctnnb1,Fhl1,Fn1,Igf2,Tgm2	---	positive regulation of fibroblast growth factor receptor signaling pathway | trachea morphogenesis | lung induction | mesenchymal cell proliferation involved in lung development
0.79038	4	7	Hras1,Kras,Myc,Trp53	Cav1,Col1a1,Col4a1,Ctnnb1,Fbln2,Fstl1,Rhob	---	negative regulation of tyrosine phosphorylation of Stat5 protein | caveola assembly | negative regulation of peptidyl-tyrosine autophosphorylation | positive regulation of fibroblast growth factor receptor signaling pathway | trachea morphogenesis | lung induction | mesenchymal cell proliferation involved in lung development
0.66516	4	7	Hras1,Rela,Tgfb1,Trp53	Bcl2l11,Cav1,Col1a1,Col1a2,Ctsb,Icam1,Tgm2	---	negative regulation of tyrosine phosphorylation of Stat5 protein | caveola assembly | negative regulation of peptidyl-tyrosine autophosphorylation
0.69955	2	7	Hras1,Smarca4	Csf1,Ctsb,Fn1,Itga5,Mfge8,Spry2,Tagln	---	cell-substrate junction assembly
0.7059	2	7	Hras1,Smarcb1	Bcl2l11,Col1a1,Col1a2,Col5a2,Csf1,Postn,Sparc	---	---
0.8465	3	7	Hras1,Sp1,Sp3	Afap1l1,Col1a1,Col1a2,Igf2,Ptgs1,Sparc,Tagln	---	---
0.76156	4	7	Hras1,Sp1,Tgfb1,Trp53	Cav1,Col1a1,Col1a2,Fn1,Igf2,Pdgfrb,Ptgs1	platelet-derived growth factor binding	negative regulation of tyrosine phosphorylation of Stat5 protein | caveola assembly | negative regulation of peptidyl-tyrosine autophosphorylation
0.7867	3	7	Hras1,Sp1,Trp53	Cav1,Col1a1,Col1a2,Fn1,Igf2,Pdgfrb,Ptgs1	platelet-derived growth factor binding	negative regulation of tyrosine phosphorylation of Stat5 protein | caveola assembly | negative regulation of peptidyl-tyrosine autophosphorylation
0.82252	2	7	Hras1,Sp3	Afap1l1,Col1a1,Col1a2,Igf2,Ptgs1,Sparc,Tagln	---	---
0.62728	4	7	Hras1,Src,Tgfb1,Trp53	Cav1,Col1a2,Ctnnb1,Ctsb,Fn1,Icam1,Postn	---	negative regulation of tyrosine phosphorylation of Stat5 protein | caveola assembly | negative regulation of peptidyl-tyrosine autophosphorylation | positive regulation of fibroblast growth factor receptor signaling pathway | trachea morphogenesis | lung induction | mesenchymal cell proliferation involved in lung development
0.85206	3	7	Htt,Myc,Trp53	Akap12,Col4a1,Ctnnb1,Dusp5,Fn1,Serpinh1,Thbs2	---	positive regulation of fibroblast growth factor receptor signaling pathway | trachea morphogenesis | lung induction | mesenchymal cell proliferation involved in lung development
0.89201	2	7	Igf2bp1,Myc	Col14a1,Col1a1,Col1a2,Col5a1,Lum,Serpinh1,Tnc	platelet-derived growth factor binding	collagen fibril organization | collagen biosynthetic process | tendon development
0.68634	2	7	Igf2bp1,Tgfb1	Col1a1,Col1a2,Col5a1,Col6a2,Igf2,Serpinh1,Tnc	platelet-derived growth factor binding	collagen fibril organization | collagen biosynthetic process | protein heterotrimerization | tendon development
0.74746	2	7	Ikbkb,Nr3c1	Icam1,Ltb,Nfkb1,Nfkb2,Nos3,Stat3,Tnfrsf1b	nitric-oxide synthase activity	---
0.62163	2	7	Itgb1,Tgfb1	Acta2,Col1a1,Col1a2,Icam1,Itga5,Lamc1,Timp2	metalloendopeptidase inhibitor activity	---
0.84503	3	7	Kras,Mgea5,Tgfb1	Cav1,Ctnnb1,Igf2,Rhob,Tgfbr2,Timp2,Tnc	metalloendopeptidase inhibitor activity	negative regulation of tyrosine phosphorylation of Stat5 protein | caveola assembly | negative regulation of peptidyl-tyrosine autophosphorylation | positive regulation of fibroblast growth factor receptor signaling pathway | trachea morphogenesis | trachea formation | lung induction | mesenchymal cell proliferation involved in lung development | response to cholesterol
0.9186	3	7	Kras,Mgea5,Trp53	Cav1,Ctnnb1,Igf2,Mcam,Rhob,Tgfbr2,Timp2	metalloendopeptidase inhibitor activity	negative regulation of tyrosine phosphorylation of Stat5 protein | caveola assembly | negative regulation of peptidyl-tyrosine autophosphorylation | positive regulation of fibroblast growth factor receptor signaling pathway | trachea morphogenesis | trachea formation | lung induction | mesenchymal cell proliferation involved in lung development | response to cholesterol
0.87735	2	7	Kras,Nfyb	Cav1,Col1a1,Ctnnb1,Rhob,S100a4,Sirpa,Tgfbr2	---	negative regulation of tyrosine phosphorylation of Stat5 protein | caveola assembly | negative regulation of peptidyl-tyrosine autophosphorylation | positive regulation of fibroblast growth factor receptor signaling pathway | trachea morphogenesis | trachea formation | lung induction | mesenchymal cell proliferation involved in lung development | response to cholesterol
0.75977	3	7	Kras,Nfyb,Tgfb1	Cav1,Col1a1,Ctnnb1,Rhob,S100a4,Sirpa,Tgfbr2	---	negative regulation of tyrosine phosphorylation of Stat5 protein | caveola assembly | negative regulation of peptidyl-tyrosine autophosphorylation | positive regulation of fibroblast growth factor receptor signaling pathway | trachea morphogenesis | trachea formation | lung induction | mesenchymal cell proliferation involved in lung development | response to cholesterol
0.86779	4	7	Kras,Sp1,Sp3,Tgfb1	Col1a1,Dnmt3a,Igf2,Sparc,Tgfbr2,Timp2,Tnc	DNA (cytosine-5-)-methyltransferase activity | metalloendopeptidase inhibitor activity	methylation-dependent chromatin silencing | DNA methylation involved in embryo development | C-5 methylation of cytosine | response to cholesterol
0.82379	3	7	Kras,Sp3,Tgfb1	Col1a1,Dnmt3a,Igf2,Sparc,Tgfbr2,Timp2,Tnc	DNA (cytosine-5-)-methyltransferase activity | metalloendopeptidase inhibitor activity	methylation-dependent chromatin silencing | DNA methylation involved in embryo development | C-5 methylation of cytosine | response to cholesterol
0.97754	2	7	Lmnb1,Rce1	Actn4,Aebp1,Fbn1,Fstl1,Rcn1,Rcn2,Thbs2	---	positive regulation of cellular component movement
0.70021	2	7	Mapk14,Sp1	Acta2,Cd40,Col1a1,Fn1,Igf2,Tagln,Timp2	metalloendopeptidase inhibitor activity	---
0.76871	3	7	Mapk14,Sp1,Tgfb1	Acta2,Cd40,Col1a1,Fn1,Igf2,Tagln,Timp2	metalloendopeptidase inhibitor activity	---
0.8479	3	7	Mgea5,Myc,Tgfb1	Cav1,Ctnnb1,Fn1,Rhob,Tgfbr2,Timp2,Tnc	metalloendopeptidase inhibitor activity	negative regulation of tyrosine phosphorylation of Stat5 protein | caveola assembly | negative regulation of peptidyl-tyrosine autophosphorylation | positive regulation of fibroblast growth factor receptor signaling pathway | trachea morphogenesis | trachea formation | lung induction | mesenchymal cell proliferation involved in lung development | response to cholesterol
0.89819	3	7	Mgea5,Myc,Trp53	Actn4,Cav1,Ctnnb1,Fn1,Rhob,Tgfbr2,Timp2	metalloendopeptidase inhibitor activity	positive regulation of cellular component movement | negative regulation of tyrosine phosphorylation of Stat5 protein | caveola assembly | negative regulation of peptidyl-tyrosine autophosphorylation | positive regulation of fibroblast growth factor receptor signaling pathway | trachea morphogenesis | trachea formation | lung induction | mesenchymal cell proliferation involved in lung development…
0.96707	2	7	Mgea5,Sp1	Cav1,Fn1,Igf2,Mmp14,Tgfbr2,Timp2,Tnc	peptidase activator activity | metalloendopeptidase inhibitor activity	positive regulation of peptidase activity | negative regulation of tyrosine phosphorylation of Stat5 protein | caveola assembly | negative regulation of peptidyl-tyrosine autophosphorylation | response to cholesterol
0.84187	3	7	Mgea5,Sp1,Tgfb1	Cav1,Fn1,Igf2,Mmp14,Tgfbr2,Timp2,Tnc	peptidase activator activity | metalloendopeptidase inhibitor activity	positive regulation of peptidase activity | negative regulation of tyrosine phosphorylation of Stat5 protein | caveola assembly | negative regulation of peptidyl-tyrosine autophosphorylation | response to cholesterol
0.87956	3	7	Mgea5,Tgfb1,Trp53	Cav1,Ctnnb1,Fn1,Igf2,Rhob,Tgfbr2,Timp2	metalloendopeptidase inhibitor activity	negative regulation of tyrosine phosphorylation of Stat5 protein | caveola assembly | negative regulation of peptidyl-tyrosine autophosphorylation | positive regulation of fibroblast growth factor receptor signaling pathway | trachea morphogenesis | trachea formation | lung induction | mesenchymal cell proliferation involved in lung development | response to cholesterol
0.70652	2	7	Mtor,Trp53	Bcl2l11,Dhfr,Fabp4,Fn1,Hadha,Pecam1,Src	dihydrofolate reductase activity | enoyl-CoA hydratase activity | long-chain-3-hydroxyacyl-CoA dehydrogenase activity	---
0.64133	2	7	Myc,Nfyb	Cav1,Col1a1,Col1a2,Ctnnb1,Pdgfrb,Rhob,Tgfbr2	platelet-derived growth factor binding	negative regulation of tyrosine phosphorylation of Stat5 protein | caveola assembly | negative regulation of peptidyl-tyrosine autophosphorylation | positive regulation of fibroblast growth factor receptor signaling pathway | trachea morphogenesis | trachea formation | lung induction | mesenchymal cell proliferation involved in lung development | response to cholesterol
0.7109	3	7	Myc,Nfyb,Tgfb1	Cav1,Col1a1,Col1a2,Ctnnb1,Pdgfrb,Rhob,Tgfbr2	platelet-derived growth factor binding	negative regulation of tyrosine phosphorylation of Stat5 protein | caveola assembly | negative regulation of peptidyl-tyrosine autophosphorylation | positive regulation of fibroblast growth factor receptor signaling pathway | trachea morphogenesis | trachea formation | lung induction | mesenchymal cell proliferation involved in lung development | response to cholesterol
0.79052	4	7	Myc,Nfyb,Tgfb1,Trp53	Cav1,Col1a1,Col1a2,Ctnnb1,Pdgfrb,Rhob,Tgfbr2	platelet-derived growth factor binding	negative regulation of tyrosine phosphorylation of Stat5 protein | caveola assembly | negative regulation of peptidyl-tyrosine autophosphorylation | positive regulation of fibroblast growth factor receptor signaling pathway | trachea morphogenesis | trachea formation | lung induction | mesenchymal cell proliferation involved in lung development | response to cholesterol
0.77064	3	7	Myc,Nfyb,Trp53	Cav1,Col1a1,Col1a2,Ctnnb1,Pdgfrb,Rhob,Tgfbr2	platelet-derived growth factor binding	negative regulation of tyrosine phosphorylation of Stat5 protein | caveola assembly | negative regulation of peptidyl-tyrosine autophosphorylation | positive regulation of fibroblast growth factor receptor signaling pathway | trachea morphogenesis | trachea formation | lung induction | mesenchymal cell proliferation involved in lung development | response to cholesterol
0.7996	3	7	Myc,Rela,Tgfb1	Cav1,Col1a1,Col1a2,Ctsb,Icam1,Klf10,Pecam1	---	negative regulation of tyrosine phosphorylation of Stat5 protein | caveola assembly | negative regulation of peptidyl-tyrosine autophosphorylation
0.91411	3	7	Myc,Smarca4,Trp53	Actn4,Bcl2a1b,Ctsb,Fabp4,Fn1,Thy1,Timp2	metalloendopeptidase inhibitor activity	positive regulation of cellular component movement
0.80032	2	7	Myc,Smarcb1	Col14a1,Col1a1,Col1a2,Col5a2,Erbb2,Fabp4,Sparc	---	---
0.8964	3	7	Myc,Sp1,Sp3	Akap12,Col1a1,Col1a2,Sparc,Tgfbr2,Timp2,Tnc	metalloendopeptidase inhibitor activity	response to cholesterol
0.8245	3	7	Myc,Sp3,Tgfb1	Col1a1,Col1a2,Serpinh1,Sparc,Tgfbr2,Timp2,Tnc	metalloendopeptidase inhibitor activity	collagen biosynthetic process | response to cholesterol
0.71088	3	7	Myc,Src,Trp53	Cav1,Col1a2,Ctnnb1,Ctsb,Erbb2,Fn1,Icam1	---	negative regulation of tyrosine phosphorylation of Stat5 protein | caveola assembly | negative regulation of peptidyl-tyrosine autophosphorylation | positive regulation of fibroblast growth factor receptor signaling pathway | trachea morphogenesis | lung induction | mesenchymal cell proliferation involved in lung development
0.79375	2	7	Myd88,Nfkb1	Cd40,Cd86,Icam1,Nfkb1,Nfkb2,Relb,Tlr2	triacyl lipopeptide binding | diacyl lipopeptide binding	NIK/NF-kappaB signaling | cellular response to bacterial lipopeptide
0.8052	3	7	Myd88,Nfkb1,Ticam1	Cd40,Cd86,Icam1,Nfkb1,Nfkb2,Relb,Tlr2	triacyl lipopeptide binding | diacyl lipopeptide binding	NIK/NF-kappaB signaling | cellular response to bacterial lipopeptide
0.77295	3	7	Nfkb1,Rela,Trp53	Bcl2a1b,Col1a1,Col1a2,Ctsb,Icam1,Nfkb1,Nfkb2	---	---
0.71601	2	7	Nfkb1,Ticam1	Cd40,Cd86,Icam1,Nfkb1,Nfkb2,Relb,Tlr2	triacyl lipopeptide binding | diacyl lipopeptide binding	NIK/NF-kappaB signaling | cellular response to bacterial lipopeptide
0.74117	2	7	Nfyb,Smad3	Acta2,Bcl2l11,Col1a1,Col1a2,Ctnnb1,Rhob,S100a4	---	positive regulation of fibroblast growth factor receptor signaling pathway | trachea morphogenesis | lung induction | mesenchymal cell proliferation involved in lung development
0.7493	3	7	Nfyb,Smad3,Tgfb1	Acta2,Bcl2l11,Col1a1,Col1a2,Ctnnb1,Rhob,S100a4	---	positive regulation of fibroblast growth factor receptor signaling pathway | trachea morphogenesis | lung induction | mesenchymal cell proliferation involved in lung development
0.80255	4	7	Nfyb,Smad3,Tgfb1,Trp53	Acta2,Bcl2l11,Col1a1,Col1a2,Ctnnb1,Rhob,S100a4	---	positive regulation of fibroblast growth factor receptor signaling pathway | trachea morphogenesis | lung induction | mesenchymal cell proliferation involved in lung development
0.78958	3	7	Nfyb,Smad3,Trp53	Acta2,Bcl2l11,Col1a1,Col1a2,Ctnnb1,Rhob,S100a4	---	positive regulation of fibroblast growth factor receptor signaling pathway | trachea morphogenesis | lung induction | mesenchymal cell proliferation involved in lung development
0.90486	2	7	Nfyb,Sp1	Acta2,Cav1,Col1a1,Col1a2,Npr1,Pdgfrb,Tgfbr2	platelet-derived growth factor binding | guanylate cyclase activity | natriuretic peptide receptor activity	negative regulation of tyrosine phosphorylation of Stat5 protein | caveola assembly | negative regulation of peptidyl-tyrosine autophosphorylation | response to cholesterol
0.76236	3	7	Nfyb,Sp1,Tgfb1	Acta2,Cav1,Col1a1,Col1a2,Npr1,Pdgfrb,Tgfbr2	platelet-derived growth factor binding | guanylate cyclase activity | natriuretic peptide receptor activity	negative regulation of tyrosine phosphorylation of Stat5 protein | caveola assembly | negative regulation of peptidyl-tyrosine autophosphorylation | response to cholesterol
0.81893	2	7	Pparg,Vegfa	Cav1,Col1a1,Ets1,Fabp4,Fn1,Icam1,Nos3	nitric-oxide synthase activity	regulation of the force of heart contraction by chemical signal | negative regulation of tyrosine phosphorylation of Stat5 protein | caveola assembly | negative regulation of peptidyl-tyrosine autophosphorylation
0.98418	2	7	Prkcd,Tgfb1	Cd68,Col1a1,Col1a2,Icam1,Plscr1,Stat3,Tlr2	triacyl lipopeptide binding | diacyl lipopeptide binding	phospholipid scrambling | cellular response to bacterial lipopeptide
0.96469	2	7	Rhoa,Trp53	Acta2,Col1a1,Erbb2,Fn1,Icam1,Nfkb1,Nos3	nitric-oxide synthase activity	---
0.80916	3	7	Smad3,Sp1,Tgfb1	Acta2,Col1a1,Col1a2,Il15,Smad3,Tagln,Tnc	---	negative regulation of wound healing
0.89987	3	7	Smad3,Tgfb1,Trp53	Acta2,Bcl2l11,Col1a1,Col1a2,Ctnnb1,Rhob,S100a4	---	positive regulation of fibroblast growth factor receptor signaling pathway | trachea morphogenesis | lung induction | mesenchymal cell proliferation involved in lung development
0.8594	2	7	Smad3,Trp53	Acta2,Bcl2l11,Col1a1,Col1a2,Ctnnb1,Rhob,S100a4	---	positive regulation of fibroblast growth factor receptor signaling pathway | trachea morphogenesis | lung induction | mesenchymal cell proliferation involved in lung development
0.95385	3	7	Smarca4,Tgfb1,Trp53	Acta2,Csf1,Ctsb,Fn1,Smad6,Thy1,Timp2	metalloendopeptidase inhibitor activity	---
0.74306	2	6	Agt,Fn1	Acta2,Col1a1,Fn1,Itga5,Slc9a1,Tgfbr2	sodium:proton antiporter activity	cell-substrate junction assembly | response to acidic pH | response to cholesterol
0.79564	2	6	Agt,Lepr	Acta2,Col1a1,Col4a1,Emr1,Fn1,Tgfbr2	---	response to cholesterol
0.78785	3	6	Agt,Pparg,Vegfa	Cav1,Col1a1,Ets1,Fn1,Icam1,Nos3	nitric-oxide synthase activity	regulation of the force of heart contraction by chemical signal | negative regulation of tyrosine phosphorylation of Stat5 protein | caveola assembly | negative regulation of peptidyl-tyrosine autophosphorylation
0.78963	2	6	Ahr,App	Acta2,Ctnnb1,Fn1,Lbp,Pdgfrb,Tgfbr2	---	positive regulation of fibroblast growth factor receptor signaling pathway | trachea morphogenesis | trachea formation | lung induction | mesenchymal cell proliferation involved in lung development | response to cholesterol
0.63437	2	6	Ahr,Fas	Acta2,Col1a1,Col1a2,Col4a1,Col5a1,Col6a1	platelet-derived growth factor binding	collagen fibril organization | collagen biosynthetic process | protein heterotrimerization | tendon development
0.69638	2	6	Ahr,Lepr	Acta2,Col1a1,Col4a1,Fn1,Stat3,Tgfbr2	---	response to cholesterol
0.95401	2	6	Akt1,Cd40	Bcl2a1b,Bcl2l11,Cd40,Cd86,Mmp14,Nfkb2	---	---
-0.7833	2	6	Akt1,Egfr	Acta2,Bcl2l11,Ctnnb1,Igf2,Prkar1a,Rhob	cAMP-dependent protein kinase regulator activity	positive regulation of fibroblast growth factor receptor signaling pathway | trachea morphogenesis | lung induction | mesenchymal cell proliferation involved in lung development
0.96702	3	6	Akt1,Erbb2,Tgfb1	Acta2,Col4a1,Ctnnb1,Igf2,Mmp14,Rhob	---	positive regulation of fibroblast growth factor receptor signaling pathway | trachea morphogenesis | lung induction | mesenchymal cell proliferation involved in lung development
0.87077	2	6	Akt1,Hmga1	Acta2,Col4a1,Fstl1,Igfbp1,Lamb1,Rhob	---	---
0.65139	3	6	Akt1,Hras1,Kras	Col4a1,Ctnnb1,Fstl1,Igf2,Nqo1,Rhob	NAD(P)H dehydrogenase (quinone) activity	positive regulation of fibroblast growth factor receptor signaling pathway | trachea morphogenesis | lung induction | mesenchymal cell proliferation involved in lung development
0.82324	3	6	Akt1,Htt,Tgfb1	Acta2,Bcl2l11,Col4a1,Ctnnb1,Igf2,Mmp14	---	positive regulation of fibroblast growth factor receptor signaling pathway | trachea morphogenesis | lung induction | mesenchymal cell proliferation involved in lung development
0.88958	3	6	Akt1,Myc,Tgfb1	Cd86,Col4a1,Ctnnb1,Fabp5,Pdgfrb,Rhob	platelet-derived growth factor binding	positive regulation of fibroblast growth factor receptor signaling pathway | trachea morphogenesis | lung induction | mesenchymal cell proliferation involved in lung development
0.87681	3	6	Akt1,Myc,Trp53	Bcl2a1b,Col4a1,Ctnnb1,Fstl1,Pdgfrb,Rhob	platelet-derived growth factor binding	positive regulation of fibroblast growth factor receptor signaling pathway | trachea morphogenesis | lung induction | mesenchymal cell proliferation involved in lung development
0.78396	2	6	Akt1,Sp1	Acta2,Cd40,Igf2,Igfbp1,Mmp14,Pdgfrb	---	---
-0.93327	2	6	Apoe,Erbb2	Acta2,Col1a1,Ctnnb1,Ctsb,Itga5,Thy1	---	positive regulation of fibroblast growth factor receptor signaling pathway | trachea morphogenesis | lung induction | mesenchymal cell proliferation involved in lung development
0.88467	2	6	Apoe,F2	Acta2,Cd68,Col1a1,Icam1,Mapk3,Nos3	MAP kinase activity | nitric-oxide synthase activity	---
-0.8331	2	6	Apoe,Nfkb1	Cd40,Cd86,Col1a1,Csf1,Ctsb,Icam1	---	---
0.85555	2	6	App,Bmp2	Acta2,Bsg,Csf1,Fn1,Nos3,Tagln	nitric-oxide synthase activity	---
0.81976	2	6	App,Vegfa	Cdh5,Ctsb,Ets2,Fn1,Icam1,Nos3	nitric-oxide synthase activity	---
0.75499	2	6	Birc5,Erbb2	Col1a1,Col5a2,Ctnnb1,Fn1,Itga5,Lum	---	positive regulation of fibroblast growth factor receptor signaling pathway | trachea morphogenesis | lung induction | mesenchymal cell proliferation involved in lung development | cell-substrate junction assembly
0.83352	2	6	Birc5,Hras1	C1qc,Col1a1,Col5a2,Ctnnb1,Fn1,Itga5	---	positive regulation of fibroblast growth factor receptor signaling pathway | trachea morphogenesis | lung induction | mesenchymal cell proliferation involved in lung development | cell-substrate junction assembly
0.86629	2	6	Birc5,Myc	Col1a1,Col5a2,Ctnnb1,Fbn1,Fn1,Lum	---	positive regulation of fibroblast growth factor receptor signaling pathway | trachea morphogenesis | lung induction | mesenchymal cell proliferation involved in lung development
0.85945	2	6	Birc5,Tgfb1	C1qc,Col1a1,Ctnnb1,Fbn1,Fn1,Itga5	---	positive regulation of fibroblast growth factor receptor signaling pathway | trachea morphogenesis | lung induction | mesenchymal cell proliferation involved in lung development | cell-substrate junction assembly
0.71688	2	6	Bmp2,Pparg	Acta2,Col1a1,Col1a2,Fabp4,Fn1,Nos3	nitric-oxide synthase activity	---
0.65901	3	6	Bmp7,Hras1,Myc	Col1a1,Col1a2,Fn1,Icam1,Mapk3,Myo1c	MAP kinase activity	---
0.65582	5	6	Bmp7,Hras1,Myc,Tgfb1,Trp53	Col1a1,Col1a2,Fn1,Icam1,Mapk3,Myo1c	MAP kinase activity	---
0.67615	4	6	Bmp7,Hras1,Myc,Trp53	Col1a1,Col1a2,Fn1,Icam1,Mapk3,Myo1c	MAP kinase activity	---
0.6449	4	6	Bmp7,Myc,Tgfb1,Trp53	Col1a1,Col1a2,Fn1,Icam1,Mapk3,Myo1c	MAP kinase activity	---
0.62054	3	6	Bmp7,Myc,Trp53	Col1a1,Col1a2,Fn1,Icam1,Mapk3,Myo1c	MAP kinase activity	---
0.93446	2	6	Cd40,Csf1	Bcl2l11,Csf1,Il10ra,Nfkb2,Tlr2,Traf2	interleukin-10 receptor activity | triacyl lipopeptide binding | diacyl lipopeptide binding	cellular response to bacterial lipopeptide
0.72735	3	6	Cd40,Il15,Tgfb1	Bcl2l11,Cd40,Cd86,Csf1,Il2rb,Tlr2	interleukin-2 receptor activity | interleukin-2 binding | triacyl lipopeptide binding | diacyl lipopeptide binding	interleukin-2-mediated signaling pathway | cellular response to bacterial lipopeptide
0.78469	3	6	Cd40,Il1a,Myd88	Cd40,Cd86,Icam1,Mmp14,Nfkb1,Tlr2	triacyl lipopeptide binding | diacyl lipopeptide binding	cellular response to bacterial lipopeptide
0.84978	3	6	Cd40,Il1a,Nfkb1	Cd40,Cd86,Csf1,Icam1,Nfkb1,Tlr2	triacyl lipopeptide binding | diacyl lipopeptide binding	cellular response to bacterial lipopeptide
0.94529	3	6	Cd40,Lyn,Nfkb1	Bcl2a1b,Cd40,Cd86,Csf1,Nfkb1,Nfkb2	---	---
0.88877	3	6	Cd40,Myd88,Nfkb1	Cd40,Cd86,Icam1,Nfkb1,Nfkb2,Tlr2	triacyl lipopeptide binding | diacyl lipopeptide binding	cellular response to bacterial lipopeptide
0.85242	4	6	Cd40,Myd88,Nfkb1,Ticam1	Cd40,Cd86,Icam1,Nfkb1,Nfkb2,Tlr2	triacyl lipopeptide binding | diacyl lipopeptide binding	cellular response to bacterial lipopeptide
0.92773	3	6	Cd40,Myd88,Tgfb1	Cd40,Cd86,Icam1,Il15,Mmp14,Tlr2	triacyl lipopeptide binding | diacyl lipopeptide binding	cellular response to bacterial lipopeptide
0.8989	3	6	Cd40,Nfkb1,Rela	Bcl2a1b,Cd40,Icam1,Nfkb1,Nfkb2,Tlr2	triacyl lipopeptide binding | diacyl lipopeptide binding	cellular response to bacterial lipopeptide
0.82278	3	6	Cd40,Nfkb1,Ticam1	Cd40,Cd86,Icam1,Nfkb1,Nfkb2,Tlr2	triacyl lipopeptide binding | diacyl lipopeptide binding	cellular response to bacterial lipopeptide
0.94598	3	6	Cd44,Erbb2,Tgfb1	Col1a1,Fn1,Itga5,Mmp14,Src,Thy1	---	cell-substrate junction assembly
-0.61225	2	6	Cebpb,Rela	Acta2,Bcl2a1b,Col1a1,Col1a2,Icam1,Lyn	---	---
-0.65274	2	6	Cebpb,Smarcb1	Col1a1,Col1a2,Col5a2,Dhfr,Fabp4,Lbp	dihydrofolate reductase activity	---
-0.76014	2	6	Col18a1,Hras1	Antxr1,Ctnnb1,Ets1,Fn1,Icam1,Stat3	---	positive regulation of fibroblast growth factor receptor signaling pathway | trachea morphogenesis | lung induction | mesenchymal cell proliferation involved in lung development
0.93381	2	6	Csf1,Erbb2	Csf1r,Ctnnb1,Fn1,Itga5,Nfkb2,Sfrp1	macrophage colony-stimulating factor receptor activity	cellular response to macrophage colony-stimulating factor stimulus | positive regulation of fibroblast growth factor receptor signaling pathway | trachea morphogenesis | lung induction | mesenchymal cell proliferation involved in lung development | cell-substrate junction assembly | negative regulation of B cell differentiation
0.85669	3	6	Csf1,Tgfb1,Trp53	Bcl2l11,Csf1,Csf1r,Ctnnb1,Fn1,Il10ra	macrophage colony-stimulating factor receptor activity | interleukin-10 receptor activity	osteoclast differentiation | positive regulation of osteoclast differentiation | cellular response to macrophage colony-stimulating factor stimulus | positive regulation of fibroblast growth factor receptor signaling pathway | trachea morphogenesis | lung induction | mesenchymal cell proliferation involved in lung development
-0.61179	2	6	Egfr,Hmga1	Acta2,Cav1,Col1a1,Elk1,Rhob,Stat3	---	negative regulation of tyrosine phosphorylation of Stat5 protein | caveola assembly | negative regulation of peptidyl-tyrosine autophosphorylation
-0.62081	2	6	Egfr,Nfyb	Acta2,Bcl2l11,Cav1,Col1a1,Ctnnb1,Rhob	---	negative regulation of tyrosine phosphorylation of Stat5 protein | caveola assembly | negative regulation of peptidyl-tyrosine autophosphorylation | positive regulation of fibroblast growth factor receptor signaling pathway | trachea morphogenesis | lung induction | mesenchymal cell proliferation involved in lung development
-0.62223	2	6	Egfr,Sp1	Acta2,Cav1,Col1a1,Igf2,Ptgs1,Tnc	---	negative regulation of tyrosine phosphorylation of Stat5 protein | caveola assembly | negative regulation of peptidyl-tyrosine autophosphorylation
-0.83206	2	6	Egfr,Src	Cav1,Ctnnb1,Erbb2,Icam1,Postn,Stat3	---	negative regulation of tyrosine phosphorylation of Stat5 protein | caveola assembly | negative regulation of peptidyl-tyrosine autophosphorylation | positive regulation of fibroblast growth factor receptor signaling pathway | trachea morphogenesis | lung induction | mesenchymal cell proliferation involved in lung development
0.72275	2	6	Egr1,Src	Cav1,Col1a2,Fn1,Icam1,Nfkb1,Ptrf	rRNA primary transcript binding	negative regulation of tyrosine phosphorylation of Stat5 protein | caveola assembly | negative regulation of peptidyl-tyrosine autophosphorylation | transcription initiation from RNA polymerase I promoter | termination of RNA polymerase I transcription
-0.72527	2	6	Epas1,Hras1	Adm,Cav1,Fbln2,Fhl1,Fn1,Mmp14	peptidase activator activity	positive regulation of peptidase activity | negative regulation of tyrosine phosphorylation of Stat5 protein | caveola assembly | negative regulation of peptidyl-tyrosine autophosphorylation
-0.8077	2	6	Erbb2,F2	Acta2,Col1a1,Col4a1,Fn1,Rhob,Smtn	---	---
0.6292	4	6	Erbb2,Fn1,Sp1,Tgfb1	Acta2,Col1a1,Fn1,Mmp14,Sparc,Tagln	---	---
0.68763	4	6	Erbb2,Hmga1,Hras1,Kras	Col1a1,Col4a1,Elk1,Fstl1,Rhob,Sparc	---	---
0.82539	3	6	Erbb2,Hmga1,Kras	Col1a1,Col4a1,Elk1,Fstl1,Rhob,Sparc	---	---
0.87854	3	6	Erbb2,Hmga1,Myc	Col1a1,Col4a1,Fstl1,H19,Rhob,Sparc	---	---
0.9212	3	6	Erbb2,Hmga1,Tgfb1	Acta2,Col1a1,Col4a1,Rhob,Sparc,Tagln	---	---
0.88974	3	6	Erbb2,Hmga1,Trp53	Acta2,Col1a1,Col4a1,Fstl1,H19,Rhob	---	---
0.74819	5	6	Erbb2,Hras1,Kras,Myc,Trp53	Col1a1,Col4a1,Ctnnb1,Fbln2,Fstl1,Rhob	---	positive regulation of fibroblast growth factor receptor signaling pathway | trachea morphogenesis | lung induction | mesenchymal cell proliferation involved in lung development
0.60859	3	6	Erbb2,Hras1,Mgea5	Ctnnb1,Elk1,Fn1,Igf2,Mmp14,Rhob	---	positive regulation of fibroblast growth factor receptor signaling pathway | trachea morphogenesis | lung induction | mesenchymal cell proliferation involved in lung development
0.75355	3	6	Erbb2,Htt,Sp1	Acta2,Fn1,Igf2,Marcks,Mmp14,Tagln	---	---
0.84597	4	6	Erbb2,Htt,Tgfb1,Trp53	Acta2,Col4a1,Csf1r,Ctnnb1,Fn1,Igf2	macrophage colony-stimulating factor receptor activity	cellular response to macrophage colony-stimulating factor stimulus | positive regulation of fibroblast growth factor receptor signaling pathway | trachea morphogenesis | lung induction | mesenchymal cell proliferation involved in lung development
0.807	3	6	Erbb2,Htt,Trp53	Acta2,Col4a1,Csf1r,Ctnnb1,Fn1,Igf2	macrophage colony-stimulating factor receptor activity	cellular response to macrophage colony-stimulating factor stimulus | positive regulation of fibroblast growth factor receptor signaling pathway | trachea morphogenesis | lung induction | mesenchymal cell proliferation involved in lung development
0.94461	2	6	Erbb2,Itgb3	Col1a1,Fn1,Itga5,Mmp14,Smad3,Sparc	---	cell-substrate junction assembly | negative regulation of wound healing
0.95658	3	6	Erbb2,Itgb3,Tgfb1	Col1a1,Fn1,Itga5,Mmp14,Smad3,Sparc	---	cell-substrate junction assembly | negative regulation of wound healing
0.86788	5	6	Erbb2,Kras,Myc,Tgfb1,Trp53	Col1a1,Col4a1,Ctnnb1,Fbln2,Rhob,Thy1	---	positive regulation of fibroblast growth factor receptor signaling pathway | trachea morphogenesis | lung induction | mesenchymal cell proliferation involved in lung development
0.73948	2	6	Erbb2,Notch3	Acta2,Col5a1,Fn1,Smtn,Sparc,Tagln	---	tendon development
0.76963	3	6	Erbb2,Notch3,Tgfb1	Acta2,Col5a1,Fn1,Smtn,Sparc,Tagln	---	tendon development
0.83691	3	6	Erbb2,Rela,Trp53	Acta2,Col1a1,Ctsb,Erbb2,Nfkb1,Nfkb2	---	---
0.80594	3	6	Erbb2,Smad3,Sp1	Acta2,Col1a1,Jam2,Smad3,Tagln,Tnc	---	negative regulation of wound healing
0.92243	3	6	Erbb2,Smarca4,Tgfb1	Acta2,Ctsb,Fn1,Itga5,Tagln,Thy1	---	cell-substrate junction assembly
0.83628	4	6	Erbb2,Sp1,Sp3,Trp53	Acta2,Col1a1,Igf2,Ptgs1,Ptpn1,Src	---	platelet-derived growth factor receptor-beta signaling pathway
0.74249	4	6	Erbb2,Sp1,Tgfb1,Tgfbr2	Acta2,Col1a1,Fn1,Smad3,Sparc,Tagln	---	negative regulation of wound healing
0.8637	4	6	Erbb2,Sp1,Tgfb1,Trp53	Acta2,Col1a1,Fn1,Igf2,Ptgs1,Src	---	---
0.80097	3	6	Erbb2,Sp3,Trp53	Acta2,Col1a1,Igf2,Ptgs1,Ptpn1,Src	---	platelet-derived growth factor receptor-beta signaling pathway
0.825	3	6	Erbb2,Src,Trp53	Ctnnb1,Ctsb,Erbb2,Fn1,Nfkb1,Src	---	positive regulation of fibroblast growth factor receptor signaling pathway | trachea morphogenesis | lung induction | mesenchymal cell proliferation involved in lung development
0.84565	3	6	Erbb2,Tgfb1,Vhl	Fn1,Itga5,Mmp14,Nedd9,Sparc,Tagln	---	cell-substrate junction assembly
0.82775	2	6	Erbb2,Vhl	Fn1,Itga5,Mmp14,Nedd9,Sparc,Tagln	---	cell-substrate junction assembly
-0.6408	2	6	Erbb3,Kras	Col1a1,Fbln2,Fbn1,Igf2,Sparc,Tnc	---	---
-0.62858	2	6	Erbb3,Sp1	Acta2,Col1a1,Igf2,Ptgs1,Sparc,Tnc	---	---
-0.63725	2	6	Erbb3,Sp3	Acta2,Col1a1,Igf2,Ptgs1,Sparc,Tnc	---	---
-0.79312	2	6	Erbb3,Trp53	Acta2,Col1a1,Erbb2,Fbln2,Igf2,Ptgs1	---	---
0.6957	3	6	Ets1,Myc,Tgfb1	Cav1,Col1a2,Fn1,Icam1,Tgfbr2,Thy1	---	negative regulation of tyrosine phosphorylation of Stat5 protein | caveola assembly | negative regulation of peptidyl-tyrosine autophosphorylation | response to cholesterol
0.75244	4	6	Ets1,Myc,Tgfb1,Trp53	Cav1,Col1a2,Fn1,Icam1,Tgfbr2,Thy1	---	negative regulation of tyrosine phosphorylation of Stat5 protein | caveola assembly | negative regulation of peptidyl-tyrosine autophosphorylation | response to cholesterol
0.93572	2	6	Ets1,Src	Cav1,Col1a2,Erbb2,Fn1,Icam1,Nqo1	NAD(P)H dehydrogenase (quinone) activity	negative regulation of tyrosine phosphorylation of Stat5 protein | caveola assembly | negative regulation of peptidyl-tyrosine autophosphorylation
0.85156	2	6	Etv5,Tgfb1	Ctnnb1,Fn1,Icam1,Icam2,Itga5,Krt19	---	positive regulation of fibroblast growth factor receptor signaling pathway | trachea morphogenesis | lung induction | mesenchymal cell proliferation involved in lung development | cell-substrate junction assembly
0.82896	3	6	Ezh2,Hras1,Trp53	Anxa6,Bcl2l11,Col4a1,Ctnnb1,Icam1,S100a4	---	positive regulation of fibroblast growth factor receptor signaling pathway | trachea morphogenesis | lung induction | mesenchymal cell proliferation involved in lung development
0.90318	2	6	Ezh2,Myc	Anxa6,Col4a1,Ctnnb1,Erbb2,Fbn1,Icam1	---	positive regulation of fibroblast growth factor receptor signaling pathway | trachea morphogenesis | lung induction | mesenchymal cell proliferation involved in lung development
0.90425	3	6	Ezh2,Tgfb1,Trp53	Bcl2l11,Col4a1,Ctnnb1,Icam1,Il10ra,S100a4	interleukin-10 receptor activity	positive regulation of fibroblast growth factor receptor signaling pathway | trachea morphogenesis | lung induction | mesenchymal cell proliferation involved in lung development
-0.85683	2	6	F2,Htt	Acta2,Col4a1,Dkk3,Ednrb,Fhl1,Fn1	endothelin receptor activity	endothelin receptor signaling pathway
-0.93329	2	6	F2,Srf	Acta2,Ets1,Fhl1,Lbh,Myh9,Tnnt2	troponin I binding	---
-0.62398	2	6	Fgf1,Hras1	Ctnnb1,Fzd1,Icam1,Nqo1,Postn,Tgm2	NAD(P)H dehydrogenase (quinone) activity	positive regulation of fibroblast growth factor receptor signaling pathway | trachea morphogenesis | lung induction | mesenchymal cell proliferation involved in lung development
-0.80605	2	6	Fgf1,Tgfb1	Ctnnb1,Fzd1,Icam1,Nos3,Postn,Tgm2	nitric-oxide synthase activity	positive regulation of fibroblast growth factor receptor signaling pathway | trachea morphogenesis | lung induction | mesenchymal cell proliferation involved in lung development
0.82126	2	6	Flt1,Fn1	Actn4,Capn2,Igf2bp3,Prkar1a,Ralb,Tgfbr2	calcium-dependent cysteine-type endopeptidase activity | cAMP-dependent protein kinase regulator activity	positive regulation of cellular component movement | response to cholesterol
0.73805	2	6	Fn1,Mapk14	Acta2,Col1a1,Fn1,Tagln,Tgm2,Timp2	metalloendopeptidase inhibitor activity	---
0.68765	3	6	Fn1,Mapk14,Tgfb1	Acta2,Col1a1,Fn1,Tagln,Tgm2,Timp2	metalloendopeptidase inhibitor activity	---
0.83878	2	6	Fn1,Tgfbr2	Acta2,Col1a1,Fn1,Sparc,Tagln,Tgfbr2	---	response to cholesterol
0.67866	2	6	Hif1a,Nr3c1	Adm,Cav1,Fn1,Nos3,Stat3,Tlr2	nitric-oxide synthase activity | triacyl lipopeptide binding | diacyl lipopeptide binding	regulation of the force of heart contraction by chemical signal | negative regulation of tyrosine phosphorylation of Stat5 protein | caveola assembly | negative regulation of peptidyl-tyrosine autophosphorylation | cellular response to bacterial lipopeptide
0.78666	4	6	Hmga1,Hras1,Kras,Myc	Cav1,Col1a1,Col4a1,Fstl1,Rhob,Sparc	---	negative regulation of tyrosine phosphorylation of Stat5 protein | caveola assembly | negative regulation of peptidyl-tyrosine autophosphorylation
0.73766	4	6	Hmga1,Hras1,Kras,Tgfb1	Cav1,Col1a1,Col4a1,Rhob,Sparc,Stat3	---	negative regulation of tyrosine phosphorylation of Stat5 protein | caveola assembly | negative regulation of peptidyl-tyrosine autophosphorylation
0.77283	4	6	Hmga1,Hras1,Myc,Tgfb1	Cav1,Col1a1,Col1a2,Col4a1,Rhob,Sparc	platelet-derived growth factor binding	negative regulation of tyrosine phosphorylation of Stat5 protein | caveola assembly | negative regulation of peptidyl-tyrosine autophosphorylation
0.8149	4	6	Hmga1,Hras1,Myc,Trp53	Cav1,Col1a1,Col1a2,Col4a1,Fstl1,Rhob	platelet-derived growth factor binding	negative regulation of tyrosine phosphorylation of Stat5 protein | caveola assembly | negative regulation of peptidyl-tyrosine autophosphorylation
0.7768	3	6	Hmga1,Hras1,Trp53	Cav1,Col1a1,Col1a2,Col4a1,Fstl1,Rhob	platelet-derived growth factor binding	negative regulation of tyrosine phosphorylation of Stat5 protein | caveola assembly | negative regulation of peptidyl-tyrosine autophosphorylation
0.89707	3	6	Hmga1,Kras,Myc	Cav1,Col1a1,Col4a1,Fstl1,Rhob,Sparc	---	negative regulation of tyrosine phosphorylation of Stat5 protein | caveola assembly | negative regulation of peptidyl-tyrosine autophosphorylation
0.8611	3	6	Hmga1,Kras,Tgfb1	Cav1,Col1a1,Col4a1,Rhob,Sparc,Stat3	---	negative regulation of tyrosine phosphorylation of Stat5 protein | caveola assembly | negative regulation of peptidyl-tyrosine autophosphorylation
0.9327	4	6	Hmga1,Myc,Tgfb1,Trp53	Cav1,Col1a1,Col1a2,Col4a1,Rhob,Serpinh1	platelet-derived growth factor binding	negative regulation of tyrosine phosphorylation of Stat5 protein | caveola assembly | negative regulation of peptidyl-tyrosine autophosphorylation | collagen biosynthetic process
0.7637	2	6	Hmga1,Smad3	Acta2,Col1a1,Col1a2,Il15,Rhob,Tagln	---	---
0.86859	3	6	Hmga1,Smad3,Tgfb1	Acta2,Col1a1,Col1a2,Il15,Rhob,Tagln	---	---
0.84322	2	6	Hmga1,Sp3	Acta2,Col1a1,Col1a2,Serpinh1,Sparc,Tagln	---	collagen biosynthetic process
0.83734	3	6	Hmga1,Sp3,Tgfb1	Acta2,Col1a1,Col1a2,Serpinh1,Sparc,Tagln	---	collagen biosynthetic process
0.95784	2	6	Hmox1,Myc	Aqp1,Col1a1,Icam1,Pecam1,Sparc,Thbs2	water transmembrane transporter activity | glycerol transmembrane transporter activity | carbon dioxide transmembrane transporter activity	water transport | glycerol transport | carbon dioxide transmembrane transport | renal water absorption | maintenance of symbiont-containing vacuole by host
0.60672	3	6	Hras1,Itgb3,Sp1	Col1a1,Col1a2,Fn1,Mmp14,Smad3,Sparc	---	negative regulation of wound healing
0.67484	4	6	Hras1,Itgb3,Sp1,Tgfb1	Col1a1,Col1a2,Fn1,Mmp14,Smad3,Sparc	---	negative regulation of wound healing
0.82384	3	6	Hras1,Kras,Mgea5	Cav1,Ctnnb1,Elk1,Igf2,Mcam,Rhob	---	negative regulation of tyrosine phosphorylation of Stat5 protein | caveola assembly | negative regulation of peptidyl-tyrosine autophosphorylation | positive regulation of fibroblast growth factor receptor signaling pathway | trachea morphogenesis | lung induction | mesenchymal cell proliferation involved in lung development
0.72386	3	6	Hras1,Kras,Nfyb	Cav1,Col1a1,Ctnnb1,Rhob,S100a4,Sirpa	---	negative regulation of tyrosine phosphorylation of Stat5 protein | caveola assembly | negative regulation of peptidyl-tyrosine autophosphorylation | positive regulation of fibroblast growth factor receptor signaling pathway | trachea morphogenesis | lung induction | mesenchymal cell proliferation involved in lung development
0.67785	4	6	Hras1,Kras,Nfyb,Tgfb1	Cav1,Col1a1,Ctnnb1,Rhob,S100a4,Sirpa	---	negative regulation of tyrosine phosphorylation of Stat5 protein | caveola assembly | negative regulation of peptidyl-tyrosine autophosphorylation | positive regulation of fibroblast growth factor receptor signaling pathway | trachea morphogenesis | lung induction | mesenchymal cell proliferation involved in lung development
0.70062	3	6	Hras1,Mgea5,Tgfb1	Cav1,Ctnnb1,Fn1,Igf2,Mmp14,Rhob	peptidase activator activity	positive regulation of peptidase activity | negative regulation of tyrosine phosphorylation of Stat5 protein | caveola assembly | negative regulation of peptidyl-tyrosine autophosphorylation | positive regulation of fibroblast growth factor receptor signaling pathway | trachea morphogenesis | lung induction | mesenchymal cell proliferation involved in lung development
0.82064	3	6	Hras1,Mgea5,Trp53	Cav1,Ctnnb1,Fn1,Igf2,Mcam,Rhob	---	negative regulation of tyrosine phosphorylation of Stat5 protein | caveola assembly | negative regulation of peptidyl-tyrosine autophosphorylation | positive regulation of fibroblast growth factor receptor signaling pathway | trachea morphogenesis | lung induction | mesenchymal cell proliferation involved in lung development
0.64204	3	6	Hras1,Myc,Nfyb	Cav1,Col1a1,Col1a2,Ctnnb1,Pdgfrb,Rhob	platelet-derived growth factor binding	negative regulation of tyrosine phosphorylation of Stat5 protein | caveola assembly | negative regulation of peptidyl-tyrosine autophosphorylation | positive regulation of fibroblast growth factor receptor signaling pathway | trachea morphogenesis | lung induction | mesenchymal cell proliferation involved in lung development
0.75701	3	6	Hras1,Myc,Sp1	Cav1,Col1a1,Col1a2,Fn1,Pdgfrb,Sparc	platelet-derived growth factor binding	negative regulation of tyrosine phosphorylation of Stat5 protein | caveola assembly | negative regulation of peptidyl-tyrosine autophosphorylation
0.73758	4	6	Hras1,Myc,Sp1,Tgfb1	Cav1,Col1a1,Col1a2,Fn1,Pdgfrb,Sparc	platelet-derived growth factor binding	negative regulation of tyrosine phosphorylation of Stat5 protein | caveola assembly | negative regulation of peptidyl-tyrosine autophosphorylation
0.67621	5	6	Hras1,Myc,Src,Tgfb1,Trp53	Cav1,Col1a2,Ctnnb1,Ctsb,Fn1,Icam1	---	negative regulation of tyrosine phosphorylation of Stat5 protein | caveola assembly | negative regulation of peptidyl-tyrosine autophosphorylation | positive regulation of fibroblast growth factor receptor signaling pathway | trachea morphogenesis | lung induction | mesenchymal cell proliferation involved in lung development
0.60442	4	6	Hras1,Myc,Src,Trp53	Cav1,Col1a2,Ctnnb1,Ctsb,Fn1,Icam1	---	negative regulation of tyrosine phosphorylation of Stat5 protein | caveola assembly | negative regulation of peptidyl-tyrosine autophosphorylation | positive regulation of fibroblast growth factor receptor signaling pathway | trachea morphogenesis | lung induction | mesenchymal cell proliferation involved in lung development
0.619	4	6	Hras1,Nfyb,Smad3,Tgfb1	Bcl2l11,Col1a1,Col1a2,Ctnnb1,Rhob,S100a4	---	positive regulation of fibroblast growth factor receptor signaling pathway | trachea morphogenesis | lung induction | mesenchymal cell proliferation involved in lung development
0.70015	5	6	Hras1,Nfyb,Smad3,Tgfb1,Trp53	Bcl2l11,Col1a1,Col1a2,Ctnnb1,Rhob,S100a4	---	positive regulation of fibroblast growth factor receptor signaling pathway | trachea morphogenesis | lung induction | mesenchymal cell proliferation involved in lung development
0.6769	4	6	Hras1,Nfyb,Smad3,Trp53	Bcl2l11,Col1a1,Col1a2,Ctnnb1,Rhob,S100a4	---	positive regulation of fibroblast growth factor receptor signaling pathway | trachea morphogenesis | lung induction | mesenchymal cell proliferation involved in lung development
0.76467	2	6	Hras1,Nras	Col1a2,Ctnnb1,Elk1,Ets1,Fn1,Rhob	---	positive regulation of fibroblast growth factor receptor signaling pathway | trachea morphogenesis | lung induction | mesenchymal cell proliferation involved in lung development
0.77018	2	6	Hras1,Rhoa	Col1a1,Fn1,Icam1,Mmp14,Stat3,Tagln	---	---
0.71344	4	6	Hras1,Smad3,Tgfb1,Trp53	Bcl2l11,Col1a1,Col1a2,Ctnnb1,Rhob,S100a4	---	positive regulation of fibroblast growth factor receptor signaling pathway | trachea morphogenesis | lung induction | mesenchymal cell proliferation involved in lung development
0.64896	3	6	Hras1,Smad3,Trp53	Bcl2l11,Col1a1,Col1a2,Ctnnb1,Rhob,S100a4	---	positive regulation of fibroblast growth factor receptor signaling pathway | trachea morphogenesis | lung induction | mesenchymal cell proliferation involved in lung development
0.69316	3	6	Hras1,Smarcb1,Tgfb1	Bcl2l11,Col1a1,Col1a2,Csf1,Postn,Sparc	---	---
0.79624	3	6	Hras1,Smarcb1,Trp53	Bcl2l11,Col1a1,Col1a2,Col5a2,Csf1,Postn	---	---
0.756	4	6	Hras1,Sp1,Sp3,Tgfb1	Col1a1,Col1a2,Igf2,Ptgs1,Sparc,Tagln	---	---
0.83886	2	6	Htt,Kras	Col4a1,Ctnnb1,Dusp5,Igf2,Mcam,Sirpa	---	positive regulation of fibroblast growth factor receptor signaling pathway | trachea morphogenesis | lung induction | mesenchymal cell proliferation involved in lung development
0.92587	2	6	Htt,Mgea5	Cldn1,Ctnnb1,Fn1,Igf2,Mcam,Mmp14	---	positive regulation of fibroblast growth factor receptor signaling pathway | trachea morphogenesis | lung induction | mesenchymal cell proliferation involved in lung development
0.78996	3	6	Htt,Myc,Tgfb1	Aqp1,Col4a1,Ctnnb1,Fn1,Serpinh1,Sfrp1	water transmembrane transporter activity | glycerol transmembrane transporter activity | carbon dioxide transmembrane transporter activity	water transport | glycerol transport | carbon dioxide transmembrane transport | renal water absorption | cellular response to mercury ion | maintenance of symbiont-containing vacuole by host | positive regulation of fibroblast growth factor receptor signaling pathway | trachea morphogenesis | lung induction | mesenchymal cell proliferation involved in lung development | negative regulation of B c…
0.74222	2	6	Htt,Smad3	Acta2,Bcl2l11,Col6a1,Ctnnb1,Il15,Tagln	---	positive regulation of fibroblast growth factor receptor signaling pathway | trachea morphogenesis | lung induction | mesenchymal cell proliferation involved in lung development
0.7973	3	6	Htt,Smad3,Tgfb1	Acta2,Bcl2l11,Col6a1,Ctnnb1,Il15,Tagln	---	positive regulation of fibroblast growth factor receptor signaling pathway | trachea morphogenesis | lung induction | mesenchymal cell proliferation involved in lung development
0.8025	3	6	Htt,Sp1,Tgfb1	Acta2,Fn1,Igf2,Il15,Mmp14,Tagln	---	---
0.84583	3	6	Htt,Srf,Tgfb1	Acta2,Bcl2l11,Ctnnb1,Fhl1,Il15,Tagln	---	positive regulation of fibroblast growth factor receptor signaling pathway | trachea morphogenesis | lung induction | mesenchymal cell proliferation involved in lung development
0.89353	3	6	Htt,Srf,Trp53	Acta2,Akap12,Bcl2l11,Ctnnb1,Dusp5,Fhl1	---	positive regulation of fibroblast growth factor receptor signaling pathway | trachea morphogenesis | lung induction | mesenchymal cell proliferation involved in lung development
0.85072	2	6	Igf2bp1,Trp53	Col14a1,Col1a1,Col1a2,Col6a2,Igf2,Serpinh1	---	collagen biosynthetic process | protein heterotrimerization
0.62047	2	6	Il1a,Myd88	Cd40,Cd86,Icam1,Mmp14,Nfkb1,Tlr2	triacyl lipopeptide binding | diacyl lipopeptide binding	cellular response to bacterial lipopeptide
0.83638	2	6	Il1a,Nfkb1	Cd40,Cd86,Csf1,Icam1,Nfkb1,Tlr2	triacyl lipopeptide binding | diacyl lipopeptide binding	cellular response to bacterial lipopeptide
0.65112	2	6	Insr,Nr3c1	Aqp1,Casp6,Igfbp1,Nfkb2,Nos3,Rhob	water transmembrane transporter activity | glycerol transmembrane transporter activity | carbon dioxide transmembrane transporter activity | nitric-oxide synthase activity	water transport | glycerol transport | carbon dioxide transmembrane transport | renal water absorption | maintenance of symbiont-containing vacuole by host
0.87681	2	6	Irf8,Tgfb1	Cd40,Cd86,Csf1r,Dab2,Icam1,Il15	macrophage colony-stimulating factor receptor activity | clathrin adaptor activity | cargo receptor activity	cellular response to macrophage colony-stimulating factor stimulus | negative regulation of protein localization to plasma membrane | positive regulation of clathrin-mediated endocytosis
0.84238	2	6	Itga5,Tgfb1	Bcl2l11,Cd40,Igf2,Mmp14,Pxn,Tgfbr2	---	response to cholesterol
0.61017	2	6	Itgb1,Trp53	Acta2,Col1a1,Col1a2,Erbb2,Icam1,Timp2	metalloendopeptidase inhibitor activity	---
0.70717	4	6	Itgb3,Sp1,Tgfb1,Tgfbr2	Col1a1,Col1a2,Fn1,Smad3,Sparc,Tgfbr2	---	negative regulation of wound healing | response to cholesterol
0.62921	2	6	Itgb3,Tgfbr2	Col1a1,Col1a2,Fn1,Smad3,Sparc,Tgfbr2	---	negative regulation of wound healing | response to cholesterol
0.86073	4	6	Kras,Mgea5,Myc,Tgfb1	Cav1,Ctnnb1,Rhob,Tgfbr2,Timp2,Tnc	metalloendopeptidase inhibitor activity	negative regulation of tyrosine phosphorylation of Stat5 protein | caveola assembly | negative regulation of peptidyl-tyrosine autophosphorylation | positive regulation of fibroblast growth factor receptor signaling pathway | trachea morphogenesis | trachea formation | lung induction | mesenchymal cell proliferation involved in lung development | response to cholesterol
0.87899	4	6	Kras,Mgea5,Tgfb1,Trp53	Cav1,Ctnnb1,Igf2,Rhob,Tgfbr2,Timp2	metalloendopeptidase inhibitor activity	negative regulation of tyrosine phosphorylation of Stat5 protein | caveola assembly | negative regulation of peptidyl-tyrosine autophosphorylation | positive regulation of fibroblast growth factor receptor signaling pathway | trachea morphogenesis | trachea formation | lung induction | mesenchymal cell proliferation involved in lung development | response to cholesterol
0.90072	3	6	Kras,Myc,Sp1	Cav1,Col1a1,Sparc,Tgfbr2,Timp2,Tnc	metalloendopeptidase inhibitor activity	negative regulation of tyrosine phosphorylation of Stat5 protein | caveola assembly | negative regulation of peptidyl-tyrosine autophosphorylation | response to cholesterol
0.85979	4	6	Kras,Myc,Sp1,Tgfb1	Cav1,Col1a1,Sparc,Tgfbr2,Timp2,Tnc	metalloendopeptidase inhibitor activity	negative regulation of tyrosine phosphorylation of Stat5 protein | caveola assembly | negative regulation of peptidyl-tyrosine autophosphorylation | response to cholesterol
0.8117	4	6	Kras,Nfyb,Tgfb1,Trp53	Cav1,Col1a1,Ctnnb1,Rhob,S100a4,Tgfbr2	---	negative regulation of tyrosine phosphorylation of Stat5 protein | caveola assembly | negative regulation of peptidyl-tyrosine autophosphorylation | positive regulation of fibroblast growth factor receptor signaling pathway | trachea morphogenesis | trachea formation | lung induction | mesenchymal cell proliferation involved in lung development | response to cholesterol
0.92179	3	6	Kras,Sp1,Trp53	Cav1,Col1a1,Dhfr,Igf2,Tgfbr2,Timp2	dihydrofolate reductase activity | metalloendopeptidase inhibitor activity	negative regulation of tyrosine phosphorylation of Stat5 protein | caveola assembly | negative regulation of peptidyl-tyrosine autophosphorylation | response to cholesterol
0.70847	2	6	Lepr,Pparg	Acta2,Col1a1,Fn1,Irs2,Mmp14,Tgfbr2	---	response to cholesterol
0.94673	2	6	Lyn,Nfkb1	Bcl2a1b,Cd40,Cd86,Csf1,Nfkb1,Nfkb2	---	---
0.71525	2	6	Lyn,Trp53	Bcl2a1b,Bcl2l11,Csf1,Fyn,Nfkb1,Nfkb2	---	---
0.8905	2	6	Mapk14,Rela	Acta2,Cd40,Col1a1,Icam1,Pecam1,Tgm2	---	---
0.86895	3	6	Mapk14,Rela,Tgfb1	Acta2,Cd40,Col1a1,Icam1,Pecam1,Tgm2	---	---
0.88369	4	6	Mgea5,Myc,Tgfb1,Trp53	Cav1,Ctnnb1,Fn1,Rhob,Tgfbr2,Timp2	metalloendopeptidase inhibitor activity	negative regulation of tyrosine phosphorylation of Stat5 protein | caveola assembly | negative regulation of peptidyl-tyrosine autophosphorylation | positive regulation of fibroblast growth factor receptor signaling pathway | trachea morphogenesis | trachea formation | lung induction | mesenchymal cell proliferation involved in lung development | response to cholesterol
0.98098	2	6	Mkl1,Tgfb1	Acta2,Cbfb,Icam1,Myh9,Tagln,Tnc	---	---
0.7007	2	6	Mtor,Sp1	Cd40,Dhfr,Fn1,Hadha,Il2rb,Src	dihydrofolate reductase activity | enoyl-CoA hydratase activity | long-chain-3-hydroxyacyl-CoA dehydrogenase activity | interleukin-2 receptor activity | interleukin-2 binding	interleukin-2-mediated signaling pathway
0.81937	2	6	Mtpn,Sp1	Col1a1,Col1a2,Fn1,Ltb,Sparc,Tagln	---	---
0.90887	2	6	Myc,Nras	Cd48,Cd86,Col1a2,Ctnnb1,Fn1,Rhob	---	positive regulation of fibroblast growth factor receptor signaling pathway | trachea morphogenesis | lung induction | mesenchymal cell proliferation involved in lung development
0.79744	2	6	Myc,Pdgfb	Col1a1,Col1a2,Fn1,Icam1,Pdgfrb,Tnc	platelet-derived growth factor binding	---
0.8651	3	6	Myc,Pdgfb,Tgfb1	Col1a1,Col1a2,Fn1,Icam1,Pdgfrb,Tnc	platelet-derived growth factor binding	---
0.83008	4	6	Myc,Rela,Tgfb1,Trp53	Cav1,Col1a1,Col1a2,Ctsb,Icam1,Pecam1	---	negative regulation of tyrosine phosphorylation of Stat5 protein | caveola assembly | negative regulation of peptidyl-tyrosine autophosphorylation
0.68582	2	6	Myc,Smad3	Col1a1,Col1a2,Ctnnb1,Lum,Rhob,Tnc	---	positive regulation of fibroblast growth factor receptor signaling pathway | trachea morphogenesis | lung induction | mesenchymal cell proliferation involved in lung development
0.88847	3	6	Myc,Smarcb1,Trp53	Col14a1,Col1a1,Col1a2,Col5a2,Erbb2,Fabp4	---	---
0.8462	4	6	Myc,Sp1,Sp3,Tgfb1	Col1a1,Col1a2,Sparc,Tgfbr2,Timp2,Tnc	metalloendopeptidase inhibitor activity	response to cholesterol
0.88482	3	6	Myc,Sp3,Trp53	Akap12,Col1a1,Col1a2,Serpinh1,Tgfbr2,Timp2	metalloendopeptidase inhibitor activity	collagen biosynthetic process | response to cholesterol
0.79578	4	6	Myc,Src,Tgfb1,Trp53	Cav1,Col1a2,Ctnnb1,Ctsb,Fn1,Icam1	---	negative regulation of tyrosine phosphorylation of Stat5 protein | caveola assembly | negative regulation of peptidyl-tyrosine autophosphorylation | positive regulation of fibroblast growth factor receptor signaling pathway | trachea morphogenesis | lung induction | mesenchymal cell proliferation involved in lung development
0.859	3	6	Myd88,Nfkb1,Rela	Cd40,Icam1,Nfkb1,Nfkb2,Relb,Tlr2	triacyl lipopeptide binding | diacyl lipopeptide binding	NIK/NF-kappaB signaling | cellular response to bacterial lipopeptide
0.84216	4	6	Myd88,Nfkb1,Rela,Ticam1	Cd40,Icam1,Nfkb1,Nfkb2,Relb,Tlr2	triacyl lipopeptide binding | diacyl lipopeptide binding	NIK/NF-kappaB signaling | cellular response to bacterial lipopeptide
0.96556	2	6	Myd88,Rela	Cd40,Icam1,Nfkb1,Nfkb2,Relb,Tlr2	triacyl lipopeptide binding | diacyl lipopeptide binding	NIK/NF-kappaB signaling | cellular response to bacterial lipopeptide
0.90851	3	6	Myd88,Rela,Ticam1	Cd40,Icam1,Nfkb1,Nfkb2,Relb,Tlr2	triacyl lipopeptide binding | diacyl lipopeptide binding	NIK/NF-kappaB signaling | cellular response to bacterial lipopeptide
0.60581	2	6	Myd88,Sp1	Cd40,Dnmt3a,Il15,Mmp14,Nos3,Tlr2	DNA (cytosine-5-)-methyltransferase activity | nitric-oxide synthase activity | triacyl lipopeptide binding | diacyl lipopeptide binding	methylation-dependent chromatin silencing | DNA methylation involved in embryo development | C-5 methylation of cytosine | cellular response to bacterial lipopeptide
0.771	3	6	Myd88,Sp1,Tgfb1	Cd40,Dnmt3a,Il15,Mmp14,Nos3,Tlr2	DNA (cytosine-5-)-methyltransferase activity | nitric-oxide synthase activity | triacyl lipopeptide binding | diacyl lipopeptide binding	methylation-dependent chromatin silencing | DNA methylation involved in embryo development | C-5 methylation of cytosine | cellular response to bacterial lipopeptide
0.67099	3	6	Myd88,Tbk1,Ticam1	Cd40,Icam1,Il15,Nfkb1,Tlr2,Tsc22d1	triacyl lipopeptide binding | diacyl lipopeptide binding	cellular response to bacterial lipopeptide
0.80292	2	6	Nfkb1,Prkcd	Col1a1,Col1a2,Icam1,Nfkb2,Relb,Tlr2	triacyl lipopeptide binding | diacyl lipopeptide binding	cellular response to bacterial lipopeptide
0.85203	3	6	Nfkb1,Prkcd,Rela	Col1a1,Col1a2,Icam1,Nfkb2,Relb,Tlr2	triacyl lipopeptide binding | diacyl lipopeptide binding	cellular response to bacterial lipopeptide
0.83967	3	6	Nfkb1,Rela,Tgfb1	Cd40,Col1a1,Col1a2,Ctsb,Icam1,Tlr2	triacyl lipopeptide binding | diacyl lipopeptide binding	cellular response to bacterial lipopeptide
0.79595	3	6	Nfkb1,Rela,Ticam1	Cd40,Icam1,Nfkb1,Nfkb2,Relb,Tlr2	triacyl lipopeptide binding | diacyl lipopeptide binding	NIK/NF-kappaB signaling | cellular response to bacterial lipopeptide
0.77916	2	6	Nfyb,Nfyc	Col1a1,Col1a2,Npr1,Pdgfrb,Pgm3,Rhob	platelet-derived growth factor binding | guanylate cyclase activity | natriuretic peptide receptor activity | phosphoacetylglucosamine mutase activity | phosphoglucomutase activity	UDP-N-acetylglucosamine biosynthetic process | glucose 1-phosphate metabolic process
0.81581	4	6	Nfyb,Sp1,Tgfb1,Trp53	Acta2,Cav1,Col1a1,Col1a2,Pdgfrb,Tgfbr2	platelet-derived growth factor binding	negative regulation of tyrosine phosphorylation of Stat5 protein | caveola assembly | negative regulation of peptidyl-tyrosine autophosphorylation | response to cholesterol
0.8576	3	6	Nfyb,Sp1,Trp53	Acta2,Cav1,Col1a1,Col1a2,Pdgfrb,Tgfbr2	platelet-derived growth factor binding	negative regulation of tyrosine phosphorylation of Stat5 protein | caveola assembly | negative regulation of peptidyl-tyrosine autophosphorylation | response to cholesterol
0.97227	2	6	Nras,Trp53	Col1a2,Ctnnb1,Fn1,Rhob,Spc25,Wee1	---	positive regulation of fibroblast growth factor receptor signaling pathway | trachea morphogenesis | lung induction | mesenchymal cell proliferation involved in lung development
0.623	2	6	Pdgfb,Sp1	Acta2,Col1a1,Col1a2,Fn1,Pdgfrb,Tnc	platelet-derived growth factor binding	---
0.77057	3	6	Pdgfb,Sp1,Tgfb1	Acta2,Col1a1,Col1a2,Fn1,Pdgfrb,Tnc	platelet-derived growth factor binding	---
0.77627	3	6	Pdgfb,Tgfb1,Tgfbr2	Acta2,Col1a1,Col1a2,Fn1,Icam1,Stat3	---	---
0.72599	2	6	Pdgfb,Tgfbr2	Acta2,Col1a1,Col1a2,Fn1,Icam1,Stat3	---	---
0.9355	2	6	Prkcd,Rela	Col1a1,Col1a2,Icam1,Nfkb2,Relb,Tlr2	triacyl lipopeptide binding | diacyl lipopeptide binding	cellular response to bacterial lipopeptide
0.72031	2	6	Psen1,Trp53	C1qc,Ckb,Ctnnb1,Pdgfrb,Src,Tgfbr2	---	positive regulation of fibroblast growth factor receptor signaling pathway | trachea morphogenesis | trachea formation | lung induction | mesenchymal cell proliferation involved in lung development | response to cholesterol
0.77203	2	6	Rela,Smarca4	Acta2,Actn4,Bcl2a1b,Ctsb,Lum,Nfkb2	---	positive regulation of cellular component movement
0.88549	2	6	Rela,Src	Cav1,Col1a2,Ctsb,Erbb2,Icam1,Nfkb1	---	negative regulation of tyrosine phosphorylation of Stat5 protein | caveola assembly | negative regulation of peptidyl-tyrosine autophosphorylation
0.77462	3	6	Rela,Src,Trp53	Cav1,Col1a2,Ctsb,Erbb2,Icam1,Nfkb1	---	negative regulation of tyrosine phosphorylation of Stat5 protein | caveola assembly | negative regulation of peptidyl-tyrosine autophosphorylation
0.85413	2	6	Rela,Ticam1	Cd40,Icam1,Nfkb1,Nfkb2,Relb,Tlr2	triacyl lipopeptide binding | diacyl lipopeptide binding	NIK/NF-kappaB signaling | cellular response to bacterial lipopeptide
0.96619	2	6	Rhoa,Sp1	Acta2,Col1a1,Fn1,Mmp14,Nos3,Tagln	nitric-oxide synthase activity	---
0.64192	2	6	Smad1,Tgfb1	Acta2,Col1a1,Col1a2,Col4a1,Csf1,Smad6	platelet-derived growth factor binding	---
0.79949	3	6	Smad3,Sp1,Sp3	Acta2,Col1a1,Col1a2,Jam2,Tagln,Tnc	---	---
0.67057	2	6	Smad3,Sp3	Acta2,Col1a1,Col1a2,Jam2,Tagln,Tnc	---	---
0.87592	2	6	Smad3,Srf	Acta2,Bcl2l11,Ctnnb1,Il15,Tagln,Tnc	---	positive regulation of fibroblast growth factor receptor signaling pathway | trachea morphogenesis | lung induction | mesenchymal cell proliferation involved in lung development
0.91879	3	6	Smad3,Srf,Tgfb1	Acta2,Bcl2l11,Ctnnb1,Il15,Tagln,Tnc	---	positive regulation of fibroblast growth factor receptor signaling pathway | trachea morphogenesis | lung induction | mesenchymal cell proliferation involved in lung development
0.81217	3	6	Smad3,Tgfb1,Tgfbr2	Acta2,Col1a1,Col1a2,Ctnnb1,Smad3,Tagln	---	positive regulation of fibroblast growth factor receptor signaling pathway | trachea morphogenesis | lung induction | mesenchymal cell proliferation involved in lung development | negative regulation of wound healing
0.84613	2	6	Smad3,Tgfbr2	Acta2,Col1a1,Col1a2,Ctnnb1,Smad3,Tagln	---	positive regulation of fibroblast growth factor receptor signaling pathway | trachea morphogenesis | lung induction | mesenchymal cell proliferation involved in lung development | negative regulation of wound healing
0.8777	2	6	Smarca4,Sp1	Acta2,Dhfr,Fn1,Slc11a1,Tagln,Timp2	dihydrofolate reductase activity | metalloendopeptidase inhibitor activity	vacuolar acidification
0.95806	3	6	Srf,Tgfb1,Trp53	Acta2,Bcl2l11,Ctnnb1,Fhl1,Hspg2,Myh9	---	positive regulation of fibroblast growth factor receptor signaling pathway | trachea morphogenesis | lung induction | mesenchymal cell proliferation involved in lung development
0.67003	2	6	Tbk1,Tgfb1	Cd40,Cxcr3,Icam1,Il15,Tlr2,Tsc22d1	triacyl lipopeptide binding | diacyl lipopeptide binding	cellular response to bacterial lipopeptide
0.7571	3	5	Agt,Ahr,Fas	Acta2,Col1a1,Col1a2,Col4a1,Col6a1	platelet-derived growth factor binding	protein heterotrimerization
0.77826	3	5	Agt,Ahr,Lepr	Acta2,Col1a1,Col4a1,Fn1,Tgfbr2	---	response to cholesterol
0.83321	3	5	Agt,Ahr,Pparg	Acta2,Col1a1,Col1a2,Fn1,Tgfbr2	---	response to cholesterol
0.84587	3	5	Agt,App,Pparg	Acta2,Fn1,Icam1,Nos3,Tgfbr2	nitric-oxide synthase activity	response to cholesterol
0.72635	3	5	Agt,Bmp2,Pparg	Acta2,Col1a1,Col1a2,Fn1,Nos3	nitric-oxide synthase activity	---
0.6448	4	5	Agt,Egr1,Ets1,Pparg	Cav1,Col1a2,Fn1,Icam1,Tgfbr2	---	negative regulation of tyrosine phosphorylation of Stat5 protein | caveola assembly | negative regulation of peptidyl-tyrosine autophosphorylation | response to cholesterol
0.65846	4	5	Agt,Egr1,Pparg,Tgfbr2	Col1a1,Col1a2,Fn1,Icam1,Tgfbr2	---	response to cholesterol
0.83952	2	5	Agt,Eng	Acta2,Fn1,Itga5,Nos3,Tgfbr2	nitric-oxide synthase activity	cell-substrate junction assembly | response to cholesterol
0.62307	4	5	Agt,Ets1,Pparg,Tgfbr2	Col1a2,Fn1,Icam1,Nos3,Tgfbr2	nitric-oxide synthase activity	response to cholesterol
0.66296	4	5	Agt,Ets1,Pparg,Vegfa	Cav1,Ets1,Fn1,Icam1,Nos3	nitric-oxide synthase activity	regulation of the force of heart contraction by chemical signal | negative regulation of tyrosine phosphorylation of Stat5 protein | caveola assembly | negative regulation of peptidyl-tyrosine autophosphorylation
0.6189	3	5	Agt,Ets1,Vegfa	Cav1,Ets1,Fn1,Icam1,Nos3	nitric-oxide synthase activity	regulation of the force of heart contraction by chemical signal | negative regulation of tyrosine phosphorylation of Stat5 protein | caveola assembly | negative regulation of peptidyl-tyrosine autophosphorylation
0.69522	3	5	Ahr,Bmp2,Pparg	Acta2,Col1a1,Col1a2,Fabp4,Fn1	---	---
0.62897	3	5	Ahr,Lepr,Tgfbr2	Acta2,Col1a1,Fn1,Stat3,Tgfbr2	---	response to cholesterol
0.76857	2	5	Ahr,Nr3c1	Actn1,Adm,Cd38,Fn1,Stat3	NAD+ nucleosidase activity	---
0.93605	3	5	Akt1,Cd40,Lyn	Bcl2a1b,Bcl2l11,Cd40,Cd86,Nfkb2	---	---
0.89679	3	5	Akt1,Erbb2,Hmga1	Acta2,Col4a1,Fstl1,Lamb1,Rhob	---	---
0.66534	4	5	Akt1,Erbb2,Hras1,Kras	Col4a1,Ctnnb1,Fstl1,Igf2,Rhob	---	positive regulation of fibroblast growth factor receptor signaling pathway | trachea morphogenesis | lung induction | mesenchymal cell proliferation involved in lung development
0.73741	5	5	Akt1,Erbb2,Hras1,Kras,Trp53	Col4a1,Ctnnb1,Fstl1,Igf2,Rhob	---	positive regulation of fibroblast growth factor receptor signaling pathway | trachea morphogenesis | lung induction | mesenchymal cell proliferation involved in lung development
0.78393	3	5	Akt1,Erbb2,Htt	Acta2,Col4a1,Ctnnb1,Igf2,Mmp14	---	positive regulation of fibroblast growth factor receptor signaling pathway | trachea morphogenesis | lung induction | mesenchymal cell proliferation involved in lung development
0.83979	4	5	Akt1,Erbb2,Htt,Tgfb1	Acta2,Col4a1,Ctnnb1,Igf2,Mmp14	---	positive regulation of fibroblast growth factor receptor signaling pathway | trachea morphogenesis | lung induction | mesenchymal cell proliferation involved in lung development
0.84661	3	5	Akt1,Erbb2,Kras	Col4a1,Ctnnb1,Fstl1,Igf2,Rhob	---	positive regulation of fibroblast growth factor receptor signaling pathway | trachea morphogenesis | lung induction | mesenchymal cell proliferation involved in lung development
0.86697	4	5	Akt1,Erbb2,Kras,Trp53	Col4a1,Ctnnb1,Fstl1,Igf2,Rhob	---	positive regulation of fibroblast growth factor receptor signaling pathway | trachea morphogenesis | lung induction | mesenchymal cell proliferation involved in lung development
0.80522	3	5	Akt1,Erbb2,Mgea5	Ctnnb1,Igf2,Lamb1,Mmp14,Rhob	---	positive regulation of fibroblast growth factor receptor signaling pathway | trachea morphogenesis | lung induction | mesenchymal cell proliferation involved in lung development
0.93667	4	5	Akt1,Erbb2,Tgfb1,Trp53	Acta2,Col4a1,Ctnnb1,Igf2,Rhob	---	positive regulation of fibroblast growth factor receptor signaling pathway | trachea morphogenesis | lung induction | mesenchymal cell proliferation involved in lung development
0.74558	4	5	Akt1,Hras1,Kras,Trp53	Col4a1,Ctnnb1,Fstl1,Igf2,Rhob	---	positive regulation of fibroblast growth factor receptor signaling pathway | trachea morphogenesis | lung induction | mesenchymal cell proliferation involved in lung development
0.65131	3	5	Akt1,Hras1,Myc	Col4a1,Ctnnb1,Fstl1,Pdgfrb,Rhob	platelet-derived growth factor binding	positive regulation of fibroblast growth factor receptor signaling pathway | trachea morphogenesis | lung induction | mesenchymal cell proliferation involved in lung development
0.7488	4	5	Akt1,Hras1,Myc,Trp53	Col4a1,Ctnnb1,Fstl1,Pdgfrb,Rhob	platelet-derived growth factor binding	positive regulation of fibroblast growth factor receptor signaling pathway | trachea morphogenesis | lung induction | mesenchymal cell proliferation involved in lung development
0.86101	3	5	Akt1,Htt,Trp53	Acta2,Bcl2l11,Col4a1,Ctnnb1,Igf2	---	positive regulation of fibroblast growth factor receptor signaling pathway | trachea morphogenesis | lung induction | mesenchymal cell proliferation involved in lung development
0.86723	3	5	Akt1,Kras,Trp53	Col4a1,Ctnnb1,Fstl1,Igf2,Rhob	---	positive regulation of fibroblast growth factor receptor signaling pathway | trachea morphogenesis | lung induction | mesenchymal cell proliferation involved in lung development
0.89097	2	5	Akt1,Lyn	Bcl2a1b,Bcl2l11,Cd40,Cd86,Nfkb2	---	---
0.75267	2	5	Akt1,Mgea5	Ctnnb1,Igf2,Lamb1,Mmp14,Rhob	---	positive regulation of fibroblast growth factor receptor signaling pathway | trachea morphogenesis | lung induction | mesenchymal cell proliferation involved in lung development
0.84819	2	5	Akt1,Mtor	Bcl2l11,Cd40,Cd86,Irs2,Prkar1a	cAMP-dependent protein kinase regulator activity	positive regulation of B cell proliferation
0.62284	2	5	Akt1,Nfyb	Acta2,Bcl2l11,Ctnnb1,Pdgfrb,Rhob	---	positive regulation of fibroblast growth factor receptor signaling pathway | trachea morphogenesis | lung induction | mesenchymal cell proliferation involved in lung development
0.73373	3	5	Akt1,Nfyb,Tgfb1	Acta2,Bcl2l11,Ctnnb1,Pdgfrb,Rhob	---	positive regulation of fibroblast growth factor receptor signaling pathway | trachea morphogenesis | lung induction | mesenchymal cell proliferation involved in lung development
0.80427	4	5	Akt1,Nfyb,Tgfb1,Trp53	Acta2,Bcl2l11,Ctnnb1,Pdgfrb,Rhob	---	positive regulation of fibroblast growth factor receptor signaling pathway | trachea morphogenesis | lung induction | mesenchymal cell proliferation involved in lung development
0.76913	3	5	Akt1,Nfyb,Trp53	Acta2,Bcl2l11,Ctnnb1,Pdgfrb,Rhob	---	positive regulation of fibroblast growth factor receptor signaling pathway | trachea morphogenesis | lung induction | mesenchymal cell proliferation involved in lung development
0.89533	2	5	Akt1,Rela	Acta2,Bcl2a1b,Bcl2l11,Cd40,Nfkb2	---	---
-0.89747	2	5	Apoe,Cd40	Cd40,Cd86,Csf1,Icam1,Il10ra	interleukin-10 receptor activity	---
-0.89573	2	5	Apoe,Csf1	Cd68,Csf1,Ctnnb1,Il10ra,Itga5	interleukin-10 receptor activity	positive regulation of fibroblast growth factor receptor signaling pathway | trachea morphogenesis | lung induction | mesenchymal cell proliferation involved in lung development
-0.62616	2	5	Apoe,Il15	Cd40,Cd86,Csf1,Fyn,Mapk3	MAP kinase activity	---
-0.86522	2	5	Apoe,Irf8	Cd40,Cd86,Emr1,Icam1,Jak1	---	---
-0.87186	2	5	Apoe,Mapk14	Acta2,Cd40,Cd86,Col1a1,Icam1	---	---
-0.89271	2	5	Apoe,Rela	Acta2,Cd40,Col1a1,Ctsb,Icam1	---	---
-0.91069	2	5	Apoe,Smarca4	Acta2,Csf1,Ctsb,Itga5,Thy1	---	---
-0.75255	2	5	Apoe,Tgfbr2	Acta2,Col1a1,Ctnnb1,Icam1,Nos3	nitric-oxide synthase activity	positive regulation of fibroblast growth factor receptor signaling pathway | trachea morphogenesis | lung induction | mesenchymal cell proliferation involved in lung development
0.66242	4	5	App,Cd40,Il1a,Nfkb1	Cd86,Csf1,Icam1,Nfkb1,Tlr2	triacyl lipopeptide binding | diacyl lipopeptide binding	cellular response to bacterial lipopeptide
0.84033	3	5	App,Cxcl12,Pparg	Acta2,Ctnnb1,Fn1,Icam1,Mmp14	---	positive regulation of fibroblast growth factor receptor signaling pathway | trachea morphogenesis | lung induction | mesenchymal cell proliferation involved in lung development
0.92243	2	5	App,Epas1	Ckb,Fn1,Irs2,Mmp14,Nos3	nitric-oxide synthase activity	---
0.69958	3	5	App,Ets1,Vegfa	Cdh5,Ets2,Fn1,Icam1,Nos3	nitric-oxide synthase activity	---
0.76721	2	5	App,Fas	Acta2,Cd86,Csf1,Icam1,Tlr2	triacyl lipopeptide binding | diacyl lipopeptide binding	cellular response to bacterial lipopeptide
0.66554	2	5	App,Fn1	Acta2,Fn1,Mmp14,Tagln,Tgfbr2	---	response to cholesterol
0.65072	3	5	App,Il1a,Nfkb1	Cd86,Csf1,Icam1,Nfkb1,Tlr2	triacyl lipopeptide binding | diacyl lipopeptide binding	cellular response to bacterial lipopeptide
0.7981	3	5	App,Lepr,Pparg	Acta2,Fn1,Irs2,Mmp14,Tgfbr2	---	response to cholesterol
0.62967	3	5	Birc5,Erbb2,Hras1	Col1a1,Col5a2,Ctnnb1,Fn1,Itga5	---	positive regulation of fibroblast growth factor receptor signaling pathway | trachea morphogenesis | lung induction | mesenchymal cell proliferation involved in lung development | cell-substrate junction assembly
0.80789	3	5	Birc5,Erbb2,Myc	Col1a1,Col5a2,Ctnnb1,Fn1,Lum	---	positive regulation of fibroblast growth factor receptor signaling pathway | trachea morphogenesis | lung induction | mesenchymal cell proliferation involved in lung development
0.72884	3	5	Birc5,Hras1,Tgfb1	C1qc,Col1a1,Ctnnb1,Fn1,Itga5	---	positive regulation of fibroblast growth factor receptor signaling pathway | trachea morphogenesis | lung induction | mesenchymal cell proliferation involved in lung development | cell-substrate junction assembly
0.84323	3	5	Birc5,Hras1,Trp53	C1qc,Col1a1,Col5a2,Ctnnb1,Fn1	---	positive regulation of fibroblast growth factor receptor signaling pathway | trachea morphogenesis | lung induction | mesenchymal cell proliferation involved in lung development
0.97608	2	5	Birc5,Trp53	C1qc,Col1a1,Col5a2,Ctnnb1,Fn1	---	positive regulation of fibroblast growth factor receptor signaling pathway | trachea morphogenesis | lung induction | mesenchymal cell proliferation involved in lung development
0.60728	2	5	Bmp2,Smad1	Acta2,Col1a1,Col1a2,Csf1,Smad6	---	---
0.76193	2	5	Bmp2,Vegfa	Col1a1,Fabp4,Fn1,Nos3,Sparc	nitric-oxide synthase activity	---
0.67775	2	5	Bmp7,Sp1	Acta2,Col1a1,Col1a2,Fn1,Igf2	---	---
0.6783	3	5	Bmp7,Sp1,Trp53	Acta2,Col1a1,Col1a2,Fn1,Igf2	---	---
0.76675	2	5	Bnip3l,Tgfb1	Il2rb,Pdgfrb,Sfrp1,Stat3,Timp2	interleukin-2 receptor activity | interleukin-2 binding | metalloendopeptidase inhibitor activity	interleukin-2-mediated signaling pathway | negative regulation of B cell differentiation
0.85386	2	5	Cbfb,Ets1	Arl4c,Csf1r,Icam1,Il2rb,Tgfbr2	macrophage colony-stimulating factor receptor activity | interleukin-2 receptor activity | interleukin-2 binding	cellular response to macrophage colony-stimulating factor stimulus | interleukin-2-mediated signaling pathway | response to cholesterol
0.67108	2	5	Cd40,Egr1	Bcl2l11,Csf1,Icam1,Mmp14,Nfkb1	---	---
0.81836	4	5	Cd40,Il1a,Myd88,Nfkb1	Cd40,Cd86,Icam1,Nfkb1,Tlr2	triacyl lipopeptide binding | diacyl lipopeptide binding	cellular response to bacterial lipopeptide
0.77719	5	5	Cd40,Il1a,Myd88,Nfkb1,Ticam1	Cd40,Cd86,Icam1,Nfkb1,Tlr2	triacyl lipopeptide binding | diacyl lipopeptide binding	cellular response to bacterial lipopeptide
0.7834	4	5	Cd40,Il1a,Myd88,Tgfb1	Cd40,Cd86,Icam1,Mmp14,Tlr2	triacyl lipopeptide binding | diacyl lipopeptide binding	cellular response to bacterial lipopeptide
0.74996	4	5	Cd40,Il1a,Myd88,Ticam1	Cd40,Cd86,Icam1,Nfkb1,Tlr2	triacyl lipopeptide binding | diacyl lipopeptide binding	cellular response to bacterial lipopeptide
0.79657	4	5	Cd40,Il1a,Nfkb1,Tgfb1	Cd40,Cd86,Csf1,Icam1,Tlr2	triacyl lipopeptide binding | diacyl lipopeptide binding	cellular response to bacterial lipopeptide
0.75087	4	5	Cd40,Il1a,Nfkb1,Ticam1	Cd40,Cd86,Icam1,Nfkb1,Tlr2	triacyl lipopeptide binding | diacyl lipopeptide binding	cellular response to bacterial lipopeptide
0.67563	3	5	Cd40,Il1a,Ticam1	Cd40,Cd86,Icam1,Nfkb1,Tlr2	triacyl lipopeptide binding | diacyl lipopeptide binding	cellular response to bacterial lipopeptide
0.93027	3	5	Cd40,Lyn,Rela	Bcl2a1b,Bcl2l11,Cd40,Nfkb1,Nfkb2	---	---
0.82453	3	5	Cd40,Lyn,Trp53	Bcl2a1b,Bcl2l11,Csf1,Nfkb1,Nfkb2	---	---
0.90043	4	5	Cd40,Myd88,Nfkb1,Rela	Cd40,Icam1,Nfkb1,Nfkb2,Tlr2	triacyl lipopeptide binding | diacyl lipopeptide binding	cellular response to bacterial lipopeptide
0.87049	5	5	Cd40,Myd88,Nfkb1,Rela,Ticam1	Cd40,Icam1,Nfkb1,Nfkb2,Tlr2	triacyl lipopeptide binding | diacyl lipopeptide binding	cellular response to bacterial lipopeptide
0.95506	3	5	Cd40,Myd88,Rela	Cd40,Icam1,Nfkb1,Nfkb2,Tlr2	triacyl lipopeptide binding | diacyl lipopeptide binding	cellular response to bacterial lipopeptide
0.90859	4	5	Cd40,Myd88,Rela,Ticam1	Cd40,Icam1,Nfkb1,Nfkb2,Tlr2	triacyl lipopeptide binding | diacyl lipopeptide binding	cellular response to bacterial lipopeptide
0.71125	3	5	Cd40,Myd88,Tbk1	Cd40,Icam1,Il15,Nfkb1,Tlr2	triacyl lipopeptide binding | diacyl lipopeptide binding	cellular response to bacterial lipopeptide
0.73566	4	5	Cd40,Myd88,Tbk1,Ticam1	Cd40,Icam1,Il15,Nfkb1,Tlr2	triacyl lipopeptide binding | diacyl lipopeptide binding	cellular response to bacterial lipopeptide
0.90948	4	5	Cd40,Myd88,Tgfb1,Ticam1	Cd40,Cd86,Icam1,Il15,Tlr2	triacyl lipopeptide binding | diacyl lipopeptide binding	cellular response to bacterial lipopeptide
0.84887	4	5	Cd40,Nfkb1,Rela,Ticam1	Cd40,Icam1,Nfkb1,Nfkb2,Tlr2	triacyl lipopeptide binding | diacyl lipopeptide binding	cellular response to bacterial lipopeptide
0.8821	3	5	Cd40,Nfkb1,Tgfb1	Cd40,Cd86,Csf1,Icam1,Tlr2	triacyl lipopeptide binding | diacyl lipopeptide binding	cellular response to bacterial lipopeptide
0.82761	3	5	Cd40,Nfkb1,Trp53	Bcl2a1b,Csf1,Icam1,Nfkb1,Nfkb2	---	---
0.87784	3	5	Cd40,Rela,Ticam1	Cd40,Icam1,Nfkb1,Nfkb2,Tlr2	triacyl lipopeptide binding | diacyl lipopeptide binding	cellular response to bacterial lipopeptide
0.82922	3	5	Cd40,Rela,Trp53	Bcl2a1b,Bcl2l11,Icam1,Nfkb1,Nfkb2	---	---
0.68904	2	5	Cd40,Sp1	Cd40,Il15,Il2rb,Mmp14,Tlr2	interleukin-2 receptor activity | interleukin-2 binding | triacyl lipopeptide binding | diacyl lipopeptide binding	interleukin-2-mediated signaling pathway | cellular response to bacterial lipopeptide
0.79008	3	5	Cd40,Sp1,Tgfb1	Cd40,Il15,Il2rb,Mmp14,Tlr2	interleukin-2 receptor activity | interleukin-2 binding | triacyl lipopeptide binding | diacyl lipopeptide binding	interleukin-2-mediated signaling pathway | cellular response to bacterial lipopeptide
0.62806	2	5	Cd40,Tbk1	Cd40,Icam1,Il15,Nfkb1,Tlr2	triacyl lipopeptide binding | diacyl lipopeptide binding	cellular response to bacterial lipopeptide
0.66748	3	5	Cd40,Tbk1,Ticam1	Cd40,Icam1,Il15,Nfkb1,Tlr2	triacyl lipopeptide binding | diacyl lipopeptide binding	cellular response to bacterial lipopeptide
0.89105	3	5	Cd40,Tgfb1,Ticam1	Cd40,Cd86,Icam1,Il15,Tlr2	triacyl lipopeptide binding | diacyl lipopeptide binding	cellular response to bacterial lipopeptide
0.86708	3	5	Cd44,Erbb2,Myc	Col1a1,Col5a2,Erbb2,Fn1,Thy1	---	---
0.87609	4	5	Cd44,Erbb2,Myc,Trp53	Col1a1,Col5a2,Erbb2,Fn1,Thy1	---	---
0.89369	2	5	Cd44,Smarca4	Cxcr3,Fn1,Itga5,Nfkb2,Thy1	---	cell-substrate junction assembly
0.91998	3	5	Cd44,Tgfb1,Trp53	Col1a1,Emilin1,Fn1,Src,Thy1	---	---
-0.65308	2	5	Cebpb,Htt	Acta2,Csf1r,Ctnnb1,Fhl1,Pea15a	macrophage colony-stimulating factor receptor activity	cellular response to macrophage colony-stimulating factor stimulus | positive regulation of fibroblast growth factor receptor signaling pathway | trachea morphogenesis | lung induction | mesenchymal cell proliferation involved in lung development
0.79973	2	5	Col18a1,Pparg	Ctnnb1,Ets1,Fn1,Icam1,Pecam1	---	positive regulation of fibroblast growth factor receptor signaling pathway | trachea morphogenesis | lung induction | mesenchymal cell proliferation involved in lung development
0.63559	2	5	Col18a1,Vegfa	Cdh5,Ephb4,Ets1,Fn1,Icam1	---	---
0.91797	3	5	Csf1,Erbb2,Tgfb1	Csf1r,Ctnnb1,Fn1,Itga5,Sfrp1	macrophage colony-stimulating factor receptor activity	cellular response to macrophage colony-stimulating factor stimulus | positive regulation of fibroblast growth factor receptor signaling pathway | trachea morphogenesis | lung induction | mesenchymal cell proliferation involved in lung development | cell-substrate junction assembly | negative regulation of B cell differentiation
0.7366	3	5	Csf1,Htt,Tgfb1	Bcl2l11,Csf1r,Ctnnb1,Fn1,Sfrp1	macrophage colony-stimulating factor receptor activity	positive regulation of fibroblast apoptotic process | cellular response to macrophage colony-stimulating factor stimulus | positive regulation of fibroblast growth factor receptor signaling pathway | trachea morphogenesis | lung induction | mesenchymal cell proliferation involved in lung development | negative regulation of B cell differentiation
0.7667	3	5	Csf1,Htt,Trp53	Bcl2l11,Csf1r,Ctnnb1,Dusp5,Fn1	macrophage colony-stimulating factor receptor activity	cellular response to macrophage colony-stimulating factor stimulus | positive regulation of fibroblast growth factor receptor signaling pathway | trachea morphogenesis | lung induction | mesenchymal cell proliferation involved in lung development
0.81488	2	5	Csf1,Il15	Bcl2l11,Csf1,Dusp5,Fcgr4,Tlr2	triacyl lipopeptide binding | diacyl lipopeptide binding	cellular response to bacterial lipopeptide
0.79004	2	5	Csf1,Smarca4	Csf1,Ets2,Fn1,Itga5,Nfkb2	---	cell-substrate junction assembly
0.70428	2	5	Ctgf,Nfkbia	Bcl2a1b,Ctnnb1,Fn1,Igf2,Mmp14	---	positive regulation of fibroblast growth factor receptor signaling pathway | trachea morphogenesis | lung induction | mesenchymal cell proliferation involved in lung development
-0.64951	2	5	Cxcl12,Hras1	Ctnnb1,Fn1,Icam1,Mapk12,Mmp14	---	positive regulation of fibroblast growth factor receptor signaling pathway | trachea morphogenesis | lung induction | mesenchymal cell proliferation involved in lung development
0.87767	2	5	Cxcl12,Pparg	Acta2,Ctnnb1,Fn1,Icam1,Mmp14	---	positive regulation of fibroblast growth factor receptor signaling pathway | trachea morphogenesis | lung induction | mesenchymal cell proliferation involved in lung development
-0.69661	2	5	Egfr,Fn1	Acta2,Col1a1,Igf2bp3,Prkar1a,Tgm2	cAMP-dependent protein kinase regulator activity	---
-0.74652	2	5	Egfr,Mapk14	Acta2,Col1a1,Icam1,Igf2,Tgm2	---	---
-0.61833	2	5	Egfr,Pdgfb	Acta2,Col1a1,Icam1,Stat3,Tnc	---	---
-0.62285	2	5	Egfr,Rhoa	Acta2,Col1a1,Erbb2,Icam1,Stat3	---	---
-0.71454	2	5	Egfr,Smarcb1	Bcl2l11,Col1a1,Col5a2,Erbb2,Postn	---	---
-0.68167	2	5	Egfr,Srf	Acta2,Bcl2l11,Ctnnb1,Elk1,Tnc	---	positive regulation of fibroblast growth factor receptor signaling pathway | trachea morphogenesis | lung induction | mesenchymal cell proliferation involved in lung development
-0.65042	2	5	Egfr,Tgfbr2	Acta2,Col1a1,Ctnnb1,Icam1,Stat3	---	positive regulation of fibroblast growth factor receptor signaling pathway | trachea morphogenesis | lung induction | mesenchymal cell proliferation involved in lung development
0.83787	2	5	Egr1,Ets1	Cav1,Col1a2,Fn1,Icam1,Tgfbr2	---	negative regulation of tyrosine phosphorylation of Stat5 protein | caveola assembly | negative regulation of peptidyl-tyrosine autophosphorylation | response to cholesterol
0.60189	4	5	Egr1,Ets1,Myc,Tgfb1	Cav1,Col1a2,Fn1,Icam1,Tgfbr2	---	negative regulation of tyrosine phosphorylation of Stat5 protein | caveola assembly | negative regulation of peptidyl-tyrosine autophosphorylation | response to cholesterol
0.63492	5	5	Egr1,Ets1,Myc,Tgfb1,Trp53	Cav1,Col1a2,Fn1,Icam1,Tgfbr2	---	negative regulation of tyrosine phosphorylation of Stat5 protein | caveola assembly | negative regulation of peptidyl-tyrosine autophosphorylation | response to cholesterol
0.65466	3	5	Egr1,Ets1,Pparg	Cav1,Col1a2,Fn1,Icam1,Tgfbr2	---	negative regulation of tyrosine phosphorylation of Stat5 protein | caveola assembly | negative regulation of peptidyl-tyrosine autophosphorylation | response to cholesterol
0.65606	3	5	Egr1,Ets1,Tgfb1	Cav1,Col1a2,Fn1,Icam1,Tgfbr2	---	negative regulation of tyrosine phosphorylation of Stat5 protein | caveola assembly | negative regulation of peptidyl-tyrosine autophosphorylation | response to cholesterol
0.63394	4	5	Egr1,Ets1,Tgfb1,Trp53	Cav1,Col1a2,Fn1,Icam1,Tgfbr2	---	negative regulation of tyrosine phosphorylation of Stat5 protein | caveola assembly | negative regulation of peptidyl-tyrosine autophosphorylation | response to cholesterol
0.689	2	5	Egr1,Fas	Col1a1,Col1a2,Csf1,Icam1,Ptpn1	---	platelet-derived growth factor receptor-beta signaling pathway
0.62087	3	5	Egr1,Jun,Pparg	Cav1,Col1a1,Col1a2,Fn1,Icam1	---	negative regulation of tyrosine phosphorylation of Stat5 protein | caveola assembly | negative regulation of peptidyl-tyrosine autophosphorylation
0.79615	2	5	Egr1,Nfkb1	Col1a1,Col1a2,Csf1,Icam1,Nfkb1	---	---
0.6227	3	5	Egr1,Nfkb1,Trp53	Col1a1,Col1a2,Csf1,Icam1,Nfkb1	---	---
0.81324	2	5	Egr1,Tgfbr2	Col1a1,Col1a2,Fn1,Icam1,Tgfbr2	---	response to cholesterol
0.76286	2	5	Eng,Pparg	Acta2,Fn1,Nos3,Pecam1,Tgfbr2	nitric-oxide synthase activity	response to cholesterol
0.77995	2	5	Epas1,Pparg	Cav1,Fn1,Irs2,Mmp14,Nos3	peptidase activator activity | nitric-oxide synthase activity	regulation of the force of heart contraction by chemical signal | positive regulation of peptidase activity | negative regulation of tyrosine phosphorylation of Stat5 protein | caveola assembly | negative regulation of peptidyl-tyrosine autophosphorylation
0.6822	3	5	Erbb2,Fn1,Itgb3	Col1a1,Fn1,Itga5,Mmp14,Sparc	---	cell-substrate junction assembly
0.74443	4	5	Erbb2,Fn1,Itgb3,Tgfb1	Col1a1,Fn1,Itga5,Mmp14,Sparc	---	cell-substrate junction assembly
0.75089	4	5	Erbb2,Fn1,Tgfb1,Vhl	Fn1,Itga5,Mmp14,Sparc,Tagln	---	cell-substrate junction assembly
0.7648	3	5	Erbb2,Fn1,Tgfbr2	Acta2,Col1a1,Fn1,Sparc,Tagln	---	---
0.76709	3	5	Erbb2,Fn1,Vhl	Fn1,Itga5,Mmp14,Sparc,Tagln	---	cell-substrate junction assembly
0.74531	5	5	Erbb2,Hmga1,Hras1,Kras,Myc	Col1a1,Col4a1,Fstl1,Rhob,Sparc	---	---
0.71264	4	5	Erbb2,Hmga1,Hras1,Myc	Col1a1,Col4a1,Fstl1,Rhob,Sparc	---	---
0.85397	4	5	Erbb2,Hmga1,Kras,Myc	Col1a1,Col4a1,Fstl1,Rhob,Sparc	---	---
0.89184	4	5	Erbb2,Hmga1,Myc,Trp53	Col1a1,Col4a1,Fstl1,H19,Rhob	---	---
0.63393	4	5	Erbb2,Hras1,Itgb3,Sp1	Col1a1,Fn1,Mmp14,Smad3,Sparc	---	negative regulation of wound healing
0.69981	5	5	Erbb2,Hras1,Itgb3,Sp1,Tgfb1	Col1a1,Fn1,Mmp14,Smad3,Sparc	---	negative regulation of wound healing
0.77077	6	5	Erbb2,Hras1,Kras,Myc,Tgfb1,Trp53	Col1a1,Col4a1,Ctnnb1,Fbln2,Rhob	---	positive regulation of fibroblast growth factor receptor signaling pathway | trachea morphogenesis | lung induction | mesenchymal cell proliferation involved in lung development
0.64335	4	5	Erbb2,Hras1,Kras,Nfyb	Col1a1,Ctnnb1,Rhob,S100a4,Sirpa	---	positive regulation of fibroblast growth factor receptor signaling pathway | trachea morphogenesis | lung induction | mesenchymal cell proliferation involved in lung development
0.67213	5	5	Erbb2,Hras1,Kras,Nfyb,Tgfb1	Col1a1,Ctnnb1,Rhob,S100a4,Sirpa	---	positive regulation of fibroblast growth factor receptor signaling pathway | trachea morphogenesis | lung induction | mesenchymal cell proliferation involved in lung development
0.67794	4	5	Erbb2,Hras1,Mgea5,Tgfb1	Ctnnb1,Fn1,Igf2,Mmp14,Rhob	---	positive regulation of fibroblast growth factor receptor signaling pathway | trachea morphogenesis | lung induction | mesenchymal cell proliferation involved in lung development
0.71899	5	5	Erbb2,Hras1,Sp1,Sp3,Tgfb1	Col1a1,Igf2,Ptgs1,Sparc,Tagln	---	---
0.65979	4	5	Erbb2,Hras1,Sp3,Tgfb1	Col1a1,Igf2,Ptgs1,Sparc,Tagln	---	---
0.79191	4	5	Erbb2,Htt,Sp1,Tgfb1	Acta2,Fn1,Igf2,Mmp14,Tagln	---	---
0.73892	3	5	Erbb2,Igf2bp1,Tgfb1	Col1a1,Col5a1,Col6a2,Igf2,Tnc	---	collagen biosynthetic process | tendon development
0.64239	2	5	Erbb2,Il1a	Itga5,Jam2,Mmp14,Nfkb1,Sparc	---	---
0.70686	2	5	Erbb2,Itgb1	Acta2,Col1a1,Erbb2,Itga5,Lamb1	---	---
0.79567	3	5	Erbb2,Itgb3,Sp1	Col1a1,Fn1,Mmp14,Smad3,Sparc	---	negative regulation of wound healing
0.84801	4	5	Erbb2,Itgb3,Sp1,Tgfb1	Col1a1,Fn1,Mmp14,Smad3,Sparc	---	negative regulation of wound healing
0.81013	3	5	Erbb2,Kras,Mgea5	Ctnnb1,Elk1,Igf2,Rhob,Tnc	---	positive regulation of fibroblast growth factor receptor signaling pathway | trachea morphogenesis | lung induction | mesenchymal cell proliferation involved in lung development
0.75512	3	5	Erbb2,Kras,Nfyb	Col1a1,Ctnnb1,Rhob,S100a4,Sirpa	---	positive regulation of fibroblast growth factor receptor signaling pathway | trachea morphogenesis | lung induction | mesenchymal cell proliferation involved in lung development
0.77217	4	5	Erbb2,Kras,Nfyb,Tgfb1	Col1a1,Ctnnb1,Rhob,S100a4,Sirpa	---	positive regulation of fibroblast growth factor receptor signaling pathway | trachea morphogenesis | lung induction | mesenchymal cell proliferation involved in lung development
0.82075	3	5	Erbb2,Kras,Smad3	Col1a1,Ctnnb1,Rhob,S100a4,Tnc	---	positive regulation of fibroblast growth factor receptor signaling pathway | trachea morphogenesis | lung induction | mesenchymal cell proliferation involved in lung development
0.85399	4	5	Erbb2,Kras,Smad3,Tgfb1	Col1a1,Ctnnb1,Rhob,S100a4,Tnc	---	positive regulation of fibroblast growth factor receptor signaling pathway | trachea morphogenesis | lung induction | mesenchymal cell proliferation involved in lung development
0.6249	3	5	Erbb2,Lepr,Tgfb1	Acta2,Col1a1,Col4a1,Fn1,Mmp14	---	---
0.87346	2	5	Erbb2,Mapk14	Acta2,Col1a1,Fn1,Igf2,Tagln	---	---
0.77066	3	5	Erbb2,Mapk14,Sp1	Acta2,Col1a1,Fn1,Igf2,Tagln	---	---
0.80551	3	5	Erbb2,Myc,Smad3	Col1a1,Ctnnb1,Lum,Rhob,Tnc	---	positive regulation of fibroblast growth factor receptor signaling pathway | trachea morphogenesis | lung induction | mesenchymal cell proliferation involved in lung development
0.90434	2	5	Erbb2,Nfkb1	Col1a1,Ctsb,Fscn1,Nfkb1,Nfkb2	---	---
0.76117	3	5	Erbb2,Nfyb,Smad3	Acta2,Col1a1,Ctnnb1,Rhob,S100a4	---	positive regulation of fibroblast growth factor receptor signaling pathway | trachea morphogenesis | lung induction | mesenchymal cell proliferation involved in lung development
0.79265	4	5	Erbb2,Nfyb,Smad3,Tgfb1	Acta2,Col1a1,Ctnnb1,Rhob,S100a4	---	positive regulation of fibroblast growth factor receptor signaling pathway | trachea morphogenesis | lung induction | mesenchymal cell proliferation involved in lung development
0.79565	4	5	Erbb2,Nfyb,Smad3,Trp53	Acta2,Col1a1,Ctnnb1,Rhob,S100a4	---	positive regulation of fibroblast growth factor receptor signaling pathway | trachea morphogenesis | lung induction | mesenchymal cell proliferation involved in lung development
0.79281	4	5	Erbb2,Nfyb,Tgfb1,Trp53	Acta2,Col1a1,Ctnnb1,Rhob,S100a4	---	positive regulation of fibroblast growth factor receptor signaling pathway | trachea morphogenesis | lung induction | mesenchymal cell proliferation involved in lung development
0.74833	3	5	Erbb2,Nfyb,Trp53	Acta2,Col1a1,Ctnnb1,Rhob,S100a4	---	positive regulation of fibroblast growth factor receptor signaling pathway | trachea morphogenesis | lung induction | mesenchymal cell proliferation involved in lung development
0.86812	2	5	Erbb2,Psen1	Bace1,Ctnnb1,Dhrs7,Emp1,Src	---	positive regulation of fibroblast growth factor receptor signaling pathway | trachea morphogenesis | lung induction | mesenchymal cell proliferation involved in lung development
0.83841	3	5	Erbb2,Rhoa,Sp1	Acta2,Col1a1,Fn1,Mmp14,Tagln	---	---
0.87939	3	5	Erbb2,Rhoa,Trp53	Acta2,Col1a1,Erbb2,Fn1,Nfkb1	---	---
0.78575	4	5	Erbb2,Smad3,Sp1,Sp3	Acta2,Col1a1,Jam2,Tagln,Tnc	---	---
0.84329	4	5	Erbb2,Smad3,Sp1,Tgfb1	Acta2,Col1a1,Smad3,Tagln,Tnc	---	negative regulation of wound healing
0.74944	3	5	Erbb2,Smad3,Sp3	Acta2,Col1a1,Jam2,Tagln,Tnc	---	---
0.8552	4	5	Erbb2,Smad3,Tgfb1,Tgfbr2	Acta2,Col1a1,Ctnnb1,Smad3,Tagln	---	positive regulation of fibroblast growth factor receptor signaling pathway | trachea morphogenesis | lung induction | mesenchymal cell proliferation involved in lung development | negative regulation of wound healing
0.9094	4	5	Erbb2,Smad3,Tgfb1,Trp53	Acta2,Col1a1,Ctnnb1,Rhob,S100a4	---	positive regulation of fibroblast growth factor receptor signaling pathway | trachea morphogenesis | lung induction | mesenchymal cell proliferation involved in lung development
0.85838	3	5	Erbb2,Smad3,Tgfbr2	Acta2,Col1a1,Ctnnb1,Smad3,Tagln	---	positive regulation of fibroblast growth factor receptor signaling pathway | trachea morphogenesis | lung induction | mesenchymal cell proliferation involved in lung development | negative regulation of wound healing
0.8835	3	5	Erbb2,Smad3,Trp53	Acta2,Col1a1,Ctnnb1,Rhob,S100a4	---	positive regulation of fibroblast growth factor receptor signaling pathway | trachea morphogenesis | lung induction | mesenchymal cell proliferation involved in lung development
0.90483	3	5	Erbb2,Smarca4,Trp53	Acta2,Ctsb,Fn1,Nfkb2,Thy1	---	---
0.84262	5	5	Erbb2,Sp1,Sp3,Tgfb1,Trp53	Acta2,Col1a1,Igf2,Ptgs1,Src	---	---
0.83925	4	5	Erbb2,Sp3,Tgfb1,Trp53	Acta2,Col1a1,Igf2,Ptgs1,Src	---	---
0.89871	3	5	Erbb2,Src,Tgfb1	Ctnnb1,Ctsb,Fn1,Sirpa,Src	---	positive regulation of fibroblast growth factor receptor signaling pathway | trachea morphogenesis | lung induction | mesenchymal cell proliferation involved in lung development
0.92742	2	5	Erbb2,Srf	Acta2,Ctnnb1,Elk1,Tagln,Tnc	---	positive regulation of fibroblast growth factor receptor signaling pathway | trachea morphogenesis | lung induction | mesenchymal cell proliferation involved in lung development
0.62873	3	5	Erbb2,Stat6,Tgfb1	Adam19,Col1a1,Ctsb,Mmp14,Nedd9	---	---
0.65435	3	5	Ets1,Myc,Src	Cav1,Col1a2,Erbb2,Fn1,Icam1	---	negative regulation of tyrosine phosphorylation of Stat5 protein | caveola assembly | negative regulation of peptidyl-tyrosine autophosphorylation
0.69162	4	5	Ets1,Myc,Src,Trp53	Cav1,Col1a2,Erbb2,Fn1,Icam1	---	negative regulation of tyrosine phosphorylation of Stat5 protein | caveola assembly | negative regulation of peptidyl-tyrosine autophosphorylation
0.64424	3	5	Ets1,Pparg,Vegfa	Cav1,Ets1,Fn1,Icam1,Nos3	nitric-oxide synthase activity	regulation of the force of heart contraction by chemical signal | negative regulation of tyrosine phosphorylation of Stat5 protein | caveola assembly | negative regulation of peptidyl-tyrosine autophosphorylation
0.74333	2	5	Ets1,Rela	Cav1,Col1a2,Erbb2,Icam1,Ltb	---	negative regulation of tyrosine phosphorylation of Stat5 protein | caveola assembly | negative regulation of peptidyl-tyrosine autophosphorylation
0.75079	4	5	Ets1,Sp1,Tgfb1,Trp53	Cav1,Col1a2,Fn1,Nos3,Tgfbr2	nitric-oxide synthase activity	regulation of the force of heart contraction by chemical signal | negative regulation of tyrosine phosphorylation of Stat5 protein | caveola assembly | negative regulation of peptidyl-tyrosine autophosphorylation | response to cholesterol
0.69431	3	5	Ets1,Sp1,Trp53	Cav1,Col1a2,Fn1,Nos3,Tgfbr2	nitric-oxide synthase activity	regulation of the force of heart contraction by chemical signal | negative regulation of tyrosine phosphorylation of Stat5 protein | caveola assembly | negative regulation of peptidyl-tyrosine autophosphorylation | response to cholesterol
0.73999	3	5	Ets1,Src,Trp53	Cav1,Col1a2,Erbb2,Fn1,Icam1	---	negative regulation of tyrosine phosphorylation of Stat5 protein | caveola assembly | negative regulation of peptidyl-tyrosine autophosphorylation
0.75797	3	5	Ets1,Tgfb1,Tgfbr2	Col1a2,Fn1,Icam1,Nos3,Tgfbr2	nitric-oxide synthase activity	response to cholesterol
0.87784	2	5	Ets1,Tgfbr2	Col1a2,Fn1,Icam1,Nos3,Tgfbr2	nitric-oxide synthase activity	response to cholesterol
0.71221	3	5	Ezh2,Hras1,Tgfb1	Bcl2l11,Col4a1,Ctnnb1,Icam1,S100a4	---	positive regulation of fibroblast growth factor receptor signaling pathway | trachea morphogenesis | lung induction | mesenchymal cell proliferation involved in lung development
0.79081	4	5	Ezh2,Hras1,Tgfb1,Trp53	Bcl2l11,Col4a1,Ctnnb1,Icam1,S100a4	---	positive regulation of fibroblast growth factor receptor signaling pathway | trachea morphogenesis | lung induction | mesenchymal cell proliferation involved in lung development
0.91796	3	5	Ezh2,Myc,Trp53	Anxa6,Col4a1,Ctnnb1,Erbb2,Icam1	---	positive regulation of fibroblast growth factor receptor signaling pathway | trachea morphogenesis | lung induction | mesenchymal cell proliferation involved in lung development
-0.80744	2	5	F2,Kras	Col1a1,Col4a1,Lbh,Rhob,Timp2	metalloendopeptidase inhibitor activity	---
-0.74895	2	5	F2,Mapk14	Acta2,Col1a1,Fn1,Icam1,Timp2	metalloendopeptidase inhibitor activity	---
-0.95371	2	5	F2,Smarca4	Acta2,Fn1,Loxl2,Timp2,Tnnt2	metalloendopeptidase inhibitor activity | troponin I binding	---
-0.79884	2	5	F2,Sp1	Acta2,Col1a1,Fn1,Nos3,Timp2	nitric-oxide synthase activity | metalloendopeptidase inhibitor activity	---
0.79624	2	5	Fas,Pparg	Acta2,Col1a1,Col1a2,Icam1,Pecam1	---	---
0.67822	2	5	Fas,Smad1	Acta2,Col1a1,Col1a2,Col4a1,Csf1	platelet-derived growth factor binding	---
-0.78419	2	5	Fgf1,Trp53	Ctnnb1,Icam1,Nos3,Postn,Tgm2	nitric-oxide synthase activity	positive regulation of fibroblast growth factor receptor signaling pathway | trachea morphogenesis | lung induction | mesenchymal cell proliferation involved in lung development
0.8524	2	5	Fn1,Lepr	Acta2,Col1a1,Fn1,Mmp14,Tgfbr2	---	response to cholesterol
0.71403	3	5	Fn1,Lepr,Pparg	Acta2,Col1a1,Fn1,Mmp14,Tgfbr2	---	response to cholesterol
0.68235	4	5	Fn1,Mapk14,Tgfb1,Trp53	Acta2,Col1a1,Fn1,Tgm2,Timp2	metalloendopeptidase inhibitor activity	---
0.60978	3	5	Fn1,Mapk14,Trp53	Acta2,Col1a1,Fn1,Tgm2,Timp2	metalloendopeptidase inhibitor activity	---
0.68566	3	5	Fn1,Tgfb1,Vhl	Fn1,Itga5,Mmp14,Sparc,Tagln	---	cell-substrate junction assembly
0.8186	2	5	Fn1,Vhl	Fn1,Itga5,Mmp14,Sparc,Tagln	---	cell-substrate junction assembly
0.76307	2	5	Gna15,Htt	Acta2,Akap12,Fhl1,Pfn2,Tagln	---	negative regulation of ruffle assembly
0.98993	2	5	Gna15,Tgfb1	Acta2,Dab2,Fhl1,Pfn2,Tagln	clathrin adaptor activity | cargo receptor activity	negative regulation of protein localization to plasma membrane | positive regulation of clathrin-mediated endocytosis | negative regulation of ruffle assembly
0.94778	2	5	Gna15,Trp53	Acta2,Akap12,Fhl1,Lamb2,Nfkb1	---	metanephric glomerular basement membrane development
0.61043	2	5	Hif1a,Rhoa	Acta2,Erbb2,Fn1,Nos3,Stat3	nitric-oxide synthase activity	---
0.76897	3	5	Hif1a,Sp1,Sp3	Acta2,Akap12,Igf2,Nos3,Tlr2	nitric-oxide synthase activity | triacyl lipopeptide binding | diacyl lipopeptide binding	cellular response to bacterial lipopeptide
0.63015	2	5	Hif1a,Sp3	Acta2,Akap12,Igf2,Nos3,Tlr2	nitric-oxide synthase activity | triacyl lipopeptide binding | diacyl lipopeptide binding	cellular response to bacterial lipopeptide
0.79138	4	5	Hmga1,Hras1,Kras,Trp53	Cav1,Col1a1,Col4a1,Fstl1,Rhob	---	negative regulation of tyrosine phosphorylation of Stat5 protein | caveola assembly | negative regulation of peptidyl-tyrosine autophosphorylation
0.81495	5	5	Hmga1,Hras1,Myc,Tgfb1,Trp53	Cav1,Col1a1,Col1a2,Col4a1,Rhob	platelet-derived growth factor binding	negative regulation of tyrosine phosphorylation of Stat5 protein | caveola assembly | negative regulation of peptidyl-tyrosine autophosphorylation
0.74504	3	5	Hmga1,Hras1,Sp1	Cav1,Col1a1,Col1a2,Sparc,Tagln	---	negative regulation of tyrosine phosphorylation of Stat5 protein | caveola assembly | negative regulation of peptidyl-tyrosine autophosphorylation
0.74104	4	5	Hmga1,Hras1,Sp1,Tgfb1	Cav1,Col1a1,Col1a2,Sparc,Tagln	---	negative regulation of tyrosine phosphorylation of Stat5 protein | caveola assembly | negative regulation of peptidyl-tyrosine autophosphorylation
0.78425	4	5	Hmga1,Hras1,Tgfb1,Trp53	Cav1,Col1a1,Col1a2,Col4a1,Rhob	platelet-derived growth factor binding	negative regulation of tyrosine phosphorylation of Stat5 protein | caveola assembly | negative regulation of peptidyl-tyrosine autophosphorylation
0.79324	2	5	Hmga1,Htt	Acta2,Col4a1,Il15,Serpinh1,Tagln	---	---
0.82808	3	5	Hmga1,Htt,Tgfb1	Acta2,Col4a1,Il15,Serpinh1,Tagln	---	---
0.8856	4	5	Hmga1,Kras,Myc,Tgfb1	Cav1,Col1a1,Col4a1,Rhob,Sparc	---	negative regulation of tyrosine phosphorylation of Stat5 protein | caveola assembly | negative regulation of peptidyl-tyrosine autophosphorylation
0.89301	3	5	Hmga1,Kras,Trp53	Cav1,Col1a1,Col4a1,Fstl1,Rhob	---	negative regulation of tyrosine phosphorylation of Stat5 protein | caveola assembly | negative regulation of peptidyl-tyrosine autophosphorylation
0.87314	2	5	Hmga1,Mgea5	Cav1,Dab2,Elk1,Lamb1,Rhob	clathrin adaptor activity | cargo receptor activity	negative regulation of tyrosine phosphorylation of Stat5 protein | caveola assembly | negative regulation of peptidyl-tyrosine autophosphorylation | negative regulation of protein localization to plasma membrane | positive regulation of clathrin-mediated endocytosis
0.63713	2	5	Hmga1,Nfyb	Acta2,Cav1,Col1a1,Col1a2,Rhob	---	negative regulation of tyrosine phosphorylation of Stat5 protein | caveola assembly | negative regulation of peptidyl-tyrosine autophosphorylation
0.72839	3	5	Hmga1,Nfyb,Tgfb1	Acta2,Cav1,Col1a1,Col1a2,Rhob	---	negative regulation of tyrosine phosphorylation of Stat5 protein | caveola assembly | negative regulation of peptidyl-tyrosine autophosphorylation
0.78518	3	5	Hmga1,Nfyb,Trp53	Acta2,Cav1,Col1a1,Col1a2,Rhob	---	negative regulation of tyrosine phosphorylation of Stat5 protein | caveola assembly | negative regulation of peptidyl-tyrosine autophosphorylation
0.81657	2	5	Hmga1,Pdgfb	Acta2,Col1a1,Col1a2,Klf2,Stat3	---	---
0.89037	3	5	Hmga1,Pdgfb,Tgfb1	Acta2,Col1a1,Col1a2,Klf2,Stat3	---	---
0.78323	3	5	Hmga1,Smad3,Sp1	Acta2,Col1a1,Col1a2,Il15,Tagln	---	---
0.82794	4	5	Hmga1,Smad3,Sp1,Tgfb1	Acta2,Col1a1,Col1a2,Il15,Tagln	---	---
0.88491	3	5	Hmga1,Sp1,Sp3	Acta2,Col1a1,Col1a2,Sparc,Tagln	---	---
0.8499	4	5	Hmga1,Sp1,Sp3,Tgfb1	Acta2,Col1a1,Col1a2,Sparc,Tagln	---	---
0.79668	2	5	Hmox1,Htt	Acta2,Adora2a,Aqp1,Figf,Thbs2	G-protein coupled adenosine receptor activity | water transmembrane transporter activity | glycerol transmembrane transporter activity | carbon dioxide transmembrane transporter activity | vascular endothelial growth factor receptor binding	adenosine receptor signaling pathway | water transport | glycerol transport | carbon dioxide transmembrane transport | renal water absorption | maintenance of symbiont-containing vacuole by host
0.75641	2	5	Hmox1,Mapk14	Acta2,Col1a1,Icam1,Mapk14,Pecam1	MAP kinase activity	---
0.84658	3	5	Hmox1,Mapk14,Tgfb1	Acta2,Col1a1,Icam1,Mapk14,Pecam1	MAP kinase activity	---
0.93206	3	5	Hmox1,Myc,Tgfb1	Aqp1,Col1a1,Icam1,Pecam1,Sparc	water transmembrane transporter activity | glycerol transmembrane transporter activity | carbon dioxide transmembrane transporter activity	water transport | glycerol transport | carbon dioxide transmembrane transport | renal water absorption | maintenance of symbiont-containing vacuole by host
0.95253	2	5	Hmox1,Trp53	Acta2,Col1a1,Icam1,Pecam1,Thbs2	---	---
0.6072	2	5	Hnf4a,Jun	Cav1,Igfbp1,Lbp,Rarg,Tnc	---	negative regulation of tyrosine phosphorylation of Stat5 protein | caveola assembly | negative regulation of peptidyl-tyrosine autophosphorylation | glandular epithelial cell development | trachea cartilage development
0.79392	2	5	Hnf4a,Nfkbia	Ctnnb1,Ctsb,Il15,Tcf12,Tnc	---	positive regulation of fibroblast growth factor receptor signaling pathway | trachea morphogenesis | lung induction | mesenchymal cell proliferation involved in lung development
0.79252	3	5	Hras1,Htt,Kras	Col4a1,Ctnnb1,Igf2,Mcam,Sirpa	---	positive regulation of fibroblast growth factor receptor signaling pathway | trachea morphogenesis | lung induction | mesenchymal cell proliferation involved in lung development
0.86704	3	5	Hras1,Htt,Mgea5	Ctnnb1,Fn1,Igf2,Mcam,Mmp14	---	positive regulation of fibroblast growth factor receptor signaling pathway | trachea morphogenesis | lung induction | mesenchymal cell proliferation involved in lung development
0.83177	4	5	Hras1,Kras,Mgea5,Trp53	Cav1,Ctnnb1,Igf2,Mcam,Rhob	---	negative regulation of tyrosine phosphorylation of Stat5 protein | caveola assembly | negative regulation of peptidyl-tyrosine autophosphorylation | positive regulation of fibroblast growth factor receptor signaling pathway | trachea morphogenesis | lung induction | mesenchymal cell proliferation involved in lung development
0.73781	5	5	Hras1,Kras,Nfyb,Tgfb1,Trp53	Cav1,Col1a1,Ctnnb1,Rhob,S100a4	---	negative regulation of tyrosine phosphorylation of Stat5 protein | caveola assembly | negative regulation of peptidyl-tyrosine autophosphorylation | positive regulation of fibroblast growth factor receptor signaling pathway | trachea morphogenesis | lung induction | mesenchymal cell proliferation involved in lung development
0.61041	3	5	Hras1,Mapk14,Trp53	Col1a1,Fn1,Icam1,Igf2,Tgm2	---	---
0.77966	4	5	Hras1,Mgea5,Tgfb1,Trp53	Cav1,Ctnnb1,Fn1,Igf2,Rhob	---	negative regulation of tyrosine phosphorylation of Stat5 protein | caveola assembly | negative regulation of peptidyl-tyrosine autophosphorylation | positive regulation of fibroblast growth factor receptor signaling pathway | trachea morphogenesis | lung induction | mesenchymal cell proliferation involved in lung development
0.63062	4	5	Hras1,Myc,Rela,Tgfb1	Cav1,Col1a1,Col1a2,Ctsb,Icam1	---	negative regulation of tyrosine phosphorylation of Stat5 protein | caveola assembly | negative regulation of peptidyl-tyrosine autophosphorylation
0.70855	5	5	Hras1,Myc,Rela,Tgfb1,Trp53	Cav1,Col1a1,Col1a2,Ctsb,Icam1	---	negative regulation of tyrosine phosphorylation of Stat5 protein | caveola assembly | negative regulation of peptidyl-tyrosine autophosphorylation
0.6468	4	5	Hras1,Myc,Rela,Trp53	Cav1,Col1a1,Col1a2,Ctsb,Icam1	---	negative regulation of tyrosine phosphorylation of Stat5 protein | caveola assembly | negative regulation of peptidyl-tyrosine autophosphorylation
0.78876	5	5	Hras1,Myc,Sp1,Tgfb1,Trp53	Cav1,Col1a1,Col1a2,Fn1,Pdgfrb	platelet-derived growth factor binding	negative regulation of tyrosine phosphorylation of Stat5 protein | caveola assembly | negative regulation of peptidyl-tyrosine autophosphorylation
0.79888	4	5	Hras1,Myc,Sp1,Trp53	Cav1,Col1a1,Col1a2,Fn1,Pdgfrb	platelet-derived growth factor binding	negative regulation of tyrosine phosphorylation of Stat5 protein | caveola assembly | negative regulation of peptidyl-tyrosine autophosphorylation
0.66198	4	5	Hras1,Nfkb1,Tgfb1,Trp53	Col1a1,Col1a2,Csf1,Ctsb,Icam1	---	---
0.71513	3	5	Hras1,Nras,Tgfb1	Col1a2,Ctnnb1,Ets1,Fn1,Rhob	---	positive regulation of fibroblast growth factor receptor signaling pathway | trachea morphogenesis | lung induction | mesenchymal cell proliferation involved in lung development
0.70964	3	5	Hras1,Smarca4,Tgfb1	Csf1,Ctsb,Fn1,Itga5,Tagln	---	cell-substrate junction assembly
0.78369	4	5	Hras1,Smarcb1,Tgfb1,Trp53	Bcl2l11,Col1a1,Col1a2,Csf1,Postn	---	---
0.68386	3	5	Hras1,Srf,Tgfb1	Bcl2l11,Ctnnb1,Ets1,Fhl1,Tagln	---	positive regulation of fibroblast growth factor receptor signaling pathway | trachea morphogenesis | lung induction | mesenchymal cell proliferation involved in lung development
0.87998	3	5	Htt,Kras,Trp53	Col4a1,Ctnnb1,Dusp5,Igf2,Mcam	---	positive regulation of fibroblast growth factor receptor signaling pathway | trachea morphogenesis | lung induction | mesenchymal cell proliferation involved in lung development
0.69408	2	5	Htt,Mapk14	Acta2,Fn1,Igf2,Tagln,Tgm2	---	---
0.7578	3	5	Htt,Mapk14,Tgfb1	Acta2,Fn1,Igf2,Tagln,Tgm2	---	---
0.80875	3	5	Htt,Smad3,Srf	Acta2,Bcl2l11,Ctnnb1,Il15,Tagln	---	positive regulation of fibroblast growth factor receptor signaling pathway | trachea morphogenesis | lung induction | mesenchymal cell proliferation involved in lung development
0.84267	4	5	Htt,Smad3,Srf,Tgfb1	Acta2,Bcl2l11,Ctnnb1,Il15,Tagln	---	positive regulation of fibroblast growth factor receptor signaling pathway | trachea morphogenesis | lung induction | mesenchymal cell proliferation involved in lung development
0.90239	2	5	Htt,Sp3	Acta2,Akap12,Igf2,Serpinh1,Tagln	---	---
0.66973	2	5	Icam1,Tgfb1	Acta2,Cd86,Col4a1,Icam1,Itgal	---	T cell activation via T cell receptor contact with antigen bound to MHC molecule on antigen presenting cell | leukocyte cell-cell adhesion
0.82113	3	5	Igf2bp1,Myc,Tgfb1	Col1a1,Col1a2,Col5a1,Serpinh1,Tnc	platelet-derived growth factor binding	collagen fibril organization | collagen biosynthetic process | tendon development
0.96336	2	5	Igf2bp1,Sp3	Col1a1,Col1a2,Igf2,Serpinh1,Tnc	---	collagen biosynthetic process
0.79227	3	5	Igf2bp1,Sp3,Tgfb1	Col1a1,Col1a2,Igf2,Serpinh1,Tnc	---	collagen biosynthetic process
0.82564	3	5	Igf2bp1,Tgfb1,Trp53	Col1a1,Col1a2,Col6a2,Igf2,Serpinh1	---	collagen biosynthetic process | protein heterotrimerization
0.74821	2	5	Il15,Lyn	Bcl2l11,Cd40,Cd86,Csf1,Fyn	---	---
0.70428	3	5	Il15,Lyn,Tgfb1	Bcl2l11,Cd40,Cd86,Csf1,Fyn	---	---
0.66146	2	5	Il15,Rela	Actn4,Bcl2l11,Cd40,Lyn,Tlr2	triacyl lipopeptide binding | diacyl lipopeptide binding	positive regulation of cellular component movement | immune response-regulating cell surface receptor signaling pathway | cellular response to bacterial lipopeptide
0.64168	3	5	Il15,Tgfb1,Trp53	Bcl2l11,Csf1,Fyn,Mapk3,Tgfbr2	MAP kinase activity	response to cholesterol
0.64703	3	5	Il1a,Itgb3,Tgfb1	Cd40,Csf1,Itga5,Mmp14,Sparc	---	---
0.7502	3	5	Il1a,Myd88,Nfkb1	Cd40,Cd86,Icam1,Nfkb1,Tlr2	triacyl lipopeptide binding | diacyl lipopeptide binding	cellular response to bacterial lipopeptide
0.71433	4	5	Il1a,Myd88,Nfkb1,Ticam1	Cd40,Cd86,Icam1,Nfkb1,Tlr2	triacyl lipopeptide binding | diacyl lipopeptide binding	cellular response to bacterial lipopeptide
0.68717	3	5	Il1a,Myd88,Tgfb1	Cd40,Cd86,Icam1,Mmp14,Tlr2	triacyl lipopeptide binding | diacyl lipopeptide binding	cellular response to bacterial lipopeptide
0.64661	3	5	Il1a,Myd88,Ticam1	Cd40,Cd86,Icam1,Nfkb1,Tlr2	triacyl lipopeptide binding | diacyl lipopeptide binding	cellular response to bacterial lipopeptide
0.72038	3	5	Il1a,Nfkb1,Tgfb1	Cd40,Cd86,Csf1,Icam1,Tlr2	triacyl lipopeptide binding | diacyl lipopeptide binding	cellular response to bacterial lipopeptide
0.6553	3	5	Il1a,Nfkb1,Ticam1	Cd40,Cd86,Icam1,Nfkb1,Tlr2	triacyl lipopeptide binding | diacyl lipopeptide binding	cellular response to bacterial lipopeptide
0.93786	2	5	Ilk,Trp53	Ctnnb1,Dhfr,Erbb2,Fn1,Mapk3	dihydrofolate reductase activity | MAP kinase activity	positive regulation of fibroblast growth factor receptor signaling pathway | trachea morphogenesis | lung induction | mesenchymal cell proliferation involved in lung development
0.73284	2	5	Insr,Pparg	Acadl,Fabp4,Hadha,Igfbp1,Nos3	long-chain-acyl-CoA dehydrogenase activity | enoyl-CoA hydratase activity | long-chain-3-hydroxyacyl-CoA dehydrogenase activity | nitric-oxide synthase activity	---
0.94319	2	5	Insr,Vegfa	Bcl2a1b,Cstb,Ctsb,Fabp4,Nos3	nitric-oxide synthase activity	---
0.68258	3	5	Itgb1,Myc,Trp53	Col1a1,Col1a2,Erbb2,Icam1,Timp2	metalloendopeptidase inhibitor activity	---
0.6189	2	5	Itgb1,Rela	Acta2,Col1a1,Col1a2,Erbb2,Icam1	---	---
0.65618	3	5	Itgb1,Rela,Trp53	Acta2,Col1a1,Col1a2,Erbb2,Icam1	---	---
0.72388	3	5	Itgb1,Tgfb1,Trp53	Acta2,Col1a1,Col1a2,Icam1,Timp2	metalloendopeptidase inhibitor activity	---
0.77357	2	5	Itgb2,Myc	Bcl2a1b,Cd86,Fn1,Itgal,Tgfbr2	---	response to cholesterol
0.97235	2	5	Itgb2,Tgfb1	Acta2,Cd86,Fn1,Itgal,Tgfbr2	---	response to cholesterol
0.89565	2	5	Itgb3,Myc	Col1a1,Col1a2,Fn1,Sparc,Tgfbr2	---	response to cholesterol
0.63124	3	5	Itgb3,Myc,Tgfbr2	Col1a1,Col1a2,Fn1,Sparc,Tgfbr2	---	response to cholesterol
0.77642	3	5	Itgb3,Sp1,Sp3	Cd40,Col1a1,Col1a2,Sparc,Tgfbr2	---	response to cholesterol
0.79862	4	5	Itgb3,Sp1,Sp3,Tgfb1	Cd40,Col1a1,Col1a2,Sparc,Tgfbr2	---	response to cholesterol
0.64846	2	5	Itgb3,Sp3	Cd40,Col1a1,Col1a2,Sparc,Tgfbr2	---	response to cholesterol
0.77835	3	5	Itgb3,Sp3,Tgfb1	Cd40,Col1a1,Col1a2,Sparc,Tgfbr2	---	response to cholesterol
0.84619	2	5	Itgb3,Trp53	Col1a1,Col1a2,Csf1,Fn1,Tgfbr2	---	response to cholesterol
0.88233	2	5	Jak2,Myc	Actn1,Icam1,Pecam1,Rbp1,Slc11a1	---	vacuolar acidification
0.64212	2	5	Klf2,Pparg	Cd40,Fabp4,Mmp14,Nos3,Pecam1	nitric-oxide synthase activity	---
0.88056	5	5	Kras,Mgea5,Myc,Tgfb1,Trp53	Cav1,Ctnnb1,Rhob,Tgfbr2,Timp2	metalloendopeptidase inhibitor activity	negative regulation of tyrosine phosphorylation of Stat5 protein | caveola assembly | negative regulation of peptidyl-tyrosine autophosphorylation | positive regulation of fibroblast growth factor receptor signaling pathway | trachea morphogenesis | trachea formation | lung induction | mesenchymal cell proliferation involved in lung development | response to cholesterol
0.96888	3	5	Kras,Mgea5,Sp1	Cav1,Igf2,Tgfbr2,Timp2,Tnc	metalloendopeptidase inhibitor activity	negative regulation of tyrosine phosphorylation of Stat5 protein | caveola assembly | negative regulation of peptidyl-tyrosine autophosphorylation | response to cholesterol
0.8768	4	5	Kras,Mgea5,Sp1,Tgfb1	Cav1,Igf2,Tgfbr2,Timp2,Tnc	metalloendopeptidase inhibitor activity	negative regulation of tyrosine phosphorylation of Stat5 protein | caveola assembly | negative regulation of peptidyl-tyrosine autophosphorylation | response to cholesterol
0.79564	3	5	Kras,Myc,Nfyb	Cav1,Col1a1,Ctnnb1,Rhob,Tgfbr2	---	negative regulation of tyrosine phosphorylation of Stat5 protein | caveola assembly | negative regulation of peptidyl-tyrosine autophosphorylation | positive regulation of fibroblast growth factor receptor signaling pathway | trachea morphogenesis | trachea formation | lung induction | mesenchymal cell proliferation involved in lung development | response to cholesterol
0.91481	4	5	Kras,Myc,Sp1,Sp3	Col1a1,Sparc,Tgfbr2,Timp2,Tnc	metalloendopeptidase inhibitor activity	response to cholesterol
0.86725	5	5	Kras,Myc,Sp1,Sp3,Tgfb1	Col1a1,Sparc,Tgfbr2,Timp2,Tnc	metalloendopeptidase inhibitor activity	response to cholesterol
0.89274	3	5	Kras,Myc,Sp3	Col1a1,Sparc,Tgfbr2,Timp2,Tnc	metalloendopeptidase inhibitor activity	response to cholesterol
0.84766	4	5	Kras,Myc,Sp3,Tgfb1	Col1a1,Sparc,Tgfbr2,Timp2,Tnc	metalloendopeptidase inhibitor activity	response to cholesterol
0.75995	2	5	Kras,Smad3	Col1a1,Ctnnb1,Rhob,S100a4,Tnc	---	positive regulation of fibroblast growth factor receptor signaling pathway | trachea morphogenesis | lung induction | mesenchymal cell proliferation involved in lung development
0.81866	3	5	Kras,Smad3,Tgfb1	Col1a1,Ctnnb1,Rhob,S100a4,Tnc	---	positive regulation of fibroblast growth factor receptor signaling pathway | trachea morphogenesis | lung induction | mesenchymal cell proliferation involved in lung development
0.93024	4	5	Kras,Sp1,Sp3,Trp53	Col1a1,Dhfr,Igf2,Tgfbr2,Timp2	dihydrofolate reductase activity | metalloendopeptidase inhibitor activity	response to cholesterol
0.87946	4	5	Kras,Sp1,Tgfb1,Trp53	Cav1,Col1a1,Igf2,Tgfbr2,Timp2	metalloendopeptidase inhibitor activity	negative regulation of tyrosine phosphorylation of Stat5 protein | caveola assembly | negative regulation of peptidyl-tyrosine autophosphorylation | response to cholesterol
0.9074	3	5	Kras,Sp3,Trp53	Col1a1,Dhfr,Igf2,Tgfbr2,Timp2	dihydrofolate reductase activity | metalloendopeptidase inhibitor activity	response to cholesterol
0.62166	2	5	Kras,Src	Cav1,Ctnnb1,Nqo1,Sirpa,Stat3	NAD(P)H dehydrogenase (quinone) activity	negative regulation of tyrosine phosphorylation of Stat5 protein | caveola assembly | negative regulation of peptidyl-tyrosine autophosphorylation | positive regulation of fibroblast growth factor receptor signaling pathway | trachea morphogenesis | lung induction | mesenchymal cell proliferation involved in lung development
0.81597	2	5	Kras,Srf	Ctnnb1,Dusp5,Elk1,Lbh,Tnc	---	positive regulation of fibroblast growth factor receptor signaling pathway | trachea morphogenesis | lung induction | mesenchymal cell proliferation involved in lung development
0.80417	2	5	Lepr,Tgfbr2	Acta2,Col1a1,Fn1,Stat3,Tgfbr2	---	response to cholesterol
0.8746	2	5	Lyn,Rela	Bcl2a1b,Bcl2l11,Cd40,Nfkb1,Nfkb2	---	---
0.81779	4	5	Mapk14,Myc,Tgfb1,Trp53	Col1a1,Fn1,Icam1,Pecam1,Timp2	metalloendopeptidase inhibitor activity	---
0.7506	3	5	Mapk14,Myc,Trp53	Col1a1,Fn1,Icam1,Pecam1,Timp2	metalloendopeptidase inhibitor activity	---
0.8453	4	5	Mapk14,Rela,Tgfb1,Trp53	Acta2,Col1a1,Icam1,Pecam1,Tgm2	---	---
0.80521	3	5	Mapk14,Rela,Trp53	Acta2,Col1a1,Icam1,Pecam1,Tgm2	---	---
0.75767	2	5	Mapk14,Rhoa	Acta2,Col1a1,Fn1,Icam1,Tagln	---	---
0.7412	3	5	Mapk14,Rhoa,Tgfbr2	Acta2,Col1a1,Fn1,Icam1,Tagln	---	---
0.79521	3	5	Mapk14,Sp1,Trp53	Acta2,Col1a1,Fn1,Igf2,Timp2	metalloendopeptidase inhibitor activity	---
0.91565	2	5	Mapk14,Tgfbr2	Acta2,Col1a1,Fn1,Icam1,Tagln	---	---
0.89808	3	5	Mgea5,Myc,Sp1	Cav1,Fn1,Tgfbr2,Timp2,Tnc	metalloendopeptidase inhibitor activity	negative regulation of tyrosine phosphorylation of Stat5 protein | caveola assembly | negative regulation of peptidyl-tyrosine autophosphorylation | response to cholesterol
0.8563	4	5	Mgea5,Myc,Sp1,Tgfb1	Cav1,Fn1,Tgfbr2,Timp2,Tnc	metalloendopeptidase inhibitor activity	negative regulation of tyrosine phosphorylation of Stat5 protein | caveola assembly | negative regulation of peptidyl-tyrosine autophosphorylation | response to cholesterol
0.90199	2	5	Mgea5,Smarca4	Actn4,Cxcr3,Efnb1,Fn1,Timp2	metalloendopeptidase inhibitor activity	positive regulation of cellular component movement
0.88023	4	5	Mgea5,Sp1,Tgfb1,Trp53	Cav1,Fn1,Igf2,Tgfbr2,Timp2	metalloendopeptidase inhibitor activity	negative regulation of tyrosine phosphorylation of Stat5 protein | caveola assembly | negative regulation of peptidyl-tyrosine autophosphorylation | response to cholesterol
0.92767	3	5	Mgea5,Sp1,Trp53	Cav1,Fn1,Igf2,Tgfbr2,Timp2	metalloendopeptidase inhibitor activity	negative regulation of tyrosine phosphorylation of Stat5 protein | caveola assembly | negative regulation of peptidyl-tyrosine autophosphorylation | response to cholesterol
0.68964	2	5	Mtpn,Nfkb1	Bcl2a1b,Col1a1,Col1a2,Ltb,Nfkb1	---	---
0.67581	3	5	Mtpn,Sp1,Tgfb1	Col1a1,Col1a2,Fn1,Sparc,Tagln	---	---
0.68679	3	5	Myc,Nfkb1,Rela	Bcl2a1b,Col1a1,Col1a2,Ctsb,Icam1	---	---
0.74398	4	5	Myc,Nfkb1,Rela,Trp53	Bcl2a1b,Col1a1,Col1a2,Ctsb,Icam1	---	---
0.79911	3	5	Myc,Nfyb,Sp1	Cav1,Col1a1,Col1a2,Pdgfrb,Tgfbr2	platelet-derived growth factor binding	negative regulation of tyrosine phosphorylation of Stat5 protein | caveola assembly | negative regulation of peptidyl-tyrosine autophosphorylation | response to cholesterol
0.77743	4	5	Myc,Nfyb,Sp1,Tgfb1	Cav1,Col1a1,Col1a2,Pdgfrb,Tgfbr2	platelet-derived growth factor binding	negative regulation of tyrosine phosphorylation of Stat5 protein | caveola assembly | negative regulation of peptidyl-tyrosine autophosphorylation | response to cholesterol
0.82795	4	5	Myc,Nfyb,Sp1,Trp53	Cav1,Col1a1,Col1a2,Pdgfrb,Tgfbr2	platelet-derived growth factor binding	negative regulation of tyrosine phosphorylation of Stat5 protein | caveola assembly | negative regulation of peptidyl-tyrosine autophosphorylation | response to cholesterol
0.8937	3	5	Myc,Nras,Tgfb1	Cd86,Col1a2,Ctnnb1,Fn1,Rhob	---	positive regulation of fibroblast growth factor receptor signaling pathway | trachea morphogenesis | lung induction | mesenchymal cell proliferation involved in lung development
0.7572	3	5	Myc,Pdgfb,Sp1	Col1a1,Col1a2,Fn1,Pdgfrb,Tnc	platelet-derived growth factor binding	---
0.80756	4	5	Myc,Pdgfb,Sp1,Tgfb1	Col1a1,Col1a2,Fn1,Pdgfrb,Tnc	platelet-derived growth factor binding	---
0.68144	3	5	Myc,Rela,Src	Cav1,Col1a2,Ctsb,Erbb2,Icam1	---	negative regulation of tyrosine phosphorylation of Stat5 protein | caveola assembly | negative regulation of peptidyl-tyrosine autophosphorylation
0.73085	4	5	Myc,Rela,Src,Trp53	Cav1,Col1a2,Ctsb,Erbb2,Icam1	---	negative regulation of tyrosine phosphorylation of Stat5 protein | caveola assembly | negative regulation of peptidyl-tyrosine autophosphorylation
0.67068	3	5	Myc,Retnlg,Tgfb1	Cd86,Col1a1,Col1a2,Fn1,Sfrp1	---	negative regulation of B cell differentiation
0.82375	3	5	Myc,Smad3,Tgfb1	Col1a1,Col1a2,Ctnnb1,Rhob,Tnc	---	positive regulation of fibroblast growth factor receptor signaling pathway | trachea morphogenesis | lung induction | mesenchymal cell proliferation involved in lung development
0.89701	4	5	Myc,Sp1,Sp3,Trp53	Akap12,Col1a1,Col1a2,Tgfbr2,Timp2	metalloendopeptidase inhibitor activity	response to cholesterol
0.86774	4	5	Myc,Sp3,Tgfb1,Trp53	Col1a1,Col1a2,Serpinh1,Tgfbr2,Timp2	metalloendopeptidase inhibitor activity	collagen biosynthetic process | response to cholesterol
0.72015	3	5	Myd88,Tbk1,Tgfb1	Cd40,Icam1,Il15,Tlr2,Tsc22d1	triacyl lipopeptide binding | diacyl lipopeptide binding	cellular response to bacterial lipopeptide
0.7593	4	5	Myd88,Tbk1,Tgfb1,Ticam1	Cd40,Icam1,Il15,Tlr2,Tsc22d1	triacyl lipopeptide binding | diacyl lipopeptide binding	cellular response to bacterial lipopeptide
0.70683	3	5	Nfkb1,Rela,Sp1	Cd40,Col1a1,Col1a2,Ltb,Tlr2	triacyl lipopeptide binding | diacyl lipopeptide binding	cellular response to bacterial lipopeptide
0.62614	3	5	Nfkb1,Rela,Stat6	Cd40,Col1a1,Col1a2,Ctsb,Ltb	---	---
0.75942	2	5	Nfkb1,Sp1	Cd40,Col1a1,Col1a2,Ltb,Tlr2	triacyl lipopeptide binding | diacyl lipopeptide binding	cellular response to bacterial lipopeptide
0.83885	3	5	Nfkb1,Tgfb1,Trp53	Col1a1,Col1a2,Csf1,Ctsb,Icam1	---	---
0.76769	3	5	Nfyb,Nfyc,Tgfb1	Col1a1,Col1a2,Npr1,Pdgfrb,Rhob	platelet-derived growth factor binding | guanylate cyclase activity | natriuretic peptide receptor activity	---
0.8398	3	5	Nfyb,Nfyc,Trp53	Col1a1,Col1a2,Pdgfrb,Pgm3,Rhob	platelet-derived growth factor binding | phosphoacetylglucosamine mutase activity | phosphoglucomutase activity	UDP-N-acetylglucosamine biosynthetic process | glucose 1-phosphate metabolic process
0.91757	2	5	Nfyc,Tgfb1	Col1a1,Col1a2,Npr1,Pdgfrb,Rhob	platelet-derived growth factor binding | guanylate cyclase activity | natriuretic peptide receptor activity	---
0.97205	2	5	Nfyc,Trp53	Col1a1,Col1a2,Pdgfrb,Pgm3,Rhob	platelet-derived growth factor binding | phosphoacetylglucosamine mutase activity | phosphoglucomutase activity	UDP-N-acetylglucosamine biosynthetic process | glucose 1-phosphate metabolic process
0.9331	3	5	Nras,Tgfb1,Trp53	Col1a2,Ctnnb1,Fn1,Rhob,Spc25	---	positive regulation of fibroblast growth factor receptor signaling pathway | trachea morphogenesis | lung induction | mesenchymal cell proliferation involved in lung development
0.64595	3	5	Pdgfb,Ptk2,Sp1	Acta2,Col1a1,Col1a2,Pdgfrb,Tnc	platelet-derived growth factor binding	---
0.70734	4	5	Pdgfb,Ptk2,Sp1,Tgfb1	Acta2,Col1a1,Col1a2,Pdgfrb,Tnc	platelet-derived growth factor binding	---
0.66182	3	5	Pdgfb,Ptk2,Tgfb1	Acta2,Col1a1,Col1a2,Pdgfrb,Tnc	platelet-derived growth factor binding	---
0.70244	2	5	Pdgfb,Rhoa	Acta2,Col1a1,Fn1,Icam1,Stat3	---	---
0.83132	3	5	Pdgfb,Rhoa,Tgfb1	Acta2,Col1a1,Fn1,Icam1,Stat3	---	---
0.74337	4	5	Pdgfb,Rhoa,Tgfb1,Tgfbr2	Acta2,Col1a1,Fn1,Icam1,Stat3	---	---
0.65957	3	5	Pdgfb,Rhoa,Tgfbr2	Acta2,Col1a1,Fn1,Icam1,Stat3	---	---
0.82722	3	5	Psen1,Tgfb1,Trp53	C1qc,Ctnnb1,Pdgfrb,Src,Tgfbr2	---	positive regulation of fibroblast growth factor receptor signaling pathway | trachea morphogenesis | trachea formation | lung induction | mesenchymal cell proliferation involved in lung development | response to cholesterol
0.8597	2	5	Ptk2,Sp1	Acta2,Col1a1,Col1a2,Pdgfrb,Tnc	platelet-derived growth factor binding	---
0.75102	3	5	Ptk2,Sp1,Tgfb1	Acta2,Col1a1,Col1a2,Pdgfrb,Tnc	platelet-derived growth factor binding	---
0.75926	3	5	Ptk2,Tgfb1,Trp53	Acta2,Col1a1,Col1a2,P4ha1,Pdgfrb	platelet-derived growth factor binding | procollagen-proline 4-dioxygenase activity	---
0.72047	2	5	Ptk2,Trp53	Acta2,Col1a1,Col1a2,P4ha1,Pdgfrb	platelet-derived growth factor binding | procollagen-proline 4-dioxygenase activity	---
0.84608	2	5	Ptpn11,Tgfb1	Bsg,Cd68,Csf1,Csf1r,Pdgfrb	macrophage colony-stimulating factor receptor activity	osteoclast differentiation | positive regulation of osteoclast differentiation | cellular response to macrophage colony-stimulating factor stimulus
0.65789	2	5	Rela,Rhoa	Acta2,Col1a1,Erbb2,Icam1,Nfkb1	---	---
0.78735	3	5	Rela,Rhoa,Trp53	Acta2,Col1a1,Erbb2,Icam1,Nfkb1	---	---
0.86441	2	5	Rela,Smad3	Acta2,Bcl2l11,Col1a1,Col1a2,Lum	---	---
0.83246	3	5	Rela,Smarca4,Trp53	Acta2,Actn4,Bcl2a1b,Ctsb,Nfkb2	---	positive regulation of cellular component movement
0.64114	2	5	Rela,Stat6	Cd40,Col1a1,Col1a2,Ctsb,Ltb	---	---
0.64461	2	5	Rhoa,Src	Erbb2,Fn1,Icam1,Nfkb1,Stat3	---	---
0.68721	3	5	Rhoa,Tgfbr2,Trp53	Acta2,Col1a1,Fn1,Icam1,Nos3	nitric-oxide synthase activity	---
0.74133	4	5	Smad3,Sp1,Tgfb1,Tgfbr2	Acta2,Col1a1,Col1a2,Smad3,Tagln	---	negative regulation of wound healing
0.6939	3	5	Smad3,Sp1,Tgfbr2	Acta2,Col1a1,Col1a2,Smad3,Tagln	---	negative regulation of wound healing
0.76602	3	5	Smad3,Sp3,Tgfb1	Acta2,Col1a1,Col1a2,Tagln,Tnc	---	---
0.92753	3	5	Smarcb1,Tgfb1,Trp53	Bcl2l11,Col1a1,Col1a2,Csf1,Postn	---	---
0.81295	2	5	Sp1,Srf	Acta2,Akap12,Il15,Tagln,Tnc	---	---
0.708	3	5	Sp1,Tgfb1,Vhl	Cav1,Fn1,Mmp14,Sparc,Tagln	peptidase activator activity	positive regulation of peptidase activity | negative regulation of tyrosine phosphorylation of Stat5 protein | caveola assembly | negative regulation of peptidyl-tyrosine autophosphorylation
0.60459	2	5	Sp1,Vhl	Cav1,Fn1,Mmp14,Sparc,Tagln	peptidase activator activity	positive regulation of peptidase activity | negative regulation of tyrosine phosphorylation of Stat5 protein | caveola assembly | negative regulation of peptidyl-tyrosine autophosphorylation
0.81713	2	5	Src,Tgfb1	Fn1,Icam1,Klf2,Pxn,S100a4	---	---
0.92888	2	5	Src,Tgfbr2	Col1a2,Ctnnb1,Fn1,Icam1,Stat3	---	positive regulation of fibroblast growth factor receptor signaling pathway | trachea morphogenesis | lung induction | mesenchymal cell proliferation involved in lung development
0.71984	3	5	Tbk1,Tgfb1,Ticam1	Cd40,Icam1,Il15,Tlr2,Tsc22d1	triacyl lipopeptide binding | diacyl lipopeptide binding	cellular response to bacterial lipopeptide
