# Supplementary material for: Deciphering the Developmental Dynamics of the Mouse Liver Transcriptome
Source: PLoS One. 2015 Oct 23;10(10):e0141220. doi: 10.1371/journal.pone.0141220 (PMC4619800; doi:10.1371/journal.pone.0141220)
Supplement: S21 Table — (XLSX) [file pone.0141220.s027.xlsx]

## Sheet: Neonatal and Adolescent
Upstream regulatory module (Neonatal and Adolescence)
ICC	#Upstream regulators	#Targets	Upstream Regulators	Targets	GO molecular functions	GO biological processes
0.93985	2	23	Tgfb1,Trp53	App,Bmp1,Btg1,Casp8,Ccnd1,Cnn3,Col18a1,Col3a1,Cxcl12,Eng,Fas,Hadh,Igfbp2,Igfbp3,Igfbp7,Il4ra,Mmp2,Pparg,Serpina3n,Sgk1,Spp1,Tgfbi,Thbd	transition metal ion binding | death effector domain binding | cysteine-type endopeptidase activity involved in apoptotic process | cysteine-type endopeptidase activity involved in apoptotic signaling pathway | transforming growth factor beta receptor, cytoplasmic mediator activity | type II transforming growth factor beta receptor binding | 3-hydroxyacyl-CoA dehydrogenase activity | insulin-like…	axon cargo transport | adult locomotory behavior | positive regulation of G2/M transition of mitotic cell cycle | dendrite development | regulation of protein binding | collateral sprouting in absence of injury | synaptic growth at neuromuscular junction | smooth endoplasmic reticulum calcium ion homeostasis | positive regulation of myoblast differentiation | extrinsic apoptotic signaling pathway…
0.74246	3	8	Foxa2,Ppara,Pparg	Apoa1,Ccnd1,Cpt1a,G6pc,Hmgcs2,Lpl,Ppara,Pparg	lipid transporter activity | high-density lipoprotein particle binding | cholesterol transporter activity | apolipoprotein A-I receptor binding | phosphatidylcholine-sterol O-acyltransferase activator activity | high-density lipoprotein particle receptor binding | transition metal ion binding | sodium:potassium-exchanging ATPase activity | lysophospholipase activity | alkylglycerophosphoethanolam…	cholesterol metabolic process | positive regulation of cholesterol esterification | negative regulation of very-low-density lipoprotein particle remodeling | cholesterol transport | regulation of Cdc42 protein signal transduction | cholesterol efflux | phospholipid efflux | high-density lipoprotein particle assembly | lipoprotein biosynthetic process | reverse cholesterol transport | negative reg…
0.91824	2	17	Htt,Trp53	Apoa1,App,Atp1a1,Bmp1,Ccnd1,Col18a1,Enpp2,Mmp2,Pde4b,Pparg,Serpina3g,Serpina3n,Sgk1,Socs2,Spp1,Stau1,Tgfbi	transition metal ion binding | extracellular matrix binding | insulin-like growth factor I binding | insulin-like growth factor II binding | protein tyrosine phosphatase activator activity | lipoprotein lipase activity | triglyceride lipase activity | triglyceride binding | ligand-dependent nuclear receptor transcription coactivator activity | parathyroid hormone receptor activity | vascular endo…	axon cargo transport | adult locomotory behavior | positive regulation of G2/M transition of mitotic cell cycle | dendrite development | regulation of protein binding | collateral sprouting in absence of injury | synaptic growth at neuromuscular junction | smooth endoplasmic reticulum calcium ion homeostasis | re-entry into mitotic cell cycle | fat cell differentiation | mammary gland alveolus de…
-0.94839	2	17	Igf1,Tgfb1	Anpep,App,Bgn,Ccnd1,Col3a1,Eln,Igfbp2,Igfbp3,Il18,Il4ra,Lpl,Mmp2,Pparg,Pth1r,Spp1,Tgfbi,Vegfc	metalloendopeptidase activity | transition metal ion binding | extracellular matrix binding | alpha-catenin binding | pyridoxal kinase activity | lithium ion binding | pyridoxal binding | ligand-dependent nuclear receptor transcription coactivator activity | 3-phosphoinositide-dependent protein kinase binding	collagen catabolic process | axon cargo transport | adult locomotory behavior | positive regulation of G2/M transition of mitotic cell cycle | dendrite development | regulation of protein binding | collateral sprouting in absence of injury | synaptic growth at neuromuscular junction | smooth endoplasmic reticulum calcium ion homeostasis | re-entry into mitotic cell cycle | fat cell differentiatio…
0.74929	2	15	Htt,Tgfb1	Adamts2,App,Bmp1,Ccnd1,Col18a1,Col4a2,Dcn,Jup,Mmp2,Pdxk,Pparg,Serpina3n,Sgk1,Spp1,Tgfbi	protein tyrosine phosphatase activator activity | growth factor binding | insulin-like growth factor I binding | insulin-like growth factor II binding | alpha-catenin binding | vascular endothelial growth factor-activated receptor activity | ligand-dependent nuclear receptor transcription coactivator activity | high-density lipoprotein particle binding | low-density lipoprotein particle binding |…	re-entry into mitotic cell cycle | fat cell differentiation | mammary gland alveolus development | induction of positive chemotaxis | negative regulation of leukocyte tethering or rolling | desmosome assembly | endothelium development | vascular endothelial growth factor signaling pathway | endothelial cell differentiation | vascular endothelial growth factor receptor signaling pathway | blood ve…
0.96566	2	14	Erbb2,Tgfb1	Bmp1,Ccnd1,Col18a1,Col3a1,Cxcl12,Igfbp3,Jup,Kdr,Pparg,Scarb1,Serpina3n,Tgfbi,Thbd,Vegfc	transition metal ion binding | death effector domain binding | cysteine-type endopeptidase activity involved in apoptotic process | cysteine-type endopeptidase activity involved in apoptotic signaling pathway | vascular endothelial growth factor-activated receptor activity | growth factor binding | nerve growth factor receptor binding | high-density lipoprotein particle binding | low-density lipo…	axon cargo transport | adult locomotory behavior | positive regulation of G2/M transition of mitotic cell cycle | dendrite development | regulation of protein binding | collateral sprouting in absence of injury | synaptic growth at neuromuscular junction | neuron apoptotic process | smooth endoplasmic reticulum calcium ion homeostasis | extrinsic apoptotic signaling pathway via death domain recep…
0.88504	2	14	Myc,Tgfb1	App,Casp8,Ccnd1,Col3a1,Col4a2,Fas,Fbln5,Kdr,Ngf,Pla1a,Scarb1,Sgk1,Spp1,Vegfc	transforming growth factor beta receptor, cytoplasmic mediator activity | type II transforming growth factor beta receptor binding | protein tyrosine phosphatase activator activity | growth factor binding | insulin-like growth factor I binding | insulin-like growth factor II binding | vascular endothelial growth factor-activated receptor activity | phosphatidylcholine-sterol O-acyltransferase act…	re-entry into mitotic cell cycle | mammary gland alveolus development | cell chemotaxis | negative regulation of leukocyte tethering or rolling | vasculogenesis | cell migration involved in endocardial cushion formation | regulation of transforming growth factor beta receptor signaling pathway | positive regulation of angiogenesis | extracellular matrix constituent secretion | detection of hypoxi…
0.77588	2	14	Sp1,Tgfb1	Ccnd1,Cxcl12,Eng,Fas,Igfbp3,Kdr,Lcat,Lpl,Mmp2,Pth1r,Scarb1,Sgk1,Spp1,Thbd	extracellular matrix binding | insulin-like growth factor I binding | insulin-like growth factor II binding | lipoprotein lipase activity | triglyceride lipase activity | triglyceride binding | 3-phosphoinositide-dependent protein kinase binding	re-entry into mitotic cell cycle | mammary gland alveolus development | negative regulation of leukocyte tethering or rolling | activation-induced cell death of T cells | inflammatory cell apoptotic process | extrinsic apoptotic signaling pathway via death domain receptors | dendrite regeneration | regulation of myeloid cell differentiation | motor neuron apoptotic process | apoptotic signaling p…
0.69353	2	13	Ctnnb1,Tgfb1	Bgn,Bmp1,Ccnd1,Col4a2,Cxcl12,Fas,Igfbp2,Inhbb,Lpl,Mmp2,Serpina3n,Sgk1,Spp1	transition metal ion binding	axon cargo transport | adult locomotory behavior | positive regulation of G2/M transition of mitotic cell cycle | dendrite development | regulation of protein binding | collateral sprouting in absence of injury | synaptic growth at neuromuscular junction | smooth endoplasmic reticulum calcium ion homeostasis | re-entry into mitotic cell cycle | mammary gland alveolus development | response to cyt…
0.7201	2	13	Hras1,Trp53	App,Bmp1,Ccdc80,Ccnd1,Col18a1,Col3a1,Cxcl12,Fas,Mmp2,Serpina3g,Serpina3n,Spp1,Stau1	type 1 angiotensin receptor binding | type 2 angiotensin receptor binding | lipid transporter activity | high-density lipoprotein particle binding | cholesterol transporter activity | apolipoprotein A-I receptor binding | phosphatidylcholine-sterol O-acyltransferase activator activity | high-density lipoprotein particle receptor binding | 3-hydroxybutyrate dehydrogenase activity | carnitine O-pal…	ovarian follicle rupture | regulation of systemic arterial blood pressure by circulatory renin-angiotensin | angiotensin mediated vasoconstriction involved in regulation of systemic arterial blood pressure | renal response to blood flow involved in circulatory renin-angiotensin regulation of systemic arterial blood pressure | renin-angiotensin regulation of aldosterone production | regulation of …
0.75922	2	12	Hnf4a,Pparg	Agt,Apoa1,Bdh1,Ccnd1,Cpt1a,G6pc,Ppara,Pparg,Scarb1,Slc25a20,Slc2a2,Spp1	3-hydroxybutyrate dehydrogenase activity | extracellular matrix binding | insulin-like growth factor I binding | insulin-like growth factor II binding | 5'-nucleotidase activity | ligand-dependent nuclear receptor transcription coactivator activity	re-entry into mitotic cell cycle | fat cell differentiation | mammary gland alveolus development | peripheral nervous system axon regeneration | AMP catabolic process | adenosine biosynthetic process | negative regulation of receptor biosynthetic process | regulation of fat cell differentiation | positive regulation of fat cell differentiation | low-density lipoprotein particle receptor biosynthe…
0.79564	2	12	Kras,Tgfb1	Anpep,Bdh1,Bgn,Ccnd1,Col3a1,Eln,Igfbp2,Mmp2,Nt5e,Pla1a,Pparg,Serpina3n	lipid transporter activity | high-density lipoprotein particle binding | cholesterol transporter activity | apolipoprotein A-I receptor binding | phosphatidylcholine-sterol O-acyltransferase activator activity | high-density lipoprotein particle receptor binding | carnitine O-palmitoyltransferase activity | glucose-6-phosphatase activity | hydroxymethylglutaryl-CoA synthase activity | protein tyr…	endothelial cell proliferation | phosphatidylcholine biosynthetic process | lipid transport | cholesterol metabolic process | positive regulation of cholesterol esterification | negative regulation of very-low-density lipoprotein particle remodeling | cholesterol transport | regulation of Cdc42 protein signal transduction | cholesterol efflux | phospholipid efflux | very-low-density lipoprotein p…
0.90206	2	12	Ppara,Pparg	Apoa1,Ccnd1,Cpt1a,G6pc,Hmgcs2,Igfbp3,Lpl,Ppara,Pparg,Scarb1,Slc25a20,Slc27a1	protein tyrosine phosphatase activator activity | growth factor binding | insulin-like growth factor I binding | insulin-like growth factor II binding | vascular endothelial growth factor-activated receptor activity | phosphatidylcholine-sterol O-acyltransferase activity | apolipoprotein A-I binding | lipoprotein lipase activity | triglyceride lipase activity | triglyceride binding | apolipoprote…	re-entry into mitotic cell cycle | mammary gland alveolus development | activation-induced cell death of T cells | inflammatory cell apoptotic process | extrinsic apoptotic signaling pathway via death domain receptors | dendrite regeneration | regulation of myeloid cell differentiation | response to glucocorticoid | motor neuron apoptotic process | apoptotic signaling pathway | extrinsic apoptoti…
0.9767	2	12	Sp1,Sp3	Adcy4,Ccnd1,F10,Fas,Igfbp3,Kdr,Lcat,Lpl,Mmp2,Scarb1,Sgk1,Tgm1	insulin-like growth factor I binding | insulin-like growth factor II binding | propionyl-CoA carboxylase activity | 3',5'-cyclic-AMP phosphodiesterase activity | 3-phosphoinositide-dependent protein kinase binding	re-entry into mitotic cell cycle | mammary gland alveolus development | negative regulation of leukocyte tethering or rolling | activation-induced cell death of T cells | inflammatory cell apoptotic process | extrinsic apoptotic signaling pathway via death domain receptors | dendrite regeneration | regulation of myeloid cell differentiation | motor neuron apoptotic process | apoptotic signaling p…
0.72892	2	11	Ctnnb1,Trp53	Bmp1,Ccnd1,Cxcl12,Fas,Igfbp2,Mmp2,Pcca,Pde4b,Serpina3n,Sgk1,Spp1	protein tyrosine phosphatase activator activity | insulin-like growth factor I binding | insulin-like growth factor II binding | ligand-dependent nuclear receptor transcription coactivator activity	re-entry into mitotic cell cycle | fat cell differentiation | mammary gland alveolus development | negative regulation of leukocyte tethering or rolling | negative regulation of receptor biosynthetic process | regulation of fat cell differentiation | positive regulation of fat cell differentiation | low-density lipoprotein particle receptor biosynthetic process | response to low-density lipoprote…
0.86277	2	11	Erbb2,Trp53	Bmp1,Ccdc80,Ccnd1,Col18a1,Col3a1,Cxcl12,Igfbp3,Pparg,Serpina3n,Tgfbi,Thbd	alpha-methylacyl-CoA racemase activity | transition metal ion binding | alpha-catenin binding	bile acid metabolic process | isoprenoid catabolic process | axon cargo transport | adult locomotory behavior | positive regulation of G2/M transition of mitotic cell cycle | dendrite development | regulation of protein binding | collateral sprouting in absence of injury | synaptic growth at neuromuscular junction | smooth endoplasmic reticulum calcium ion homeostasis | re-entry into mitotic cell…
0.8496	2	11	Hras1,Htt	Amacr,App,Bmp1,Ccnd1,Col18a1,Jup,Mmp2,Serpina3g,Serpina3n,Spp1,Stau1	lipid transporter activity | high-density lipoprotein particle binding | cholesterol transporter activity | apolipoprotein A-I receptor binding | phosphatidylcholine-sterol O-acyltransferase activator activity | high-density lipoprotein particle receptor binding | transition metal ion binding | carnitine O-palmitoyltransferase activity | hydroxymethylglutaryl-CoA synthase activity | lipoprotein l…	phosphatidylcholine biosynthetic process | cholesterol metabolic process | positive regulation of cholesterol esterification | negative regulation of very-low-density lipoprotein particle remodeling | cholesterol transport | regulation of Cdc42 protein signal transduction | cholesterol efflux | phospholipid efflux | very-low-density lipoprotein particle remodeling | high-density lipoprotein parti…
0.6274	2	11	Pparg,Rxra	Apoa1,App,Ccnd1,Cpt1a,Hmgcs2,Lpl,Ppara,Pparg,Slc27a1,Slc2a2,Spp1	angiotensin type I receptor activity | bradykinin receptor binding | lipid transporter activity | high-density lipoprotein particle binding | cholesterol transporter activity | apolipoprotein A-I receptor binding | phosphatidylcholine-sterol O-acyltransferase activator activity | high-density lipoprotein particle receptor binding | transforming growth factor beta receptor, cytoplasmic mediator ac…	renin secretion into blood stream | renin-angiotensin regulation of aldosterone production | brain renin-angiotensin system | positive regulation of cholesterol esterification | positive regulation of phospholipase A2 activity | drinking behavior | positive regulation of blood pressure | cell chemotaxis | phospholipase C-activating angiotensin-activated signaling pathway | cholesterol metabolic p…
0.89976	2	11	Sp1,Trp53	Agtr1a,Apoa1,Ccnd1,Cxcl12,Eng,Fas,Igfbp3,Mmp2,Sgk1,Spp1,Thbd	transition metal ion binding | extracellular matrix binding | lipoprotein lipase activity | triglyceride lipase activity | triglyceride binding | apolipoprotein binding | ligand-dependent nuclear receptor transcription coactivator activity | high-density lipoprotein particle binding | low-density lipoprotein particle binding | apolipoprotein A-I binding | high-density lipoprotein particle recepto…	axon cargo transport | adult locomotory behavior | positive regulation of G2/M transition of mitotic cell cycle | dendrite development | regulation of protein binding | collateral sprouting in absence of injury | synaptic growth at neuromuscular junction | smooth endoplasmic reticulum calcium ion homeostasis | re-entry into mitotic cell cycle | fat cell differentiation | mammary gland alveolus de…
-0.93794	2	10	Apoe,Tgfb1	App,Bgn,Ccnd1,Col18a1,Lpl,Mmp2,Pparg,Scarb1,Serpina3n,Spp1	type 1 angiotensin receptor binding | type 2 angiotensin receptor binding | carnitine O-palmitoyltransferase activity | glucose-6-phosphatase activity | steroid hormone receptor activity | ligand-activated sequence-specific DNA binding RNA polymerase II transcription factor activity | ligand-dependent nuclear receptor transcription coactivator activity	ovarian follicle rupture | kidney development | regulation of systemic arterial blood pressure by circulatory renin-angiotensin | angiotensin mediated vasoconstriction involved in regulation of systemic arterial blood pressure | renal response to blood flow involved in circulatory renin-angiotensin regulation of systemic arterial blood pressure | renin-angiotensin regulation of aldosterone produc…
0.6193	2	10	Cebpa,Hnf4a	Agt,Anpep,Btg1,Cpt1a,G6pc,Hnf1b,Nr1i2,Ppara,Pparg,Spp1	protein tyrosine phosphatase activator activity | insulin-like growth factor I binding | insulin-like growth factor II binding | ligand-dependent nuclear receptor transcription coactivator activity	re-entry into mitotic cell cycle | fat cell differentiation | mammary gland alveolus development | negative regulation of leukocyte tethering or rolling | negative regulation of receptor biosynthetic process | regulation of fat cell differentiation | positive regulation of fat cell differentiation | low-density lipoprotein particle receptor biosynthetic process | response to low-density lipoprote…
0.92276	3	10	Erbb2,Tgfb1,Trp53	Bmp1,Ccnd1,Col18a1,Col3a1,Cxcl12,Igfbp3,Pparg,Serpina3n,Tgfbi,Thbd	lipid transporter activity | high-density lipoprotein particle binding | cholesterol transporter activity | apolipoprotein A-I receptor binding | phosphatidylcholine-sterol O-acyltransferase activator activity | high-density lipoprotein particle receptor binding | carnitine O-palmitoyltransferase activity | glucose-6-phosphatase activity | steroid hormone receptor activity | ligand-activated sequ…	cholesterol metabolic process | positive regulation of cholesterol esterification | negative regulation of very-low-density lipoprotein particle remodeling | cholesterol transport | regulation of Cdc42 protein signal transduction | cholesterol efflux | phospholipid efflux | high-density lipoprotein particle assembly | lipoprotein biosynthetic process | cholesterol homeostasis | reverse cholestero…
0.81221	2	10	Foxa2,Hnf4a	Apoa1,Ccnd1,Cpt1a,Cyp2a22,G6pc,Hnf1b,Nr1i2,Ppara,Pparg,Slc2a2	sterol transporter activity | cholesterol transporter activity | lipid transporter activity | high-density lipoprotein particle binding | apolipoprotein A-I receptor binding | phosphatidylcholine-sterol O-acyltransferase activator activity | high-density lipoprotein particle receptor binding | glucose-6-phosphatase activity | triglyceride lipase activity | low-density lipoprotein particle binding…	excretion | negative regulation of intestinal phytosterol absorption | phospholipid transport | sterol transport | cholesterol efflux | cholesterol homeostasis | negative regulation of intestinal cholesterol absorption | endothelial cell proliferation | cholesterol metabolic process | positive regulation of cholesterol esterification | negative regulation of very-low-density lipoprotein particle …
0.68869	2	10	Hnf4a,Nr1h4	Abcg8,Apoa1,G6pc,Kng1,Lipc,Nr1i2,Nr1i3,Ppara,Pparg,Scarb1	transition metal ion binding	axon cargo transport | adult locomotory behavior | positive regulation of G2/M transition of mitotic cell cycle | dendrite development | regulation of protein binding | collateral sprouting in absence of injury | synaptic growth at neuromuscular junction | smooth endoplasmic reticulum calcium ion homeostasis | re-entry into mitotic cell cycle | mammary gland alveolus development | negative regula…
0.71783	3	10	Hras1,Tgfb1,Trp53	App,Bmp1,Ccnd1,Col18a1,Col3a1,Cxcl12,Fas,Mmp2,Serpina3n,Spp1	transition metal ion binding | ligand-dependent nuclear receptor transcription coactivator activity | 3-phosphoinositide-dependent protein kinase binding | extracellular matrix binding	axon cargo transport | adult locomotory behavior | positive regulation of G2/M transition of mitotic cell cycle | dendrite development | regulation of protein binding | collateral sprouting in absence of injury | synaptic growth at neuromuscular junction | smooth endoplasmic reticulum calcium ion homeostasis | re-entry into mitotic cell cycle | fat cell differentiation | mammary gland alveolus de…
0.86912	3	10	Htt,Tgfb1,Trp53	App,Bmp1,Ccnd1,Col18a1,Mmp2,Pparg,Serpina3n,Sgk1,Spp1,Tgfbi	transition metal ion binding | insulin-like growth factor I binding | insulin-like growth factor II binding | protein tyrosine phosphatase activator activity | ligand-dependent nuclear receptor transcription coactivator activity | extracellular matrix binding	axon cargo transport | adult locomotory behavior | positive regulation of G2/M transition of mitotic cell cycle | dendrite development | regulation of protein binding | collateral sprouting in absence of injury | synaptic growth at neuromuscular junction | smooth endoplasmic reticulum calcium ion homeostasis | re-entry into mitotic cell cycle | fat cell differentiation | mammary gland alveolus de…
-0.87337	2	10	Igf1,Trp53	App,Ccnd1,Col3a1,Igfbp2,Igfbp3,Il4ra,Mmp2,Pparg,Spp1,Tgfbi	acetyl-CoA C-acetyltransferase activity | lipid transporter activity | high-density lipoprotein particle binding | cholesterol transporter activity | apolipoprotein A-I receptor binding | phosphatidylcholine-sterol O-acyltransferase activator activity | high-density lipoprotein particle receptor binding | transition metal ion binding | ligand-dependent nuclear receptor transcription coactivator a…	cholesterol metabolic process | positive regulation of cholesterol esterification | negative regulation of very-low-density lipoprotein particle remodeling | cholesterol transport | regulation of Cdc42 protein signal transduction | cholesterol efflux | phospholipid efflux | high-density lipoprotein particle assembly | lipoprotein biosynthetic process | reverse cholesterol transport | negative reg…
-0.88716	2	9	Apoe,Trp53	Acat1,Apoa1,App,Ccnd1,Col18a1,Mmp2,Pparg,Serpina3n,Spp1	interleukin-6 receptor activity | interleukin-6 binding | ciliary neurotrophic factor binding	re-entry into mitotic cell cycle | mammary gland alveolus development | positive regulation of myoblast fusion | negative regulation of leukocyte tethering or rolling | activation-induced cell death of T cells | inflammatory cell apoptotic process | extrinsic apoptotic signaling pathway via death domain receptors | dendrite regeneration | regulation of myeloid cell differentiation | motor neuron …
0.9053	2	9	Cd40,Tgfb1	Anpep,Ccnd1,Cd83,Cxcl12,Fas,Il18,Il4ra,Il6ra,Thbd	death receptor activity | nerve growth factor binding | preprotein binding | 3',5'-cyclic-AMP phosphodiesterase activity | 3-phosphoinositide-dependent protein kinase binding	re-entry into mitotic cell cycle | mammary gland alveolus development | peripheral nervous system axon regeneration | positive regulation of odontogenesis of dentin-containing tooth | negative regulation of hair follicle development | negative regulation of mitochondrial depolarization | regulation of glucose import in response to insulin stimulus | cAMP catabolic process | neutrophil chemotaxis …
0.75819	2	9	Ctnnb1,Htt	Bmp1,Ccnd1,Col4a2,Mmp2,Ngfr,Pde4b,Serpina3n,Sgk1,Spp1	insulin-like growth factor I binding | insulin-like growth factor II binding | 3-phosphoinositide-dependent protein kinase binding	re-entry into mitotic cell cycle | mammary gland alveolus development | negative regulation of leukocyte tethering or rolling | activation-induced cell death of T cells | inflammatory cell apoptotic process | extrinsic apoptotic signaling pathway via death domain receptors | dendrite regeneration | regulation of myeloid cell differentiation | motor neuron apoptotic process | apoptotic signaling p…
0.78743	3	9	Ctnnb1,Tgfb1,Trp53	Bmp1,Ccnd1,Cxcl12,Fas,Igfbp2,Mmp2,Serpina3n,Sgk1,Spp1	lipid transporter activity | high-density lipoprotein particle binding | cholesterol transporter activity | apolipoprotein A-I receptor binding | phosphatidylcholine-sterol O-acyltransferase activator activity | high-density lipoprotein particle receptor binding | carnitine O-palmitoyltransferase activity | glucose-6-phosphatase activity | hydroxymethylglutaryl-CoA synthase activity | lipoprotein…	cholesterol metabolic process | positive regulation of cholesterol esterification | negative regulation of very-low-density lipoprotein particle remodeling | cholesterol transport | regulation of Cdc42 protein signal transduction | cholesterol efflux | phospholipid efflux | very-low-density lipoprotein particle remodeling | high-density lipoprotein particle assembly | lipoprotein biosynthetic pro…
0.77994	2	9	Foxa2,Pparg	Apoa1,Ccnd1,Cpt1a,G6pc,Hmgcs2,Lpl,Ppara,Pparg,Slc2a2	lipid transporter activity | high-density lipoprotein particle binding | cholesterol transporter activity | apolipoprotein A-I receptor binding | phosphatidylcholine-sterol O-acyltransferase activator activity | high-density lipoprotein particle receptor binding | carnitine O-palmitoyltransferase activity | hydroxymethylglutaryl-CoA synthase activity | lipoprotein lipase activity | triglyceride l…	cholesterol metabolic process | positive regulation of cholesterol esterification | negative regulation of very-low-density lipoprotein particle remodeling | cholesterol transport | regulation of Cdc42 protein signal transduction | cholesterol efflux | phospholipid efflux | very-low-density lipoprotein particle remodeling | high-density lipoprotein particle assembly | lipoprotein biosynthetic pro…
0.8288	2	9	Foxa2,Rxra	Apoa1,Ccnd1,Cpt1a,Hmgcs2,Hnf1b,Lpl,Ppara,Pparg,Slc2a2	purine nucleobase transmembrane transporter activity | pyrimidine nucleobase transmembrane transporter activity | water channel activity | glycerol channel activity | glucose-6-phosphatase activity | glycerate dehydrogenase activity | hydroxypyruvate reductase activity | glyoxylate reductase (NADP) activity | ligand-dependent nuclear receptor transcription coactivator activity | high-density lipo…	water transport | purine nucleobase transport | polyol transport | pyrimidine nucleobase transport | nucleobase-containing compound transport | pyrimidine-containing compound transmembrane transport | re-entry into mitotic cell cycle | fat cell differentiation | mammary gland alveolus development | activation-induced cell death of T cells | inflammatory cell apoptotic process | extrinsic apoptoti…
0.69428	2	9	Foxo1,Hnf4a	Aqp9,Ccnd1,Fas,G6pc,Grhpr,Ndufa7,Pparg,Scarb1,Sgk1	lipid transporter activity | high-density lipoprotein particle binding | cholesterol transporter activity | apolipoprotein A-I receptor binding | phosphatidylcholine-sterol O-acyltransferase activator activity | high-density lipoprotein particle receptor binding | carnitine O-palmitoyltransferase activity | steroid hormone receptor activity | ligand-activated sequence-specific DNA binding RNA pol…	cholesterol metabolic process | positive regulation of cholesterol esterification | negative regulation of very-low-density lipoprotein particle remodeling | cholesterol transport | regulation of Cdc42 protein signal transduction | cholesterol efflux | phospholipid efflux | high-density lipoprotein particle assembly | lipoprotein biosynthetic process | reverse cholesterol transport | negative reg…
0.82876	2	9	Hnf4a,Rxra	Apoa1,Ccnd1,Cpt1a,Hnf1b,Kng1,Ppara,Pparg,Slc2a2,Spp1	transition metal ion binding	axon cargo transport | adult locomotory behavior | positive regulation of G2/M transition of mitotic cell cycle | dendrite development | regulation of protein binding | collateral sprouting in absence of injury | synaptic growth at neuromuscular junction | smooth endoplasmic reticulum calcium ion homeostasis | re-entry into mitotic cell cycle | mammary gland alveolus development | peripheral nerv…
0.82931	3	9	Hras1,Htt,Trp53	App,Bmp1,Ccnd1,Col18a1,Mmp2,Serpina3g,Serpina3n,Spp1,Stau1	L-aspartate:2-oxoglutarate aminotransferase activity | L-phenylalanine:2-oxoglutarate aminotransferase activity | acetoacetyl-CoA reductase activity | testosterone dehydrogenase [NAD(P)] activity | 3-hydroxy-2-methylbutyryl-CoA dehydrogenase activity | steroid hormone receptor activity | ligand-activated sequence-specific DNA binding RNA polymerase II transcription factor activity | ligand-depend…	fatty acid beta-oxidation using acyl-CoA dehydrogenase | re-entry into mitotic cell cycle | lactation | fat cell differentiation | mammary gland alveolus development | aspartate biosynthetic process | aspartate catabolic process | glutamate catabolic process to aspartate | glutamate catabolic process to 2-oxoglutarate | negative regulation of macrophage derived foam cell differentiation | negativ…
0.70572	2	9	Insr,Ppara	Acadvl,Ccnd1,Got2,Hsd17b10,Ppara,Pparg,Scarb1,Slc25a20,Socs2	acetyl-CoA C-acetyltransferase activity | transition metal ion binding | death effector domain binding | cysteine-type endopeptidase activity involved in apoptotic process | cysteine-type endopeptidase activity involved in apoptotic signaling pathway | glucose-6-phosphatase activity | 3-phosphoinositide-dependent protein kinase binding	axon cargo transport | adult locomotory behavior | positive regulation of G2/M transition of mitotic cell cycle | dendrite development | regulation of protein binding | collateral sprouting in absence of injury | synaptic growth at neuromuscular junction | smooth endoplasmic reticulum calcium ion homeostasis | extrinsic apoptotic signaling pathway via death domain receptors | macrophage different…
0.90239	2	9	Myc,Trp53	Acat1,App,Casp8,Ccnd1,Col3a1,Fas,G6pc,Sgk1,Spp1	protein tyrosine phosphatase activator activity | growth factor binding | insulin-like growth factor I binding | insulin-like growth factor II binding | vascular endothelial growth factor-activated receptor activity | phosphatidylcholine-sterol O-acyltransferase activity | apolipoprotein A-I binding | lipoprotein lipase activity | triglyceride lipase activity | triglyceride binding | apolipoprote…	re-entry into mitotic cell cycle | mammary gland alveolus development | activation-induced cell death of T cells | inflammatory cell apoptotic process | extrinsic apoptotic signaling pathway via death domain receptors | dendrite regeneration | regulation of myeloid cell differentiation | response to glucocorticoid | motor neuron apoptotic process | apoptotic signaling pathway | extrinsic apoptoti…
0.82656	3	9	Sp1,Sp3,Tgfb1	Ccnd1,Fas,Igfbp3,Kdr,Lcat,Lpl,Mmp2,Scarb1,Sgk1	transforming growth factor beta receptor, cytoplasmic mediator activity | type II transforming growth factor beta receptor binding | protein tyrosine phosphatase activator activity | insulin-like growth factor I binding | insulin-like growth factor II binding | 3-phosphoinositide-dependent protein kinase binding	re-entry into mitotic cell cycle | mammary gland alveolus development | cell chemotaxis | negative regulation of leukocyte tethering or rolling | cell migration involved in endocardial cushion formation | regulation of transforming growth factor beta receptor signaling pathway | extracellular matrix constituent secretion | detection of hypoxia | activation-induced cell death of T cells | inflamma…
0.87183	3	9	Sp1,Tgfb1,Trp53	Ccnd1,Cxcl12,Eng,Fas,Igfbp3,Mmp2,Sgk1,Spp1,Thbd	protein tyrosine phosphatase activator activity | growth factor binding | insulin-like growth factor I binding | insulin-like growth factor II binding | vascular endothelial growth factor-activated receptor activity | phosphatidylcholine-sterol O-acyltransferase activity | apolipoprotein A-I binding | lipoprotein lipase activity | triglyceride lipase activity | triglyceride binding | apolipoprote…	re-entry into mitotic cell cycle | mammary gland alveolus development | activation-induced cell death of T cells | inflammatory cell apoptotic process | extrinsic apoptotic signaling pathway via death domain receptors | dendrite regeneration | regulation of myeloid cell differentiation | response to glucocorticoid | motor neuron apoptotic process | apoptotic signaling pathway | extrinsic apoptoti…
0.7271	2	9	Sp3,Tgfb1	Ccnd1,Fas,Igfbp3,Kdr,Lcat,Lpl,Mmp2,Scarb1,Sgk1	lipid transporter activity | high-density lipoprotein particle binding | cholesterol transporter activity | apolipoprotein A-I receptor binding | phosphatidylcholine-sterol O-acyltransferase activator activity | high-density lipoprotein particle receptor binding | transition metal ion binding | ligand-dependent nuclear receptor transcription coactivator activity	cholesterol metabolic process | positive regulation of cholesterol esterification | negative regulation of very-low-density lipoprotein particle remodeling | cholesterol transport | regulation of Cdc42 protein signal transduction | cholesterol efflux | phospholipid efflux | high-density lipoprotein particle assembly | lipoprotein biosynthetic process | reverse cholesterol transport | negative reg…
-0.74518	2	8	Apoe,Htt	Apoa1,App,Ccnd1,Col18a1,Mmp2,Pparg,Serpina3n,Spp1	extracellular matrix binding | protein tyrosine phosphatase activator activity | insulin-like growth factor I binding | insulin-like growth factor II binding | ligand-dependent nuclear receptor transcription coactivator activity | high-density lipoprotein particle binding | low-density lipoprotein particle binding | apolipoprotein binding | apolipoprotein A-I binding | high-density lipoprotein pa…	re-entry into mitotic cell cycle | fat cell differentiation | mammary gland alveolus development | activation-induced cell death of T cells | inflammatory cell apoptotic process | extrinsic apoptotic signaling pathway via death domain receptors | dendrite regeneration | regulation of myeloid cell differentiation | cellular response to lithium ion | motor neuron apoptotic process | apoptotic signa…
-0.61391	2	8	Cebpb,Tgfb1	Ccnd1,Dcn,Fas,Igfbp3,Pparg,Scarb1,Sgk1,Spp1	glucose-6-phosphatase activity | protein tyrosine phosphatase activator activity | insulin-like growth factor I binding | insulin-like growth factor II binding | ligand-dependent nuclear receptor transcription coactivator activity | 3-phosphoinositide-dependent protein kinase binding	re-entry into mitotic cell cycle | fat cell differentiation | mammary gland alveolus development | copper ion transport | activation-induced cell death of T cells | inflammatory cell apoptotic process | extrinsic apoptotic signaling pathway via death domain receptors | dendrite regeneration | regulation of myeloid cell differentiation | cellular response to lithium ion | motor neuron apoptotic pr…
-0.62778	2	8	Cebpb,Trp53	Ccnd1,Cp,Fas,G6pc,Igfbp3,Pparg,Sgk1,Spp1	lipoprotein lipase activity | triglyceride lipase activity | triglyceride binding | death receptor activity | nerve growth factor binding | preprotein binding | 3-phosphoinositide-dependent protein kinase binding	re-entry into mitotic cell cycle | mammary gland alveolus development | negative regulation of leukocyte tethering or rolling | activation-induced cell death of T cells | inflammatory cell apoptotic process | extrinsic apoptotic signaling pathway via death domain receptors | dendrite regeneration | regulation of myeloid cell differentiation | motor neuron apoptotic process | apoptotic signaling p…
0.74703	2	8	Ctnnb1,Sp1	Ccnd1,Cxcl12,Fas,Lpl,Mmp2,Ngfr,Sgk1,Spp1	alpha-ketoacid dehydrogenase activity | 3-methyl-2-oxobutanoate dehydrogenase (2-methylpropanoyl-transferring) activity | vascular endothelial growth factor-activated receptor activity | growth factor binding | high-density lipoprotein particle binding | low-density lipoprotein particle binding | apolipoprotein binding | apolipoprotein A-I binding | high-density lipoprotein particle receptor acti…	cellular amino acid catabolic process | re-entry into mitotic cell cycle | mammary gland alveolus development | peptide cross-linking | endothelium development | vascular endothelial growth factor signaling pathway | endothelial cell differentiation | vascular endothelial growth factor receptor signaling pathway | blood vessel endothelial cell differentiation | regulation of hematopoietic progeni…
0.80238	2	8	Erbb2,Myc	Bckdhb,Ccnd1,Col3a1,Kdr,Scarb1,St3gal4,Tgm1,Vegfc	lipid transporter activity | high-density lipoprotein particle binding | cholesterol transporter activity | apolipoprotein A-I receptor binding | phosphatidylcholine-sterol O-acyltransferase activator activity | high-density lipoprotein particle receptor binding | carnitine O-palmitoyltransferase activity | glucose-6-phosphatase activity | hydroxymethylglutaryl-CoA synthase activity | lipoprotein…	cholesterol metabolic process | positive regulation of cholesterol esterification | negative regulation of very-low-density lipoprotein particle remodeling | cholesterol transport | regulation of Cdc42 protein signal transduction | cholesterol efflux | phospholipid efflux | very-low-density lipoprotein particle remodeling | high-density lipoprotein particle assembly | lipoprotein biosynthetic pro…
0.74538	3	8	Foxa2,Pparg,Rxra	Apoa1,Ccnd1,Cpt1a,Hmgcs2,Lpl,Ppara,Pparg,Slc2a2	lipid transporter activity | high-density lipoprotein particle binding | cholesterol transporter activity | apolipoprotein A-I receptor binding | phosphatidylcholine-sterol O-acyltransferase activator activity | high-density lipoprotein particle receptor binding | carnitine O-palmitoyltransferase activity | hydroxymethylglutaryl-CoA synthase activity | lipoprotein lipase activity | triglyceride l…	cholesterol metabolic process | positive regulation of cholesterol esterification | negative regulation of very-low-density lipoprotein particle remodeling | cholesterol transport | regulation of Cdc42 protein signal transduction | cholesterol efflux | phospholipid efflux | very-low-density lipoprotein particle remodeling | high-density lipoprotein particle assembly | lipoprotein biosynthetic pro…
0.7526	3	8	Hnf4a,Ppara,Pparg	Apoa1,Ccnd1,Cpt1a,G6pc,Ppara,Pparg,Scarb1,Slc25a20	lipid transporter activity | high-density lipoprotein particle binding | cholesterol transporter activity | apolipoprotein A-I receptor binding | phosphatidylcholine-sterol O-acyltransferase activator activity | high-density lipoprotein particle receptor binding | carnitine O-palmitoyltransferase activity | glucose-6-phosphatase activity | steroid hormone receptor activity | ligand-activated sequ…	endothelial cell proliferation | cholesterol metabolic process | positive regulation of cholesterol esterification | negative regulation of very-low-density lipoprotein particle remodeling | cholesterol transport | regulation of Cdc42 protein signal transduction | cholesterol efflux | phospholipid efflux | high-density lipoprotein particle assembly | lipoprotein biosynthetic process | cholesterol…
0.69748	3	8	Hras1,Htt,Tgfb1	App,Bmp1,Ccnd1,Col18a1,Jup,Mmp2,Serpina3n,Spp1	transition metal ion binding | alpha-catenin binding	axon cargo transport | adult locomotory behavior | positive regulation of G2/M transition of mitotic cell cycle | dendrite development | regulation of protein binding | collateral sprouting in absence of injury | synaptic growth at neuromuscular junction | smooth endoplasmic reticulum calcium ion homeostasis | re-entry into mitotic cell cycle | mammary gland alveolus development | desmosome assem…
-0.76157	2	8	Igf1,Kras	Anpep,Bgn,Ccnd1,Col3a1,Eln,Igfbp2,Mmp2,Pparg	extracellular matrix binding | insulin-like growth factor I binding | insulin-like growth factor II binding | ligand-dependent nuclear receptor transcription coactivator activity	re-entry into mitotic cell cycle | fat cell differentiation | mammary gland alveolus development | peripheral nervous system axon regeneration | negative regulation of receptor biosynthetic process | regulation of fat cell differentiation | positive regulation of fat cell differentiation | low-density lipoprotein particle receptor biosynthetic process | response to low-density lipoprotein particl…
0.82728	2	8	Lepr,Ppara	Apoa1,Gyk,Igfbp3,Lpl,Ppara,Pparg,Scarb1,Socs2	lipid transporter activity | high-density lipoprotein particle binding | cholesterol transporter activity | apolipoprotein A-I receptor binding | phosphatidylcholine-sterol O-acyltransferase activator activity | high-density lipoprotein particle receptor binding | glycerol kinase activity | protein tyrosine phosphatase activator activity | insulin-like growth factor I binding | insulin-like growt…	endothelial cell proliferation | cholesterol metabolic process | positive regulation of cholesterol esterification | negative regulation of very-low-density lipoprotein particle remodeling | cholesterol transport | regulation of Cdc42 protein signal transduction | cholesterol efflux | phospholipid efflux | very-low-density lipoprotein particle remodeling | high-density lipoprotein particle assemb…
0.67106	3	8	Ppara,Pparg,Rxra	Apoa1,Ccnd1,Cpt1a,Hmgcs2,Lpl,Ppara,Pparg,Slc27a1	lipid transporter activity | high-density lipoprotein particle binding | cholesterol transporter activity | apolipoprotein A-I receptor binding | phosphatidylcholine-sterol O-acyltransferase activator activity | high-density lipoprotein particle receptor binding | carnitine O-palmitoyltransferase activity | hydroxymethylglutaryl-CoA synthase activity | lipoprotein lipase activity | triglyceride l…	phosphatidylcholine biosynthetic process | cholesterol metabolic process | positive regulation of cholesterol esterification | negative regulation of very-low-density lipoprotein particle remodeling | cholesterol transport | regulation of Cdc42 protein signal transduction | cholesterol efflux | phospholipid efflux | very-low-density lipoprotein particle remodeling | high-density lipoprotein parti…
0.96271	2	8	Smarcb1,Trp53	Acat1,Btg1,Ccnd1,Col18a1,Fas,G6pc,Igfbp2,Pparg	acetyl-CoA C-acetyltransferase activity | glucose-6-phosphatase activity | insulin-like growth factor I binding | insulin-like growth factor II binding | ligand-dependent nuclear receptor transcription coactivator activity	re-entry into mitotic cell cycle | fat cell differentiation | mammary gland alveolus development | activation-induced cell death of T cells | inflammatory cell apoptotic process | extrinsic apoptotic signaling pathway via death domain receptors | dendrite regeneration | regulation of myeloid cell differentiation | cellular response to lithium ion | motor neuron apoptotic process | apoptotic signa…
0.64115	3	8	Stat3,Tgfb1,Trp53	Ccnd1,Col3a1,Fas,Il4ra,Mmp2,Serpina3n,Sgk1,Thbd	3-phosphoinositide-dependent protein kinase binding	re-entry into mitotic cell cycle | mammary gland alveolus development | activation-induced cell death of T cells | inflammatory cell apoptotic process | extrinsic apoptotic signaling pathway via death domain receptors | dendrite regeneration | regulation of myeloid cell differentiation | motor neuron apoptotic process | apoptotic signaling pathway | extrinsic apoptotic signaling pathway | necropt…
0.68999	2	8	Tgfb1,Tgfbr2	Bgn,Ccnd1,Jup,Kdr,Mmp2,Pth1r,Spp1,Thbd	extracellular matrix binding | alpha-catenin binding | vascular endothelial growth factor-activated receptor activity | growth factor binding | parathyroid hormone receptor activity	re-entry into mitotic cell cycle | mammary gland alveolus development | desmosome assembly | endothelium development | vascular endothelial growth factor signaling pathway | endothelial cell differentiation | vascular endothelial growth factor receptor signaling pathway | blood vessel endothelial cell differentiation | regulation of hematopoietic progenitor cell differentiation | peripheral nervo…
0.84276	2	7	Agt,Ahr	Casp8,Ccnd1,Col3a1,Mmp2,Pparg,Spp1,Vegfc	death effector domain binding | cysteine-type endopeptidase activity involved in apoptotic process | cysteine-type endopeptidase activity involved in apoptotic signaling pathway | ligand-dependent nuclear receptor transcription coactivator activity | vascular endothelial growth factor receptor 3 binding	macrophage differentiation | TRAIL-activated apoptotic signaling pathway | negative regulation of necroptotic process | extrinsic apoptotic signaling pathway | regulation of apoptotic signaling pathway | re-entry into mitotic cell cycle | fat cell differentiation | mammary gland alveolus development | peripheral nervous system axon regeneration | negative regulation of receptor biosynthetic proce…
0.67273	2	7	Agt,Il1a	Hsd3b3,Il18,Mmp2,Ngf,Pparg,Spp1,Vegfc	3-beta-hydroxy-delta5-steroid dehydrogenase activity | nerve growth factor receptor binding | ligand-dependent nuclear receptor transcription coactivator activity | vascular endothelial growth factor receptor 3 binding	sleep | positive regulation of interferon-gamma production | negative regulation of neutrophil apoptotic process | T-helper 1 type immune response | interferon-gamma biosynthetic process | interleukin-13 biosynthetic process | positive regulation of NK T cell proliferation | positive regulation of male germ cell proliferation | positive regulation of blood vessel remodeling | peripheral nervous s…
0.67139	2	7	Agt,Stat3	Agt,Ccnd1,Col3a1,Ctf1,Mmp2,Sgk1,Thbd	type 1 angiotensin receptor binding | type 2 angiotensin receptor binding | 3-phosphoinositide-dependent protein kinase binding	ovarian follicle rupture | regulation of systemic arterial blood pressure by circulatory renin-angiotensin | angiotensin mediated vasoconstriction involved in regulation of systemic arterial blood pressure | renal response to blood flow involved in circulatory renin-angiotensin regulation of systemic arterial blood pressure | renin-angiotensin regulation of aldosterone production | regulation of …
0.78963	2	7	Ahr,App	App,Ccnd1,Dcn,Mmp2,Pcp4l1,Pde4b,Pparg	transition metal ion binding | 3',5'-cyclic-AMP phosphodiesterase activity | ligand-dependent nuclear receptor transcription coactivator activity	axon cargo transport | adult locomotory behavior | positive regulation of G2/M transition of mitotic cell cycle | dendrite development | regulation of protein binding | collateral sprouting in absence of injury | synaptic growth at neuromuscular junction | smooth endoplasmic reticulum calcium ion homeostasis | re-entry into mitotic cell cycle | fat cell differentiation | mammary gland alveolus de…
-0.89252	2	7	Apoe,Cd44	Bgn,Ccnd1,Col18a1,Mmp2,Ppap2b,Spp1,Wnt2	extracellular matrix binding	re-entry into mitotic cell cycle | canonical Wnt signaling pathway | mammary gland alveolus development | peripheral nervous system axon regeneration | canonical Wnt signaling pathway involved in positive regulation of endothelial cell migration | canonical Wnt signaling pathway involved in positive regulation of cell-cell adhesion | canonical Wnt signaling pathway involved in positive regulation…
0.88812	2	7	Apoe,Igf1	App,Bgn,Ccnd1,Lpl,Mmp2,Pparg,Spp1	transition metal ion binding | extracellular matrix binding | lipoprotein lipase activity | triglyceride lipase activity | triglyceride binding | ligand-dependent nuclear receptor transcription coactivator activity	axon cargo transport | adult locomotory behavior | positive regulation of G2/M transition of mitotic cell cycle | dendrite development | regulation of protein binding | collateral sprouting in absence of injury | synaptic growth at neuromuscular junction | smooth endoplasmic reticulum calcium ion homeostasis | re-entry into mitotic cell cycle | fat cell differentiation | mammary gland alveolus de…
0.66395	2	7	Apoe,Rxra	Apoa1,App,Ccnd1,Cpt1a,Lpl,Pparg,Spp1	lipid transporter activity | high-density lipoprotein particle binding | cholesterol transporter activity | apolipoprotein A-I receptor binding | phosphatidylcholine-sterol O-acyltransferase activator activity | high-density lipoprotein particle receptor binding | transition metal ion binding | carnitine O-palmitoyltransferase activity | lipoprotein lipase activity | triglyceride lipase activity …	cholesterol metabolic process | positive regulation of cholesterol esterification | negative regulation of very-low-density lipoprotein particle remodeling | cholesterol transport | regulation of Cdc42 protein signal transduction | cholesterol efflux | phospholipid efflux | very-low-density lipoprotein particle remodeling | high-density lipoprotein particle assembly | lipoprotein biosynthetic pro…
0.79998	2	7	App,Ppara	Ccnd1,Cxcl12,Got2,H2-T23,Igfbp2,Pparg,Scarb1	L-aspartate:2-oxoglutarate aminotransferase activity | L-phenylalanine:2-oxoglutarate aminotransferase activity | insulin-like growth factor I binding | insulin-like growth factor II binding | ligand-dependent nuclear receptor transcription coactivator activity | high-density lipoprotein particle binding | low-density lipoprotein particle binding | apolipoprotein binding | apolipoprotein A-I bind…	re-entry into mitotic cell cycle | fat cell differentiation | mammary gland alveolus development | negative regulation of leukocyte tethering or rolling | aspartate biosynthetic process | aspartate catabolic process | glutamate catabolic process to aspartate | glutamate catabolic process to 2-oxoglutarate | antigen processing and presentation of endogenous peptide antigen via MHC class Ib | posit…
0.79517	2	7	Cd40,Trp53	Agtr1a,Bik,Ccnd1,Cxcl12,Fas,Il4ra,Thbd	angiotensin type I receptor activity | bradykinin receptor binding	renin secretion into blood stream | renin-angiotensin regulation of aldosterone production | brain renin-angiotensin system | positive regulation of phospholipase A2 activity | drinking behavior | positive regulation of blood pressure | cell chemotaxis | phospholipase C-activating angiotensin-activated signaling pathway | positive regulation of protein homooligomerization | positive regulation of…
0.92993	2	7	Cd44,Tgfb1	Bgn,Ccnd1,Col18a1,Col3a1,Fas,Mmp2,Spp1	extracellular matrix binding	re-entry into mitotic cell cycle | mammary gland alveolus development | activation-induced cell death of T cells | inflammatory cell apoptotic process | extrinsic apoptotic signaling pathway via death domain receptors | dendrite regeneration | regulation of myeloid cell differentiation | motor neuron apoptotic process | apoptotic signaling pathway | extrinsic apoptotic signaling pathway | necropt…
0.69986	2	7	Cebpa,Foxa2	Cpt1a,G6pc,Hnf1b,Lpl,Nr1i2,Ppara,Pparg	carnitine O-palmitoyltransferase activity | glucose-6-phosphatase activity | lipoprotein lipase activity | triglyceride lipase activity | triglyceride binding | steroid hormone receptor activity | ligand-activated sequence-specific DNA binding RNA polymerase II transcription factor activity | ligand-dependent nuclear receptor transcription coactivator activity	triglyceride metabolic process | carnitine metabolic process | glucose-6-phosphate transport | phosphorylated carbohydrate dephosphorylation | glucose 6-phosphate metabolic process | endoderm development | regulation of pronephros size | pronephric nephron tubule development | regulation of endodermal cell fate specification | ureteric bud elongation | hepatoblast differentiation | negative regul…
0.70257	2	7	Cebpa,Rxra	Cpt1a,Hnf1b,Lpl,Ppara,Pparg,Spp1,Thbd	carnitine O-palmitoyltransferase activity | lipoprotein lipase activity | triglyceride lipase activity | triglyceride binding | steroid hormone receptor activity | ligand-activated sequence-specific DNA binding RNA polymerase II transcription factor activity | ligand-dependent nuclear receptor transcription coactivator activity	carnitine metabolic process | endoderm development | regulation of pronephros size | pronephric nephron tubule development | regulation of endodermal cell fate specification | ureteric bud elongation | hepatoblast differentiation | negative regulation of mesenchymal cell apoptotic process involved in mesonephric nephron morphogenesis | regulation of branch elongation involved in ureteric bud bran…
-0.65035	2	7	Cebpa,Trp53	Bik,Btg1,G6pc,Igfbp3,Pparg,Spp1,Thbd	glucose-6-phosphatase activity | protein tyrosine phosphatase activator activity | insulin-like growth factor I binding | insulin-like growth factor II binding | ligand-dependent nuclear receptor transcription coactivator activity	positive regulation of myoblast differentiation | glucose-6-phosphate transport | phosphorylated carbohydrate dephosphorylation | glucose 6-phosphate metabolic process | negative regulation of receptor biosynthetic process | regulation of fat cell differentiation | positive regulation of fat cell differentiation | low-density lipoprotein particle receptor biosynthetic process | response to low-de…
-0.65308	2	7	Cebpb,Htt	Agt,Ccnd1,Dcn,Ppara,Pparg,Sgk1,Spp1	type 1 angiotensin receptor binding | type 2 angiotensin receptor binding | extracellular matrix binding | steroid hormone receptor activity | ligand-activated sequence-specific DNA binding RNA polymerase II transcription factor activity | ligand-dependent nuclear receptor transcription coactivator activity | 3-phosphoinositide-dependent protein kinase binding	ovarian follicle rupture | regulation of systemic arterial blood pressure by circulatory renin-angiotensin | angiotensin mediated vasoconstriction involved in regulation of systemic arterial blood pressure | renal response to blood flow involved in circulatory renin-angiotensin regulation of systemic arterial blood pressure | renin-angiotensin regulation of aldosterone production | regulation of …
0.6688	4	7	Ctnnb1,Hras1,Tgfb1,Trp53	Bmp1,Ccnd1,Cxcl12,Fas,Mmp2,Serpina3n,Spp1	---	re-entry into mitotic cell cycle | mammary gland alveolus development | negative regulation of leukocyte tethering or rolling | activation-induced cell death of T cells | inflammatory cell apoptotic process | extrinsic apoptotic signaling pathway via death domain receptors | dendrite regeneration | regulation of myeloid cell differentiation | motor neuron apoptotic process | apoptotic signaling p…
0.62863	3	7	Ctnnb1,Hras1,Trp53	Bmp1,Ccnd1,Cxcl12,Fas,Mmp2,Serpina3n,Spp1	---	re-entry into mitotic cell cycle | mammary gland alveolus development | negative regulation of leukocyte tethering or rolling | activation-induced cell death of T cells | inflammatory cell apoptotic process | extrinsic apoptotic signaling pathway via death domain receptors | dendrite regeneration | regulation of myeloid cell differentiation | motor neuron apoptotic process | apoptotic signaling p…
0.73367	3	7	Ctnnb1,Htt,Tgfb1	Bmp1,Ccnd1,Col4a2,Mmp2,Serpina3n,Sgk1,Spp1	3-phosphoinositide-dependent protein kinase binding	re-entry into mitotic cell cycle | mammary gland alveolus development | peripheral nervous system axon regeneration | glucocorticoid mediated signaling pathway
0.80178	3	7	Ctnnb1,Htt,Trp53	Bmp1,Ccnd1,Mmp2,Pde4b,Serpina3n,Sgk1,Spp1	3',5'-cyclic-AMP phosphodiesterase activity | 3-phosphoinositide-dependent protein kinase binding	re-entry into mitotic cell cycle | mammary gland alveolus development | peripheral nervous system axon regeneration | cAMP catabolic process | neutrophil chemotaxis | regulation of high voltage-gated calcium channel activity | negative regulation of relaxation of cardiac muscle | glucocorticoid mediated signaling pathway
0.73882	3	7	Ctnnb1,Sp1,Tgfb1	Ccnd1,Cxcl12,Fas,Lpl,Mmp2,Sgk1,Spp1	lipoprotein lipase activity | triglyceride lipase activity | triglyceride binding | 3-phosphoinositide-dependent protein kinase binding	re-entry into mitotic cell cycle | mammary gland alveolus development | negative regulation of leukocyte tethering or rolling | activation-induced cell death of T cells | inflammatory cell apoptotic process | extrinsic apoptotic signaling pathway via death domain receptors | dendrite regeneration | regulation of myeloid cell differentiation | motor neuron apoptotic process | apoptotic signaling p…
-0.72188	2	7	Egfr,Tgfb1	Btg1,Ccnd1,Col3a1,Cxcl12,Igfbp3,Mmp2,Serpina3n	protein tyrosine phosphatase activator activity | insulin-like growth factor I binding | insulin-like growth factor II binding	positive regulation of myoblast differentiation | re-entry into mitotic cell cycle | mammary gland alveolus development | negative regulation of leukocyte tethering or rolling | peripheral nervous system axon regeneration
-0.69381	2	7	Egfr,Trp53	Btg1,Ccnd1,Col3a1,Cxcl12,Igfbp3,Mmp2,Serpina3n	protein tyrosine phosphatase activator activity | insulin-like growth factor I binding | insulin-like growth factor II binding	positive regulation of myoblast differentiation | re-entry into mitotic cell cycle | mammary gland alveolus development | negative regulation of leukocyte tethering or rolling | peripheral nervous system axon regeneration
0.62779	3	7	Erbb2,Hras1,Trp53	Bmp1,Ccdc80,Ccnd1,Col18a1,Col3a1,Cxcl12,Serpina3n	---	re-entry into mitotic cell cycle | mammary gland alveolus development | negative regulation of leukocyte tethering or rolling
0.63999	2	7	Erbb2,Htt	Bmp1,Ccnd1,Col18a1,Jup,Pparg,Serpina3n,Tgfbi	alpha-catenin binding | ligand-dependent nuclear receptor transcription coactivator activity	re-entry into mitotic cell cycle | fat cell differentiation | mammary gland alveolus development | desmosome assembly | negative regulation of receptor biosynthetic process | regulation of fat cell differentiation | positive regulation of fat cell differentiation | low-density lipoprotein particle receptor biosynthetic process | response to low-density lipoprotein particle | negative regulation o…
0.78498	3	7	Erbb2,Htt,Tgfb1	Bmp1,Ccnd1,Col18a1,Jup,Pparg,Serpina3n,Tgfbi	alpha-catenin binding | ligand-dependent nuclear receptor transcription coactivator activity	re-entry into mitotic cell cycle | fat cell differentiation | mammary gland alveolus development | desmosome assembly | negative regulation of receptor biosynthetic process | regulation of fat cell differentiation | positive regulation of fat cell differentiation | low-density lipoprotein particle receptor biosynthetic process | response to low-density lipoprotein particle | negative regulation o…
-0.97613	2	7	Erbb2,Igf1	Ccnd1,Col3a1,Gpd2,Igfbp3,Pparg,Tgfbi,Vegfc	glycerol-3-phosphate dehydrogenase activity | sn-glycerol-3-phosphate:ubiquinone oxidoreductase activity | sn-glycerol-3-phosphate:ubiquinone-8 oxidoreductase activity | protein tyrosine phosphatase activator activity | insulin-like growth factor I binding | insulin-like growth factor II binding | ligand-dependent nuclear receptor transcription coactivator activity | vascular endothelial growth f…	re-entry into mitotic cell cycle | fat cell differentiation | mammary gland alveolus development | glycerol-3-phosphate metabolic process | negative regulation of receptor biosynthetic process | regulation of fat cell differentiation | positive regulation of fat cell differentiation | low-density lipoprotein particle receptor biosynthetic process | response to low-density lipoprotein particle | n…
0.73831	2	7	Erbb2,Sp1	Ccnd1,Cxcl12,Igfbp3,Kdr,Scarb1,Tgm1,Thbd	protein tyrosine phosphatase activator activity | growth factor binding | insulin-like growth factor I binding | insulin-like growth factor II binding | vascular endothelial growth factor-activated receptor activity | high-density lipoprotein particle binding | low-density lipoprotein particle binding | apolipoprotein binding | apolipoprotein A-I binding | high-density lipoprotein particle recept…	re-entry into mitotic cell cycle | mammary gland alveolus development | negative regulation of leukocyte tethering or rolling | endothelium development | vascular endothelial growth factor signaling pathway | endothelial cell differentiation | vascular endothelial growth factor receptor signaling pathway | blood vessel endothelial cell differentiation | regulation of hematopoietic progenitor cell…
0.65137	3	7	Foxa2,Hnf4a,Ppara	Apoa1,Ccnd1,Cpt1a,G6pc,Nr1i2,Ppara,Pparg	lipid transporter activity | high-density lipoprotein particle binding | cholesterol transporter activity | apolipoprotein A-I receptor binding | phosphatidylcholine-sterol O-acyltransferase activator activity | high-density lipoprotein particle receptor binding | carnitine O-palmitoyltransferase activity | glucose-6-phosphatase activity | steroid hormone receptor activity | ligand-activated sequ…	cholesterol metabolic process | positive regulation of cholesterol esterification | negative regulation of very-low-density lipoprotein particle remodeling | cholesterol transport | regulation of Cdc42 protein signal transduction | cholesterol efflux | phospholipid efflux | high-density lipoprotein particle assembly | lipoprotein biosynthetic process | cholesterol homeostasis | reverse cholestero…
0.78379	3	7	Foxa2,Hnf4a,Pparg	Apoa1,Ccnd1,Cpt1a,G6pc,Ppara,Pparg,Slc2a2	lipid transporter activity | high-density lipoprotein particle binding | cholesterol transporter activity | apolipoprotein A-I receptor binding | phosphatidylcholine-sterol O-acyltransferase activator activity | high-density lipoprotein particle receptor binding | carnitine O-palmitoyltransferase activity | glucose-6-phosphatase activity | steroid hormone receptor activity | ligand-activated sequ…	cholesterol metabolic process | positive regulation of cholesterol esterification | negative regulation of very-low-density lipoprotein particle remodeling | cholesterol transport | regulation of Cdc42 protein signal transduction | cholesterol efflux | phospholipid efflux | high-density lipoprotein particle assembly | lipoprotein biosynthetic process | cholesterol homeostasis | reverse cholestero…
0.82326	3	7	Foxa2,Hnf4a,Rxra	Apoa1,Ccnd1,Cpt1a,Hnf1b,Ppara,Pparg,Slc2a2	lipid transporter activity | high-density lipoprotein particle binding | cholesterol transporter activity | apolipoprotein A-I receptor binding | phosphatidylcholine-sterol O-acyltransferase activator activity | high-density lipoprotein particle receptor binding | carnitine O-palmitoyltransferase activity | steroid hormone receptor activity | ligand-activated sequence-specific DNA binding RNA pol…	cholesterol metabolic process | positive regulation of cholesterol esterification | negative regulation of very-low-density lipoprotein particle remodeling | cholesterol transport | regulation of Cdc42 protein signal transduction | cholesterol efflux | phospholipid efflux | high-density lipoprotein particle assembly | lipoprotein biosynthetic process | reverse cholesterol transport | negative reg…
0.69455	4	7	Foxa2,Ppara,Pparg,Rxra	Apoa1,Ccnd1,Cpt1a,Hmgcs2,Lpl,Ppara,Pparg	lipid transporter activity | high-density lipoprotein particle binding | cholesterol transporter activity | apolipoprotein A-I receptor binding | phosphatidylcholine-sterol O-acyltransferase activator activity | high-density lipoprotein particle receptor binding | carnitine O-palmitoyltransferase activity | hydroxymethylglutaryl-CoA synthase activity | lipoprotein lipase activity | triglyceride l…	cholesterol metabolic process | positive regulation of cholesterol esterification | negative regulation of very-low-density lipoprotein particle remodeling | cholesterol transport | regulation of Cdc42 protein signal transduction | cholesterol efflux | phospholipid efflux | very-low-density lipoprotein particle remodeling | high-density lipoprotein particle assembly | lipoprotein biosynthetic pro…
0.9417	2	7	Hmga1,Tgfb1	Ccnd1,Col4a2,Igfbp3,Igfbp7,Pparg,Pth1r,Sod3	protein tyrosine phosphatase activator activity | insulin-like growth factor I binding | insulin-like growth factor II binding | ligand-dependent nuclear receptor transcription coactivator activity | parathyroid hormone receptor activity	re-entry into mitotic cell cycle | fat cell differentiation | mammary gland alveolus development | negative regulation of receptor biosynthetic process | regulation of fat cell differentiation | positive regulation of fat cell differentiation | low-density lipoprotein particle receptor biosynthetic process | response to low-density lipoprotein particle | negative regulation of interferon-gamma-me…
-0.7243	2	7	Hnf4a,Hras1	Amacr,Ccnd1,Cpt1a,Fas,Serpina3n,Slc2a2,Spp1	alpha-methylacyl-CoA racemase activity | carnitine O-palmitoyltransferase activity | glucose transmembrane transporter activity | dehydroascorbic acid transporter activity | D-glucose transmembrane transporter activity	bile acid metabolic process | isoprenoid catabolic process | re-entry into mitotic cell cycle | mammary gland alveolus development | carnitine metabolic process | activation-induced cell death of T cells | inflammatory cell apoptotic process | extrinsic apoptotic signaling pathway via death domain receptors | dendrite regeneration | regulation of myeloid cell differentiation | motor neuron apopto…
0.79392	2	7	Hnf4a,Nfkbia	Apoa1,Ccnd1,Fas,Nr1i3,Sgk1,Tmem176b,Vegfc	lipid transporter activity | high-density lipoprotein particle binding | cholesterol transporter activity | apolipoprotein A-I receptor binding | phosphatidylcholine-sterol O-acyltransferase activator activity | high-density lipoprotein particle receptor binding | 3-phosphoinositide-dependent protein kinase binding | vascular endothelial growth factor receptor 3 binding	cholesterol metabolic process | positive regulation of cholesterol esterification | negative regulation of very-low-density lipoprotein particle remodeling | cholesterol transport | regulation of Cdc42 protein signal transduction | cholesterol efflux | phospholipid efflux | high-density lipoprotein particle assembly | lipoprotein biosynthetic process | reverse cholesterol transport | negative reg…
0.80708	2	7	Hnf4a,Nr1i2	Cpt1a,Nr1i2,Nr1i3,Ppara,Pparg,Scarb1,Ugt1a1	carnitine O-palmitoyltransferase activity | steroid hormone receptor activity | ligand-activated sequence-specific DNA binding RNA polymerase II transcription factor activity | ligand-dependent nuclear receptor transcription coactivator activity | high-density lipoprotein particle binding | low-density lipoprotein particle binding | apolipoprotein binding | apolipoprotein A-I binding | high-densi…	carnitine metabolic process | intracellular receptor signaling pathway | steroid hormone mediated signaling pathway | negative regulation of macrophage derived foam cell differentiation | negative regulation of receptor biosynthetic process | negative regulation of cholesterol storage | negative regulation of sequestering of triglyceride | positive regulation of fatty acid oxidation | regulation …
0.73846	3	7	Hnf4a,Pparg,Rxra	Apoa1,Ccnd1,Cpt1a,Ppara,Pparg,Slc2a2,Spp1	lipid transporter activity | high-density lipoprotein particle binding | cholesterol transporter activity | apolipoprotein A-I receptor binding | phosphatidylcholine-sterol O-acyltransferase activator activity | high-density lipoprotein particle receptor binding | carnitine O-palmitoyltransferase activity | steroid hormone receptor activity | ligand-activated sequence-specific DNA binding RNA pol…	cholesterol metabolic process | positive regulation of cholesterol esterification | negative regulation of very-low-density lipoprotein particle remodeling | cholesterol transport | regulation of Cdc42 protein signal transduction | cholesterol efflux | phospholipid efflux | high-density lipoprotein particle assembly | lipoprotein biosynthetic process | reverse cholesterol transport | negative reg…
0.77844	4	7	Hras1,Htt,Tgfb1,Trp53	App,Bmp1,Ccnd1,Col18a1,Mmp2,Serpina3n,Spp1	transition metal ion binding	axon cargo transport | adult locomotory behavior | positive regulation of G2/M transition of mitotic cell cycle | dendrite development | regulation of protein binding | collateral sprouting in absence of injury | synaptic growth at neuromuscular junction | smooth endoplasmic reticulum calcium ion homeostasis | re-entry into mitotic cell cycle | mammary gland alveolus development | peripheral nerv…
0.67962	2	7	Hras1,Myc	App,Ccnd1,Col3a1,Cpt1a,Fas,Slc2a2,Spp1	transition metal ion binding | carnitine O-palmitoyltransferase activity | glucose transmembrane transporter activity | dehydroascorbic acid transporter activity | D-glucose transmembrane transporter activity	axon cargo transport | adult locomotory behavior | positive regulation of G2/M transition of mitotic cell cycle | dendrite development | regulation of protein binding | collateral sprouting in absence of injury | synaptic growth at neuromuscular junction | smooth endoplasmic reticulum calcium ion homeostasis | re-entry into mitotic cell cycle | mammary gland alveolus development | carnitine metab…
0.9227	2	7	Htt,Smarca4	Agt,Apoa1,Ccnd1,Mmp2,Pparg,Socs2,Spp1	type 1 angiotensin receptor binding | type 2 angiotensin receptor binding | lipid transporter activity | high-density lipoprotein particle binding | cholesterol transporter activity | apolipoprotein A-I receptor binding | phosphatidylcholine-sterol O-acyltransferase activator activity | high-density lipoprotein particle receptor binding | ligand-dependent nuclear receptor transcription coactivato…	ovarian follicle rupture | regulation of systemic arterial blood pressure by circulatory renin-angiotensin | angiotensin mediated vasoconstriction involved in regulation of systemic arterial blood pressure | renal response to blood flow involved in circulatory renin-angiotensin regulation of systemic arterial blood pressure | renin-angiotensin regulation of aldosterone production | regulation of …
-0.61793	2	7	Igf1,Il1a	App,Hsd3b3,Il18,Mmp2,Pparg,Spp1,Vegfc	transition metal ion binding | 3-beta-hydroxy-delta5-steroid dehydrogenase activity | ligand-dependent nuclear receptor transcription coactivator activity | vascular endothelial growth factor receptor 3 binding	axon cargo transport | adult locomotory behavior | dendrite development | regulation of protein binding | collateral sprouting in absence of injury | synaptic growth at neuromuscular junction | smooth endoplasmic reticulum calcium ion homeostasis | sleep | positive regulation of interferon-gamma production | negative regulation of neutrophil apoptotic process | T-helper 1 type immune response | i…
-0.75118	2	7	Igf1,Sp1	Ccnd1,Hsd3b3,Igfbp3,Lpl,Mmp2,Pth1r,Spp1	3-beta-hydroxy-delta5-steroid dehydrogenase activity | protein tyrosine phosphatase activator activity | insulin-like growth factor I binding | insulin-like growth factor II binding | lipoprotein lipase activity | triglyceride lipase activity | triglyceride binding | parathyroid hormone receptor activity	re-entry into mitotic cell cycle | mammary gland alveolus development | triglyceride catabolic process | peripheral nervous system axon regeneration | positive regulation of inositol phosphate biosynthetic process
0.62479	3	7	Il1a,Tgfb1,Trp53	App,Cxcl12,Fas,Mmp2,Pparg,Serpina3n,Spp1	transition metal ion binding | ligand-dependent nuclear receptor transcription coactivator activity	axon cargo transport | adult locomotory behavior | dendrite development | regulation of protein binding | collateral sprouting in absence of injury | synaptic growth at neuromuscular junction | smooth endoplasmic reticulum calcium ion homeostasis | negative regulation of leukocyte tethering or rolling | activation-induced cell death of T cells | inflammatory cell apoptotic process | extrinsic apo…
0.88284	2	7	Kras,Trp53	Ccdc80,Ccnd1,Col3a1,Igfbp2,Mmp2,Pparg,Serpina3n	insulin-like growth factor I binding | insulin-like growth factor II binding | ligand-dependent nuclear receptor transcription coactivator activity	re-entry into mitotic cell cycle | fat cell differentiation | mammary gland alveolus development | peripheral nervous system axon regeneration | negative regulation of receptor biosynthetic process | regulation of fat cell differentiation | positive regulation of fat cell differentiation | low-density lipoprotein particle receptor biosynthetic process | response to low-density lipoprotein particl…
0.70847	2	7	Lepr,Pparg	Apoa1,Igfbp3,Lpl,Ppara,Pparg,Scarb1,Slc2a2	lipid transporter activity | high-density lipoprotein particle binding | cholesterol transporter activity | apolipoprotein A-I receptor binding | phosphatidylcholine-sterol O-acyltransferase activator activity | high-density lipoprotein particle receptor binding | protein tyrosine phosphatase activator activity | insulin-like growth factor I binding | insulin-like growth factor II binding | lipop…	endothelial cell proliferation | cholesterol metabolic process | positive regulation of cholesterol esterification | negative regulation of very-low-density lipoprotein particle remodeling | cholesterol transport | regulation of Cdc42 protein signal transduction | cholesterol efflux | phospholipid efflux | very-low-density lipoprotein particle remodeling | high-density lipoprotein particle assemb…
0.85115	2	7	Myc,Sp1	Ccnd1,Fas,Kdr,Scarb1,Sgk1,Spp1,Tgm1	vascular endothelial growth factor-activated receptor activity | growth factor binding | high-density lipoprotein particle binding | low-density lipoprotein particle binding | apolipoprotein binding | apolipoprotein A-I binding | high-density lipoprotein particle receptor activity | 3-phosphoinositide-dependent protein kinase binding	re-entry into mitotic cell cycle | mammary gland alveolus development | activation-induced cell death of T cells | inflammatory cell apoptotic process | extrinsic apoptotic signaling pathway via death domain receptors | dendrite regeneration | regulation of myeloid cell differentiation | motor neuron apoptotic process | apoptotic signaling pathway | extrinsic apoptotic signaling pathway | necropt…
0.90909	3	7	Myc,Tgfb1,Trp53	App,Casp8,Ccnd1,Col3a1,Fas,Sgk1,Spp1	transition metal ion binding | death effector domain binding | cysteine-type endopeptidase activity involved in apoptotic process | cysteine-type endopeptidase activity involved in apoptotic signaling pathway | 3-phosphoinositide-dependent protein kinase binding	axon cargo transport | adult locomotory behavior | positive regulation of G2/M transition of mitotic cell cycle | dendrite development | regulation of protein binding | collateral sprouting in absence of injury | synaptic growth at neuromuscular junction | smooth endoplasmic reticulum calcium ion homeostasis | extrinsic apoptotic signaling pathway via death domain receptors | macrophage different…
0.65727	2	7	Nfe2l2,Tgfb1	Col3a1,Col4a2,Eln,Lpl,Scarb1,Serpina3n,Sod3	extracellular matrix structural constituent | lipoprotein lipase activity | triglyceride lipase activity | triglyceride binding | apolipoprotein binding | high-density lipoprotein particle binding | low-density lipoprotein particle binding | apolipoprotein A-I binding | high-density lipoprotein particle receptor activity	positive regulation of cholesterol storage | triglyceride catabolic process | cholesterol catabolic process | regulation of phosphatidylcholine catabolic process | lipopolysaccharide transport | cholesterol transport | high-density lipoprotein particle clearance | recognition of apoptotic cell | cholesterol import
-0.60495	2	7	Ppard,Pparg	Apoa1,Cpt1a,Hmgcs2,Lpl,Pparg,Slc25a20,Slc27a1	lipid transporter activity | high-density lipoprotein particle binding | cholesterol transporter activity | apolipoprotein A-I receptor binding | phosphatidylcholine-sterol O-acyltransferase activator activity | high-density lipoprotein particle receptor binding | carnitine O-palmitoyltransferase activity | hydroxymethylglutaryl-CoA synthase activity | lipoprotein lipase activity | triglyceride l…	phosphatidylcholine biosynthetic process | cholesterol metabolic process | positive regulation of cholesterol esterification | negative regulation of very-low-density lipoprotein particle remodeling | cholesterol transport | regulation of Cdc42 protein signal transduction | cholesterol efflux | phospholipid efflux | very-low-density lipoprotein particle remodeling | high-density lipoprotein parti…
0.88629	2	7	Rela,Tgfb1	App,Casp8,Ccnd1,Eln,Fas,Igfbp2,Pparg	transition metal ion binding | death effector domain binding | cysteine-type endopeptidase activity involved in apoptotic process | cysteine-type endopeptidase activity involved in apoptotic signaling pathway | insulin-like growth factor I binding | insulin-like growth factor II binding | ligand-dependent nuclear receptor transcription coactivator activity	axon cargo transport | adult locomotory behavior | positive regulation of G2/M transition of mitotic cell cycle | dendrite development | regulation of protein binding | collateral sprouting in absence of injury | synaptic growth at neuromuscular junction | smooth endoplasmic reticulum calcium ion homeostasis | extrinsic apoptotic signaling pathway via death domain receptors | macrophage different…
0.73946	2	7	Rela,Trp53	App,Casp8,Ccnd1,Fas,Igfbp2,Pparg,Serpina3g	transition metal ion binding | death effector domain binding | cysteine-type endopeptidase activity involved in apoptotic process | cysteine-type endopeptidase activity involved in apoptotic signaling pathway | insulin-like growth factor I binding | insulin-like growth factor II binding | ligand-dependent nuclear receptor transcription coactivator activity	axon cargo transport | adult locomotory behavior | positive regulation of G2/M transition of mitotic cell cycle | dendrite development | regulation of protein binding | collateral sprouting in absence of injury | synaptic growth at neuromuscular junction | smooth endoplasmic reticulum calcium ion homeostasis | extrinsic apoptotic signaling pathway via death domain receptors | macrophage different…
-0.7061	2	7	Rxra,Tgfb1	App,Ccnd1,Eng,Lpl,Pparg,Spp1,Thbd	transition metal ion binding | transforming growth factor beta receptor, cytoplasmic mediator activity | type II transforming growth factor beta receptor binding | lipoprotein lipase activity | triglyceride lipase activity | triglyceride binding | ligand-dependent nuclear receptor transcription coactivator activity	axon cargo transport | adult locomotory behavior | positive regulation of G2/M transition of mitotic cell cycle | dendrite development | regulation of protein binding | collateral sprouting in absence of injury | synaptic growth at neuromuscular junction | smooth endoplasmic reticulum calcium ion homeostasis | re-entry into mitotic cell cycle | fat cell differentiation | mammary gland alveolus de…
-0.64002	2	7	Rxra,Thra	Apoa1,App,Ccnd1,Cpt1a,Eng,Lpl,Pparg	lipid transporter activity | high-density lipoprotein particle binding | cholesterol transporter activity | apolipoprotein A-I receptor binding | phosphatidylcholine-sterol O-acyltransferase activator activity | high-density lipoprotein particle receptor binding | transition metal ion binding | carnitine O-palmitoyltransferase activity | transforming growth factor beta receptor, cytoplasmic media…	cholesterol metabolic process | positive regulation of cholesterol esterification | negative regulation of very-low-density lipoprotein particle remodeling | cholesterol transport | regulation of Cdc42 protein signal transduction | cholesterol efflux | phospholipid efflux | very-low-density lipoprotein particle remodeling | high-density lipoprotein particle assembly | lipoprotein biosynthetic pro…
-0.8227	2	7	Rxra,Trp53	Apoa1,App,Ccnd1,Eng,Pparg,Spp1,Thbd	lipid transporter activity | high-density lipoprotein particle binding | cholesterol transporter activity | apolipoprotein A-I receptor binding | phosphatidylcholine-sterol O-acyltransferase activator activity | high-density lipoprotein particle receptor binding | transition metal ion binding | transforming growth factor beta receptor, cytoplasmic mediator activity | type II transforming growth f…	cholesterol metabolic process | positive regulation of cholesterol esterification | negative regulation of very-low-density lipoprotein particle remodeling | cholesterol transport | regulation of Cdc42 protein signal transduction | cholesterol efflux | phospholipid efflux | high-density lipoprotein particle assembly | lipoprotein biosynthetic process | reverse cholesterol transport | negative reg…
0.90038	2	7	Smad3,Tgfb1	Adora1,Bgn,Ccnd1,Col3a1,Eln,Eng,Spp1	glycosaminoglycan binding | extracellular matrix binding | transforming growth factor beta receptor, cytoplasmic mediator activity | type II transforming growth factor beta receptor binding	regulation of glomerular filtration | positive regulation of nucleoside transport | negative regulation of neurotrophin production | negative regulation of circadian sleep/wake cycle, sleep | negative regulation of circadian sleep/wake cycle, non-REM sleep | negative regulation of cardiac muscle contraction | negative regulation of long term synaptic depression | re-entry into mitotic cell cycle …
0.88004	2	7	Smarcb1,Tgfb1	Btg1,Ccnd1,Col18a1,Fas,Igfbp2,Jup,Pparg	insulin-like growth factor I binding | insulin-like growth factor II binding | alpha-catenin binding | ligand-dependent nuclear receptor transcription coactivator activity	re-entry into mitotic cell cycle | fat cell differentiation | mammary gland alveolus development | activation-induced cell death of T cells | inflammatory cell apoptotic process | extrinsic apoptotic signaling pathway via death domain receptors | dendrite regeneration | regulation of myeloid cell differentiation | cellular response to lithium ion | motor neuron apoptotic process | apoptotic signa…
0.922	2	7	Tgfb1,Trem1	Cd83,Il6ra,Lpl,Nt5e,Pparg,Spp1,Thbd	interleukin-6 receptor activity | interleukin-6 binding | ciliary neurotrophic factor binding | lipoprotein lipase activity | triglyceride lipase activity | triglyceride binding | 5'-nucleotidase activity | ligand-dependent nuclear receptor transcription coactivator activity	positive regulation of activation of Janus kinase activity | negative regulation of collagen biosynthetic process | interleukin-6-mediated signaling pathway | triglyceride catabolic process | AMP catabolic process | adenosine biosynthetic process | negative regulation of receptor biosynthetic process | regulation of fat cell differentiation | positive regulation of fat cell differentiation | low-…
0.70692	2	7	Tgfb1,Yy1	Cxcl12,Fas,Kdr,Mmp2,Scarb1,Tgfbi,Vegfc	vascular endothelial growth factor-activated receptor activity | growth factor binding | high-density lipoprotein particle binding | low-density lipoprotein particle binding | apolipoprotein binding | apolipoprotein A-I binding | high-density lipoprotein particle receptor activity | vascular endothelial growth factor receptor 3 binding	induction of positive chemotaxis | negative regulation of leukocyte tethering or rolling | activation-induced cell death of T cells | inflammatory cell apoptotic process | extrinsic apoptotic signaling pathway via death domain receptors | dendrite regeneration | regulation of myeloid cell differentiation | motor neuron apoptotic process | apoptotic signaling pathway | extrinsic apoptotic signalin…
0.79416	2	6	Agt,Fas	Bgn,Casp8,Col3a1,Il18,Spp1,Thbd	extracellular matrix binding | death effector domain binding | cysteine-type endopeptidase activity involved in apoptotic process | cysteine-type endopeptidase activity involved in apoptotic signaling pathway	macrophage differentiation | TRAIL-activated apoptotic signaling pathway | negative regulation of necroptotic process | extrinsic apoptotic signaling pathway | regulation of apoptotic signaling pathway | sleep | positive regulation of interferon-gamma production | negative regulation of neutrophil apoptotic process | T-helper 1 type immune response | interferon-gamma biosynthetic process | interl…
0.63484	2	6	Agt,Foxo1	Casp8,Ccnd1,Il18,Pparg,Scarb1,Sgk1	death effector domain binding | cysteine-type endopeptidase activity involved in apoptotic process | cysteine-type endopeptidase activity involved in apoptotic signaling pathway | ligand-dependent nuclear receptor transcription coactivator activity | high-density lipoprotein particle binding | low-density lipoprotein particle binding | apolipoprotein binding | apolipoprotein A-I binding | high-de…	macrophage differentiation | TRAIL-activated apoptotic signaling pathway | negative regulation of necroptotic process | extrinsic apoptotic signaling pathway | regulation of apoptotic signaling pathway | re-entry into mitotic cell cycle | fat cell differentiation | mammary gland alveolus development | sleep | positive regulation of interferon-gamma production | negative regulation of neutrophil a…
0.6049	2	6	Agt,Insr	Ccnd1,Lepr,Mmp2,Ngf,Pparg,Scarb1	nerve growth factor receptor binding | ligand-dependent nuclear receptor transcription coactivator activity | high-density lipoprotein particle binding | low-density lipoprotein particle binding | apolipoprotein binding | apolipoprotein A-I binding | high-density lipoprotein particle receptor activity	re-entry into mitotic cell cycle | fat cell differentiation | mammary gland alveolus development | peripheral nervous system axon regeneration | positive regulation of neuron maturation | positive regulation of neurotrophin TRK receptor signaling pathway | negative regulation of receptor biosynthetic process | regulation of fat cell differentiation | positive regulation of fat cell differentiatio…
0.79564	2	6	Agt,Lepr	Casp8,Igfbp3,Lepr,Mmp2,Pparg,Scarb1	death effector domain binding | cysteine-type endopeptidase activity involved in apoptotic process | cysteine-type endopeptidase activity involved in apoptotic signaling pathway | protein tyrosine phosphatase activator activity | insulin-like growth factor I binding | insulin-like growth factor II binding | ligand-dependent nuclear receptor transcription coactivator activity | high-density lipopr…	macrophage differentiation | TRAIL-activated apoptotic signaling pathway | negative regulation of necroptotic process | extrinsic apoptotic signaling pathway | regulation of apoptotic signaling pathway | peripheral nervous system axon regeneration | negative regulation of receptor biosynthetic process | regulation of fat cell differentiation | positive regulation of fat cell differentiation | low…
0.8511	2	6	Agt,Pparg	Agt,Ccnd1,Igfbp3,Pparg,Scarb1,Spp1	type 1 angiotensin receptor binding | type 2 angiotensin receptor binding | protein tyrosine phosphatase activator activity | insulin-like growth factor I binding | insulin-like growth factor II binding | ligand-dependent nuclear receptor transcription coactivator activity | high-density lipoprotein particle binding | low-density lipoprotein particle binding | apolipoprotein binding | apolipoprot…	ovarian follicle rupture | regulation of systemic arterial blood pressure by circulatory renin-angiotensin | angiotensin mediated vasoconstriction involved in regulation of systemic arterial blood pressure | renal response to blood flow involved in circulatory renin-angiotensin regulation of systemic arterial blood pressure | renin-angiotensin regulation of aldosterone production | regulation of …
0.62443	2	6	Ahr,Irs1	Ccnd1,Col3a1,Col4a2,Pparg,Spp1,Tgfbi	ligand-dependent nuclear receptor transcription coactivator activity | extracellular matrix binding	re-entry into mitotic cell cycle | fat cell differentiation | mammary gland alveolus development | negative regulation of receptor biosynthetic process | regulation of fat cell differentiation | positive regulation of fat cell differentiation | low-density lipoprotein particle receptor biosynthetic process | response to low-density lipoprotein particle | negative regulation of interferon-gamma-me…
0.81168	2	6	Akt1,Myc	Ccnd1,Fas,G6pc,Kdr,Ppara,Spp1	glucose-6-phosphatase activity | vascular endothelial growth factor-activated receptor activity | growth factor binding	re-entry into mitotic cell cycle | mammary gland alveolus development | activation-induced cell death of T cells | inflammatory cell apoptotic process | extrinsic apoptotic signaling pathway via death domain receptors | dendrite regeneration | regulation of myeloid cell differentiation | motor neuron apoptotic process | apoptotic signaling pathway | extrinsic apoptotic signaling pathway | necropt…
0.97202	2	6	Akt1,Tgfb1	Ccnd1,Fas,Kdr,Mmp2,Pparg,Spp1	vascular endothelial growth factor-activated receptor activity | growth factor binding | ligand-dependent nuclear receptor transcription coactivator activity	re-entry into mitotic cell cycle | fat cell differentiation | mammary gland alveolus development | activation-induced cell death of T cells | inflammatory cell apoptotic process | extrinsic apoptotic signaling pathway via death domain receptors | dendrite regeneration | regulation of myeloid cell differentiation | cellular response to lithium ion | motor neuron apoptotic process | apoptotic signa…
0.91637	2	6	Akt1,Trp53	Ccnd1,Fas,G6pc,Mmp2,Pparg,Spp1	glucose-6-phosphatase activity | ligand-dependent nuclear receptor transcription coactivator activity	re-entry into mitotic cell cycle | fat cell differentiation | mammary gland alveolus development | activation-induced cell death of T cells | inflammatory cell apoptotic process | extrinsic apoptotic signaling pathway via death domain receptors | dendrite regeneration | regulation of myeloid cell differentiation | cellular response to lithium ion | motor neuron apoptotic process | apoptotic signa…
-0.7539	2	6	Apoe,Ctnnb1	Bgn,Ccnd1,Lpl,Mmp2,Serpina3n,Spp1	extracellular matrix binding | lipoprotein lipase activity | triglyceride lipase activity | triglyceride binding	re-entry into mitotic cell cycle | mammary gland alveolus development | triglyceride catabolic process | peripheral nervous system axon regeneration
-0.75568	2	6	Apoe,Myc	Acat1,App,Ccnd1,Cpt1a,Scarb1,Spp1	acetyl-CoA C-acetyltransferase activity | transition metal ion binding | carnitine O-palmitoyltransferase activity | high-density lipoprotein particle binding | low-density lipoprotein particle binding | apolipoprotein binding | apolipoprotein A-I binding | high-density lipoprotein particle receptor activity	axon cargo transport | adult locomotory behavior | positive regulation of G2/M transition of mitotic cell cycle | dendrite development | regulation of protein binding | collateral sprouting in absence of injury | synaptic growth at neuromuscular junction | smooth endoplasmic reticulum calcium ion homeostasis | re-entry into mitotic cell cycle | mammary gland alveolus development | carnitine metab…
-0.91069	2	6	Apoe,Smarca4	Apoa1,Ccnd1,Mmp2,Ppap2b,Pparg,Spp1	lipid transporter activity | high-density lipoprotein particle binding | cholesterol transporter activity | apolipoprotein A-I receptor binding | phosphatidylcholine-sterol O-acyltransferase activator activity | high-density lipoprotein particle receptor binding | ligand-dependent nuclear receptor transcription coactivator activity	cholesterol metabolic process | positive regulation of cholesterol esterification | negative regulation of very-low-density lipoprotein particle remodeling | cholesterol transport | regulation of Cdc42 protein signal transduction | cholesterol efflux | phospholipid efflux | high-density lipoprotein particle assembly | lipoprotein biosynthetic process | reverse cholesterol transport | negative reg…
-0.71933	2	6	Apoe,Sp1	Apoa1,Ccnd1,Lpl,Mmp2,Scarb1,Spp1	lipid transporter activity | high-density lipoprotein particle binding | cholesterol transporter activity | apolipoprotein A-I receptor binding | phosphatidylcholine-sterol O-acyltransferase activator activity | high-density lipoprotein particle receptor binding | lipoprotein lipase activity | triglyceride lipase activity | triglyceride binding | apolipoprotein binding | low-density lipoprotein p…	endothelial cell proliferation | cholesterol metabolic process | positive regulation of cholesterol esterification | negative regulation of very-low-density lipoprotein particle remodeling | cholesterol transport | regulation of Cdc42 protein signal transduction | cholesterol efflux | phospholipid efflux | very-low-density lipoprotein particle remodeling | high-density lipoprotein particle assemb…
-0.91691	2	6	Apoe,Thra	Apoa1,App,Ccnd1,Cpt1a,Lpl,Pparg	lipid transporter activity | high-density lipoprotein particle binding | cholesterol transporter activity | apolipoprotein A-I receptor binding | phosphatidylcholine-sterol O-acyltransferase activator activity | high-density lipoprotein particle receptor binding | transition metal ion binding | carnitine O-palmitoyltransferase activity | lipoprotein lipase activity | triglyceride lipase activity …	cholesterol metabolic process | positive regulation of cholesterol esterification | negative regulation of very-low-density lipoprotein particle remodeling | cholesterol transport | regulation of Cdc42 protein signal transduction | cholesterol efflux | phospholipid efflux | very-low-density lipoprotein particle remodeling | high-density lipoprotein particle assembly | lipoprotein biosynthetic pro…
0.75936	2	6	App,Hnf4a	Ccnd1,Lrp5,Pparg,Scarb1,Suclg1,Tcf21	ligand-dependent nuclear receptor transcription coactivator activity | high-density lipoprotein particle binding | low-density lipoprotein particle binding | apolipoprotein binding | apolipoprotein A-I binding | high-density lipoprotein particle receptor activity | ATP citrate synthase activity | succinate-CoA ligase (ADP-forming) activity | succinate-CoA ligase (GDP-forming) activity	re-entry into mitotic cell cycle | fat cell differentiation | mammary gland alveolus development | osteoblast development | glucose catabolic process | Wnt signaling pathway involved in dorsal/ventral axis specification | regulation of fat cell differentiation | positive regulation of fat cell differentiation | bone remodeling | bone marrow development | cell-cell signaling involved in mammary gl…
0.81667	2	6	App,Insr	Ccnd1,Got2,Mmp2,Pde4b,Pparg,Scarb1	L-aspartate:2-oxoglutarate aminotransferase activity | L-phenylalanine:2-oxoglutarate aminotransferase activity | 3',5'-cyclic-AMP phosphodiesterase activity | ligand-dependent nuclear receptor transcription coactivator activity | high-density lipoprotein particle binding | low-density lipoprotein particle binding | apolipoprotein binding | apolipoprotein A-I binding | high-density lipoprotein pa…	re-entry into mitotic cell cycle | fat cell differentiation | mammary gland alveolus development | aspartate biosynthetic process | aspartate catabolic process | glutamate catabolic process to aspartate | glutamate catabolic process to 2-oxoglutarate | peripheral nervous system axon regeneration | cAMP catabolic process | regulation of high voltage-gated calcium channel activity | negative regula…
0.73954	2	6	App,Ngf	App,Ccnd1,Epas1,Mmp2,Ngfr,Pparg	transition metal ion binding | death receptor activity | nerve growth factor binding | preprotein binding | ligand-dependent nuclear receptor transcription coactivator activity	axon cargo transport | adult locomotory behavior | positive regulation of G2/M transition of mitotic cell cycle | dendrite development | regulation of protein binding | collateral sprouting in absence of injury | synaptic growth at neuromuscular junction | smooth endoplasmic reticulum calcium ion homeostasis | re-entry into mitotic cell cycle | fat cell differentiation | mammary gland alveolus de…
0.79028	2	6	Cd40,Stat3	Ccnd1,Cd83,Fas,Il4ra,Il6ra,Thbd	interleukin-6 receptor activity | interleukin-6 binding | ciliary neurotrophic factor binding	re-entry into mitotic cell cycle | mammary gland alveolus development | activation-induced cell death of T cells | inflammatory cell apoptotic process | extrinsic apoptotic signaling pathway via death domain receptors | dendrite regeneration | regulation of myeloid cell differentiation | motor neuron apoptotic process | apoptotic signaling pathway | extrinsic apoptotic signaling pathway | necropt…
0.75385	3	6	Cd40,Stat3,Tgfb1	Ccnd1,Cd83,Fas,Il4ra,Il6ra,Thbd	interleukin-6 receptor activity | interleukin-6 binding | ciliary neurotrophic factor binding	re-entry into mitotic cell cycle | mammary gland alveolus development | activation-induced cell death of T cells | inflammatory cell apoptotic process | extrinsic apoptotic signaling pathway via death domain receptors | dendrite regeneration | regulation of myeloid cell differentiation | motor neuron apoptotic process | apoptotic signaling pathway | extrinsic apoptotic signaling pathway | necropt…
0.63582	3	6	Cd44,Hras1,Tgfb1	Ccnd1,Col18a1,Col3a1,Fas,Mmp2,Spp1	---	re-entry into mitotic cell cycle | mammary gland alveolus development | activation-induced cell death of T cells | inflammatory cell apoptotic process | extrinsic apoptotic signaling pathway via death domain receptors | dendrite regeneration | regulation of myeloid cell differentiation | motor neuron apoptotic process | apoptotic signaling pathway | extrinsic apoptotic signaling pathway | necropt…
0.74293	4	6	Cd44,Hras1,Tgfb1,Trp53	Ccnd1,Col18a1,Col3a1,Fas,Mmp2,Spp1	---	re-entry into mitotic cell cycle | mammary gland alveolus development | activation-induced cell death of T cells | inflammatory cell apoptotic process | extrinsic apoptotic signaling pathway via death domain receptors | dendrite regeneration | regulation of myeloid cell differentiation | motor neuron apoptotic process | apoptotic signaling pathway | extrinsic apoptotic signaling pathway | necropt…
0.69808	3	6	Cd44,Hras1,Trp53	Ccnd1,Col18a1,Col3a1,Fas,Mmp2,Spp1	---	re-entry into mitotic cell cycle | mammary gland alveolus development | activation-induced cell death of T cells | inflammatory cell apoptotic process | extrinsic apoptotic signaling pathway via death domain receptors | dendrite regeneration | regulation of myeloid cell differentiation | motor neuron apoptotic process | apoptotic signaling pathway | extrinsic apoptotic signaling pathway | necropt…
0.91998	3	6	Cd44,Tgfb1,Trp53	Ccnd1,Col18a1,Col3a1,Fas,Mmp2,Spp1	---	re-entry into mitotic cell cycle | mammary gland alveolus development | activation-induced cell death of T cells | inflammatory cell apoptotic process | extrinsic apoptotic signaling pathway via death domain receptors | dendrite regeneration | regulation of myeloid cell differentiation | motor neuron apoptotic process | apoptotic signaling pathway | extrinsic apoptotic signaling pathway | necropt…
0.89016	2	6	Cd44,Trp53	Ccnd1,Col18a1,Col3a1,Fas,Mmp2,Spp1	---	re-entry into mitotic cell cycle | mammary gland alveolus development | activation-induced cell death of T cells | inflammatory cell apoptotic process | extrinsic apoptotic signaling pathway via death domain receptors | dendrite regeneration | regulation of myeloid cell differentiation | motor neuron apoptotic process | apoptotic signaling pathway | extrinsic apoptotic signaling pathway | necropt…
0.71046	3	6	Cebpa,Foxa2,Hnf4a	Cpt1a,G6pc,Hnf1b,Nr1i2,Ppara,Pparg	carnitine O-palmitoyltransferase activity | glucose-6-phosphatase activity | steroid hormone receptor activity | ligand-activated sequence-specific DNA binding RNA polymerase II transcription factor activity | ligand-dependent nuclear receptor transcription coactivator activity	triglyceride metabolic process | carnitine metabolic process | glucose-6-phosphate transport | phosphorylated carbohydrate dephosphorylation | glucose 6-phosphate metabolic process | endoderm development | regulation of pronephros size | pronephric nephron tubule development | regulation of endodermal cell fate specification | ureteric bud elongation | hepatoblast differentiation | negative regul…
0.61978	3	6	Cebpa,Hnf4a,Pparg	Agt,Cpt1a,G6pc,Ppara,Pparg,Spp1	type 1 angiotensin receptor binding | type 2 angiotensin receptor binding | carnitine O-palmitoyltransferase activity | glucose-6-phosphatase activity | steroid hormone receptor activity | ligand-activated sequence-specific DNA binding RNA polymerase II transcription factor activity | ligand-dependent nuclear receptor transcription coactivator activity	ovarian follicle rupture | regulation of systemic arterial blood pressure by circulatory renin-angiotensin | angiotensin mediated vasoconstriction involved in regulation of systemic arterial blood pressure | renal response to blood flow involved in circulatory renin-angiotensin regulation of systemic arterial blood pressure | renin-angiotensin regulation of aldosterone production | regulation of …
0.798	4	6	Ctnnb1,Htt,Tgfb1,Trp53	Bmp1,Ccnd1,Mmp2,Serpina3n,Sgk1,Spp1	3-phosphoinositide-dependent protein kinase binding	re-entry into mitotic cell cycle | mammary gland alveolus development | peripheral nervous system axon regeneration | glucocorticoid mediated signaling pathway
-0.74289	2	6	Ctnnb1,Igf1	Bgn,Ccnd1,Igfbp2,Lpl,Mmp2,Spp1	extracellular matrix binding | insulin-like growth factor I binding | insulin-like growth factor II binding | lipoprotein lipase activity | triglyceride lipase activity | triglyceride binding	re-entry into mitotic cell cycle | mammary gland alveolus development | triglyceride catabolic process | peripheral nervous system axon regeneration
0.7975	4	6	Ctnnb1,Sp1,Tgfb1,Trp53	Ccnd1,Cxcl12,Fas,Mmp2,Sgk1,Spp1	3-phosphoinositide-dependent protein kinase binding	re-entry into mitotic cell cycle | mammary gland alveolus development | negative regulation of leukocyte tethering or rolling | activation-induced cell death of T cells | inflammatory cell apoptotic process | extrinsic apoptotic signaling pathway via death domain receptors | dendrite regeneration | regulation of myeloid cell differentiation | motor neuron apoptotic process | apoptotic signaling p…
0.79191	3	6	Ctnnb1,Sp1,Trp53	Ccnd1,Cxcl12,Fas,Mmp2,Sgk1,Spp1	3-phosphoinositide-dependent protein kinase binding	re-entry into mitotic cell cycle | mammary gland alveolus development | negative regulation of leukocyte tethering or rolling | activation-induced cell death of T cells | inflammatory cell apoptotic process | extrinsic apoptotic signaling pathway via death domain receptors | dendrite regeneration | regulation of myeloid cell differentiation | motor neuron apoptotic process | apoptotic signaling p…
-0.80889	2	6	Egfr,Erbb2	Ccnd1,Col3a1,Cxcl12,Hp,Igfbp3,Serpina3n	hemoglobin binding | protein tyrosine phosphatase activator activity | insulin-like growth factor I binding | insulin-like growth factor II binding	re-entry into mitotic cell cycle | mammary gland alveolus development | negative regulation of leukocyte tethering or rolling | negative regulation of hydrogen peroxide catabolic process
0.71374	4	6	Erbb2,Hras1,Tgfb1,Trp53	Bmp1,Ccnd1,Col18a1,Col3a1,Cxcl12,Serpina3n	---	re-entry into mitotic cell cycle | mammary gland alveolus development | negative regulation of leukocyte tethering or rolling
0.84597	4	6	Erbb2,Htt,Tgfb1,Trp53	Bmp1,Ccnd1,Col18a1,Pparg,Serpina3n,Tgfbi	ligand-dependent nuclear receptor transcription coactivator activity	re-entry into mitotic cell cycle | fat cell differentiation | mammary gland alveolus development | negative regulation of receptor biosynthetic process | regulation of fat cell differentiation | positive regulation of fat cell differentiation | low-density lipoprotein particle receptor biosynthetic process | response to low-density lipoprotein particle | negative regulation of interferon-gamma-me…
0.807	3	6	Erbb2,Htt,Trp53	Bmp1,Ccnd1,Col18a1,Pparg,Serpina3n,Tgfbi	ligand-dependent nuclear receptor transcription coactivator activity	re-entry into mitotic cell cycle | fat cell differentiation | mammary gland alveolus development | negative regulation of receptor biosynthetic process | regulation of fat cell differentiation | positive regulation of fat cell differentiation | low-density lipoprotein particle receptor biosynthetic process | response to low-density lipoprotein particle | negative regulation of interferon-gamma-me…
0.82662	3	6	Erbb2,Sp1,Tgfb1	Ccnd1,Cxcl12,Igfbp3,Kdr,Scarb1,Thbd	protein tyrosine phosphatase activator activity | growth factor binding | insulin-like growth factor I binding | insulin-like growth factor II binding | vascular endothelial growth factor-activated receptor activity | high-density lipoprotein particle binding | low-density lipoprotein particle binding | apolipoprotein binding | apolipoprotein A-I binding | high-density lipoprotein particle recept…	re-entry into mitotic cell cycle | mammary gland alveolus development | negative regulation of leukocyte tethering or rolling | endothelium development | vascular endothelial growth factor signaling pathway | endothelial cell differentiation | vascular endothelial growth factor receptor signaling pathway | blood vessel endothelial cell differentiation | regulation of hematopoietic progenitor cell…
0.70078	2	6	Erbb2,Stat3	Ccnd1,Col3a1,Hp,Kdr,Serpina3n,Thbd	hemoglobin binding | vascular endothelial growth factor-activated receptor activity | growth factor binding	re-entry into mitotic cell cycle | mammary gland alveolus development | negative regulation of hydrogen peroxide catabolic process | endothelium development | vascular endothelial growth factor signaling pathway | endothelial cell differentiation | vascular endothelial growth factor receptor signaling pathway | blood vessel endothelial cell differentiation | regulation of hematopoietic progenitor…
0.73256	4	6	Foxa2,Hnf4a,Ppara,Pparg	Apoa1,Ccnd1,Cpt1a,G6pc,Ppara,Pparg	lipid transporter activity | high-density lipoprotein particle binding | cholesterol transporter activity | apolipoprotein A-I receptor binding | phosphatidylcholine-sterol O-acyltransferase activator activity | high-density lipoprotein particle receptor binding | carnitine O-palmitoyltransferase activity | glucose-6-phosphatase activity | steroid hormone receptor activity | ligand-activated sequ…	cholesterol metabolic process | positive regulation of cholesterol esterification | negative regulation of very-low-density lipoprotein particle remodeling | cholesterol transport | regulation of Cdc42 protein signal transduction | cholesterol efflux | phospholipid efflux | high-density lipoprotein particle assembly | lipoprotein biosynthetic process | cholesterol homeostasis | reverse cholestero…
0.77272	4	6	Foxa2,Hnf4a,Pparg,Rxra	Apoa1,Ccnd1,Cpt1a,Ppara,Pparg,Slc2a2	lipid transporter activity | high-density lipoprotein particle binding | cholesterol transporter activity | apolipoprotein A-I receptor binding | phosphatidylcholine-sterol O-acyltransferase activator activity | high-density lipoprotein particle receptor binding | carnitine O-palmitoyltransferase activity | steroid hormone receptor activity | ligand-activated sequence-specific DNA binding RNA pol…	cholesterol metabolic process | positive regulation of cholesterol esterification | negative regulation of very-low-density lipoprotein particle remodeling | cholesterol transport | regulation of Cdc42 protein signal transduction | cholesterol efflux | phospholipid efflux | high-density lipoprotein particle assembly | lipoprotein biosynthetic process | reverse cholesterol transport | negative reg…
0.60498	2	6	Gpd1,Slc25a13	Acnat2,App,Ccnd1,Cyp2b9,Gpd2,Serpina3n	transition metal ion binding | glycerol-3-phosphate dehydrogenase activity | sn-glycerol-3-phosphate:ubiquinone oxidoreductase activity | sn-glycerol-3-phosphate:ubiquinone-8 oxidoreductase activity	axon cargo transport | adult locomotory behavior | positive regulation of G2/M transition of mitotic cell cycle | dendrite development | regulation of protein binding | collateral sprouting in absence of injury | synaptic growth at neuromuscular junction | smooth endoplasmic reticulum calcium ion homeostasis | re-entry into mitotic cell cycle | mammary gland alveolus development | glycerol-3-phos…
0.6114	3	6	Hnf4a,Nr0b2,Pparg	Agt,Apoa1,Cpt1a,G6pc,Pparg,Scarb1	type 1 angiotensin receptor binding | type 2 angiotensin receptor binding | lipid transporter activity | high-density lipoprotein particle binding | cholesterol transporter activity | apolipoprotein A-I receptor binding | phosphatidylcholine-sterol O-acyltransferase activator activity | high-density lipoprotein particle receptor binding | carnitine O-palmitoyltransferase activity | glucose-6-phos…	ovarian follicle rupture | regulation of systemic arterial blood pressure by circulatory renin-angiotensin | angiotensin mediated vasoconstriction involved in regulation of systemic arterial blood pressure | renal response to blood flow involved in circulatory renin-angiotensin regulation of systemic arterial blood pressure | renin-angiotensin regulation of aldosterone production | regulation of …
-0.63136	2	6	Hnf4a,Ppard	Acy1,Apoa1,Cpt1a,Lrp5,Pparg,Slc25a20	lipid transporter activity | high-density lipoprotein particle binding | cholesterol transporter activity | apolipoprotein A-I receptor binding | phosphatidylcholine-sterol O-acyltransferase activator activity | high-density lipoprotein particle receptor binding | carnitine O-palmitoyltransferase activity | ligand-dependent nuclear receptor transcription coactivator activity	cholesterol metabolic process | positive regulation of cholesterol esterification | negative regulation of very-low-density lipoprotein particle remodeling | cholesterol transport | regulation of Cdc42 protein signal transduction | cholesterol efflux | phospholipid efflux | high-density lipoprotein particle assembly | lipoprotein biosynthetic process | cholesterol homeostasis | reverse cholestero…
0.68908	2	6	Hras1,Kras	Ccdc80,Ccnd1,Col3a1,Eln,Mmp2,Serpina3n	---	re-entry into mitotic cell cycle | mammary gland alveolus development | peripheral nervous system axon regeneration
-0.67447	2	6	Htt,Igf1	App,Ccnd1,Mmp2,Pparg,Spp1,Tgfbi	transition metal ion binding | ligand-dependent nuclear receptor transcription coactivator activity | extracellular matrix binding	axon cargo transport | adult locomotory behavior | positive regulation of G2/M transition of mitotic cell cycle | dendrite development | regulation of protein binding | collateral sprouting in absence of injury | synaptic growth at neuromuscular junction | smooth endoplasmic reticulum calcium ion homeostasis | re-entry into mitotic cell cycle | fat cell differentiation | mammary gland alveolus de…
0.73556	2	6	Htt,Myc	App,Ccnd1,Col4a2,Ppara,Sgk1,Spp1	transition metal ion binding | 3-phosphoinositide-dependent protein kinase binding	axon cargo transport | adult locomotory behavior | positive regulation of G2/M transition of mitotic cell cycle | dendrite development | regulation of protein binding | collateral sprouting in absence of injury | synaptic growth at neuromuscular junction | smooth endoplasmic reticulum calcium ion homeostasis | re-entry into mitotic cell cycle | mammary gland alveolus development | negative regula…
-0.77368	2	6	Htt,Rxra	Apoa1,App,Ccnd1,Ppara,Pparg,Spp1	lipid transporter activity | high-density lipoprotein particle binding | cholesterol transporter activity | apolipoprotein A-I receptor binding | phosphatidylcholine-sterol O-acyltransferase activator activity | high-density lipoprotein particle receptor binding | transition metal ion binding | steroid hormone receptor activity | ligand-activated sequence-specific DNA binding RNA polymerase II tr…	cholesterol metabolic process | positive regulation of cholesterol esterification | negative regulation of very-low-density lipoprotein particle remodeling | cholesterol transport | regulation of Cdc42 protein signal transduction | cholesterol efflux | phospholipid efflux | high-density lipoprotein particle assembly | lipoprotein biosynthetic process | reverse cholesterol transport | negative reg…
0.94228	3	6	Htt,Smarca4,Trp53	Apoa1,Ccnd1,Mmp2,Pparg,Socs2,Spp1	lipid transporter activity | high-density lipoprotein particle binding | cholesterol transporter activity | apolipoprotein A-I receptor binding | phosphatidylcholine-sterol O-acyltransferase activator activity | high-density lipoprotein particle receptor binding | ligand-dependent nuclear receptor transcription coactivator activity | JAK pathway signal transduction adaptor activity	cholesterol metabolic process | positive regulation of cholesterol esterification | negative regulation of very-low-density lipoprotein particle remodeling | cholesterol transport | regulation of Cdc42 protein signal transduction | cholesterol efflux | phospholipid efflux | high-density lipoprotein particle assembly | lipoprotein biosynthetic process | reverse cholesterol transport | negative reg…
0.88234	2	6	Htt,Sp1	Apoa1,Ccnd1,Mmp2,Ngfr,Sgk1,Spp1	lipid transporter activity | high-density lipoprotein particle binding | cholesterol transporter activity | apolipoprotein A-I receptor binding | phosphatidylcholine-sterol O-acyltransferase activator activity | high-density lipoprotein particle receptor binding | death receptor activity | nerve growth factor binding | preprotein binding | 3-phosphoinositide-dependent protein kinase binding	cholesterol metabolic process | positive regulation of cholesterol esterification | negative regulation of very-low-density lipoprotein particle remodeling | cholesterol transport | regulation of Cdc42 protein signal transduction | cholesterol efflux | phospholipid efflux | high-density lipoprotein particle assembly | positive regulation of Rho protein signal transduction | lipoprotein biosynthet…
0.76572	2	6	Igf2,Tgfb1	Ccnd1,Igfbp2,Igfbp3,Ngf,Spp1,Tgfbi	insulin-like growth factor I binding | insulin-like growth factor II binding | protein tyrosine phosphatase activator activity | nerve growth factor receptor binding | extracellular matrix binding	re-entry into mitotic cell cycle | mammary gland alveolus development | positive regulation of neuron maturation | positive regulation of neurotrophin TRK receptor signaling pathway
0.78206	2	6	Insr,Lepr	Lepr,Mmp2,Ppara,Pparg,Scarb1,Socs2	steroid hormone receptor activity | ligand-activated sequence-specific DNA binding RNA polymerase II transcription factor activity | ligand-dependent nuclear receptor transcription coactivator activity | high-density lipoprotein particle binding | low-density lipoprotein particle binding | apolipoprotein binding | apolipoprotein A-I binding | high-density lipoprotein particle receptor activity | …	peripheral nervous system axon regeneration | negative regulation of macrophage derived foam cell differentiation | negative regulation of receptor biosynthetic process | negative regulation of cholesterol storage | negative regulation of sequestering of triglyceride | intracellular receptor signaling pathway | positive regulation of fatty acid oxidation | regulation of glycolytic by positive reg…
0.69633	2	6	Irs1,Pparg	Ccnd1,G6pc,Lpl,Pparg,Ptprf,Spp1	glucose-6-phosphatase activity | phosphate ion binding | lipoprotein lipase activity | triglyceride lipase activity | triglyceride binding | ligand-dependent nuclear receptor transcription coactivator activity | transmembrane receptor protein tyrosine phosphatase activity | chondroitin sulfate proteoglycan binding	re-entry into mitotic cell cycle | fat cell differentiation | mammary gland alveolus development | glucose-6-phosphate transport | phosphorylated carbohydrate dephosphorylation | glucose 6-phosphate metabolic process | triglyceride catabolic process | negative regulation of receptor biosynthetic process | regulation of fat cell differentiation | positive regulation of fat cell differentiation | l…
0.87278	3	6	Kras,Tgfb1,Trp53	Ccnd1,Col3a1,Igfbp2,Mmp2,Pparg,Serpina3n	insulin-like growth factor I binding | insulin-like growth factor II binding | ligand-dependent nuclear receptor transcription coactivator activity	re-entry into mitotic cell cycle | fat cell differentiation | mammary gland alveolus development | peripheral nervous system axon regeneration | negative regulation of receptor biosynthetic process | regulation of fat cell differentiation | positive regulation of fat cell differentiation | low-density lipoprotein particle receptor biosynthetic process | response to low-density lipoprotein particl…
0.8126	3	6	Lepr,Ppara,Pparg	Apoa1,Igfbp3,Lpl,Ppara,Pparg,Scarb1	lipid transporter activity | high-density lipoprotein particle binding | cholesterol transporter activity | apolipoprotein A-I receptor binding | phosphatidylcholine-sterol O-acyltransferase activator activity | high-density lipoprotein particle receptor binding | protein tyrosine phosphatase activator activity | insulin-like growth factor I binding | insulin-like growth factor II binding | lipop…	endothelial cell proliferation | cholesterol metabolic process | positive regulation of cholesterol esterification | negative regulation of very-low-density lipoprotein particle remodeling | cholesterol transport | regulation of Cdc42 protein signal transduction | cholesterol efflux | phospholipid efflux | very-low-density lipoprotein particle remodeling | high-density lipoprotein particle assemb…
0.63555	3	6	Lpl,Ppara,Pparg	Apoa1,Cpt1a,Lpl,Ppara,Scarb1,Slc27a1	lipid transporter activity | high-density lipoprotein particle binding | cholesterol transporter activity | apolipoprotein A-I receptor binding | phosphatidylcholine-sterol O-acyltransferase activator activity | high-density lipoprotein particle receptor binding | carnitine O-palmitoyltransferase activity | lipoprotein lipase activity | triglyceride lipase activity | triglyceride binding | apolip…	endothelial cell proliferation | phosphatidylcholine biosynthetic process | lipid transport | cholesterol metabolic process | positive regulation of cholesterol esterification | negative regulation of very-low-density lipoprotein particle remodeling | cholesterol transport | regulation of Cdc42 protein signal transduction | cholesterol efflux | phospholipid efflux | very-low-density lipoprotein p…
0.8616	2	6	Mapk1,Tgfb1	Anpep,Ccnd1,Igfbp7,Mmp2,Nt5e,Spp1	5'-nucleotidase activity	re-entry into mitotic cell cycle | mammary gland alveolus development | peripheral nervous system axon regeneration | AMP catabolic process | adenosine biosynthetic process
0.93572	2	6	Mapk1,Trp53	Ccnd1,Igfbp7,Mmp2,Serpina3g,Socs2,Spp1	JAK pathway signal transduction adaptor activity	re-entry into mitotic cell cycle | lactation | mammary gland alveolus development | peripheral nervous system axon regeneration | negative regulation of multicellular organism growth
0.62748	2	6	Myc,Rela	App,Casp8,Ccnd1,Fas,Fcgrt,Ugt1a1	transition metal ion binding | death effector domain binding | cysteine-type endopeptidase activity involved in apoptotic process | cysteine-type endopeptidase activity involved in apoptotic signaling pathway | beta-2-microglobulin binding | glucuronosyltransferase activity	axon cargo transport | adult locomotory behavior | positive regulation of G2/M transition of mitotic cell cycle | dendrite development | regulation of protein binding | collateral sprouting in absence of injury | synaptic growth at neuromuscular junction | smooth endoplasmic reticulum calcium ion homeostasis | extrinsic apoptotic signaling pathway via death domain receptors | macrophage different…
-0.86975	2	6	Myc,Rxra	App,Ccnd1,Cpt1a,Ppara,Slc2a2,Spp1	transition metal ion binding | carnitine O-palmitoyltransferase activity | glucose transmembrane transporter activity | dehydroascorbic acid transporter activity | D-glucose transmembrane transporter activity	axon cargo transport | adult locomotory behavior | positive regulation of G2/M transition of mitotic cell cycle | dendrite development | regulation of protein binding | collateral sprouting in absence of injury | synaptic growth at neuromuscular junction | smooth endoplasmic reticulum calcium ion homeostasis | re-entry into mitotic cell cycle | mammary gland alveolus development | carnitine metab…
0.8964	3	6	Myc,Sp1,Sp3	Ccnd1,Fas,Kdr,Scarb1,Sgk1,Tgm1	vascular endothelial growth factor-activated receptor activity | growth factor binding | high-density lipoprotein particle binding | low-density lipoprotein particle binding | apolipoprotein binding | apolipoprotein A-I binding | high-density lipoprotein particle receptor activity | 3-phosphoinositide-dependent protein kinase binding	re-entry into mitotic cell cycle | mammary gland alveolus development | activation-induced cell death of T cells | inflammatory cell apoptotic process | extrinsic apoptotic signaling pathway via death domain receptors | dendrite regeneration | regulation of myeloid cell differentiation | motor neuron apoptotic process | apoptotic signaling pathway | extrinsic apoptotic signaling pathway | necropt…
0.83736	3	6	Myc,Sp1,Tgfb1	Ccnd1,Fas,Kdr,Scarb1,Sgk1,Spp1	vascular endothelial growth factor-activated receptor activity | growth factor binding | high-density lipoprotein particle binding | low-density lipoprotein particle binding | apolipoprotein binding | apolipoprotein A-I binding | high-density lipoprotein particle receptor activity | 3-phosphoinositide-dependent protein kinase binding	re-entry into mitotic cell cycle | mammary gland alveolus development | activation-induced cell death of T cells | inflammatory cell apoptotic process | extrinsic apoptotic signaling pathway via death domain receptors | dendrite regeneration | regulation of myeloid cell differentiation | motor neuron apoptotic process | apoptotic signaling pathway | extrinsic apoptotic signaling pathway | necropt…
0.86135	2	6	Myc,Sp3	Ccnd1,Fas,Kdr,Scarb1,Sgk1,Tgm1	vascular endothelial growth factor-activated receptor activity | growth factor binding | high-density lipoprotein particle binding | low-density lipoprotein particle binding | apolipoprotein binding | apolipoprotein A-I binding | high-density lipoprotein particle receptor activity | 3-phosphoinositide-dependent protein kinase binding	re-entry into mitotic cell cycle | mammary gland alveolus development | activation-induced cell death of T cells | inflammatory cell apoptotic process | extrinsic apoptotic signaling pathway via death domain receptors | dendrite regeneration | regulation of myeloid cell differentiation | motor neuron apoptotic process | apoptotic signaling pathway | extrinsic apoptotic signaling pathway | necropt…
0.9313	2	6	Myd88,Tgfb1	Cd83,Cxcl12,Il18,Mmp2,Scarb1,Spp1	high-density lipoprotein particle binding | low-density lipoprotein particle binding | apolipoprotein binding | apolipoprotein A-I binding | high-density lipoprotein particle receptor activity	negative regulation of leukocyte tethering or rolling | sleep | positive regulation of interferon-gamma production | negative regulation of neutrophil apoptotic process | T-helper 1 type immune response | interferon-gamma biosynthetic process | interleukin-13 biosynthetic process | positive regulation of NK T cell proliferation | positive regulation of male germ cell proliferation | positive regu…
0.81502	2	6	Nfkb1,Tgfb1	Adora1,App,Ccnd1,Fas,Igfbp3,Il18	transition metal ion binding | protein tyrosine phosphatase activator activity | insulin-like growth factor I binding | insulin-like growth factor II binding	regulation of glomerular filtration | positive regulation of nucleoside transport | negative regulation of neurotrophin production | negative regulation of circadian sleep/wake cycle, sleep | negative regulation of circadian sleep/wake cycle, non-REM sleep | negative regulation of cardiac muscle contraction | negative regulation of long term synaptic depression | axon cargo transport | adult loco…
0.78842	2	6	Nr1i2,Ppara	Cpt1a,Hmgcs2,Nr1i2,Ppara,Pparg,Scarb1	carnitine O-palmitoyltransferase activity | hydroxymethylglutaryl-CoA synthase activity | steroid hormone receptor activity | ligand-activated sequence-specific DNA binding RNA polymerase II transcription factor activity | ligand-dependent nuclear receptor transcription coactivator activity | high-density lipoprotein particle binding | low-density lipoprotein particle binding | apolipoprotein bin…	carnitine metabolic process | intracellular receptor signaling pathway | negative regulation of macrophage derived foam cell differentiation | negative regulation of receptor biosynthetic process | negative regulation of cholesterol storage | negative regulation of sequestering of triglyceride | positive regulation of fatty acid oxidation | regulation of glycolytic by positive regulation of trans…
0.8552	3	6	Rela,Tgfb1,Trp53	App,Casp8,Ccnd1,Fas,Igfbp2,Pparg	transition metal ion binding | death effector domain binding | cysteine-type endopeptidase activity involved in apoptotic process | cysteine-type endopeptidase activity involved in apoptotic signaling pathway | insulin-like growth factor I binding | insulin-like growth factor II binding | ligand-dependent nuclear receptor transcription coactivator activity	axon cargo transport | adult locomotory behavior | positive regulation of G2/M transition of mitotic cell cycle | dendrite development | regulation of protein binding | collateral sprouting in absence of injury | synaptic growth at neuromuscular junction | smooth endoplasmic reticulum calcium ion homeostasis | extrinsic apoptotic signaling pathway via death domain receptors | macrophage different…
-0.76123	2	6	Rxra,Sp1	Apoa1,Ccnd1,Eng,Lpl,Spp1,Thbd	lipid transporter activity | high-density lipoprotein particle binding | cholesterol transporter activity | apolipoprotein A-I receptor binding | phosphatidylcholine-sterol O-acyltransferase activator activity | high-density lipoprotein particle receptor binding | transforming growth factor beta receptor, cytoplasmic mediator activity | type II transforming growth factor beta receptor binding | l…	cholesterol metabolic process | positive regulation of cholesterol esterification | negative regulation of very-low-density lipoprotein particle remodeling | cholesterol transport | regulation of Cdc42 protein signal transduction | cholesterol efflux | phospholipid efflux | very-low-density lipoprotein particle remodeling | high-density lipoprotein particle assembly | lipoprotein biosynthetic pro…
0.98589	2	6	Smarca4,Trp53	Apoa1,Ccnd1,Mmp2,Pparg,Socs2,Spp1	lipid transporter activity | high-density lipoprotein particle binding | cholesterol transporter activity | apolipoprotein A-I receptor binding | phosphatidylcholine-sterol O-acyltransferase activator activity | high-density lipoprotein particle receptor binding | ligand-dependent nuclear receptor transcription coactivator activity | JAK pathway signal transduction adaptor activity	cholesterol metabolic process | positive regulation of cholesterol esterification | negative regulation of very-low-density lipoprotein particle remodeling | cholesterol transport | regulation of Cdc42 protein signal transduction | cholesterol efflux | phospholipid efflux | high-density lipoprotein particle assembly | lipoprotein biosynthetic process | reverse cholesterol transport | negative reg…
0.92753	3	6	Smarcb1,Tgfb1,Trp53	Btg1,Ccnd1,Col18a1,Fas,Igfbp2,Pparg	insulin-like growth factor I binding | insulin-like growth factor II binding | ligand-dependent nuclear receptor transcription coactivator activity	re-entry into mitotic cell cycle | fat cell differentiation | mammary gland alveolus development | activation-induced cell death of T cells | inflammatory cell apoptotic process | extrinsic apoptotic signaling pathway via death domain receptors | dendrite regeneration | regulation of myeloid cell differentiation | cellular response to lithium ion | motor neuron apoptotic process | apoptotic signa…
0.65008	3	6	Sp1,Tgfb1,Tgfbr2	Ccnd1,Kdr,Mmp2,Pth1r,Spp1,Thbd	vascular endothelial growth factor-activated receptor activity | growth factor binding | parathyroid hormone receptor activity	re-entry into mitotic cell cycle | mammary gland alveolus development | endothelium development | vascular endothelial growth factor signaling pathway | endothelial cell differentiation | vascular endothelial growth factor receptor signaling pathway | blood vessel endothelial cell differentiation | regulation of hematopoietic progenitor cell differentiation | peripheral nervous system axon regene…
0.94265	2	6	Sp1,Yy1	Cxcl12,Fas,Kdr,Mmp2,Ngfr,Scarb1	vascular endothelial growth factor-activated receptor activity | growth factor binding | death receptor activity | nerve growth factor binding | preprotein binding | high-density lipoprotein particle binding | low-density lipoprotein particle binding | apolipoprotein binding | apolipoprotein A-I binding | high-density lipoprotein particle receptor activity	negative regulation of leukocyte tethering or rolling | activation-induced cell death of T cells | inflammatory cell apoptotic process | extrinsic apoptotic signaling pathway via death domain receptors | dendrite regeneration | regulation of myeloid cell differentiation | motor neuron apoptotic process | apoptotic signaling pathway | extrinsic apoptotic signaling pathway | necroptotic signaling p…
0.66531	2	6	Stat5a,Stat5b	Casp8,Ccnd1,Cyp2b9,Fas,Ltbr,Socs2	death effector domain binding | cysteine-type endopeptidase activity involved in apoptotic process | cysteine-type endopeptidase activity involved in apoptotic signaling pathway | JAK pathway signal transduction adaptor activity	extrinsic apoptotic signaling pathway via death domain receptors | macrophage differentiation | TRAIL-activated apoptotic signaling pathway | negative regulation of necroptotic process | apoptotic signaling pathway | extrinsic apoptotic signaling pathway | hepatocyte apoptotic process | regulation of apoptotic signaling pathway | re-entry into mitotic cell cycle | lactation | mammary gland alveol…
-0.65119	2	5	Acox1,Tgfb1	Col4a2,Cxcl12,Igfbp2,Lpl,Sgk1	insulin-like growth factor I binding | insulin-like growth factor II binding | lipoprotein lipase activity | triglyceride lipase activity | triglyceride binding | 3-phosphoinositide-dependent protein kinase binding	negative regulation of leukocyte tethering or rolling | triglyceride catabolic process | glucocorticoid mediated signaling pathway
-0.74323	2	5	Acox1,Trp53	Acadvl,Cxcl12,G6pc,Igfbp2,Sgk1	glucose-6-phosphatase activity | insulin-like growth factor I binding | insulin-like growth factor II binding | 3-phosphoinositide-dependent protein kinase binding	fatty acid beta-oxidation using acyl-CoA dehydrogenase | negative regulation of leukocyte tethering or rolling | glucose-6-phosphate transport | phosphorylated carbohydrate dephosphorylation | glucose 6-phosphate metabolic process | glucocorticoid mediated signaling pathway
0.62554	2	5	Agt,Agtr1a	Agt,Agtr1a,Ccnd1,Col3a1,Cp	type 1 angiotensin receptor binding | type 2 angiotensin receptor binding | angiotensin type I receptor activity | bradykinin receptor binding	ovarian follicle rupture | blood vessel development | kidney development | regulation of systemic arterial blood pressure by circulatory renin-angiotensin | angiotensin mediated vasoconstriction involved in regulation of systemic arterial blood pressure | renal response to blood flow involved in circulatory renin-angiotensin regulation of systemic arterial blood pressure | renin-angiotensin regul…
0.81962	2	5	Agt,App	Ccnd1,Eng,Mmp2,Pparg,Scarb1	transforming growth factor beta receptor, cytoplasmic mediator activity | type II transforming growth factor beta receptor binding | ligand-dependent nuclear receptor transcription coactivator activity | high-density lipoprotein particle binding | low-density lipoprotein particle binding | apolipoprotein binding | apolipoprotein A-I binding | high-density lipoprotein particle receptor activity	re-entry into mitotic cell cycle | fat cell differentiation | mammary gland alveolus development | cell migration involved in endocardial cushion formation | regulation of transforming growth factor beta receptor signaling pathway | extracellular matrix constituent secretion | detection of hypoxia | peripheral nervous system axon regeneration | negative regulation of receptor biosynthetic process…
0.7228	3	5	Agt,Hnf4a,Pparg	Agt,Ccnd1,Pparg,Scarb1,Spp1	type 1 angiotensin receptor binding | type 2 angiotensin receptor binding | ligand-dependent nuclear receptor transcription coactivator activity | high-density lipoprotein particle binding | low-density lipoprotein particle binding | apolipoprotein binding | apolipoprotein A-I binding | high-density lipoprotein particle receptor activity	ovarian follicle rupture | regulation of systemic arterial blood pressure by circulatory renin-angiotensin | angiotensin mediated vasoconstriction involved in regulation of systemic arterial blood pressure | renal response to blood flow involved in circulatory renin-angiotensin regulation of systemic arterial blood pressure | renin-angiotensin regulation of aldosterone production | regulation of …
-0.64792	2	5	Agt,Ikbkg	Cp,Ngf,Pparg,Sgk1,Sod3	copper ion binding | nerve growth factor receptor binding | ligand-dependent nuclear receptor transcription coactivator activity | 3-phosphoinositide-dependent protein kinase binding	copper ion transport | response to copper ion | positive regulation of neuron maturation | positive regulation of neurotrophin TRK receptor signaling pathway | negative regulation of receptor biosynthetic process | regulation of fat cell differentiation | positive regulation of fat cell differentiation | low-density lipoprotein particle receptor biosynthetic process | response to low-density lipo…
0.92409	2	5	Agt,Ppara	Ccnd1,Hsd3b3,Igfbp3,Pparg,Scarb1	3-beta-hydroxy-delta5-steroid dehydrogenase activity | protein tyrosine phosphatase activator activity | insulin-like growth factor I binding | insulin-like growth factor II binding | ligand-dependent nuclear receptor transcription coactivator activity | high-density lipoprotein particle binding | low-density lipoprotein particle binding | apolipoprotein binding | apolipoprotein A-I binding | hig…	re-entry into mitotic cell cycle | fat cell differentiation | mammary gland alveolus development | negative regulation of receptor biosynthetic process | regulation of fat cell differentiation | positive regulation of fat cell differentiation | low-density lipoprotein particle receptor biosynthetic process | response to low-density lipoprotein particle | negative regulation of interferon-gamma-me…
0.63437	2	5	Ahr,Fas	Casp8,Col3a1,Col4a2,Fas,Spp1	death effector domain binding | cysteine-type endopeptidase activity involved in apoptotic process | cysteine-type endopeptidase activity involved in apoptotic signaling pathway	extrinsic apoptotic signaling pathway via death domain receptors | macrophage differentiation | TRAIL-activated apoptotic signaling pathway | negative regulation of necroptotic process | apoptotic signaling pathway | extrinsic apoptotic signaling pathway | hepatocyte apoptotic process | regulation of apoptotic signaling pathway | activation-induced cell death of T cells | inflammatory cell apopto…
0.69267	2	5	Ahr,Fgfr2	Ccnd1,Col4a2,Fas,Spp1,Vegfc	vascular endothelial growth factor receptor 3 binding	re-entry into mitotic cell cycle | mammary gland alveolus development | activation-induced cell death of T cells | inflammatory cell apoptotic process | extrinsic apoptotic signaling pathway via death domain receptors | dendrite regeneration | regulation of myeloid cell differentiation | motor neuron apoptotic process | apoptotic signaling pathway | extrinsic apoptotic signaling pathway | necropt…
0.64365	2	5	Ahr,Ikbkb	Casp8,Ccnd1,Dcn,Fas,Mmp2	death effector domain binding | cysteine-type endopeptidase activity involved in apoptotic process | cysteine-type endopeptidase activity involved in apoptotic signaling pathway	extrinsic apoptotic signaling pathway via death domain receptors | macrophage differentiation | TRAIL-activated apoptotic signaling pathway | negative regulation of necroptotic process | apoptotic signaling pathway | extrinsic apoptotic signaling pathway | hepatocyte apoptotic process | regulation of apoptotic signaling pathway | re-entry into mitotic cell cycle | mammary gland alveolus developme…
0.887	2	5	Ahr,Ngf	App,Ccnd1,Fas,Mmp2,Pparg	transition metal ion binding | ligand-dependent nuclear receptor transcription coactivator activity	axon cargo transport | adult locomotory behavior | positive regulation of G2/M transition of mitotic cell cycle | dendrite development | regulation of protein binding | collateral sprouting in absence of injury | synaptic growth at neuromuscular junction | smooth endoplasmic reticulum calcium ion homeostasis | re-entry into mitotic cell cycle | fat cell differentiation | mammary gland alveolus de…
0.80579	2	5	Ahr,Pparg	App,Ccnd1,Hp,Pparg,Spp1	transition metal ion binding | hemoglobin binding | ligand-dependent nuclear receptor transcription coactivator activity	axon cargo transport | adult locomotory behavior | positive regulation of G2/M transition of mitotic cell cycle | dendrite development | regulation of protein binding | collateral sprouting in absence of injury | synaptic growth at neuromuscular junction | smooth endoplasmic reticulum calcium ion homeostasis | re-entry into mitotic cell cycle | fat cell differentiation | mammary gland alveolus de…
0.74842	2	5	Akt1,Htt	Ccnd1,Mmp2,Ppara,Pparg,Spp1	steroid hormone receptor activity | ligand-activated sequence-specific DNA binding RNA polymerase II transcription factor activity | ligand-dependent nuclear receptor transcription coactivator activity	re-entry into mitotic cell cycle | fat cell differentiation | mammary gland alveolus development | peripheral nervous system axon regeneration | negative regulation of macrophage derived foam cell differentiation | negative regulation of receptor biosynthetic process | negative regulation of cholesterol storage | negative regulation of sequestering of triglyceride | intracellular receptor signali…
0.78396	2	5	Akt1,Sp1	Ccnd1,Fas,Kdr,Mmp2,Spp1	vascular endothelial growth factor-activated receptor activity | growth factor binding	re-entry into mitotic cell cycle | mammary gland alveolus development | activation-induced cell death of T cells | inflammatory cell apoptotic process | extrinsic apoptotic signaling pathway via death domain receptors | dendrite regeneration | regulation of myeloid cell differentiation | motor neuron apoptotic process | apoptotic signaling pathway | extrinsic apoptotic signaling pathway | necropt…
0.84395	3	5	Akt1,Sp1,Tgfb1	Ccnd1,Fas,Kdr,Mmp2,Spp1	vascular endothelial growth factor-activated receptor activity | growth factor binding	re-entry into mitotic cell cycle | mammary gland alveolus development | activation-induced cell death of T cells | inflammatory cell apoptotic process | extrinsic apoptotic signaling pathway via death domain receptors | dendrite regeneration | regulation of myeloid cell differentiation | motor neuron apoptotic process | apoptotic signaling pathway | extrinsic apoptotic signaling pathway | necropt…
0.66386	2	5	Akt1,Stat3	Ccnd1,Fas,G6pc,Kdr,Mmp2	glucose-6-phosphatase activity | vascular endothelial growth factor-activated receptor activity | growth factor binding	re-entry into mitotic cell cycle | mammary gland alveolus development | activation-induced cell death of T cells | inflammatory cell apoptotic process | extrinsic apoptotic signaling pathway via death domain receptors | dendrite regeneration | regulation of myeloid cell differentiation | motor neuron apoptotic process | apoptotic signaling pathway | extrinsic apoptotic signaling pathway | necropt…
0.94275	3	5	Akt1,Tgfb1,Trp53	Ccnd1,Fas,Mmp2,Pparg,Spp1	ligand-dependent nuclear receptor transcription coactivator activity	re-entry into mitotic cell cycle | fat cell differentiation | mammary gland alveolus development | activation-induced cell death of T cells | inflammatory cell apoptotic process | extrinsic apoptotic signaling pathway via death domain receptors | dendrite regeneration | regulation of myeloid cell differentiation | cellular response to lithium ion | motor neuron apoptotic process | apoptotic signa…
0.77317	2	5	Apoe,Cebpb	Ccnd1,Cpt1a,Pparg,Scarb1,Spp1	carnitine O-palmitoyltransferase activity | ligand-dependent nuclear receptor transcription coactivator activity | high-density lipoprotein particle binding | low-density lipoprotein particle binding | apolipoprotein binding | apolipoprotein A-I binding | high-density lipoprotein particle receptor activity	re-entry into mitotic cell cycle | fat cell differentiation | mammary gland alveolus development | carnitine metabolic process | negative regulation of receptor biosynthetic process | regulation of fat cell differentiation | positive regulation of fat cell differentiation | low-density lipoprotein particle receptor biosynthetic process | response to low-density lipoprotein particle | negative reg…
-0.93327	2	5	Apoe,Erbb2	Ccnd1,Col18a1,Pparg,Scarb1,Serpina3n	ligand-dependent nuclear receptor transcription coactivator activity | high-density lipoprotein particle binding | low-density lipoprotein particle binding | apolipoprotein binding | apolipoprotein A-I binding | high-density lipoprotein particle receptor activity	re-entry into mitotic cell cycle | fat cell differentiation | mammary gland alveolus development | negative regulation of receptor biosynthetic process | regulation of fat cell differentiation | positive regulation of fat cell differentiation | low-density lipoprotein particle receptor biosynthetic process | response to low-density lipoprotein particle | negative regulation of interferon-gamma-me…
0.66351	3	5	Apoe,Foxa2,Rxra	Apoa1,Ccnd1,Cpt1a,Lpl,Pparg	lipid transporter activity | high-density lipoprotein particle binding | cholesterol transporter activity | apolipoprotein A-I receptor binding | phosphatidylcholine-sterol O-acyltransferase activator activity | high-density lipoprotein particle receptor binding | carnitine O-palmitoyltransferase activity | lipoprotein lipase activity | triglyceride lipase activity | triglyceride binding | ligand…	cholesterol metabolic process | positive regulation of cholesterol esterification | negative regulation of very-low-density lipoprotein particle remodeling | cholesterol transport | regulation of Cdc42 protein signal transduction | cholesterol efflux | phospholipid efflux | very-low-density lipoprotein particle remodeling | high-density lipoprotein particle assembly | lipoprotein biosynthetic pro…
0.60637	3	5	Apoe,Hnf4a,Rxra	Apoa1,Ccnd1,Cpt1a,Pparg,Spp1	lipid transporter activity | high-density lipoprotein particle binding | cholesterol transporter activity | apolipoprotein A-I receptor binding | phosphatidylcholine-sterol O-acyltransferase activator activity | high-density lipoprotein particle receptor binding | carnitine O-palmitoyltransferase activity | ligand-dependent nuclear receptor transcription coactivator activity	cholesterol metabolic process | positive regulation of cholesterol esterification | negative regulation of very-low-density lipoprotein particle remodeling | cholesterol transport | regulation of Cdc42 protein signal transduction | cholesterol efflux | phospholipid efflux | high-density lipoprotein particle assembly | lipoprotein biosynthetic process | reverse cholesterol transport | negative reg…
0.69198	3	5	Apoe,Igf1,Rxra	App,Ccnd1,Lpl,Pparg,Spp1	transition metal ion binding | lipoprotein lipase activity | triglyceride lipase activity | triglyceride binding | ligand-dependent nuclear receptor transcription coactivator activity	axon cargo transport | adult locomotory behavior | positive regulation of G2/M transition of mitotic cell cycle | dendrite development | regulation of protein binding | collateral sprouting in absence of injury | synaptic growth at neuromuscular junction | smooth endoplasmic reticulum calcium ion homeostasis | re-entry into mitotic cell cycle | fat cell differentiation | mammary gland alveolus de…
-0.60758	2	5	Apoe,Il1a	App,Mmp2,Pparg,Serpina3n,Spp1	transition metal ion binding | ligand-dependent nuclear receptor transcription coactivator activity	axon cargo transport | adult locomotory behavior | dendrite development | regulation of protein binding | collateral sprouting in absence of injury | synaptic growth at neuromuscular junction | smooth endoplasmic reticulum calcium ion homeostasis | peripheral nervous system axon regeneration | negative regulation of receptor biosynthetic process | regulation of fat cell differentiation | positive…
-0.75439	2	5	Apoe,Kras	Bgn,Ccnd1,Mmp2,Pparg,Serpina3n	ligand-dependent nuclear receptor transcription coactivator activity	re-entry into mitotic cell cycle | fat cell differentiation | mammary gland alveolus development | peripheral nervous system axon regeneration | negative regulation of receptor biosynthetic process | regulation of fat cell differentiation | positive regulation of fat cell differentiation | low-density lipoprotein particle receptor biosynthetic process | response to low-density lipoprotein particl…
0.77458	2	5	Apoe,Nr1h4	Abcg8,Apoa1,Mmp2,Pparg,Scarb1	sterol transporter activity | cholesterol transporter activity | lipid transporter activity | high-density lipoprotein particle binding | apolipoprotein A-I receptor binding | phosphatidylcholine-sterol O-acyltransferase activator activity | high-density lipoprotein particle receptor binding | ligand-dependent nuclear receptor transcription coactivator activity | low-density lipoprotein particle …	excretion | negative regulation of intestinal phytosterol absorption | phospholipid transport | sterol transport | cholesterol efflux | cholesterol homeostasis | negative regulation of intestinal cholesterol absorption | endothelial cell proliferation | cholesterol metabolic process | positive regulation of cholesterol esterification | negative regulation of very-low-density lipoprotein particle …
0.68608	2	5	Arhgap21,Dock8	Il15ra,Il18,Pla1a,Sh3bp5,Vnn3	pantetheine hydrolase activity	sleep | positive regulation of interferon-gamma production | negative regulation of neutrophil apoptotic process | T-helper 1 type immune response | interferon-gamma biosynthetic process | interleukin-13 biosynthetic process | positive regulation of NK T cell proliferation | positive regulation of male germ cell proliferation | positive regulation of blood vessel remodeling | pantothenate metabol…
0.77838	3	5	Arhgap21,Dock8,Tbk1	Il15ra,Il18,Pla1a,Sh3bp5,Vnn3	pantetheine hydrolase activity	sleep | positive regulation of interferon-gamma production | negative regulation of neutrophil apoptotic process | T-helper 1 type immune response | interferon-gamma biosynthetic process | interleukin-13 biosynthetic process | positive regulation of NK T cell proliferation | positive regulation of male germ cell proliferation | positive regulation of blood vessel remodeling | pantothenate metabol…
0.94791	2	5	Arhgap21,Tbk1	Il15ra,Il18,Pla1a,Sh3bp5,Vnn3	pantetheine hydrolase activity	sleep | positive regulation of interferon-gamma production | negative regulation of neutrophil apoptotic process | T-helper 1 type immune response | interferon-gamma biosynthetic process | interleukin-13 biosynthetic process | positive regulation of NK T cell proliferation | positive regulation of male germ cell proliferation | positive regulation of blood vessel remodeling | pantothenate metabol…
0.68904	2	5	Cd40,Sp1	Agtr1a,Ccnd1,Cxcl12,Fas,Thbd	angiotensin type I receptor activity | bradykinin receptor binding	renin secretion into blood stream | renin-angiotensin regulation of aldosterone production | brain renin-angiotensin system | positive regulation of phospholipase A2 activity | drinking behavior | positive regulation of blood pressure | cell chemotaxis | phospholipase C-activating angiotensin-activated signaling pathway | re-entry into mitotic cell cycle | mammary gland alveolus development | neg…
0.79466	3	5	Cd40,Sp1,Trp53	Agtr1a,Ccnd1,Cxcl12,Fas,Thbd	angiotensin type I receptor activity | bradykinin receptor binding	renin secretion into blood stream | renin-angiotensin regulation of aldosterone production | brain renin-angiotensin system | positive regulation of phospholipase A2 activity | drinking behavior | positive regulation of blood pressure | cell chemotaxis | phospholipase C-activating angiotensin-activated signaling pathway | re-entry into mitotic cell cycle | mammary gland alveolus development | neg…
0.88011	3	5	Cd40,Tgfb1,Trp53	Ccnd1,Cxcl12,Fas,Il4ra,Thbd	---	re-entry into mitotic cell cycle | mammary gland alveolus development | positive regulation of myoblast fusion | negative regulation of leukocyte tethering or rolling | activation-induced cell death of T cells | inflammatory cell apoptotic process | extrinsic apoptotic signaling pathway via death domain receptors | dendrite regeneration | regulation of myeloid cell differentiation | motor neuron …
0.77083	2	5	Cd44,Ctnnb1	Bgn,Ccnd1,Fas,Mmp2,Spp1	extracellular matrix binding	re-entry into mitotic cell cycle | mammary gland alveolus development | activation-induced cell death of T cells | inflammatory cell apoptotic process | extrinsic apoptotic signaling pathway via death domain receptors | dendrite regeneration | regulation of myeloid cell differentiation | motor neuron apoptotic process | apoptotic signaling pathway | extrinsic apoptotic signaling pathway | necropt…
0.7981	3	5	Cd44,Ctnnb1,Tgfb1	Bgn,Ccnd1,Fas,Mmp2,Spp1	extracellular matrix binding	re-entry into mitotic cell cycle | mammary gland alveolus development | activation-induced cell death of T cells | inflammatory cell apoptotic process | extrinsic apoptotic signaling pathway via death domain receptors | dendrite regeneration | regulation of myeloid cell differentiation | motor neuron apoptotic process | apoptotic signaling pathway | extrinsic apoptotic signaling pathway | necropt…
-0.90468	2	5	Cd44,Igf1	Bgn,Ccnd1,Col3a1,Mmp2,Spp1	extracellular matrix binding	re-entry into mitotic cell cycle | mammary gland alveolus development | peripheral nervous system axon regeneration
0.60571	4	5	Cebpa,Foxa2,Hnf4a,Ppara	Cpt1a,G6pc,Nr1i2,Ppara,Pparg	carnitine O-palmitoyltransferase activity | glucose-6-phosphatase activity | steroid hormone receptor activity | ligand-activated sequence-specific DNA binding RNA polymerase II transcription factor activity | ligand-dependent nuclear receptor transcription coactivator activity	triglyceride metabolic process | carnitine metabolic process | glucose-6-phosphate transport | phosphorylated carbohydrate dephosphorylation | glucose 6-phosphate metabolic process | intracellular receptor signaling pathway | negative regulation of macrophage derived foam cell differentiation | negative regulation of receptor biosynthetic process | negative regulation of cholesterol storage | neg…
0.62818	4	5	Cebpa,Foxa2,Ppara,Pparg	Cpt1a,G6pc,Lpl,Ppara,Pparg	carnitine O-palmitoyltransferase activity | glucose-6-phosphatase activity | lipoprotein lipase activity | triglyceride lipase activity | triglyceride binding | steroid hormone receptor activity | ligand-activated sequence-specific DNA binding RNA polymerase II transcription factor activity | ligand-dependent nuclear receptor transcription coactivator activity	triglyceride metabolic process | carnitine metabolic process | glucose-6-phosphate transport | phosphorylated carbohydrate dephosphorylation | glucose 6-phosphate metabolic process | triglyceride catabolic process | negative regulation of macrophage derived foam cell differentiation | negative regulation of receptor biosynthetic process | negative regulation of cholesterol storage | negative regu…
0.65354	3	5	Cebpa,Foxa2,Pparg	Cpt1a,G6pc,Lpl,Ppara,Pparg	carnitine O-palmitoyltransferase activity | glucose-6-phosphatase activity | lipoprotein lipase activity | triglyceride lipase activity | triglyceride binding | steroid hormone receptor activity | ligand-activated sequence-specific DNA binding RNA polymerase II transcription factor activity | ligand-dependent nuclear receptor transcription coactivator activity	triglyceride metabolic process | carnitine metabolic process | glucose-6-phosphate transport | phosphorylated carbohydrate dephosphorylation | glucose 6-phosphate metabolic process | triglyceride catabolic process | negative regulation of macrophage derived foam cell differentiation | negative regulation of receptor biosynthetic process | negative regulation of cholesterol storage | negative regu…
0.74374	3	5	Cebpa,Foxa2,Rxra	Cpt1a,Hnf1b,Lpl,Ppara,Pparg	carnitine O-palmitoyltransferase activity | lipoprotein lipase activity | triglyceride lipase activity | triglyceride binding | steroid hormone receptor activity | ligand-activated sequence-specific DNA binding RNA polymerase II transcription factor activity | ligand-dependent nuclear receptor transcription coactivator activity	carnitine metabolic process | endoderm development | regulation of pronephros size | pronephric nephron tubule development | regulation of endodermal cell fate specification | ureteric bud elongation | hepatoblast differentiation | negative regulation of mesenchymal cell apoptotic process involved in mesonephric nephron morphogenesis | regulation of branch elongation involved in ureteric bud bran…
0.71688	3	5	Cebpa,Hnf4a,Rxra	Cpt1a,Hnf1b,Ppara,Pparg,Spp1	carnitine O-palmitoyltransferase activity | steroid hormone receptor activity | ligand-activated sequence-specific DNA binding RNA polymerase II transcription factor activity | ligand-dependent nuclear receptor transcription coactivator activity	carnitine metabolic process | endoderm development | regulation of pronephros size | pronephric nephron tubule development | regulation of endodermal cell fate specification | ureteric bud elongation | hepatoblast differentiation | negative regulation of mesenchymal cell apoptotic process involved in mesonephric nephron morphogenesis | regulation of branch elongation involved in ureteric bud bran…
0.71657	2	5	Cebpa,Nr1h4	G6pc,Nr1i2,Ppara,Pparg,Thbd	glucose-6-phosphatase activity | steroid hormone receptor activity | ligand-activated sequence-specific DNA binding RNA polymerase II transcription factor activity | ligand-dependent nuclear receptor transcription coactivator activity	glucose-6-phosphate transport | phosphorylated carbohydrate dephosphorylation | glucose 6-phosphate metabolic process | intracellular receptor signaling pathway | negative regulation of macrophage derived foam cell differentiation | negative regulation of receptor biosynthetic process | negative regulation of cholesterol storage | negative regulation of sequestering of triglyceride | positive reg…
0.6036	3	5	Cebpa,Pparg,Rxra	Cpt1a,Lpl,Ppara,Pparg,Spp1	carnitine O-palmitoyltransferase activity | lipoprotein lipase activity | triglyceride lipase activity | triglyceride binding | steroid hormone receptor activity | ligand-activated sequence-specific DNA binding RNA polymerase II transcription factor activity | ligand-dependent nuclear receptor transcription coactivator activity	carnitine metabolic process | triglyceride catabolic process | negative regulation of macrophage derived foam cell differentiation | negative regulation of receptor biosynthetic process | negative regulation of cholesterol storage | negative regulation of sequestering of triglyceride | intracellular receptor signaling pathway | positive regulation of fatty acid oxidation | regulation of glycolyti…
0.61414	2	5	Cebpb,Foxa2	Ccnd1,Cpt1a,G6pc,Ppara,Pparg	carnitine O-palmitoyltransferase activity | glucose-6-phosphatase activity | steroid hormone receptor activity | ligand-activated sequence-specific DNA binding RNA polymerase II transcription factor activity | ligand-dependent nuclear receptor transcription coactivator activity	re-entry into mitotic cell cycle | fat cell differentiation | mammary gland alveolus development | triglyceride metabolic process | carnitine metabolic process | glucose-6-phosphate transport | phosphorylated carbohydrate dephosphorylation | glucose 6-phosphate metabolic process | negative regulation of macrophage derived foam cell differentiation | negative regulation of receptor biosynthetic pr…
-0.65274	2	5	Cebpb,Smarcb1	Ccnd1,Fas,G6pc,Hp,Pparg	glucose-6-phosphatase activity | hemoglobin binding | ligand-dependent nuclear receptor transcription coactivator activity	re-entry into mitotic cell cycle | fat cell differentiation | mammary gland alveolus development | activation-induced cell death of T cells | inflammatory cell apoptotic process | extrinsic apoptotic signaling pathway via death domain receptors | dendrite regeneration | regulation of myeloid cell differentiation | cellular response to lithium ion | motor neuron apoptotic process | apoptotic signa…
0.85464	2	5	Chuk,Pten	Ccnd1,Fas,Mmp2,Spp1,Vegfc	vascular endothelial growth factor receptor 3 binding	re-entry into mitotic cell cycle | mammary gland alveolus development | activation-induced cell death of T cells | inflammatory cell apoptotic process | extrinsic apoptotic signaling pathway via death domain receptors | dendrite regeneration | regulation of myeloid cell differentiation | motor neuron apoptotic process | apoptotic signaling pathway | extrinsic apoptotic signaling pathway | necropt…
0.72447	2	5	Ctnnb1,Erbb2	Aim1,Bmp1,Ccnd1,Cxcl12,Serpina3n	---	re-entry into mitotic cell cycle | mammary gland alveolus development | negative regulation of leukocyte tethering or rolling
0.68155	3	5	Ctnnb1,Hras1,Htt	Bmp1,Ccnd1,Mmp2,Serpina3n,Spp1	---	re-entry into mitotic cell cycle | mammary gland alveolus development | peripheral nervous system axon regeneration
0.6635	4	5	Ctnnb1,Hras1,Htt,Tgfb1	Bmp1,Ccnd1,Mmp2,Serpina3n,Spp1	---	re-entry into mitotic cell cycle | mammary gland alveolus development | peripheral nervous system axon regeneration
0.72881	5	5	Ctnnb1,Hras1,Htt,Tgfb1,Trp53	Bmp1,Ccnd1,Mmp2,Serpina3n,Spp1	---	re-entry into mitotic cell cycle | mammary gland alveolus development | peripheral nervous system axon regeneration
0.73532	4	5	Ctnnb1,Hras1,Htt,Trp53	Bmp1,Ccnd1,Mmp2,Serpina3n,Spp1	---	re-entry into mitotic cell cycle | mammary gland alveolus development | peripheral nervous system axon regeneration
0.64139	3	5	Ctnnb1,Hras1,Sp1	Ccnd1,Cxcl12,Fas,Mmp2,Spp1	---	re-entry into mitotic cell cycle | mammary gland alveolus development | negative regulation of leukocyte tethering or rolling | activation-induced cell death of T cells | inflammatory cell apoptotic process | extrinsic apoptotic signaling pathway via death domain receptors | dendrite regeneration | regulation of myeloid cell differentiation | motor neuron apoptotic process | apoptotic signaling p…
0.71216	4	5	Ctnnb1,Hras1,Sp1,Trp53	Ccnd1,Cxcl12,Fas,Mmp2,Spp1	---	re-entry into mitotic cell cycle | mammary gland alveolus development | negative regulation of leukocyte tethering or rolling | activation-induced cell death of T cells | inflammatory cell apoptotic process | extrinsic apoptotic signaling pathway via death domain receptors | dendrite regeneration | regulation of myeloid cell differentiation | motor neuron apoptotic process | apoptotic signaling p…
0.79585	3	5	Ctnnb1,Htt,Sp1	Ccnd1,Mmp2,Ngfr,Sgk1,Spp1	death receptor activity | nerve growth factor binding | preprotein binding | 3-phosphoinositide-dependent protein kinase binding	re-entry into mitotic cell cycle | mammary gland alveolus development | peripheral nervous system axon regeneration | positive regulation of odontogenesis of dentin-containing tooth | negative regulation of hair follicle development | negative regulation of mitochondrial depolarization | regulation of glucose import in response to insulin stimulus | glucocorticoid mediated signaling pathway
0.79054	2	5	Ctnnb1,Il1a	Cxcl12,Fas,Mmp2,Serpina3n,Spp1	---	negative regulation of leukocyte tethering or rolling | activation-induced cell death of T cells | inflammatory cell apoptotic process | extrinsic apoptotic signaling pathway via death domain receptors | dendrite regeneration | regulation of myeloid cell differentiation | motor neuron apoptotic process | apoptotic signaling pathway | extrinsic apoptotic signaling pathway | necroptotic signaling p…
0.6646	3	5	Ctnnb1,Il1a,Tgfb1	Cxcl12,Fas,Mmp2,Serpina3n,Spp1	---	negative regulation of leukocyte tethering or rolling | activation-induced cell death of T cells | inflammatory cell apoptotic process | extrinsic apoptotic signaling pathway via death domain receptors | dendrite regeneration | regulation of myeloid cell differentiation | motor neuron apoptotic process | apoptotic signaling pathway | extrinsic apoptotic signaling pathway | necroptotic signaling p…
0.68123	4	5	Ctnnb1,Il1a,Tgfb1,Trp53	Cxcl12,Fas,Mmp2,Serpina3n,Spp1	---	negative regulation of leukocyte tethering or rolling | activation-induced cell death of T cells | inflammatory cell apoptotic process | extrinsic apoptotic signaling pathway via death domain receptors | dendrite regeneration | regulation of myeloid cell differentiation | motor neuron apoptotic process | apoptotic signaling pathway | extrinsic apoptotic signaling pathway | necroptotic signaling p…
0.64809	3	5	Ctnnb1,Il1a,Trp53	Cxcl12,Fas,Mmp2,Serpina3n,Spp1	---	negative regulation of leukocyte tethering or rolling | activation-induced cell death of T cells | inflammatory cell apoptotic process | extrinsic apoptotic signaling pathway via death domain receptors | dendrite regeneration | regulation of myeloid cell differentiation | motor neuron apoptotic process | apoptotic signaling pathway | extrinsic apoptotic signaling pathway | necroptotic signaling p…
0.73452	2	5	Ctnnb1,Kras	Bgn,Ccnd1,Igfbp2,Mmp2,Serpina3n	insulin-like growth factor I binding | insulin-like growth factor II binding	re-entry into mitotic cell cycle | mammary gland alveolus development | peripheral nervous system axon regeneration
0.74123	3	5	Ctnnb1,Kras,Tgfb1	Bgn,Ccnd1,Igfbp2,Mmp2,Serpina3n	insulin-like growth factor I binding | insulin-like growth factor II binding	re-entry into mitotic cell cycle | mammary gland alveolus development | peripheral nervous system axon regeneration
0.68522	3	5	Ctnnb1,Myc,Tgfb1	Ccnd1,Col4a2,Fas,Sgk1,Spp1	3-phosphoinositide-dependent protein kinase binding	re-entry into mitotic cell cycle | mammary gland alveolus development | activation-induced cell death of T cells | inflammatory cell apoptotic process | extrinsic apoptotic signaling pathway via death domain receptors | dendrite regeneration | regulation of myeloid cell differentiation | motor neuron apoptotic process | apoptotic signaling pathway | extrinsic apoptotic signaling pathway | necropt…
0.78765	3	5	Ctnnb1,Sp1,Sp3	Ccnd1,Fas,Lpl,Mmp2,Sgk1	lipoprotein lipase activity | triglyceride lipase activity | triglyceride binding | 3-phosphoinositide-dependent protein kinase binding	re-entry into mitotic cell cycle | mammary gland alveolus development | activation-induced cell death of T cells | inflammatory cell apoptotic process | extrinsic apoptotic signaling pathway via death domain receptors | dendrite regeneration | regulation of myeloid cell differentiation | motor neuron apoptotic process | apoptotic signaling pathway | extrinsic apoptotic signaling pathway | necropt…
0.75991	4	5	Ctnnb1,Sp1,Sp3,Tgfb1	Ccnd1,Fas,Lpl,Mmp2,Sgk1	lipoprotein lipase activity | triglyceride lipase activity | triglyceride binding | 3-phosphoinositide-dependent protein kinase binding	re-entry into mitotic cell cycle | mammary gland alveolus development | activation-induced cell death of T cells | inflammatory cell apoptotic process | extrinsic apoptotic signaling pathway via death domain receptors | dendrite regeneration | regulation of myeloid cell differentiation | motor neuron apoptotic process | apoptotic signaling pathway | extrinsic apoptotic signaling pathway | necropt…
0.63922	2	5	Ctnnb1,Sp3	Ccnd1,Fas,Lpl,Mmp2,Sgk1	lipoprotein lipase activity | triglyceride lipase activity | triglyceride binding | 3-phosphoinositide-dependent protein kinase binding	re-entry into mitotic cell cycle | mammary gland alveolus development | activation-induced cell death of T cells | inflammatory cell apoptotic process | extrinsic apoptotic signaling pathway via death domain receptors | dendrite regeneration | regulation of myeloid cell differentiation | motor neuron apoptotic process | apoptotic signaling pathway | extrinsic apoptotic signaling pathway | necropt…
0.68662	3	5	Ctnnb1,Sp3,Tgfb1	Ccnd1,Fas,Lpl,Mmp2,Sgk1	lipoprotein lipase activity | triglyceride lipase activity | triglyceride binding | 3-phosphoinositide-dependent protein kinase binding	re-entry into mitotic cell cycle | mammary gland alveolus development | activation-induced cell death of T cells | inflammatory cell apoptotic process | extrinsic apoptotic signaling pathway via death domain receptors | dendrite regeneration | regulation of myeloid cell differentiation | motor neuron apoptotic process | apoptotic signaling pathway | extrinsic apoptotic signaling pathway | necropt…
0.75083	2	5	Ctnnb1,Stat3	Ccnd1,Fas,Mmp2,Serpina3n,Sgk1	3-phosphoinositide-dependent protein kinase binding	re-entry into mitotic cell cycle | mammary gland alveolus development | activation-induced cell death of T cells | inflammatory cell apoptotic process | extrinsic apoptotic signaling pathway via death domain receptors | dendrite regeneration | regulation of myeloid cell differentiation | motor neuron apoptotic process | apoptotic signaling pathway | extrinsic apoptotic signaling pathway | necropt…
0.67011	3	5	Ctnnb1,Stat3,Tgfb1	Ccnd1,Fas,Mmp2,Serpina3n,Sgk1	3-phosphoinositide-dependent protein kinase binding	re-entry into mitotic cell cycle | mammary gland alveolus development | activation-induced cell death of T cells | inflammatory cell apoptotic process | extrinsic apoptotic signaling pathway via death domain receptors | dendrite regeneration | regulation of myeloid cell differentiation | motor neuron apoptotic process | apoptotic signaling pathway | extrinsic apoptotic signaling pathway | necropt…
0.68279	4	5	Ctnnb1,Stat3,Tgfb1,Trp53	Ccnd1,Fas,Mmp2,Serpina3n,Sgk1	3-phosphoinositide-dependent protein kinase binding	re-entry into mitotic cell cycle | mammary gland alveolus development | activation-induced cell death of T cells | inflammatory cell apoptotic process | extrinsic apoptotic signaling pathway via death domain receptors | dendrite regeneration | regulation of myeloid cell differentiation | motor neuron apoptotic process | apoptotic signaling pathway | extrinsic apoptotic signaling pathway | necropt…
0.63246	3	5	Ctnnb1,Stat3,Trp53	Ccnd1,Fas,Mmp2,Serpina3n,Sgk1	3-phosphoinositide-dependent protein kinase binding	re-entry into mitotic cell cycle | mammary gland alveolus development | activation-induced cell death of T cells | inflammatory cell apoptotic process | extrinsic apoptotic signaling pathway via death domain receptors | dendrite regeneration | regulation of myeloid cell differentiation | motor neuron apoptotic process | apoptotic signaling pathway | extrinsic apoptotic signaling pathway | necropt…
0.69036	2	5	Dicer1,Tgfb1	Anpep,Ccnd1,Col18a1,Eng,Kdr	transforming growth factor beta receptor, cytoplasmic mediator activity | type II transforming growth factor beta receptor binding | vascular endothelial growth factor-activated receptor activity | growth factor binding	re-entry into mitotic cell cycle | mammary gland alveolus development | vasculogenesis | cell migration involved in endocardial cushion formation | regulation of transforming growth factor beta receptor signaling pathway | positive regulation of angiogenesis | extracellular matrix constituent secretion | detection of hypoxia | endothelium development | vascular endothelial growth factor signaling…
0.70114	2	5	Dock8,Tbk1	Il15ra,Il18,Pla1a,Sh3bp5,Vnn3	pantetheine hydrolase activity	sleep | positive regulation of interferon-gamma production | negative regulation of neutrophil apoptotic process | T-helper 1 type immune response | interferon-gamma biosynthetic process | interleukin-13 biosynthetic process | positive regulation of NK T cell proliferation | positive regulation of male germ cell proliferation | positive regulation of blood vessel remodeling | pantothenate metabol…
-0.64782	2	5	Egfr,Stat3	Ccnd1,Col3a1,Hp,Mmp2,Serpina3n	hemoglobin binding	re-entry into mitotic cell cycle | mammary gland alveolus development | negative regulation of hydrogen peroxide catabolic process | peripheral nervous system axon regeneration
0.62066	4	5	Egr1,Myc,Tgfb1,Trp53	Casp8,Ccnd1,Fas,Sgk1,Spp1	death effector domain binding | cysteine-type endopeptidase activity involved in apoptotic process | cysteine-type endopeptidase activity involved in apoptotic signaling pathway | 3-phosphoinositide-dependent protein kinase binding	extrinsic apoptotic signaling pathway via death domain receptors | macrophage differentiation | TRAIL-activated apoptotic signaling pathway | negative regulation of necroptotic process | apoptotic signaling pathway | extrinsic apoptotic signaling pathway | hepatocyte apoptotic process | regulation of apoptotic signaling pathway | re-entry into mitotic cell cycle | mammary gland alveolus developme…
0.66643	4	5	Erbb2,Hras1,Htt,Tgfb1	Bmp1,Ccnd1,Col18a1,Jup,Serpina3n	alpha-catenin binding	re-entry into mitotic cell cycle | mammary gland alveolus development | desmosome assembly
0.77398	2	5	Erbb2,Kras	Ccdc80,Ccnd1,Col3a1,Pparg,Serpina3n	ligand-dependent nuclear receptor transcription coactivator activity	re-entry into mitotic cell cycle | fat cell differentiation | mammary gland alveolus development | negative regulation of receptor biosynthetic process | regulation of fat cell differentiation | positive regulation of fat cell differentiation | low-density lipoprotein particle receptor biosynthetic process | response to low-density lipoprotein particle | negative regulation of interferon-gamma-me…
0.83987	3	5	Erbb2,Kras,Trp53	Ccdc80,Ccnd1,Col3a1,Pparg,Serpina3n	ligand-dependent nuclear receptor transcription coactivator activity	re-entry into mitotic cell cycle | fat cell differentiation | mammary gland alveolus development | negative regulation of receptor biosynthetic process | regulation of fat cell differentiation | positive regulation of fat cell differentiation | low-density lipoprotein particle receptor biosynthetic process | response to low-density lipoprotein particle | negative regulation of interferon-gamma-me…
0.88436	3	5	Erbb2,Myc,Tgfb1	Ccnd1,Col3a1,Kdr,Scarb1,Vegfc	vascular endothelial growth factor-activated receptor activity | growth factor binding | high-density lipoprotein particle binding | low-density lipoprotein particle binding | apolipoprotein binding | apolipoprotein A-I binding | high-density lipoprotein particle receptor activity | vascular endothelial growth factor receptor 3 binding	re-entry into mitotic cell cycle | mammary gland alveolus development | endothelium development | vascular endothelial growth factor signaling pathway | endothelial cell differentiation | vascular endothelial growth factor receptor signaling pathway | blood vessel endothelial cell differentiation | regulation of hematopoietic progenitor cell differentiation | cholesterol catabolic process | posit…
0.79864	2	5	Erbb2,Ncoa3	Ccdc80,Ccnd1,Igfbp3,Kdr,Pparg	protein tyrosine phosphatase activator activity | growth factor binding | insulin-like growth factor I binding | insulin-like growth factor II binding | vascular endothelial growth factor-activated receptor activity | ligand-dependent nuclear receptor transcription coactivator activity	re-entry into mitotic cell cycle | fat cell differentiation | mammary gland alveolus development | endothelium development | vascular endothelial growth factor signaling pathway | endothelial cell differentiation | vascular endothelial growth factor receptor signaling pathway | blood vessel endothelial cell differentiation | regulation of hematopoietic progenitor cell differentiation | negative r…
0.82674	2	5	Erbb2,Smarcb1	Ccnd1,Col18a1,Hp,Jup,Pparg	hemoglobin binding | alpha-catenin binding | ligand-dependent nuclear receptor transcription coactivator activity	re-entry into mitotic cell cycle | fat cell differentiation | mammary gland alveolus development | negative regulation of hydrogen peroxide catabolic process | desmosome assembly | negative regulation of receptor biosynthetic process | regulation of fat cell differentiation | positive regulation of fat cell differentiation | low-density lipoprotein particle receptor biosynthetic process | respons…
0.78814	3	5	Erbb2,Sp1,Sp3	Ccnd1,Igfbp3,Kdr,Scarb1,Tgm1	protein tyrosine phosphatase activator activity | growth factor binding | insulin-like growth factor I binding | insulin-like growth factor II binding | vascular endothelial growth factor-activated receptor activity | high-density lipoprotein particle binding | low-density lipoprotein particle binding | apolipoprotein binding | apolipoprotein A-I binding | high-density lipoprotein particle recept…	re-entry into mitotic cell cycle | mammary gland alveolus development | endothelium development | vascular endothelial growth factor signaling pathway | endothelial cell differentiation | vascular endothelial growth factor receptor signaling pathway | blood vessel endothelial cell differentiation | regulation of hematopoietic progenitor cell differentiation | cholesterol catabolic process | posit…
0.64942	2	5	Erbb2,Sp3	Ccnd1,Igfbp3,Kdr,Scarb1,Tgm1	protein tyrosine phosphatase activator activity | growth factor binding | insulin-like growth factor I binding | insulin-like growth factor II binding | vascular endothelial growth factor-activated receptor activity | high-density lipoprotein particle binding | low-density lipoprotein particle binding | apolipoprotein binding | apolipoprotein A-I binding | high-density lipoprotein particle recept…	re-entry into mitotic cell cycle | mammary gland alveolus development | endothelium development | vascular endothelial growth factor signaling pathway | endothelial cell differentiation | vascular endothelial growth factor receptor signaling pathway | blood vessel endothelial cell differentiation | regulation of hematopoietic progenitor cell differentiation | cholesterol catabolic process | posit…
0.74414	3	5	Erbb2,Stat3,Tgfb1	Ccnd1,Col3a1,Kdr,Serpina3n,Thbd	vascular endothelial growth factor-activated receptor activity | growth factor binding	re-entry into mitotic cell cycle | mammary gland alveolus development | endothelium development | vascular endothelial growth factor signaling pathway | endothelial cell differentiation | vascular endothelial growth factor receptor signaling pathway | blood vessel endothelial cell differentiation | regulation of hematopoietic progenitor cell differentiation
0.77544	3	5	Erbb2,Tgfb1,Yy1	Cxcl12,Kdr,Scarb1,Tgfbi,Vegfc	vascular endothelial growth factor-activated receptor activity | growth factor binding | high-density lipoprotein particle binding | low-density lipoprotein particle binding | apolipoprotein binding | apolipoprotein A-I binding | high-density lipoprotein particle receptor activity | vascular endothelial growth factor receptor 3 binding	induction of positive chemotaxis | negative regulation of leukocyte tethering or rolling | endothelium development | vascular endothelial growth factor signaling pathway | endothelial cell differentiation | vascular endothelial growth factor receptor signaling pathway | blood vessel endothelial cell differentiation | regulation of hematopoietic progenitor cell differentiation | cholesterol catabo…
0.65372	2	5	Erbb2,Yy1	Cxcl12,Kdr,Scarb1,Tgfbi,Vegfc	vascular endothelial growth factor-activated receptor activity | growth factor binding | high-density lipoprotein particle binding | low-density lipoprotein particle binding | apolipoprotein binding | apolipoprotein A-I binding | high-density lipoprotein particle receptor activity | vascular endothelial growth factor receptor 3 binding	induction of positive chemotaxis | negative regulation of leukocyte tethering or rolling | endothelium development | vascular endothelial growth factor signaling pathway | endothelial cell differentiation | vascular endothelial growth factor receptor signaling pathway | blood vessel endothelial cell differentiation | regulation of hematopoietic progenitor cell differentiation | cholesterol catabo…
0.77568	3	5	Foxa2,Hnf4a,Nr1h4	Apoa1,G6pc,Nr1i2,Ppara,Pparg	lipid transporter activity | high-density lipoprotein particle binding | cholesterol transporter activity | apolipoprotein A-I receptor binding | phosphatidylcholine-sterol O-acyltransferase activator activity | high-density lipoprotein particle receptor binding | glucose-6-phosphatase activity | steroid hormone receptor activity | ligand-activated sequence-specific DNA binding RNA polymerase II …	cholesterol metabolic process | positive regulation of cholesterol esterification | negative regulation of very-low-density lipoprotein particle remodeling | cholesterol transport | regulation of Cdc42 protein signal transduction | cholesterol efflux | phospholipid efflux | high-density lipoprotein particle assembly | lipoprotein biosynthetic process | cholesterol homeostasis | reverse cholestero…
0.62149	4	5	Foxa2,Hnf4a,Nr1h4,Ppara	Apoa1,G6pc,Nr1i2,Ppara,Pparg	lipid transporter activity | high-density lipoprotein particle binding | cholesterol transporter activity | apolipoprotein A-I receptor binding | phosphatidylcholine-sterol O-acyltransferase activator activity | high-density lipoprotein particle receptor binding | glucose-6-phosphatase activity | steroid hormone receptor activity | ligand-activated sequence-specific DNA binding RNA polymerase II …	cholesterol metabolic process | positive regulation of cholesterol esterification | negative regulation of very-low-density lipoprotein particle remodeling | cholesterol transport | regulation of Cdc42 protein signal transduction | cholesterol efflux | phospholipid efflux | high-density lipoprotein particle assembly | lipoprotein biosynthetic process | cholesterol homeostasis | reverse cholestero…
0.7164	5	5	Foxa2,Hnf4a,Ppara,Pparg,Rxra	Apoa1,Ccnd1,Cpt1a,Ppara,Pparg	lipid transporter activity | high-density lipoprotein particle binding | cholesterol transporter activity | apolipoprotein A-I receptor binding | phosphatidylcholine-sterol O-acyltransferase activator activity | high-density lipoprotein particle receptor binding | carnitine O-palmitoyltransferase activity | steroid hormone receptor activity | ligand-activated sequence-specific DNA binding RNA pol…	cholesterol metabolic process | positive regulation of cholesterol esterification | negative regulation of very-low-density lipoprotein particle remodeling | cholesterol transport | regulation of Cdc42 protein signal transduction | cholesterol efflux | phospholipid efflux | high-density lipoprotein particle assembly | lipoprotein biosynthetic process | reverse cholesterol transport | negative reg…
0.68257	4	5	Foxa2,Hnf4a,Ppara,Rxra	Apoa1,Ccnd1,Cpt1a,Ppara,Pparg	lipid transporter activity | high-density lipoprotein particle binding | cholesterol transporter activity | apolipoprotein A-I receptor binding | phosphatidylcholine-sterol O-acyltransferase activator activity | high-density lipoprotein particle receptor binding | carnitine O-palmitoyltransferase activity | steroid hormone receptor activity | ligand-activated sequence-specific DNA binding RNA pol…	cholesterol metabolic process | positive regulation of cholesterol esterification | negative regulation of very-low-density lipoprotein particle remodeling | cholesterol transport | regulation of Cdc42 protein signal transduction | cholesterol efflux | phospholipid efflux | high-density lipoprotein particle assembly | lipoprotein biosynthetic process | reverse cholesterol transport | negative reg…
-0.69267	2	5	Foxa2,Myc	Ccnd1,Cpt1a,G6pc,Ppara,Slc2a2	carnitine O-palmitoyltransferase activity | glucose-6-phosphatase activity | glucose transmembrane transporter activity | dehydroascorbic acid transporter activity | D-glucose transmembrane transporter activity	re-entry into mitotic cell cycle | mammary gland alveolus development | triglyceride metabolic process | carnitine metabolic process | glucose-6-phosphate transport | phosphorylated carbohydrate dephosphorylation | glucose 6-phosphate metabolic process | negative regulation of receptor biosynthetic process | regulation of glycolytic by positive regulation of transcription from RNA polymerase II p…
0.82615	2	5	Foxa2,Nr1h4	Apoa1,G6pc,Nr1i2,Ppara,Pparg	lipid transporter activity | high-density lipoprotein particle binding | cholesterol transporter activity | apolipoprotein A-I receptor binding | phosphatidylcholine-sterol O-acyltransferase activator activity | high-density lipoprotein particle receptor binding | glucose-6-phosphatase activity | steroid hormone receptor activity | ligand-activated sequence-specific DNA binding RNA polymerase II …	cholesterol metabolic process | positive regulation of cholesterol esterification | negative regulation of very-low-density lipoprotein particle remodeling | cholesterol transport | regulation of Cdc42 protein signal transduction | cholesterol efflux | phospholipid efflux | high-density lipoprotein particle assembly | lipoprotein biosynthetic process | cholesterol homeostasis | reverse cholestero…
0.6122	2	5	Foxa2,Nr1i2	Cpt1a,Hmgcs2,Nr1i2,Ppara,Pparg	carnitine O-palmitoyltransferase activity | hydroxymethylglutaryl-CoA synthase activity | steroid hormone receptor activity | ligand-activated sequence-specific DNA binding RNA polymerase II transcription factor activity | ligand-dependent nuclear receptor transcription coactivator activity	carnitine metabolic process | intracellular receptor signaling pathway | negative regulation of macrophage derived foam cell differentiation | negative regulation of receptor biosynthetic process | negative regulation of cholesterol storage | negative regulation of sequestering of triglyceride | positive regulation of fatty acid oxidation | regulation of glycolytic by positive regulation of trans…
0.64867	3	5	Foxa2,Nr1i2,Ppara	Cpt1a,Hmgcs2,Nr1i2,Ppara,Pparg	carnitine O-palmitoyltransferase activity | hydroxymethylglutaryl-CoA synthase activity | steroid hormone receptor activity | ligand-activated sequence-specific DNA binding RNA polymerase II transcription factor activity | ligand-dependent nuclear receptor transcription coactivator activity	carnitine metabolic process | intracellular receptor signaling pathway | negative regulation of macrophage derived foam cell differentiation | negative regulation of receptor biosynthetic process | negative regulation of cholesterol storage | negative regulation of sequestering of triglyceride | positive regulation of fatty acid oxidation | regulation of glycolytic by positive regulation of trans…
-0.63835	2	5	Foxa2,Trp53	Apoa1,Ccnd1,G6pc,Hadh,Pparg	lipid transporter activity | high-density lipoprotein particle binding | cholesterol transporter activity | apolipoprotein A-I receptor binding | phosphatidylcholine-sterol O-acyltransferase activator activity | high-density lipoprotein particle receptor binding | glucose-6-phosphatase activity | 3-hydroxyacyl-CoA dehydrogenase activity | ligand-dependent nuclear receptor transcription coactivato…	cholesterol metabolic process | positive regulation of cholesterol esterification | negative regulation of very-low-density lipoprotein particle remodeling | cholesterol transport | regulation of Cdc42 protein signal transduction | cholesterol efflux | phospholipid efflux | high-density lipoprotein particle assembly | lipoprotein biosynthetic process | cholesterol homeostasis | reverse cholestero…
0.62772	3	5	Foxo1,Hnf4a,Ppara	Aqp9,Ccnd1,G6pc,Pparg,Scarb1	purine nucleobase transmembrane transporter activity | pyrimidine nucleobase transmembrane transporter activity | water channel activity | glycerol channel activity | glucose-6-phosphatase activity | ligand-dependent nuclear receptor transcription coactivator activity | high-density lipoprotein particle binding | low-density lipoprotein particle binding | apolipoprotein binding | apolipoprotein A…	water transport | purine nucleobase transport | polyol transport | pyrimidine nucleobase transport | nucleobase-containing compound transport | pyrimidine-containing compound transmembrane transport | re-entry into mitotic cell cycle | fat cell differentiation | mammary gland alveolus development | glucose-6-phosphate transport | phosphorylated carbohydrate dephosphorylation | glucose 6-phosphate…
0.71138	3	5	Foxo1,Ppara,Pparg	Ccnd1,G6pc,Lpl,Pparg,Scarb1	glucose-6-phosphatase activity | lipoprotein lipase activity | triglyceride lipase activity | triglyceride binding | apolipoprotein binding | ligand-dependent nuclear receptor transcription coactivator activity | high-density lipoprotein particle binding | low-density lipoprotein particle binding | apolipoprotein A-I binding | high-density lipoprotein particle receptor activity	re-entry into mitotic cell cycle | fat cell differentiation | mammary gland alveolus development | glucose-6-phosphate transport | phosphorylated carbohydrate dephosphorylation | glucose 6-phosphate metabolic process | positive regulation of cholesterol storage | triglyceride catabolic process | negative regulation of receptor biosynthetic process | regulation of fat cell differentiation | positi…
0.63971	2	5	Foxo1,Pparg	Ccnd1,G6pc,Lpl,Pparg,Scarb1	glucose-6-phosphatase activity | lipoprotein lipase activity | triglyceride lipase activity | triglyceride binding | apolipoprotein binding | ligand-dependent nuclear receptor transcription coactivator activity | high-density lipoprotein particle binding | low-density lipoprotein particle binding | apolipoprotein A-I binding | high-density lipoprotein particle receptor activity	re-entry into mitotic cell cycle | fat cell differentiation | mammary gland alveolus development | glucose-6-phosphate transport | phosphorylated carbohydrate dephosphorylation | glucose 6-phosphate metabolic process | positive regulation of cholesterol storage | triglyceride catabolic process | negative regulation of receptor biosynthetic process | regulation of fat cell differentiation | positi…
0.82657	2	5	Gata1,Tgfb1	Ccnd1,Cnn3,Il6ra,Inhbb,Kdr	interleukin-6 receptor activity | interleukin-6 binding | ciliary neurotrophic factor binding | vascular endothelial growth factor-activated receptor activity | growth factor binding	re-entry into mitotic cell cycle | mammary gland alveolus development | positive regulation of activation of Janus kinase activity | interleukin-6-mediated signaling pathway | positive regulation of follicle-stimulating hormone secretion | negative regulation of hepatocyte growth factor biosynthetic process | endothelium development | vascular endothelial growth factor signaling pathway | endothe…
0.75098	2	5	Hif1a,Kras	Bgn,Ccnd1,Igfbp2,Mmp2,Nt5e	insulin-like growth factor I binding | insulin-like growth factor II binding | 5'-nucleotidase activity	re-entry into mitotic cell cycle | mammary gland alveolus development | peripheral nervous system axon regeneration | AMP catabolic process | adenosine biosynthetic process
0.63479	3	5	Hif1a,Kras,Tgfb1	Bgn,Ccnd1,Igfbp2,Mmp2,Nt5e	insulin-like growth factor I binding | insulin-like growth factor II binding | 5'-nucleotidase activity	re-entry into mitotic cell cycle | mammary gland alveolus development | peripheral nervous system axon regeneration | AMP catabolic process | adenosine biosynthetic process
0.70005	2	5	Hif1a,Sp1	Ccnd1,Cxcl12,Eng,Igfbp3,Mmp2	transforming growth factor beta receptor, cytoplasmic mediator activity | type II transforming growth factor beta receptor binding | protein tyrosine phosphatase activator activity | insulin-like growth factor I binding | insulin-like growth factor II binding	re-entry into mitotic cell cycle | mammary gland alveolus development | cell chemotaxis | negative regulation of leukocyte tethering or rolling | cell migration involved in endocardial cushion formation | regulation of transforming growth factor beta receptor signaling pathway | extracellular matrix constituent secretion | detection of hypoxia | peripheral nervous system axon regeneration
0.61124	3	5	Hif1a,Sp1,Tgfb1	Ccnd1,Cxcl12,Eng,Igfbp3,Mmp2	transforming growth factor beta receptor, cytoplasmic mediator activity | type II transforming growth factor beta receptor binding | protein tyrosine phosphatase activator activity | insulin-like growth factor I binding | insulin-like growth factor II binding	re-entry into mitotic cell cycle | mammary gland alveolus development | cell chemotaxis | negative regulation of leukocyte tethering or rolling | cell migration involved in endocardial cushion formation | regulation of transforming growth factor beta receptor signaling pathway | extracellular matrix constituent secretion | detection of hypoxia | peripheral nervous system axon regeneration
0.68032	4	5	Hif1a,Sp1,Tgfb1,Trp53	Ccnd1,Cxcl12,Eng,Igfbp3,Mmp2	transforming growth factor beta receptor, cytoplasmic mediator activity | type II transforming growth factor beta receptor binding | protein tyrosine phosphatase activator activity | insulin-like growth factor I binding | insulin-like growth factor II binding	re-entry into mitotic cell cycle | mammary gland alveolus development | cell chemotaxis | negative regulation of leukocyte tethering or rolling | cell migration involved in endocardial cushion formation | regulation of transforming growth factor beta receptor signaling pathway | extracellular matrix constituent secretion | detection of hypoxia | peripheral nervous system axon regeneration
0.66947	3	5	Hif1a,Sp1,Trp53	Ccnd1,Cxcl12,Eng,Igfbp3,Mmp2	transforming growth factor beta receptor, cytoplasmic mediator activity | type II transforming growth factor beta receptor binding | protein tyrosine phosphatase activator activity | insulin-like growth factor I binding | insulin-like growth factor II binding	re-entry into mitotic cell cycle | mammary gland alveolus development | cell chemotaxis | negative regulation of leukocyte tethering or rolling | cell migration involved in endocardial cushion formation | regulation of transforming growth factor beta receptor signaling pathway | extracellular matrix constituent secretion | detection of hypoxia | peripheral nervous system axon regeneration
0.69461	4	5	Hnf4a,Insr,Ppara,Pparg	Ccnd1,Ppara,Pparg,Scarb1,Slc25a20	steroid hormone receptor activity | ligand-activated sequence-specific DNA binding RNA polymerase II transcription factor activity | ligand-dependent nuclear receptor transcription coactivator activity | high-density lipoprotein particle binding | low-density lipoprotein particle binding | apolipoprotein binding | apolipoprotein A-I binding | high-density lipoprotein particle receptor activity	re-entry into mitotic cell cycle | fat cell differentiation | mammary gland alveolus development | negative regulation of macrophage derived foam cell differentiation | negative regulation of receptor biosynthetic process | negative regulation of cholesterol storage | negative regulation of sequestering of triglyceride | intracellular receptor signaling pathway | positive regulation of fatty acid…
0.65445	3	5	Hnf4a,Insr,Pparg	Ccnd1,Ppara,Pparg,Scarb1,Slc25a20	steroid hormone receptor activity | ligand-activated sequence-specific DNA binding RNA polymerase II transcription factor activity | ligand-dependent nuclear receptor transcription coactivator activity | high-density lipoprotein particle binding | low-density lipoprotein particle binding | apolipoprotein binding | apolipoprotein A-I binding | high-density lipoprotein particle receptor activity	re-entry into mitotic cell cycle | fat cell differentiation | mammary gland alveolus development | negative regulation of macrophage derived foam cell differentiation | negative regulation of receptor biosynthetic process | negative regulation of cholesterol storage | negative regulation of sequestering of triglyceride | intracellular receptor signaling pathway | positive regulation of fatty acid…
0.6072	2	5	Hnf4a,Jun	Btg1,Ccnd1,Fas,Sgk1,Spp1	3-phosphoinositide-dependent protein kinase binding	re-entry into mitotic cell cycle | mammary gland alveolus development | activation-induced cell death of T cells | inflammatory cell apoptotic process | extrinsic apoptotic signaling pathway via death domain receptors | dendrite regeneration | regulation of myeloid cell differentiation | motor neuron apoptotic process | apoptotic signaling pathway | extrinsic apoptotic signaling pathway | necropt…
0.67173	3	5	Hnf4a,Lepr,Pparg	Apoa1,Ppara,Pparg,Scarb1,Slc2a2	lipid transporter activity | high-density lipoprotein particle binding | cholesterol transporter activity | apolipoprotein A-I receptor binding | phosphatidylcholine-sterol O-acyltransferase activator activity | high-density lipoprotein particle receptor binding | steroid hormone receptor activity | ligand-activated sequence-specific DNA binding RNA polymerase II transcription factor activity | l…	endothelial cell proliferation | cholesterol metabolic process | positive regulation of cholesterol esterification | negative regulation of very-low-density lipoprotein particle remodeling | cholesterol transport | regulation of Cdc42 protein signal transduction | cholesterol efflux | phospholipid efflux | high-density lipoprotein particle assembly | lipoprotein biosynthetic process | blood vesse…
0.62177	4	5	Hnf4a,Nr0b2,Ppara,Pparg	Apoa1,Cpt1a,G6pc,Pparg,Scarb1	lipid transporter activity | high-density lipoprotein particle binding | cholesterol transporter activity | apolipoprotein A-I receptor binding | phosphatidylcholine-sterol O-acyltransferase activator activity | high-density lipoprotein particle receptor binding | carnitine O-palmitoyltransferase activity | glucose-6-phosphatase activity | ligand-dependent nuclear receptor transcription coactivat…	endothelial cell proliferation | cholesterol metabolic process | positive regulation of cholesterol esterification | negative regulation of very-low-density lipoprotein particle remodeling | cholesterol transport | regulation of Cdc42 protein signal transduction | cholesterol efflux | phospholipid efflux | high-density lipoprotein particle assembly | lipoprotein biosynthetic process | cholesterol…
0.65066	3	5	Hnf4a,Nr1h4,Nr1i2	Nr1i2,Nr1i3,Ppara,Pparg,Scarb1	steroid hormone receptor activity | ligand-activated sequence-specific DNA binding RNA polymerase II transcription factor activity | ligand-dependent nuclear receptor transcription coactivator activity | high-density lipoprotein particle binding | low-density lipoprotein particle binding | apolipoprotein binding | apolipoprotein A-I binding | high-density lipoprotein particle receptor activity	intracellular receptor signaling pathway | steroid hormone mediated signaling pathway | negative regulation of macrophage derived foam cell differentiation | negative regulation of receptor biosynthetic process | negative regulation of cholesterol storage | negative regulation of sequestering of triglyceride | positive regulation of fatty acid oxidation | regulation of glycolytic by positive regu…
0.62115	4	5	Hnf4a,Nr1h4,Ppara,Pparg	Apoa1,G6pc,Ppara,Pparg,Scarb1	lipid transporter activity | high-density lipoprotein particle binding | cholesterol transporter activity | apolipoprotein A-I receptor binding | phosphatidylcholine-sterol O-acyltransferase activator activity | high-density lipoprotein particle receptor binding | glucose-6-phosphatase activity | steroid hormone receptor activity | ligand-activated sequence-specific DNA binding RNA polymerase II …	endothelial cell proliferation | cholesterol metabolic process | positive regulation of cholesterol esterification | negative regulation of very-low-density lipoprotein particle remodeling | cholesterol transport | regulation of Cdc42 protein signal transduction | cholesterol efflux | phospholipid efflux | high-density lipoprotein particle assembly | lipoprotein biosynthetic process | cholesterol…
0.6561	3	5	Hnf4a,Nr1h4,Pparg	Apoa1,G6pc,Ppara,Pparg,Scarb1	lipid transporter activity | high-density lipoprotein particle binding | cholesterol transporter activity | apolipoprotein A-I receptor binding | phosphatidylcholine-sterol O-acyltransferase activator activity | high-density lipoprotein particle receptor binding | glucose-6-phosphatase activity | steroid hormone receptor activity | ligand-activated sequence-specific DNA binding RNA polymerase II …	endothelial cell proliferation | cholesterol metabolic process | positive regulation of cholesterol esterification | negative regulation of very-low-density lipoprotein particle remodeling | cholesterol transport | regulation of Cdc42 protein signal transduction | cholesterol efflux | phospholipid efflux | high-density lipoprotein particle assembly | lipoprotein biosynthetic process | cholesterol…
0.73067	3	5	Hnf4a,Nr1i2,Ppara	Cpt1a,Nr1i2,Ppara,Pparg,Scarb1	carnitine O-palmitoyltransferase activity | steroid hormone receptor activity | ligand-activated sequence-specific DNA binding RNA polymerase II transcription factor activity | ligand-dependent nuclear receptor transcription coactivator activity | high-density lipoprotein particle binding | low-density lipoprotein particle binding | apolipoprotein binding | apolipoprotein A-I binding | high-densi…	carnitine metabolic process | intracellular receptor signaling pathway | negative regulation of macrophage derived foam cell differentiation | negative regulation of receptor biosynthetic process | negative regulation of cholesterol storage | negative regulation of sequestering of triglyceride | positive regulation of fatty acid oxidation | regulation of glycolytic by positive regulation of trans…
0.62986	2	5	Hnf4a,Nr5a2	Abcg8,Apoa1,Ccnd1,Nr1i2,Scarb1	sterol transporter activity | cholesterol transporter activity | lipid transporter activity | high-density lipoprotein particle binding | apolipoprotein A-I receptor binding | phosphatidylcholine-sterol O-acyltransferase activator activity | high-density lipoprotein particle receptor binding | low-density lipoprotein particle binding | apolipoprotein binding | apolipoprotein A-I binding | high-de…	excretion | negative regulation of intestinal phytosterol absorption | phospholipid transport | sterol transport | cholesterol efflux | cholesterol homeostasis | negative regulation of intestinal cholesterol absorption | endothelial cell proliferation | cholesterol metabolic process | positive regulation of cholesterol esterification | negative regulation of very-low-density lipoprotein particle …
0.69961	4	5	Hnf4a,Ppara,Pparg,Rxra	Apoa1,Ccnd1,Cpt1a,Ppara,Pparg	lipid transporter activity | high-density lipoprotein particle binding | cholesterol transporter activity | apolipoprotein A-I receptor binding | phosphatidylcholine-sterol O-acyltransferase activator activity | high-density lipoprotein particle receptor binding | carnitine O-palmitoyltransferase activity | steroid hormone receptor activity | ligand-activated sequence-specific DNA binding RNA pol…	cholesterol metabolic process | positive regulation of cholesterol esterification | negative regulation of very-low-density lipoprotein particle remodeling | cholesterol transport | regulation of Cdc42 protein signal transduction | cholesterol efflux | phospholipid efflux | high-density lipoprotein particle assembly | lipoprotein biosynthetic process | reverse cholesterol transport | negative reg…
0.63633	3	5	Hnf4a,Ppara,Rxra	Apoa1,Ccnd1,Cpt1a,Ppara,Pparg	lipid transporter activity | high-density lipoprotein particle binding | cholesterol transporter activity | apolipoprotein A-I receptor binding | phosphatidylcholine-sterol O-acyltransferase activator activity | high-density lipoprotein particle receptor binding | carnitine O-palmitoyltransferase activity | steroid hormone receptor activity | ligand-activated sequence-specific DNA binding RNA pol…	cholesterol metabolic process | positive regulation of cholesterol esterification | negative regulation of very-low-density lipoprotein particle remodeling | cholesterol transport | regulation of Cdc42 protein signal transduction | cholesterol efflux | phospholipid efflux | high-density lipoprotein particle assembly | lipoprotein biosynthetic process | reverse cholesterol transport | negative reg…
0.65942	3	5	Hras1,Kras,Tgfb1	Ccnd1,Col3a1,Eln,Mmp2,Serpina3n	---	re-entry into mitotic cell cycle | mammary gland alveolus development | peripheral nervous system axon regeneration
0.76401	3	5	Hras1,Kras,Trp53	Ccdc80,Ccnd1,Col3a1,Mmp2,Serpina3n	---	re-entry into mitotic cell cycle | mammary gland alveolus development | peripheral nervous system axon regeneration
0.68607	3	5	Hras1,Myc,Tgfb1	App,Ccnd1,Col3a1,Fas,Spp1	transition metal ion binding	axon cargo transport | adult locomotory behavior | positive regulation of G2/M transition of mitotic cell cycle | dendrite development | regulation of protein binding | collateral sprouting in absence of injury | synaptic growth at neuromuscular junction | smooth endoplasmic reticulum calcium ion homeostasis | re-entry into mitotic cell cycle | mammary gland alveolus development | activation-indu…
0.77009	4	5	Hras1,Myc,Tgfb1,Trp53	App,Ccnd1,Col3a1,Fas,Spp1	transition metal ion binding	axon cargo transport | adult locomotory behavior | positive regulation of G2/M transition of mitotic cell cycle | dendrite development | regulation of protein binding | collateral sprouting in absence of injury | synaptic growth at neuromuscular junction | smooth endoplasmic reticulum calcium ion homeostasis | re-entry into mitotic cell cycle | mammary gland alveolus development | activation-indu…
0.76737	3	5	Hras1,Myc,Trp53	App,Ccnd1,Col3a1,Fas,Spp1	transition metal ion binding	axon cargo transport | adult locomotory behavior | positive regulation of G2/M transition of mitotic cell cycle | dendrite development | regulation of protein binding | collateral sprouting in absence of injury | synaptic growth at neuromuscular junction | smooth endoplasmic reticulum calcium ion homeostasis | re-entry into mitotic cell cycle | mammary gland alveolus development | activation-indu…
-0.82217	2	5	Hras1,Rxra	App,Ccnd1,Cpt1a,Slc2a2,Spp1	transition metal ion binding | carnitine O-palmitoyltransferase activity | glucose transmembrane transporter activity | dehydroascorbic acid transporter activity | D-glucose transmembrane transporter activity	axon cargo transport | adult locomotory behavior | positive regulation of G2/M transition of mitotic cell cycle | dendrite development | regulation of protein binding | collateral sprouting in absence of injury | synaptic growth at neuromuscular junction | smooth endoplasmic reticulum calcium ion homeostasis | re-entry into mitotic cell cycle | mammary gland alveolus development | carnitine metab…
0.74026	2	5	Hras1,Sp1	Ccnd1,Cxcl12,Fas,Mmp2,Spp1	---	re-entry into mitotic cell cycle | mammary gland alveolus development | negative regulation of leukocyte tethering or rolling | activation-induced cell death of T cells | inflammatory cell apoptotic process | extrinsic apoptotic signaling pathway via death domain receptors | dendrite regeneration | regulation of myeloid cell differentiation | motor neuron apoptotic process | apoptotic signaling p…
0.66989	3	5	Hras1,Sp1,Tgfb1	Ccnd1,Cxcl12,Fas,Mmp2,Spp1	---	re-entry into mitotic cell cycle | mammary gland alveolus development | negative regulation of leukocyte tethering or rolling | activation-induced cell death of T cells | inflammatory cell apoptotic process | extrinsic apoptotic signaling pathway via death domain receptors | dendrite regeneration | regulation of myeloid cell differentiation | motor neuron apoptotic process | apoptotic signaling p…
0.76156	4	5	Hras1,Sp1,Tgfb1,Trp53	Ccnd1,Cxcl12,Fas,Mmp2,Spp1	---	re-entry into mitotic cell cycle | mammary gland alveolus development | negative regulation of leukocyte tethering or rolling | activation-induced cell death of T cells | inflammatory cell apoptotic process | extrinsic apoptotic signaling pathway via death domain receptors | dendrite regeneration | regulation of myeloid cell differentiation | motor neuron apoptotic process | apoptotic signaling p…
0.7867	3	5	Hras1,Sp1,Trp53	Ccnd1,Cxcl12,Fas,Mmp2,Spp1	---	re-entry into mitotic cell cycle | mammary gland alveolus development | negative regulation of leukocyte tethering or rolling | activation-induced cell death of T cells | inflammatory cell apoptotic process | extrinsic apoptotic signaling pathway via death domain receptors | dendrite regeneration | regulation of myeloid cell differentiation | motor neuron apoptotic process | apoptotic signaling p…
0.78609	2	5	Htt,Ikbkg	Dcn,Enpp2,Ppara,Pparg,Sgk1	lysophospholipase activity | alkylglycerophosphoethanolamine phosphodiesterase activity | steroid hormone receptor activity | ligand-activated sequence-specific DNA binding RNA polymerase II transcription factor activity | ligand-dependent nuclear receptor transcription coactivator activity | 3-phosphoinositide-dependent protein kinase binding	phosphatidylcholine catabolic process | negative regulation of macrophage derived foam cell differentiation | negative regulation of receptor biosynthetic process | negative regulation of cholesterol storage | negative regulation of sequestering of triglyceride | intracellular receptor signaling pathway | positive regulation of fatty acid oxidation | regulation of glycolytic by positive regulatio…
0.89992	2	5	Htt,Mapk1	Ccnd1,Mmp2,Serpina3g,Socs2,Spp1	JAK pathway signal transduction adaptor activity	re-entry into mitotic cell cycle | lactation | mammary gland alveolus development | peripheral nervous system axon regeneration | negative regulation of multicellular organism growth
0.91796	3	5	Htt,Mapk1,Trp53	Ccnd1,Mmp2,Serpina3g,Socs2,Spp1	JAK pathway signal transduction adaptor activity	re-entry into mitotic cell cycle | lactation | mammary gland alveolus development | peripheral nervous system axon regeneration | negative regulation of multicellular organism growth
0.78996	3	5	Htt,Myc,Tgfb1	App,Ccnd1,Col4a2,Sgk1,Spp1	transition metal ion binding | 3-phosphoinositide-dependent protein kinase binding	axon cargo transport | adult locomotory behavior | positive regulation of G2/M transition of mitotic cell cycle | dendrite development | regulation of protein binding | collateral sprouting in absence of injury | synaptic growth at neuromuscular junction | smooth endoplasmic reticulum calcium ion homeostasis | re-entry into mitotic cell cycle | mammary gland alveolus development | glucocorticoid …
0.90011	3	5	Htt,Sp1,Trp53	Apoa1,Ccnd1,Mmp2,Sgk1,Spp1	lipid transporter activity | high-density lipoprotein particle binding | cholesterol transporter activity | apolipoprotein A-I receptor binding | phosphatidylcholine-sterol O-acyltransferase activator activity | high-density lipoprotein particle receptor binding | 3-phosphoinositide-dependent protein kinase binding	cholesterol metabolic process | positive regulation of cholesterol esterification | negative regulation of very-low-density lipoprotein particle remodeling | cholesterol transport | regulation of Cdc42 protein signal transduction | cholesterol efflux | phospholipid efflux | high-density lipoprotein particle assembly | lipoprotein biosynthetic process | reverse cholesterol transport | negative reg…
-0.83083	2	5	Igf1,Igf2	Ccnd1,Igfbp2,Igfbp3,Spp1,Tgfbi	insulin-like growth factor I binding | insulin-like growth factor II binding | protein tyrosine phosphatase activator activity | extracellular matrix binding	re-entry into mitotic cell cycle | mammary gland alveolus development
-0.781	2	5	Igf1,Myc	App,Ccnd1,Col3a1,Spp1,Vegfc	transition metal ion binding | vascular endothelial growth factor receptor 3 binding	axon cargo transport | adult locomotory behavior | positive regulation of G2/M transition of mitotic cell cycle | dendrite development | regulation of protein binding | collateral sprouting in absence of injury | synaptic growth at neuromuscular junction | smooth endoplasmic reticulum calcium ion homeostasis | re-entry into mitotic cell cycle | mammary gland alveolus development | vascular endoth…
-0.61794	2	5	Igf1,Nfe2l2	Col3a1,Eln,Epas1,Hsd3b3,Lpl	3-beta-hydroxy-delta5-steroid dehydrogenase activity | lipoprotein lipase activity | triglyceride lipase activity | triglyceride binding	regulation of transcription from RNA polymerase II promoter in response to oxidative stress | triglyceride catabolic process
-0.85353	2	5	Igf1,Rela	App,Ccnd1,Eln,Igfbp2,Pparg	transition metal ion binding | insulin-like growth factor I binding | insulin-like growth factor II binding | ligand-dependent nuclear receptor transcription coactivator activity	axon cargo transport | adult locomotory behavior | positive regulation of G2/M transition of mitotic cell cycle | dendrite development | regulation of protein binding | collateral sprouting in absence of injury | synaptic growth at neuromuscular junction | smooth endoplasmic reticulum calcium ion homeostasis | re-entry into mitotic cell cycle | fat cell differentiation | mammary gland alveolus de…
-0.9446	2	5	Igf1,Smad3	Bgn,Ccnd1,Col3a1,Eln,Spp1	extracellular matrix binding	re-entry into mitotic cell cycle | mammary gland alveolus development
-0.88637	2	5	Igf1,Src	Ccnd1,Mmp2,Pth1r,Spp1,Vegfc	parathyroid hormone receptor activity | vascular endothelial growth factor receptor 3 binding	re-entry into mitotic cell cycle | mammary gland alveolus development | peripheral nervous system axon regeneration | positive regulation of inositol phosphate biosynthetic process | vascular endothelial growth factor receptor signaling pathway | positive regulation of lymphangiogenesis
-0.69297	2	5	Igf1,Stat3	Ccnd1,Col3a1,Epas1,Il4ra,Mmp2	---	re-entry into mitotic cell cycle | mammary gland alveolus development | response to hypoxia | regulation of transcription from RNA polymerase II promoter in response to oxidative stress | production of molecular mediator involved in inflammatory response | negative regulation of T-helper 1 cell differentiation | peripheral nervous system axon regeneration
-0.77327	2	5	Igf1,Tgfbr2	Bgn,Ccnd1,Mmp2,Pth1r,Spp1	extracellular matrix binding | parathyroid hormone receptor activity	re-entry into mitotic cell cycle | mammary gland alveolus development | peripheral nervous system axon regeneration | positive regulation of inositol phosphate biosynthetic process
0.7803	3	5	Igf2,Tgfb1,Trp53	Ccnd1,Igfbp2,Igfbp3,Spp1,Tgfbi	insulin-like growth factor I binding | insulin-like growth factor II binding | protein tyrosine phosphatase activator activity | extracellular matrix binding	re-entry into mitotic cell cycle | mammary gland alveolus development
0.63532	2	5	Igf2,Trp53	Ccnd1,Igfbp2,Igfbp3,Spp1,Tgfbi	insulin-like growth factor I binding | insulin-like growth factor II binding | protein tyrosine phosphatase activator activity | extracellular matrix binding	re-entry into mitotic cell cycle | mammary gland alveolus development
0.67821	2	5	Ikbkg,Trp53	Cp,Cxcl12,Enpp2,Pparg,Sgk1	lysophospholipase activity | alkylglycerophosphoethanolamine phosphodiesterase activity | ligand-dependent nuclear receptor transcription coactivator activity | 3-phosphoinositide-dependent protein kinase binding	copper ion transport | negative regulation of leukocyte tethering or rolling | phosphatidylcholine catabolic process | negative regulation of receptor biosynthetic process | regulation of fat cell differentiation | positive regulation of fat cell differentiation | low-density lipoprotein particle receptor biosynthetic process | response to low-density lipoprotein particle | negative regulation of…
0.62047	2	5	Il1a,Myd88	Cd83,Cxcl12,Il18,Mmp2,Spp1	---	negative regulation of leukocyte tethering or rolling | sleep | positive regulation of interferon-gamma production | negative regulation of neutrophil apoptotic process | T-helper 1 type immune response | interferon-gamma biosynthetic process | interleukin-13 biosynthetic process | positive regulation of NK T cell proliferation | positive regulation of male germ cell proliferation | positive regu…
0.68717	3	5	Il1a,Myd88,Tgfb1	Cd83,Cxcl12,Il18,Mmp2,Spp1	---	negative regulation of leukocyte tethering or rolling | sleep | positive regulation of interferon-gamma production | negative regulation of neutrophil apoptotic process | T-helper 1 type immune response | interferon-gamma biosynthetic process | interleukin-13 biosynthetic process | positive regulation of NK T cell proliferation | positive regulation of male germ cell proliferation | positive regu…
0.65112	2	5	Insr,Nr3c1	Ccnd1,Cd83,Pde4b,Ppara,Scarb1	3',5'-cyclic-AMP phosphodiesterase activity | high-density lipoprotein particle binding | low-density lipoprotein particle binding | apolipoprotein binding | apolipoprotein A-I binding | high-density lipoprotein particle receptor activity	re-entry into mitotic cell cycle | mammary gland alveolus development | positive regulation of interleukin-2 production | cAMP catabolic process | regulation of high voltage-gated calcium channel activity | negative regulation of relaxation of cardiac muscle | negative regulation of receptor biosynthetic process | regulation of glycolytic by positive regulation of transcription from RNA polymeras…
0.78021	3	5	Insr,Ppara,Pparg	Ccnd1,Ppara,Pparg,Scarb1,Slc25a20	steroid hormone receptor activity | ligand-activated sequence-specific DNA binding RNA polymerase II transcription factor activity | ligand-dependent nuclear receptor transcription coactivator activity | high-density lipoprotein particle binding | low-density lipoprotein particle binding | apolipoprotein binding | apolipoprotein A-I binding | high-density lipoprotein particle receptor activity	re-entry into mitotic cell cycle | fat cell differentiation | mammary gland alveolus development | negative regulation of macrophage derived foam cell differentiation | negative regulation of receptor biosynthetic process | negative regulation of cholesterol storage | negative regulation of sequestering of triglyceride | intracellular receptor signaling pathway | positive regulation of fatty acid…
0.73284	2	5	Insr,Pparg	Ccnd1,Ppara,Pparg,Scarb1,Slc25a20	steroid hormone receptor activity | ligand-activated sequence-specific DNA binding RNA polymerase II transcription factor activity | ligand-dependent nuclear receptor transcription coactivator activity | high-density lipoprotein particle binding | low-density lipoprotein particle binding | apolipoprotein binding | apolipoprotein A-I binding | high-density lipoprotein particle receptor activity	re-entry into mitotic cell cycle | fat cell differentiation | mammary gland alveolus development | negative regulation of macrophage derived foam cell differentiation | negative regulation of receptor biosynthetic process | negative regulation of cholesterol storage | negative regulation of sequestering of triglyceride | intracellular receptor signaling pathway | positive regulation of fatty acid…
0.63471	2	5	Jun,Pparg	App,Ccnd1,Igfbp3,Igfbp7,Spp1	transition metal ion binding | protein tyrosine phosphatase activator activity | insulin-like growth factor I binding | insulin-like growth factor II binding	axon cargo transport | adult locomotory behavior | positive regulation of G2/M transition of mitotic cell cycle | dendrite development | regulation of protein binding | collateral sprouting in absence of injury | synaptic growth at neuromuscular junction | smooth endoplasmic reticulum calcium ion homeostasis | re-entry into mitotic cell cycle | mammary gland alveolus development
0.9351	2	5	Mapk1,Smarca4	Aim1,Ccnd1,Mmp2,Socs2,Spp1	JAK pathway signal transduction adaptor activity	re-entry into mitotic cell cycle | lactation | mammary gland alveolus development | peripheral nervous system axon regeneration | negative regulation of multicellular organism growth
0.83839	2	5	Mapk14,Stat3	Ccnd1,Cd83,Fas,G6pc,Sgk1	glucose-6-phosphatase activity | 3-phosphoinositide-dependent protein kinase binding	re-entry into mitotic cell cycle | mammary gland alveolus development | activation-induced cell death of T cells | inflammatory cell apoptotic process | extrinsic apoptotic signaling pathway via death domain receptors | dendrite regeneration | regulation of myeloid cell differentiation | motor neuron apoptotic process | apoptotic signaling pathway | extrinsic apoptotic signaling pathway | necropt…
0.83004	2	5	Mapk14,Tgfb1	Ccnd1,Cd83,Fas,Il18,Sgk1	3-phosphoinositide-dependent protein kinase binding	re-entry into mitotic cell cycle | mammary gland alveolus development | activation-induced cell death of T cells | inflammatory cell apoptotic process | extrinsic apoptotic signaling pathway via death domain receptors | dendrite regeneration | regulation of myeloid cell differentiation | motor neuron apoptotic process | apoptotic signaling pathway | extrinsic apoptotic signaling pathway | necropt…
0.64367	3	5	Mtpn,Tgfb1,Trp53	Casp8,Ccnd1,Eng,Fas,Spp1	death effector domain binding | cysteine-type endopeptidase activity involved in apoptotic process | cysteine-type endopeptidase activity involved in apoptotic signaling pathway | transforming growth factor beta receptor, cytoplasmic mediator activity | type II transforming growth factor beta receptor binding	extrinsic apoptotic signaling pathway via death domain receptors | macrophage differentiation | TRAIL-activated apoptotic signaling pathway | negative regulation of necroptotic process | apoptotic signaling pathway | extrinsic apoptotic signaling pathway | hepatocyte apoptotic process | regulation of apoptotic signaling pathway | re-entry into mitotic cell cycle | mammary gland alveolus developme…
0.8462	4	5	Myc,Sp1,Sp3,Tgfb1	Ccnd1,Fas,Kdr,Scarb1,Sgk1	vascular endothelial growth factor-activated receptor activity | growth factor binding | high-density lipoprotein particle binding | low-density lipoprotein particle binding | apolipoprotein binding | apolipoprotein A-I binding | high-density lipoprotein particle receptor activity | 3-phosphoinositide-dependent protein kinase binding	re-entry into mitotic cell cycle | mammary gland alveolus development | activation-induced cell death of T cells | inflammatory cell apoptotic process | extrinsic apoptotic signaling pathway via death domain receptors | dendrite regeneration | regulation of myeloid cell differentiation | motor neuron apoptotic process | apoptotic signaling pathway | extrinsic apoptotic signaling pathway | necropt…
0.8245	3	5	Myc,Sp3,Tgfb1	Ccnd1,Fas,Kdr,Scarb1,Sgk1	vascular endothelial growth factor-activated receptor activity | growth factor binding | high-density lipoprotein particle binding | low-density lipoprotein particle binding | apolipoprotein binding | apolipoprotein A-I binding | high-density lipoprotein particle receptor activity | 3-phosphoinositide-dependent protein kinase binding	re-entry into mitotic cell cycle | mammary gland alveolus development | activation-induced cell death of T cells | inflammatory cell apoptotic process | extrinsic apoptotic signaling pathway via death domain receptors | dendrite regeneration | regulation of myeloid cell differentiation | motor neuron apoptotic process | apoptotic signaling pathway | extrinsic apoptotic signaling pathway | necropt…
0.76169	2	5	Nfkb1,Trp53	App,Ccnd1,Enpp2,Fas,Igfbp3	transition metal ion binding | lysophospholipase activity | alkylglycerophosphoethanolamine phosphodiesterase activity | protein tyrosine phosphatase activator activity | insulin-like growth factor I binding | insulin-like growth factor II binding	axon cargo transport | adult locomotory behavior | positive regulation of G2/M transition of mitotic cell cycle | dendrite development | regulation of protein binding | collateral sprouting in absence of injury | synaptic growth at neuromuscular junction | smooth endoplasmic reticulum calcium ion homeostasis | re-entry into mitotic cell cycle | mammary gland alveolus development | phosphatidylcho…
0.60722	3	5	Nr0b2,Ppara,Pparg	Apoa1,Cpt1a,G6pc,Pparg,Scarb1	lipid transporter activity | high-density lipoprotein particle binding | cholesterol transporter activity | apolipoprotein A-I receptor binding | phosphatidylcholine-sterol O-acyltransferase activator activity | high-density lipoprotein particle receptor binding | carnitine O-palmitoyltransferase activity | glucose-6-phosphatase activity | ligand-dependent nuclear receptor transcription coactivat…	endothelial cell proliferation | cholesterol metabolic process | positive regulation of cholesterol esterification | negative regulation of very-low-density lipoprotein particle remodeling | cholesterol transport | regulation of Cdc42 protein signal transduction | cholesterol efflux | phospholipid efflux | high-density lipoprotein particle assembly | lipoprotein biosynthetic process | cholesterol…
0.83139	2	5	Nr1h4,Rxra	Apoa1,Kng1,Ppara,Pparg,Thbd	lipid transporter activity | high-density lipoprotein particle binding | cholesterol transporter activity | apolipoprotein A-I receptor binding | phosphatidylcholine-sterol O-acyltransferase activator activity | high-density lipoprotein particle receptor binding | steroid hormone receptor activity | ligand-activated sequence-specific DNA binding RNA polymerase II transcription factor activity | l…	cholesterol metabolic process | positive regulation of cholesterol esterification | negative regulation of very-low-density lipoprotein particle remodeling | cholesterol transport | regulation of Cdc42 protein signal transduction | cholesterol efflux | phospholipid efflux | high-density lipoprotein particle assembly | lipoprotein biosynthetic process | reverse cholesterol transport | negative reg…
-0.7418	2	5	Nr1h4,Sp1	Apoa1,Lcat,Mmp2,Scarb1,Thbd	lipid transporter activity | high-density lipoprotein particle binding | cholesterol transporter activity | apolipoprotein A-I receptor binding | phosphatidylcholine-sterol O-acyltransferase activator activity | high-density lipoprotein particle receptor binding | phosphatidylcholine-sterol O-acyltransferase activity | apolipoprotein A-I binding | low-density lipoprotein particle binding | apolip…	endothelial cell proliferation | phosphatidylcholine biosynthetic process | cholesterol metabolic process | positive regulation of cholesterol esterification | negative regulation of very-low-density lipoprotein particle remodeling | cholesterol transport | regulation of Cdc42 protein signal transduction | cholesterol efflux | phospholipid efflux | very-low-density lipoprotein particle remodeling…
-0.80135	2	5	Nr1h4,Tgfb1	Lcat,Mmp2,Pparg,Scarb1,Thbd	phosphatidylcholine-sterol O-acyltransferase activity | apolipoprotein A-I binding | ligand-dependent nuclear receptor transcription coactivator activity | high-density lipoprotein particle binding | low-density lipoprotein particle binding | apolipoprotein binding | high-density lipoprotein particle receptor activity	cholesterol transport | high-density lipoprotein particle remodeling | reverse cholesterol transport | regulation of high-density lipoprotein particle assembly | peripheral nervous system axon regeneration | negative regulation of receptor biosynthetic process | regulation of fat cell differentiation | positive regulation of fat cell differentiation | low-density lipoprotein particle receptor bio…
-0.90442	2	5	Nr1h4,Trp53	Apoa1,G6pc,Mmp2,Pparg,Thbd	lipid transporter activity | high-density lipoprotein particle binding | cholesterol transporter activity | apolipoprotein A-I receptor binding | phosphatidylcholine-sterol O-acyltransferase activator activity | high-density lipoprotein particle receptor binding | glucose-6-phosphatase activity | ligand-dependent nuclear receptor transcription coactivator activity	cholesterol metabolic process | positive regulation of cholesterol esterification | negative regulation of very-low-density lipoprotein particle remodeling | cholesterol transport | regulation of Cdc42 protein signal transduction | cholesterol efflux | phospholipid efflux | high-density lipoprotein particle assembly | lipoprotein biosynthetic process | cholesterol homeostasis | reverse cholestero…
0.83762	3	5	Nr1i2,Ppara,Pparg	Cpt1a,Hmgcs2,Ppara,Pparg,Scarb1	carnitine O-palmitoyltransferase activity | hydroxymethylglutaryl-CoA synthase activity | steroid hormone receptor activity | ligand-activated sequence-specific DNA binding RNA polymerase II transcription factor activity | ligand-dependent nuclear receptor transcription coactivator activity | high-density lipoprotein particle binding | low-density lipoprotein particle binding | apolipoprotein bin…	carnitine metabolic process | negative regulation of macrophage derived foam cell differentiation | negative regulation of receptor biosynthetic process | negative regulation of cholesterol storage | negative regulation of sequestering of triglyceride | intracellular receptor signaling pathway | positive regulation of fatty acid oxidation | regulation of glycolytic by positive regulation of trans…
0.82237	2	5	Nr1i2,Pparg	Cpt1a,Hmgcs2,Ppara,Pparg,Scarb1	carnitine O-palmitoyltransferase activity | hydroxymethylglutaryl-CoA synthase activity | steroid hormone receptor activity | ligand-activated sequence-specific DNA binding RNA polymerase II transcription factor activity | ligand-dependent nuclear receptor transcription coactivator activity | high-density lipoprotein particle binding | low-density lipoprotein particle binding | apolipoprotein bin…	carnitine metabolic process | negative regulation of macrophage derived foam cell differentiation | negative regulation of receptor biosynthetic process | negative regulation of cholesterol storage | negative regulation of sequestering of triglyceride | intracellular receptor signaling pathway | positive regulation of fatty acid oxidation | regulation of glycolytic by positive regulation of trans…
0.66519	3	5	Nr3c1,Ppara,Pparg	Ccnd1,G6pc,Hmgcs2,Ppara,Scarb1	glucose-6-phosphatase activity | hydroxymethylglutaryl-CoA synthase activity | high-density lipoprotein particle binding | low-density lipoprotein particle binding | apolipoprotein binding | apolipoprotein A-I binding | high-density lipoprotein particle receptor activity	re-entry into mitotic cell cycle | mammary gland alveolus development | glucose-6-phosphate transport | phosphorylated carbohydrate dephosphorylation | glucose 6-phosphate metabolic process | negative regulation of receptor biosynthetic process | regulation of glycolytic by positive regulation of transcription from RNA polymerase II promoter | regulation of cellular ketone metabolic process by po…
0.72031	2	5	Psen1,Trp53	App,Ccnd1,Enpp2,Pparg,Suclg1	transition metal ion binding | lysophospholipase activity | alkylglycerophosphoethanolamine phosphodiesterase activity | ligand-dependent nuclear receptor transcription coactivator activity | ATP citrate synthase activity | succinate-CoA ligase (ADP-forming) activity | succinate-CoA ligase (GDP-forming) activity	axon cargo transport | adult locomotory behavior | positive regulation of G2/M transition of mitotic cell cycle | dendrite development | regulation of protein binding | collateral sprouting in absence of injury | synaptic growth at neuromuscular junction | smooth endoplasmic reticulum calcium ion homeostasis | re-entry into mitotic cell cycle | fat cell differentiation | mammary gland alveolus de…
0.67384	2	5	Rac1,Stat3	Agt,Ccnd1,Fas,Il6ra,Mmp2	type 1 angiotensin receptor binding | type 2 angiotensin receptor binding | interleukin-6 receptor activity | interleukin-6 binding | ciliary neurotrophic factor binding	ovarian follicle rupture | regulation of systemic arterial blood pressure by circulatory renin-angiotensin | angiotensin mediated vasoconstriction involved in regulation of systemic arterial blood pressure | renal response to blood flow involved in circulatory renin-angiotensin regulation of systemic arterial blood pressure | renin-angiotensin regulation of aldosterone production | regulation of …
0.65606	2	5	Raf1,Tgfb1	Btg1,Ccnd1,Fas,Igfbp3,Ngf	protein tyrosine phosphatase activator activity | insulin-like growth factor I binding | insulin-like growth factor II binding | nerve growth factor receptor binding	positive regulation of myoblast differentiation | re-entry into mitotic cell cycle | mammary gland alveolus development | activation-induced cell death of T cells | inflammatory cell apoptotic process | extrinsic apoptotic signaling pathway via death domain receptors | dendrite regeneration | regulation of myeloid cell differentiation | motor neuron apoptotic process | apoptotic signaling pathway…
0.7147	2	5	Rela,Smarcb1	Ccnd1,Fas,Igfbp2,Il15ra,Pparg	insulin-like growth factor I binding | insulin-like growth factor II binding | ligand-dependent nuclear receptor transcription coactivator activity	re-entry into mitotic cell cycle | fat cell differentiation | mammary gland alveolus development | activation-induced cell death of T cells | inflammatory cell apoptotic process | extrinsic apoptotic signaling pathway via death domain receptors | dendrite regeneration | regulation of myeloid cell differentiation | cellular response to lithium ion | motor neuron apoptotic process | apoptotic signa…
0.65411	2	5	Retnlg,Tgfb1	Bmp1,Eln,Il4ra,Mmp2,Pla1a	---	production of molecular mediator involved in inflammatory response | negative regulation of T-helper 1 cell differentiation | peripheral nervous system axon regeneration
0.8594	2	5	Smad3,Trp53	Apoa1,Ccnd1,Col3a1,Eng,Spp1	lipid transporter activity | high-density lipoprotein particle binding | cholesterol transporter activity | apolipoprotein A-I receptor binding | phosphatidylcholine-sterol O-acyltransferase activator activity | high-density lipoprotein particle receptor binding | transforming growth factor beta receptor, cytoplasmic mediator activity | type II transforming growth factor beta receptor binding	cholesterol metabolic process | positive regulation of cholesterol esterification | negative regulation of very-low-density lipoprotein particle remodeling | cholesterol transport | regulation of Cdc42 protein signal transduction | cholesterol efflux | phospholipid efflux | high-density lipoprotein particle assembly | positive regulation of Rho protein signal transduction | lipoprotein biosynthet…
0.8777	2	5	Smarca4,Sp1	Abhd2,Apoa1,Ccnd1,Mmp2,Spp1	lipid transporter activity | high-density lipoprotein particle binding | cholesterol transporter activity | apolipoprotein A-I receptor binding | phosphatidylcholine-sterol O-acyltransferase activator activity | high-density lipoprotein particle receptor binding	cholesterol metabolic process | positive regulation of cholesterol esterification | negative regulation of very-low-density lipoprotein particle remodeling | cholesterol transport | regulation of Cdc42 protein signal transduction | cholesterol efflux | phospholipid efflux | high-density lipoprotein particle assembly | lipoprotein biosynthetic process | reverse cholesterol transport | negative reg…
0.86833	4	5	Sp1,Sp3,Tgfb1,Trp53	Ccnd1,Fas,Igfbp3,Mmp2,Sgk1	protein tyrosine phosphatase activator activity | insulin-like growth factor I binding | insulin-like growth factor II binding | 3-phosphoinositide-dependent protein kinase binding	re-entry into mitotic cell cycle | mammary gland alveolus development | activation-induced cell death of T cells | inflammatory cell apoptotic process | extrinsic apoptotic signaling pathway via death domain receptors | dendrite regeneration | regulation of myeloid cell differentiation | motor neuron apoptotic process | apoptotic signaling pathway | extrinsic apoptotic signaling pathway | necropt…
0.92239	3	5	Sp1,Sp3,Trp53	Ccnd1,Fas,Igfbp3,Mmp2,Sgk1	protein tyrosine phosphatase activator activity | insulin-like growth factor I binding | insulin-like growth factor II binding | 3-phosphoinositide-dependent protein kinase binding	re-entry into mitotic cell cycle | mammary gland alveolus development | activation-induced cell death of T cells | inflammatory cell apoptotic process | extrinsic apoptotic signaling pathway via death domain receptors | dendrite regeneration | regulation of myeloid cell differentiation | motor neuron apoptotic process | apoptotic signaling pathway | extrinsic apoptotic signaling pathway | necropt…
0.65633	4	5	Sp1,Stat3,Tgfb1,Trp53	Ccnd1,Fas,Mmp2,Sgk1,Thbd	3-phosphoinositide-dependent protein kinase binding	re-entry into mitotic cell cycle | mammary gland alveolus development | activation-induced cell death of T cells | inflammatory cell apoptotic process | extrinsic apoptotic signaling pathway via death domain receptors | dendrite regeneration | regulation of myeloid cell differentiation | motor neuron apoptotic process | apoptotic signaling pathway | extrinsic apoptotic signaling pathway | necropt…
0.80849	3	5	Sp1,Tgfb1,Yy1	Cxcl12,Fas,Kdr,Mmp2,Scarb1	vascular endothelial growth factor-activated receptor activity | growth factor binding | high-density lipoprotein particle binding | low-density lipoprotein particle binding | apolipoprotein binding | apolipoprotein A-I binding | high-density lipoprotein particle receptor activity	negative regulation of leukocyte tethering or rolling | activation-induced cell death of T cells | inflammatory cell apoptotic process | extrinsic apoptotic signaling pathway via death domain receptors | dendrite regeneration | regulation of myeloid cell differentiation | motor neuron apoptotic process | apoptotic signaling pathway | extrinsic apoptotic signaling pathway | necroptotic signaling p…
0.85255	3	5	Sp3,Tgfb1,Trp53	Ccnd1,Fas,Igfbp3,Mmp2,Sgk1	protein tyrosine phosphatase activator activity | insulin-like growth factor I binding | insulin-like growth factor II binding | 3-phosphoinositide-dependent protein kinase binding	re-entry into mitotic cell cycle | mammary gland alveolus development | activation-induced cell death of T cells | inflammatory cell apoptotic process | extrinsic apoptotic signaling pathway via death domain receptors | dendrite regeneration | regulation of myeloid cell differentiation | motor neuron apoptotic process | apoptotic signaling pathway | extrinsic apoptotic signaling pathway | necropt…
0.89072	2	5	Sp3,Trp53	Ccnd1,Fas,Igfbp3,Mmp2,Sgk1	protein tyrosine phosphatase activator activity | insulin-like growth factor I binding | insulin-like growth factor II binding | 3-phosphoinositide-dependent protein kinase binding	re-entry into mitotic cell cycle | mammary gland alveolus development | activation-induced cell death of T cells | inflammatory cell apoptotic process | extrinsic apoptotic signaling pathway via death domain receptors | dendrite regeneration | regulation of myeloid cell differentiation | motor neuron apoptotic process | apoptotic signaling pathway | extrinsic apoptotic signaling pathway | necropt…
0.81713	2	5	Src,Tgfb1	Ccnd1,Mmp2,Pth1r,Spp1,Vegfc	parathyroid hormone receptor activity | vascular endothelial growth factor receptor 3 binding	re-entry into mitotic cell cycle | mammary gland alveolus development | peripheral nervous system axon regeneration | positive regulation of inositol phosphate biosynthetic process | vascular endothelial growth factor receptor signaling pathway | positive regulation of lymphangiogenesis
0.79838	2	5	Taf4a,Tgfb1	Ccnd1,Dcn,Mmp2,Spp1,Vegfc	extracellular matrix binding | vascular endothelial growth factor receptor 3 binding	re-entry into mitotic cell cycle | mammary gland alveolus development | peripheral nervous system axon regeneration | vascular endothelial growth factor receptor signaling pathway | positive regulation of lymphangiogenesis
0.93681	2	5	Tgfb1,Thra	App,Ccnd1,Eng,Lpl,Pparg	transition metal ion binding | transforming growth factor beta receptor, cytoplasmic mediator activity | type II transforming growth factor beta receptor binding | lipoprotein lipase activity | triglyceride lipase activity | triglyceride binding | ligand-dependent nuclear receptor transcription coactivator activity	axon cargo transport | adult locomotory behavior | positive regulation of G2/M transition of mitotic cell cycle | dendrite development | regulation of protein binding | collateral sprouting in absence of injury | synaptic growth at neuromuscular junction | smooth endoplasmic reticulum calcium ion homeostasis | re-entry into mitotic cell cycle | fat cell differentiation | mammary gland alveolus de…
0.93156	2	5	Thra,Trp53	Apoa1,App,Ccnd1,Eng,Pparg	lipid transporter activity | high-density lipoprotein particle binding | cholesterol transporter activity | apolipoprotein A-I receptor binding | phosphatidylcholine-sterol O-acyltransferase activator activity | high-density lipoprotein particle receptor binding | transition metal ion binding | transforming growth factor beta receptor, cytoplasmic mediator activity | type II transforming growth f…	cholesterol metabolic process | positive regulation of cholesterol esterification | negative regulation of very-low-density lipoprotein particle remodeling | cholesterol transport | regulation of Cdc42 protein signal transduction | cholesterol efflux | phospholipid efflux | high-density lipoprotein particle assembly | lipoprotein biosynthetic process | reverse cholesterol transport | negative reg…
0.81012	2	5	Trp53,Yy1	Bik,Cxcl12,Fas,Mmp2,Tgfbi	---	positive regulation of protein homooligomerization | positive regulation of release of cytochrome c from mitochondria | negative regulation of leukocyte tethering or rolling | activation-induced cell death of T cells | inflammatory cell apoptotic process | extrinsic apoptotic signaling pathway via death domain receptors | dendrite regeneration | regulation of myeloid cell differentiation | motor …
