# Supplementary material for: Deciphering the Developmental Dynamics of the Mouse Liver Transcriptome
Source: PLoS One. 2015 Oct 23;10(10):e0141220. doi: 10.1371/journal.pone.0141220 (PMC4619800; doi:10.1371/journal.pone.0141220)
Supplement: S22 Table — (XLSX) [file pone.0141220.s028.xlsx]

## Sheet: Adolescent and Adult
Upstream regulatory module (Adolescence and Adult)
ICC	#Upstream regulators	#Targets	Upstream Regulators	Targets	GO molecular functions	GO biological processes
0.93985	2	10	Tgfb1,Trp53	Alb,Apoe,Ass1,C2,Clu,Igfbp4,Mgmt,Nrp1,Serpina3m,Tcn2	canalicular bile acid transmembrane transporter activity | lipid transporter activity | cholesterol transporter activity | phosphatidylcholine-sterol O-acyltransferase activator activity | beta-amyloid binding | metal chelating activity | very-low-density lipoprotein particle receptor binding | C5L2 anaphylatoxin chemotactic receptor binding | cholesterol 7-alpha-monooxygenase activity | L-alanin…	canalicular bile acid transport | cholesterol metabolic process | positive regulation of cholesterol esterification | negative regulation of very-low-density lipoprotein particle remodeling | beta-glucoside transport | negative regulation of cholesterol transport | cholesterol efflux | phospholipid efflux | triglyceride-rich lipoprotein particle remodeling | low-density lipoprotein particle remod…
0.69961	4	5	Hnf4a,Ppara,Pparg,Rxra	Apoa2,Apoe,C3,Gpt,Nr1h3	canalicular bile acid transmembrane transporter activity | C5L2 anaphylatoxin chemotactic receptor binding | cholesterol 7-alpha-monooxygenase activity | L-alanine:2-oxoglutarate aminotransferase activity | ligand-activated sequence-specific DNA binding RNA polymerase II transcription factor activity | bile acid binding | bile acid receptor activity | chenodeoxycholic acid binding | aryldialkylph…	canalicular bile acid transport | positive regulation of activation of membrane attack complex | complement activation | bile acid biosynthetic process | cholesterol catabolic process | regulation of bile acid biosynthetic process | nitrogen catabolite activation of transcription from RNA polymerase II promoter | regulation of carbohydrate metabolic process | bile acid metabolic process | regulat…
0.82876	2	11	Hnf4a,Rxra	Abcb11,Apoa2,Apoe,C3,Cyp7a1,Gpt,Nr0b2,Nr1h3,Rorc,Rxra,Sdc1	toxic substance binding | beta-amyloid binding | lipid transporter activity | metal chelating activity | phosphatidylcholine-sterol O-acyltransferase activator activity | very-low-density lipoprotein particle receptor binding | argininosuccinate synthase activity | methylated-DNA-[protein]-cysteine S-methyltransferase activity | vascular endothelial growth factor-activated receptor activity | sem…	hemolysis by symbiont of host erythrocytes | maintenance of mitochondrion location | positive regulation of cholesterol esterification | protein import | positive regulation of low-density lipoprotein particle receptor catabolic process | cholesterol efflux | phospholipid efflux | very-low-density lipoprotein particle remodeling | high-density lipoprotein particle assembly | very-low-density lipo…
0.68869	2	10	Hnf4a,Nr1h4	Abcb11,Ambp,C3,Cyp7a1,Gpt,Nr0b2,Nr1h4,Pon1,Rxra,Sdc1	lipid transporter activity | cholesterol transporter activity | phosphatidylcholine-sterol O-acyltransferase activator activity | beta-amyloid binding | metal chelating activity | very-low-density lipoprotein particle receptor binding | C5L2 anaphylatoxin chemotactic receptor binding | L-alanine:2-oxoglutarate aminotransferase activity | phosphorylase activity | glycogen phosphorylase activity	cholesterol metabolic process | positive regulation of cholesterol esterification | negative regulation of very-low-density lipoprotein particle remodeling | beta-glucoside transport | negative regulation of cholesterol transport | cholesterol efflux | phospholipid efflux | triglyceride-rich lipoprotein particle remodeling | low-density lipoprotein particle remodeling | high-density lipoprotein p…
0.75922	2	9	Hnf4a,Pparg	Apoa2,Apoe,C3,Gpt,Mdh1,Nr1h3,Pygl,Sdc1,Serpina1d	vascular endothelial growth factor-activated receptor activity | semaphorin receptor activity | vascular endothelial growth factor binding	microglial cell proliferation | regulation of neuronal signal transduction | positive regulation of tau-protein kinase activity | positive regulation of neurofibrillary tangle assembly | positive regulation of cholesterol efflux | negative regulation of cholesterol storage | lipid homeostasis | negative regulation of secretion of lysosomal enzymes | patterning of blood vessels | cell migration in…
0.96566	2	8	Erbb2,Tgfb1	Clu,Dsg2,Igfbp4,Nr1h3,Nrp1,Rhod,Sdc1,Serpina3m	canalicular bile acid transmembrane transporter activity | C5L2 anaphylatoxin chemotactic receptor binding | cholesterol 7-alpha-monooxygenase activity | L-alanine:2-oxoglutarate aminotransferase activity | cholate-CoA ligase activity	canalicular bile acid transport | positive regulation of activation of membrane attack complex | complement activation | bile acid biosynthetic process | cholesterol catabolic process | regulation of bile acid biosynthetic process | positive regulation of translational initiation by iron | retinoic acid receptor signaling pathway | ventricular cardiac muscle cell differentiation | cardiac muscle …
0.83139	2	8	Nr1h4,Rxra	Abcb11,C3,Cyp7a1,Gpt,Nr0b2,Rxra,Sdc1,Slc27a5	arginase activity | vascular endothelial growth factor-activated receptor activity | semaphorin receptor activity | vascular endothelial growth factor binding | xanthine dehydrogenase activity | xanthine oxidase activity | oxidoreductase activity, acting on the aldehyde or oxo group of donors | molybdopterin cofactor binding	hemolysis by symbiont of host erythrocytes | maintenance of mitochondrion location | regulation of L-arginine import | arginine catabolic process to ornithine | positive regulation of cholesterol efflux | negative regulation of cholesterol storage | lipid homeostasis | negative regulation of secretion of lysosomal enzymes | patterning of blood vessels | cell migration involved in sprouting angiog…
-0.61391	2	7	Cebpb,Tgfb1	Alb,Arg1,Igfbp4,Nr1h3,Nrp1,Serpina1d,Xdh	beta-amyloid binding | lipid transporter activity | metal chelating activity | phosphatidylcholine-sterol O-acyltransferase activator activity | very-low-density lipoprotein particle receptor binding | arachidonic acid 14,15-epoxygenase activity | arachidonic acid 11,12-epoxygenase activity | cholesterol 7-alpha-monooxygenase activity | L-alanine:2-oxoglutarate aminotransferase activity	cholesterol catabolic process | positive regulation of cholesterol esterification | positive regulation of low-density lipoprotein particle receptor catabolic process | cholesterol efflux | phospholipid efflux | very-low-density lipoprotein particle remodeling | high-density lipoprotein particle assembly | very-low-density lipoprotein particle clearance | lipoprotein metabolic process | cholester…
0.6072	2	7	Hnf4a,Jun	Apoe,Cyp2j6,Cyp7a1,Gpt,Nr0b2,Rxra,Sdc1	canalicular bile acid transmembrane transporter activity | C5L2 anaphylatoxin chemotactic receptor binding | cholesterol 7-alpha-monooxygenase activity | L-alanine:2-oxoglutarate aminotransferase activity	canalicular bile acid transport | positive regulation of activation of membrane attack complex | complement activation | bile acid biosynthetic process | cholesterol catabolic process | regulation of bile acid biosynthetic process | positive regulation of translational initiation by iron | retinoic acid receptor signaling pathway | ventricular cardiac muscle cell differentiation | cardiac muscle …
0.78295	3	7	Hnf4a,Nr1h4,Rxra	Abcb11,C3,Cyp7a1,Gpt,Nr0b2,Rxra,Sdc1	beta-amyloid binding | lipid transporter activity | metal chelating activity | phosphatidylcholine-sterol O-acyltransferase activator activity | very-low-density lipoprotein particle receptor binding | cholesterol 7-alpha-monooxygenase activity | L-alanine:2-oxoglutarate aminotransferase activity | ligand-activated sequence-specific DNA binding RNA polymerase II transcription factor activity | tr…	cholesterol catabolic process | positive regulation of cholesterol esterification | positive regulation of cholesterol efflux | positive regulation of low-density lipoprotein particle receptor catabolic process | cholesterol efflux | phospholipid efflux | very-low-density lipoprotein particle remodeling | high-density lipoprotein particle assembly | very-low-density lipoprotein particle clearance…
-0.7061	2	7	Rxra,Tgfb1	Apoe,Cyp7a1,Gpt,Nr1h3,Rorc,Rxra,Sdc1	beta-amyloid binding | lipid transporter activity | metal chelating activity | phosphatidylcholine-sterol O-acyltransferase activator activity | very-low-density lipoprotein particle receptor binding | cholesterol 7-alpha-monooxygenase activity	cholesterol catabolic process | positive regulation of cholesterol esterification | positive regulation of cholesterol efflux | protein import | positive regulation of low-density lipoprotein particle receptor catabolic process | cholesterol efflux | phospholipid efflux | very-low-density lipoprotein particle remodeling | high-density lipoprotein particle assembly | very-low-density lipoprotein p…
-0.93794	2	6	Apoe,Tgfb1	Apoe,Clu,Cyp7a1,Nr1h3,Sdc4,Serpina3m	beta-amyloid binding | lipid transporter activity | antioxidant activity | metal chelating activity | phosphatidylcholine-sterol O-acyltransferase activator activity | very-low-density lipoprotein particle receptor binding | arginase activity | C5L2 anaphylatoxin chemotactic receptor binding | peroxiredoxin activity	positive regulation of cholesterol esterification | positive regulation of low-density lipoprotein particle receptor catabolic process | cholesterol efflux | phospholipid efflux | very-low-density lipoprotein particle remodeling | high-density lipoprotein particle assembly | very-low-density lipoprotein particle clearance | lipoprotein metabolic process | cholesterol homeostasis | reverse cholest…
0.79998	2	6	App,Ppara	Apoe,Arg1,C1rb,C3,Gsta4,Prdx6	C5L2 anaphylatoxin chemotactic receptor binding | cholesterol 7-alpha-monooxygenase activity | bile acid binding | bile acid receptor activity | chenodeoxycholic acid binding | ornithine carbamoyltransferase activity | carboxyl- or carbamoyltransferase activity | prolactin receptor activity	positive regulation of activation of membrane attack complex | complement activation | bile acid biosynthetic process | cholesterol catabolic process | regulation of bile acid biosynthetic process | nitrogen catabolite activation of transcription from RNA polymerase II promoter | regulation of carbohydrate metabolic process | bile acid metabolic process | regulation of urea metabolic process | in…
0.6193	2	6	Cebpa,Hnf4a	C3,Cyp3a13,Cyp7a1,Nr1h4,Otc,Prlr	vascular endothelial growth factor-activated receptor activity | semaphorin receptor activity | vascular endothelial growth factor binding | sulfide:quinone oxidoreductase activity	microglial cell proliferation | regulation of neuronal signal transduction | positive regulation of tau-protein kinase activity | positive regulation of neurofibrillary tangle assembly | patterning of blood vessels | cell migration involved in sprouting angiogenesis | trigeminal nerve morphogenesis | VEGF-activated neuropilin signaling pathway | vascular endothelial growth factor receptor signali…
0.86277	2	6	Erbb2,Trp53	Clu,Igfbp4,Nrp1,Serpina3m,Sqrdl,Tpd52l1	C5L2 anaphylatoxin chemotactic receptor binding | bile acid binding | bile acid receptor activity | chenodeoxycholic acid binding | aryldialkylphosphatase activity | arylesterase activity | high-density lipoprotein particle binding | transcription coactivator binding | direct ligand regulated sequence-specific DNA binding transcription factor activity	positive regulation of activation of membrane attack complex | complement activation | nitrogen catabolite activation of transcription from RNA polymerase II promoter | regulation of carbohydrate metabolic process | bile acid metabolic process | regulation of urea metabolic process | intracellular bile acid receptor signaling pathway | cellular response to organonitrogen compound | cellular respo…
0.81221	2	6	Foxa2,Hnf4a	C3,Cyp2a12,Nr1h4,Pon1,Rorc,Serpina1d	beta-amyloid binding | lipid transporter activity | metal chelating activity | phosphatidylcholine-sterol O-acyltransferase activator activity | very-low-density lipoprotein particle receptor binding | cholesterol 7-alpha-monooxygenase activity | L-alanine:2-oxoglutarate aminotransferase activity	cholesterol catabolic process | positive regulation of cholesterol esterification | positive regulation of low-density lipoprotein particle receptor catabolic process | cholesterol efflux | phospholipid efflux | very-low-density lipoprotein particle remodeling | high-density lipoprotein particle assembly | very-low-density lipoprotein particle clearance | lipoprotein metabolic process | cholester…
0.61351	3	6	Hnf4a,Jun,Rxra	Apoe,Cyp7a1,Gpt,Nr0b2,Rxra,Sdc1	lipid transporter activity | cholesterol transporter activity | phosphatidylcholine-sterol O-acyltransferase activator activity | beta-amyloid binding | metal chelating activity | very-low-density lipoprotein particle receptor binding | C5L2 anaphylatoxin chemotactic receptor binding | cholesterol 7-alpha-monooxygenase activity | L-alanine:2-oxoglutarate aminotransferase activity	cholesterol metabolic process | positive regulation of cholesterol esterification | negative regulation of very-low-density lipoprotein particle remodeling | beta-glucoside transport | negative regulation of cholesterol transport | cholesterol efflux | phospholipid efflux | triglyceride-rich lipoprotein particle remodeling | low-density lipoprotein particle remodeling | high-density lipoprotein p…
0.63633	3	6	Hnf4a,Ppara,Rxra	Apoa2,Apoe,C3,Cyp7a1,Gpt,Nr1h3	lipid transporter activity | cholesterol transporter activity | phosphatidylcholine-sterol O-acyltransferase activator activity | beta-amyloid binding | metal chelating activity | very-low-density lipoprotein particle receptor binding | C5L2 anaphylatoxin chemotactic receptor binding | L-alanine:2-oxoglutarate aminotransferase activity	cholesterol metabolic process | positive regulation of cholesterol esterification | negative regulation of very-low-density lipoprotein particle remodeling | beta-glucoside transport | negative regulation of cholesterol transport | cholesterol efflux | phospholipid efflux | triglyceride-rich lipoprotein particle remodeling | low-density lipoprotein particle remodeling | high-density lipoprotein p…
0.73846	3	6	Hnf4a,Pparg,Rxra	Apoa2,Apoe,C3,Gpt,Nr1h3,Sdc1	N,N-dimethylaniline monooxygenase activity | cobalamin binding	---
0.69246	2	6	Nfe2l2,Trp53	Fmo1,Gstm2,Nr0b2,Osgin1,Serpina3m,Tcn2	beta-amyloid binding | lipid transporter activity | metal chelating activity | phosphatidylcholine-sterol O-acyltransferase activator activity | very-low-density lipoprotein particle receptor binding | cholesterol 7-alpha-monooxygenase activity | L-alanine:2-oxoglutarate aminotransferase activity	negative regulation of phospholipase activity | cholesterol homeostasis | positive regulation of lipid metabolic process | lipid homeostasis | acylglycerol homeostasis | phospholipid homeostasis | triglyceride homeostasis | cholesterol catabolic process | positive regulation of cholesterol esterification | positive regulation of cholesterol efflux | positive regulation of low-density lipoprotein …
0.69768	2	6	Nr1h3,Rxra	Angptl3,Apoe,Cyp7a1,Gpt,Nr0b2,Nr1h3	cholesterol 7-alpha-monooxygenase activity | glutathione transferase activity | glutathione binding | adenylylsulfate kinase activity | sulfate adenylyltransferase (ATP) activity	bile acid biosynthetic process | cholesterol catabolic process | regulation of bile acid biosynthetic process | 3'-phosphoadenosine 5'-phosphosulfate biosynthetic process
0.72787	2	6	Nr1i2,Nr1i3	Cyp3a13,Cyp7a1,Gsta4,Gstm2,Papss2,Slco1b2	butyryl-CoA dehydrogenase activity | lipid transporter activity | cholesterol transporter activity | phosphatidylcholine-sterol O-acyltransferase activator activity | beta-amyloid binding | metal chelating activity | very-low-density lipoprotein particle receptor binding | C5L2 anaphylatoxin chemotactic receptor binding | L-alanine:2-oxoglutarate aminotransferase activity	butyrate catabolic process | cholesterol metabolic process | positive regulation of cholesterol esterification | negative regulation of very-low-density lipoprotein particle remodeling | beta-glucoside transport | negative regulation of cholesterol transport | cholesterol efflux | phospholipid efflux | triglyceride-rich lipoprotein particle remodeling | low-density lipoprotein particle remodeling…
0.90206	2	6	Ppara,Pparg	Acads,Apoa2,Apoe,C3,Gpt,Nr1h3	lipid transporter activity | cholesterol transporter activity | phosphatidylcholine-sterol O-acyltransferase activator activity | beta-amyloid binding | metal chelating activity | very-low-density lipoprotein particle receptor binding | C5L2 anaphylatoxin chemotactic receptor binding | L-alanine:2-oxoglutarate aminotransferase activity	cholesterol metabolic process | positive regulation of cholesterol esterification | negative regulation of very-low-density lipoprotein particle remodeling | beta-glucoside transport | negative regulation of cholesterol transport | cholesterol efflux | phospholipid efflux | triglyceride-rich lipoprotein particle remodeling | low-density lipoprotein particle remodeling | high-density lipoprotein p…
0.6274	2	6	Pparg,Rxra	Apoa2,Apoe,C3,Gpt,Nr1h3,Sdc1	beta-amyloid binding | lipid transporter activity | antioxidant activity | metal chelating activity | phosphatidylcholine-sterol O-acyltransferase activator activity | very-low-density lipoprotein particle receptor binding | argininosuccinate lyase activity | argininosuccinate synthase activity | peroxiredoxin activity	positive regulation of cholesterol esterification | protein import | positive regulation of low-density lipoprotein particle receptor catabolic process | cholesterol efflux | phospholipid efflux | very-low-density lipoprotein particle remodeling | high-density lipoprotein particle assembly | very-low-density lipoprotein particle clearance | lipoprotein metabolic process | cholesterol homeostasis …
-0.61149	2	6	Sod1,Trp53	Apoe,Asl,Ass1,Clu,Gstm2,Prdx6	toxic substance binding | argininosuccinate lyase activity | argininosuccinate synthase activity | vascular endothelial growth factor-activated receptor activity | semaphorin receptor activity | vascular endothelial growth factor binding	hemolysis by symbiont of host erythrocytes | maintenance of mitochondrion location | urea cycle | argininosuccinate metabolic process | arginine biosynthetic process | ammonia assimilation cycle | arginine biosynthetic process via ornithine | response to mycotoxin | negative regulation of leukocyte cell-cell adhesion | patterning of blood vessels | cell migration involved in sprouting angiogenesi…
-0.65035	2	5	Cebpa,Trp53	Alb,Asl,Ass1,Igfbp4,Nrp1	vascular endothelial growth factor-activated receptor activity | semaphorin receptor activity | vascular endothelial growth factor binding | sulfide:quinone oxidoreductase activity	hemolysis by symbiont of host erythrocytes | maintenance of mitochondrion location | patterning of blood vessels | cell migration involved in sprouting angiogenesis | trigeminal nerve morphogenesis | VEGF-activated neuropilin signaling pathway | vascular endothelial growth factor receptor signaling pathway | negative regulation of axon extension involved in axon guidance | dichotomous subdivision…
-0.62778	2	5	Cebpb,Trp53	Alb,Cyb5,Igfbp4,Nrp1,Sqrdl	cholesterol 7-alpha-monooxygenase activity | L-alanine:2-oxoglutarate aminotransferase activity	bile acid biosynthetic process | cholesterol catabolic process | regulation of bile acid biosynthetic process | positive regulation of translational initiation by iron | retinoic acid receptor signaling pathway | ventricular cardiac muscle cell differentiation | cardiac muscle cell proliferation | positive regulation of transcription from RNA polymerase II promoter involved in cellular response t…
0.61319	4	5	Hnf4a,Jun,Nr1h4,Rxra	Cyp7a1,Gpt,Nr0b2,Rxra,Sdc1	canalicular bile acid transmembrane transporter activity | cholesterol 7-alpha-monooxygenase activity | L-alanine:2-oxoglutarate aminotransferase activity | bile acid binding | bile acid receptor activity | chenodeoxycholic acid binding	canalicular bile acid transport | bile acid biosynthetic process | cholesterol catabolic process | regulation of bile acid biosynthetic process | nitrogen catabolite activation of transcription from RNA polymerase II promoter | regulation of carbohydrate metabolic process | bile acid metabolic process | regulation of urea metabolic process | intracellular bile acid receptor signaling pathway | ce…
0.69504	3	5	Hnf4a,Nr0b2,Nr1h4	Abcb11,Cyp7a1,Gpt,Nr0b2,Nr1h4	beta-amyloid binding | lipid transporter activity | metal chelating activity | phosphatidylcholine-sterol O-acyltransferase activator activity | very-low-density lipoprotein particle receptor binding | cholesterol 7-alpha-monooxygenase activity | L-alanine:2-oxoglutarate aminotransferase activity	cholesterol catabolic process | positive regulation of cholesterol esterification | positive regulation of cholesterol efflux | positive regulation of low-density lipoprotein particle receptor catabolic process | cholesterol efflux | phospholipid efflux | very-low-density lipoprotein particle remodeling | high-density lipoprotein particle assembly | very-low-density lipoprotein particle clearance…
0.64063	3	5	Hnf4a,Nr1h3,Rxra	Apoe,Cyp7a1,Gpt,Nr0b2,Nr1h3	cholesterol 7-alpha-monooxygenase activity | bile acid binding | bile acid receptor activity | chenodeoxycholic acid binding	activation of phospholipase A2 activity | RNA phosphodiester bond hydrolysis | bile acid biosynthetic process | cholesterol catabolic process | regulation of bile acid biosynthetic process | nitrogen catabolite activation of transcription from RNA polymerase II promoter | regulation of carbohydrate metabolic process | bile acid metabolic process | regulation of urea metabolic process | intracellu…
0.80708	2	5	Hnf4a,Nr1i2	Ang,Cyp3a13,Cyp7a1,Nr0b2,Nr1h4	lipid transporter activity | cholesterol transporter activity | phosphatidylcholine-sterol O-acyltransferase activator activity | beta-amyloid binding | metal chelating activity | very-low-density lipoprotein particle receptor binding | C5L2 anaphylatoxin chemotactic receptor binding | L-alanine:2-oxoglutarate aminotransferase activity	cholesterol metabolic process | positive regulation of cholesterol esterification | negative regulation of very-low-density lipoprotein particle remodeling | beta-glucoside transport | negative regulation of cholesterol transport | cholesterol efflux | phospholipid efflux | triglyceride-rich lipoprotein particle remodeling | low-density lipoprotein particle remodeling | high-density lipoprotein p…
0.7526	3	5	Hnf4a,Ppara,Pparg	Apoa2,Apoe,C3,Gpt,Nr1h3	lipid transporter activity | cholesterol transporter activity | phosphatidylcholine-sterol O-acyltransferase activator activity | beta-amyloid binding | metal chelating activity | very-low-density lipoprotein particle receptor binding | C5L2 anaphylatoxin chemotactic receptor binding | L-alanine:2-oxoglutarate aminotransferase activity	cholesterol metabolic process | positive regulation of cholesterol esterification | negative regulation of very-low-density lipoprotein particle remodeling | beta-glucoside transport | negative regulation of cholesterol transport | cholesterol efflux | phospholipid efflux | triglyceride-rich lipoprotein particle remodeling | low-density lipoprotein particle remodeling | high-density lipoprotein p…
0.8432	2	5	Nr0b2,Nr1h4	Abcb11,Cyp7a1,Gpt,Nr0b2,Nr1h4	canalicular bile acid transmembrane transporter activity | cholesterol 7-alpha-monooxygenase activity | L-alanine:2-oxoglutarate aminotransferase activity | bile acid binding | bile acid receptor activity | chenodeoxycholic acid binding	canalicular bile acid transport | bile acid biosynthetic process | cholesterol catabolic process | regulation of bile acid biosynthetic process | nitrogen catabolite activation of transcription from RNA polymerase II promoter | regulation of carbohydrate metabolic process | bile acid metabolic process | regulation of urea metabolic process | intracellular bile acid receptor signaling pathway | ce…
0.61315	2	5	Nr1h4,Onecut1	Abcb11,Ambp,Cyp7a1,Nr0b2,Pon1	canalicular bile acid transmembrane transporter activity | cholesterol 7-alpha-monooxygenase activity | aryldialkylphosphatase activity | arylesterase activity | high-density lipoprotein particle binding	canalicular bile acid transport | bile acid biosynthetic process | cholesterol catabolic process | regulation of bile acid biosynthetic process | carboxylic acid catabolic process | organophosphate catabolic process | response to fluoride
0.67106	3	5	Ppara,Pparg,Rxra	Apoa2,Apoe,C3,Gpt,Nr1h3	lipid transporter activity | cholesterol transporter activity | phosphatidylcholine-sterol O-acyltransferase activator activity | beta-amyloid binding | metal chelating activity | very-low-density lipoprotein particle receptor binding | C5L2 anaphylatoxin chemotactic receptor binding | L-alanine:2-oxoglutarate aminotransferase activity	cholesterol metabolic process | positive regulation of cholesterol esterification | negative regulation of very-low-density lipoprotein particle remodeling | beta-glucoside transport | negative regulation of cholesterol transport | cholesterol efflux | phospholipid efflux | triglyceride-rich lipoprotein particle remodeling | low-density lipoprotein particle remodeling | high-density lipoprotein p…
-0.84413	2	5	Rorc,Smarcb1	Cyp2c37,Cyp2c70,Cyp2e1,Cyp3a59,Cyp4f15	oxidoreductase activity, acting on paired donors, with incorporation or reduction of molecular oxygen, reduced flavin or flavoprotein as one donor, and incorporation of one atom of oxygen	xenobiotic metabolic process | epoxygenase P450 pathway | monoterpenoid metabolic process
