# Supplementary material for: Deciphering the Developmental Dynamics of the Mouse Liver Transcriptome
Source: PLoS One. 2015 Oct 23;10(10):e0141220. doi: 10.1371/journal.pone.0141220 (PMC4619800; doi:10.1371/journal.pone.0141220)
Supplement: S23 Table — (XLSX) [file pone.0141220.s029.xlsx]

## Sheet: Adult
Upstream regulatory module (Adult)
ICC	#Upstream regulators	#Targets	Upstream Regulators	Targets	GO molecular functions	GO biological processes
0.74249	3	8	Hnf4a,Nr1i2,Nr1i3	Abcc3,Acox1,Aldh1a1,Ces2c,Cyp1a2,Cyp2c29,Cyp3a11,Gsta2	aldehyde oxidase activity | molybdenum ion binding | 25-hydroxycholesterol 7alpha-hydroxylase activity | epidermal growth factor-activated receptor activity | epidermal growth factor binding | leukemia inhibitory factor receptor activity	epidermal growth factor receptor signaling pathway | regulation of peptidyl-tyrosine phosphorylation | fatty acid elongation, saturated fatty acid | fatty acid elongation, monounsaturated fatty acid | very long-chain fatty acid biosynthetic process | nucleoside diphosphate metabolic process | coenzyme A catabolic process | acetyl-CoA catabolic process | biphenyl catabolic process
0.93985	2	8	Tgfb1,Trp53	Atg7,Cat,Igf1,Klk1b4,Mpv17l,Prodh,Serpina3k,Sod2	bile acid-exporting ATPase activity | acyl-CoA oxidase activity | palmitoyl-CoA oxidase activity | retinal dehydrogenase activity | 3-chloroallyl aldehyde dehydrogenase activity | aldehyde dehydrogenase (NAD) activity | benzaldehyde dehydrogenase (NAD+) activity | acylcarnitine hydrolase activity | oxidoreductase activity, acting on paired donors, with incorporation or reduction of molecular oxyg…	fatty acid oxidation | fatty acid beta-oxidation using acyl-CoA oxidase | retinoic acid metabolic process | 9-cis-retinoic acid metabolic process | embryonic eye morphogenesis | response to acid chemical | porphyrin-containing compound metabolic process | toxin biosynthetic process | alkaloid metabolic process | monoterpenoid metabolic process | drug metabolic process | dibenzo-p-dioxin metabolic…
0.60498	2	20	Gpd1,Slc25a13	1100001G20Rik,2810007J24Rik,Aox3,C8a,Cyp2c29,Cyp4a12b,Cyp7b1,Egfr,Elovl3,Gsta2,Hsd3b5,Lifr,Mug2,Mup21,Nudt7,Rarres1,Serpina3k,Sucnr1,Ttc39c,Ugt2b1	bile acid-exporting ATPase activity | retinal dehydrogenase activity | 3-chloroallyl aldehyde dehydrogenase activity | aldehyde dehydrogenase (NAD) activity | benzaldehyde dehydrogenase (NAD+) activity | acylcarnitine hydrolase activity | oxidoreductase activity, acting on paired donors, with incorporation or reduction of molecular oxygen, reduced flavin or flavoprotein as one donor, and incorpor…	retinoic acid metabolic process | 9-cis-retinoic acid metabolic process | embryonic eye morphogenesis | response to acid chemical | porphyrin-containing compound metabolic process | toxin biosynthetic process | alkaloid metabolic process | monoterpenoid metabolic process | drug metabolic process | dibenzo-p-dioxin metabolic process | monocarboxylic acid metabolic process | drug catabolic process …
0.63598	2	16	Nr1i2,Por	Abcc3,Aldh1a1,Aldh1a7,Ces2a,Ces2c,Cyp1a2,Cyp2a5,Cyp2c29,Entpd5,Gsta2,Gstm1,Gstm3,Gstm6,Hsd3b5,Insig1,Scd1	bile acid-exporting ATPase activity | acyl-CoA oxidase activity | palmitoyl-CoA oxidase activity | retinal dehydrogenase activity | benzaldehyde dehydrogenase (NAD+) activity | acylcarnitine hydrolase activity | oxidoreductase activity, acting on paired donors, with incorporation or reduction of molecular oxygen, reduced flavin or flavoprotein as one donor, and incorporation of one atom of oxygen…	fatty acid oxidation | fatty acid beta-oxidation using acyl-CoA oxidase | retinoic acid metabolic process | 9-cis-retinoic acid metabolic process | embryonic eye morphogenesis | response to acid chemical | porphyrin-containing compound metabolic process | toxin biosynthetic process | alkaloid metabolic process | monoterpenoid metabolic process | drug metabolic process | dibenzo-p-dioxin metabolic…
0.72787	2	16	Nr1i2,Nr1i3	Abcc3,Acox1,Aldh1a1,Aldh1a7,Ces2a,Ces2c,Cyp1a2,Cyp2a5,Cyp2c29,Cyp3a11,Gsta2,Gstm1,Gstm3,Gstp2,Insig1,Insig2	catalase activity | oxidoreductase activity, acting on peroxide as acceptor | cis-stilbene-oxide hydrolase activity | glutathione transferase activity | S-nitrosoglutathione binding | dinitrosyl-iron complex binding | malic enzyme activity | malate dehydrogenase (decarboxylating) (NAD+) activity | malate dehydrogenase (decarboxylating) (NADP+) activity | ornithine-oxo-acid transaminase activity |…	response to reactive oxygen species | response to oxidative stress | hydrogen peroxide catabolic process | glutathione metabolic process | malate metabolic process | response to superoxide | myeloid cell homeostasis | superoxide metabolic process | removal of superoxide radicals | response to nutrient levels | superoxide anion generation | response to axon injury | hydrogen peroxide biosynthetic …
0.80708	2	13	Hnf4a,Nr1i2	Abcc3,Acox1,Aldh1a1,Ces2c,Cyp1a2,Cyp2c29,Cyp3a11,Gsta2,Igf1,Mgst1,Nat8,Scd1,Ugt1a6b	bile acid-exporting ATPase activity | acyl-CoA oxidase activity | palmitoyl-CoA oxidase activity | retinal dehydrogenase activity | benzaldehyde dehydrogenase (NAD+) activity | acylcarnitine hydrolase activity | monooxygenase activity | oxidoreductase activity, acting on paired donors, with incorporation or reduction of molecular oxygen | oxidoreductase activity, acting on paired donors, with inc…	fatty acid oxidation | fatty acid beta-oxidation using acyl-CoA oxidase | retinoic acid metabolic process | 9-cis-retinoic acid metabolic process | embryonic eye morphogenesis | response to acid chemical | porphyrin-containing compound metabolic process | toxin biosynthetic process | alkaloid metabolic process | monoterpenoid metabolic process | drug metabolic process | dibenzo-p-dioxin metabolic…
0.69246	2	12	Nfe2l2,Trp53	Cat,Ephx1,Gstm1,Gstp2,Klk1b4,Map1lc3a,Me1,Oat,Serpina3k,Sod1,Sod2,Ugdh	acyl-CoA oxidase activity | palmitoyl-CoA oxidase activity | adenosylhomocysteinase activity | adenyl nucleotide binding | cystathionine beta-lyase activity | cystathionine gamma-lyase activity | L-cystine L-cysteine-lyase (deaminating) | L-cysteine desulfhydrase activity | glutathione transferase activity | S-nitrosoglutathione binding | dinitrosyl-iron complex binding | glutathione binding	fatty acid oxidation | fatty acid beta-oxidation using acyl-CoA oxidase | chronic inflammatory response to antigenic stimulus | S-adenosylhomocysteine catabolic process | circadian sleep/wake cycle | homocysteine biosynthetic process | protein-pyridoxal-5-phosphate linkage via peptidyl-N6-pyridoxal phosphate-L-lysine | cysteine biosynthetic process | protein sulfhydration | response to sterol dep…
0.69253	2	11	Hnf4a,Nr1i3	Abcc3,Acox1,Aldh1a1,Ces2c,Cyp1a2,Cyp27a1,Cyp2c29,Cyp3a11,Cyp7b1,Gsta2,Gstm4	acyl-CoA oxidase activity | palmitoyl-CoA oxidase activity | catalase activity | oxidoreductase activity, acting on peroxide as acceptor | glucokinase activity | glucose binding | propanoyl-CoA C-acyltransferase activity | propionyl-CoA C2-trimethyltridecanoyltransferase activity	peroxisome fission | fatty acid oxidation | fatty acid beta-oxidation using acyl-CoA oxidase | lipid homeostasis | hydrogen peroxide catabolic process | cellular glucose homeostasis | glucose metabolic process | second-messenger-mediated signaling | positive regulation of insulin secretion | glucose homeostasis | cellular response to leptin stimulus | carbohydrate phosphorylation | regulation of …
0.78842	2	11	Nr1i2,Ppara	Acox1,Ahcy,Ces3b,Cth,Cyp2c29,Gstp2,Insig1,Insig2,Mgst1,Mup21,Scd1	bile acid-exporting ATPase activity | acyl-CoA oxidase activity | palmitoyl-CoA oxidase activity | retinal dehydrogenase activity | benzaldehyde dehydrogenase (NAD+) activity | glycine N-choloyltransferase activity | medium-chain acyl-CoA hydrolase activity | long-chain acyl-CoA hydrolase activity | very long chain acyl-CoA hydrolase activity | oxidoreductase activity, acting on paired donors, wi…	fatty acid oxidation | fatty acid beta-oxidation using acyl-CoA oxidase | retinoic acid metabolic process | 9-cis-retinoic acid metabolic process | embryonic eye morphogenesis | triglyceride mobilization | bile acid conjugation | porphyrin-containing compound metabolic process | toxin biosynthetic process | alkaloid metabolic process | monoterpenoid metabolic process | drug metabolic process | di…
0.90206	2	11	Ppara,Pparg	Acaa1b,Acox1,Cat,Gck,Insig1,Mgst1,Pex11a,Saa1,Scd1,Scp2,Ugt1a9	acyl-CoA oxidase activity | palmitoyl-CoA oxidase activity | acylcarnitine hydrolase activity | oxidoreductase activity, acting on paired donors, with incorporation or reduction of molecular oxygen, reduced flavin or flavoprotein as one donor, and incorporation of one atom of oxygen | caffeine oxidase activity | coumarin 7-hydroxylase activity | glutathione transferase activity	fatty acid oxidation | fatty acid beta-oxidation using acyl-CoA oxidase | response to acid chemical | porphyrin-containing compound metabolic process | toxin biosynthetic process | alkaloid metabolic process | monoterpenoid metabolic process | drug metabolic process | dibenzo-p-dioxin metabolic process | monocarboxylic acid metabolic process | drug catabolic process | cellular response to cadmium…
0.82876	2	9	Hnf4a,Rxra	Abcc3,Acox1,Aldh1a1,Apoc3,Baat,Cyp1a2,Cyp3a11,Scd1,Ugt1a9	coumarin 7-hydroxylase activity | 25-hydroxycholesterol 7alpha-hydroxylase activity | cysteine-S-conjugate N-acetyltransferase activity | L-glutamate transmembrane transporter activity	fatty acid elongation, saturated fatty acid | fatty acid elongation, monounsaturated fatty acid | very long-chain fatty acid biosynthetic process | peptidyl-lysine N6-acetylation | visual behavior | L-glutamate transport | L-glutamate transmembrane transport
-0.62462	2	8	Ctnnb1,Rorc	Cyp2a5,Cyp7b1,Elovl3,Hsd3b5,Mup21,Nat8,Slc1a2,Slco1a1	bile acid-exporting ATPase activity | acyl-CoA oxidase activity | palmitoyl-CoA oxidase activity | retinal dehydrogenase activity | benzaldehyde dehydrogenase (NAD+) activity | acylcarnitine hydrolase activity | oxidoreductase activity, acting on paired donors, with incorporation or reduction of molecular oxygen, reduced flavin or flavoprotein as one donor, and incorporation of one atom of oxygen…	fatty acid oxidation | fatty acid beta-oxidation using acyl-CoA oxidase | retinoic acid metabolic process | 9-cis-retinoic acid metabolic process | embryonic eye morphogenesis | response to acid chemical | porphyrin-containing compound metabolic process | toxin biosynthetic process | alkaloid metabolic process | monoterpenoid metabolic process | drug metabolic process | dibenzo-p-dioxin metabolic…
0.61917	3	8	Ahr,Nr1i2,Nr1i3	Acox1,Ces2c,Cyp1a2,Cyp2a5,Cyp2c29,Gsta2,Gstm1,Insig2	acyl-CoA oxidase activity | palmitoyl-CoA oxidase activity | insulin-like growth factor receptor binding | propanoyl-CoA C-acyltransferase activity | propionyl-CoA C2-trimethyltridecanoyltransferase activity	fatty acid oxidation | fatty acid beta-oxidation using acyl-CoA oxidase | muscle hypertrophy | insulin-like growth factor receptor signaling pathway | negative regulation of oocyte development | lung vasculature development | lung lobe morphogenesis | prostate gland growth | prostate gland stromal morphogenesis | cellular response to lipid hydroperoxide | progesterone biosynthetic process | posit…
0.75922	2	8	Hnf4a,Pparg	Acox1,Igf1,Mgst1,Saa1,Scd1,Scp2,Serpina1c,Ugt1a9	formaldehyde dehydrogenase activity | S-(hydroxymethyl)glutathione dehydrogenase activity | catalase activity | oxidoreductase activity, acting on peroxide as acceptor | epidermal growth factor-activated receptor activity | epidermal growth factor binding | insulin-like growth factor receptor binding | superoxide dismutase activity | protein phosphatase 2B binding | UDP-glucose 6-dehydrogenase ac…	formaldehyde catabolic process | response to reactive oxygen species | response to oxidative stress | positive regulation of phosphatidylinositol 3-kinase signaling | hydrogen peroxide catabolic process | epidermal growth factor receptor signaling pathway | positive regulation of superoxide anion generation | regulation of peptidyl-tyrosine phosphorylation | muscle hypertrophy | insulin-like grow…
0.89976	2	8	Sp1,Trp53	Adh5,Cat,Egfr,Igf1,Sod1,Sod2,Tfpi2,Ugdh	Atg12 activating enzyme activity | Atg8 activating enzyme activity | catalase activity | oxidoreductase activity, acting on peroxide as acceptor | insulin-like growth factor receptor binding | proline dehydrogenase activity | superoxide dismutase activity	autophagy | mitochondrion organization | cerebellar Purkinje cell layer development | positive regulation of protein modification process | response to starvation | negative regulation of histone H4-K16 acetylation | response to reactive oxygen species | response to oxidative stress | positive regulation of phosphatidylinositol 3-kinase signaling | hydrogen peroxide catabolic process | muscle hyp…
0.6193	2	7	Cebpa,Hnf4a	Apoc3,Cyp3a11,F9,Hsd11b1,Igf1,Saa1,Scd1	11-beta-hydroxysteroid dehydrogenase [NAD(P)] activity | 11-beta-hydroxysteroid dehydrogenase (NADP+) activity | insulin-like growth factor receptor binding	triglyceride mobilization | glucocorticoid catabolic process | regulation of pentose-phosphate shunt | muscle hypertrophy | insulin-like growth factor receptor signaling pathway | negative regulation of oocyte development | lung vasculature development | lung lobe morphogenesis | prostate gland growth | prostate gland stromal morphogenesis
0.6274	2	7	Pparg,Rxra	Acox1,Cat,Cyp26a1,Gck,Insig1,Scd1,Ugt1a9	histidine ammonia-lyase activity | ammonia-lyase activity | insulin-like growth factor receptor binding | L-tyrosine:2-oxoglutarate aminotransferase activity | tryptophan 2,3-dioxygenase activity	triglyceride mobilization | muscle hypertrophy | insulin-like growth factor receptor signaling pathway | negative regulation of oocyte development | lung vasculature development | lung lobe morphogenesis | prostate gland growth | prostate gland stromal morphogenesis | 2-oxoglutarate metabolic process | glutamate metabolic process | tyrosine catabolic process | aromatic amino acid family catabolic…
0.64615	3	7	Hnf4a,Nr1i2,Por	Abcc3,Aldh1a1,Ces2c,Cyp1a2,Cyp2c29,Gsta2,Scd1	catalase activity | oxidoreductase activity, acting on peroxide as acceptor | insulin-like growth factor receptor binding | copper ion binding | superoxide dismutase activity | protein phosphatase 2B binding	response to reactive oxygen species | response to oxidative stress | positive regulation of phosphatidylinositol 3-kinase signaling | hydrogen peroxide catabolic process | glutathione metabolic process | muscle hypertrophy | insulin-like growth factor receptor signaling pathway | negative regulation of oocyte development | lung vasculature development | lung lobe morphogenesis | prostate gland gr…
0.69428	2	7	Foxo1,Hnf4a	Apoc3,Hal,Igf1,Ndufa4,Scd1,Tat,Tdo2	bile acid-exporting ATPase activity | retinal dehydrogenase activity | benzaldehyde dehydrogenase (NAD+) activity | acylcarnitine hydrolase activity | oxidoreductase activity, acting on paired donors, with incorporation or reduction of molecular oxygen, reduced flavin or flavoprotein as one donor, and incorporation of one atom of oxygen | caffeine oxidase activity	retinoic acid metabolic process | 9-cis-retinoic acid metabolic process | embryonic eye morphogenesis | response to acid chemical | porphyrin-containing compound metabolic process | toxin biosynthetic process | alkaloid metabolic process | monoterpenoid metabolic process | drug metabolic process | dibenzo-p-dioxin metabolic process | monocarboxylic acid metabolic process | drug catabolic process …
0.72608	2	7	Nr1i3,Ppara	Acox1,Cyp27a1,Cyp2c29,Cyp7b1,Gstp2,Insig1,Insig2	glutamate-cysteine ligase activity | L-glutamate transmembrane transporter activity | superoxide dismutase activity	glutathione biosynthetic process | response to oxidative stress | visual behavior | L-glutamate transport | L-glutamate transmembrane transport | response to reactive oxygen species | response to superoxide | age-dependent response to reactive oxygen species | detection of oxygen | vasodilation by acetylcholine involved in regulation of systemic arterial blood pressure | superoxide metabolic proc…
0.74929	2	7	Htt,Tgfb1	B2m,Gclc,Gsta2,Serpina1c,Serpina3k,Slc1a2,Sod2	acyl-CoA oxidase activity | palmitoyl-CoA oxidase activity | vitamin D3 25-hydroxylase activity | cholesterol 26-hydroxylase activity | cholestanetriol 26-monooxygenase activity | 25-hydroxycholesterol 7alpha-hydroxylase activity | S-nitrosoglutathione binding | dinitrosyl-iron complex binding	fatty acid oxidation | fatty acid beta-oxidation using acyl-CoA oxidase | response to sterol depletion | negative regulation of steroid biosynthetic process | SREBP signaling pathway | negative regulation of fatty acid biosynthetic process | cranial suture morphogenesis | negative regulation of cargo loading into COPII-coated vesicle
0.93459	2	7	Foxo3,Trp53	Cat,Gstm1,Igf1,Map1lc3a,Sco2,Sod1,Sod2	acyl-CoA oxidase activity | palmitoyl-CoA oxidase activity | catalase activity | oxidoreductase activity, acting on peroxide as acceptor | glucokinase activity | glucose binding	fatty acid oxidation | fatty acid beta-oxidation using acyl-CoA oxidase | lipid homeostasis | hydrogen peroxide catabolic process | retinoic acid catabolic process | cellular glucose homeostasis | glucose metabolic process | second-messenger-mediated signaling | positive regulation of insulin secretion | glucose homeostasis | cellular response to leptin stimulus | carbohydrate phosphorylation | r…
0.9767	2	7	Sp1,Sp3	Adh5,Ces1d,Ces2c,Cyp26a1,Cyp7b1,Egfr,Igf1	formaldehyde dehydrogenase activity | S-(hydroxymethyl)glutathione dehydrogenase activity | fatty-acyl-ethyl-ester synthase activity | acylcarnitine hydrolase activity | 25-hydroxycholesterol 7alpha-hydroxylase activity | epidermal growth factor-activated receptor activity | epidermal growth factor binding | insulin-like growth factor receptor binding	formaldehyde catabolic process | short-chain fatty acid catabolic process | acylglycerol catabolic process | response to acid chemical | retinoic acid catabolic process | prostate gland epithelium morphogenesis | epidermal growth factor receptor signaling pathway | regulation of peptidyl-tyrosine phosphorylation | muscle hypertrophy | insulin-like growth factor receptor signaling pathway | negati…
-0.87055	2	6	Fech,Rorc	Cyp2c29,Cyp2f2,Cyp3a11,Cyp3a25,Cyp7b1,Slco1a1	catalase activity | oxidoreductase activity, acting on peroxide as acceptor | 25-hydroxycholesterol 7alpha-hydroxylase activity | epidermal growth factor-activated receptor activity | epidermal growth factor binding | insulin-like growth factor receptor binding	positive regulation of phosphatidylinositol 3-kinase signaling | hydrogen peroxide catabolic process | retinoic acid catabolic process | prostate gland epithelium morphogenesis | epidermal growth factor receptor signaling pathway | regulation of peptidyl-tyrosine phosphorylation | muscle hypertrophy | insulin-like growth factor receptor signaling pathway | negative regulation of oocyte developmen…
-0.68191	2	6	Fech,Hnf4a	Cyp1a2,Cyp27a1,Cyp2c29,Cyp3a11,Cyp7b1,Slco1a1	epidermal growth factor-activated receptor activity | epidermal growth factor binding | glutathione transferase activity | S-nitrosoglutathione binding | dinitrosyl-iron complex binding | glutathione binding	epidermal growth factor receptor signaling pathway | regulation of peptidyl-tyrosine phosphorylation | glutathione metabolic process | cellular response to lipid hydroperoxide
-0.64898	2	6	Fech,Nr1i3	Cyp1a2,Cyp27a1,Cyp2c29,Cyp2f2,Cyp3a11,Cyp7b1	glutathione transferase activity | S-nitrosoglutathione binding | dinitrosyl-iron complex binding | glutathione binding | insulin-like growth factor receptor binding	glutathione metabolic process | muscle hypertrophy | insulin-like growth factor receptor signaling pathway | negative regulation of oocyte development | lung vasculature development | lung lobe morphogenesis | prostate gland growth | prostate gland stromal morphogenesis | cellular response to lipid hydroperoxide
-0.61026	2	6	Acox1,Sp1	Cat,Cyp26a1,Cyp2d9,Cyp7b1,Egfr,Igf1	acyl-CoA oxidase activity | palmitoyl-CoA oxidase activity | acylcarnitine hydrolase activity | oxidoreductase activity, acting on paired donors, with incorporation or reduction of molecular oxygen, reduced flavin or flavoprotein as one donor, and incorporation of one atom of oxygen | caffeine oxidase activity	fatty acid oxidation | fatty acid beta-oxidation using acyl-CoA oxidase | response to acid chemical | porphyrin-containing compound metabolic process | toxin biosynthetic process | alkaloid metabolic process | monoterpenoid metabolic process | drug metabolic process | dibenzo-p-dioxin metabolic process | monocarboxylic acid metabolic process | drug catabolic process | oxidative deethylation
0.61224	2	6	Nr1i3,Rxra	Abcc3,Acox1,Aldh1a1,Cyp1a2,Cyp3a11,Insig1	monooxygenase activity | oxidoreductase activity, acting on paired donors, with incorporation or reduction of molecular oxygen | oxidoreductase activity, acting on paired donors, with incorporation or reduction of molecular oxygen, reduced flavin or flavoprotein as one donor, and incorporation of one atom of oxygen | demethylase activity | caffeine oxidase activity | aromatase activity | vitamin …	porphyrin-containing compound metabolic process | toxin biosynthetic process | alkaloid metabolic process | monoterpenoid metabolic process | drug metabolic process | dibenzo-p-dioxin metabolic process | monocarboxylic acid metabolic process | drug catabolic process | oxidative deethylation
0.61668	3	6	Nr1i2,Nr1i3,Rxra	Abcc3,Acox1,Aldh1a1,Cyp1a2,Cyp3a11,Insig1	monooxygenase activity | oxidoreductase activity, acting on paired donors, with incorporation or reduction of molecular oxygen | oxidoreductase activity, acting on paired donors, with incorporation or reduction of molecular oxygen, reduced flavin or flavoprotein as one donor, and incorporation of one atom of oxygen | demethylase activity | caffeine oxidase activity | aromatase activity | vitamin …	porphyrin-containing compound metabolic process | toxin biosynthetic process | alkaloid metabolic process | monoterpenoid metabolic process | drug metabolic process | dibenzo-p-dioxin metabolic process | monocarboxylic acid metabolic process | drug catabolic process | oxidative deethylation | naphthalene metabolic process | trichloroethylene metabolic process
0.62262	4	6	Hnf4a,Nr1i2,Nr1i3,Por	Abcc3,Aldh1a1,Ces2c,Cyp1a2,Cyp2c29,Gsta2	monooxygenase activity | oxidoreductase activity, acting on paired donors, with incorporation or reduction of molecular oxygen | oxidoreductase activity, acting on paired donors, with incorporation or reduction of molecular oxygen, reduced flavin or flavoprotein as one donor, and incorporation of one atom of oxygen | aromatase activity | 2-octaprenyl-6-methoxyphenol hydroxylase activity | dibenzo…	naphthalene metabolic process | trichloroethylene metabolic process
0.62554	2	6	Agt,Agtr1a	Egfr,Gsta2,Gstm1,Gstm6,Gstp2,Mgst1	insulin-like growth factor receptor binding | L-tyrosine:2-oxoglutarate aminotransferase activity | tryptophan 2,3-dioxygenase activity	muscle hypertrophy | insulin-like growth factor receptor signaling pathway | negative regulation of oocyte development | lung vasculature development | lung lobe morphogenesis | prostate gland growth | prostate gland stromal morphogenesis | 2-oxoglutarate metabolic process | glutamate metabolic process | tyrosine catabolic process | aromatic amino acid family catabolic process | tryptophan metabo…
0.6392	3	6	Ahr,Hnf4a,Nr1i2	Acox1,Ces2c,Cyp1a2,Cyp2c29,Gsta2,Ugt1a6b	cis-stilbene-oxide hydrolase activity | glucokinase activity | glucose binding | insulin-like growth factor receptor binding	cellular glucose homeostasis | glucose metabolic process | second-messenger-mediated signaling | positive regulation of insulin secretion | glucose homeostasis | cellular response to leptin stimulus | positive regulation of glycogen biosynthetic process | positive regulation of glycolytic process | carbohydrate phosphorylation | regulation of insulin secretion | glucose 6-phosphate metabolic proc…
0.64119	3	6	Gpd1,Ppara,Slc25a13	C8a,Cyp2c29,Cyp7b1,Elovl3,Lifr,Mup21	25-hydroxycholesterol 7alpha-hydroxylase activity | leukemia inhibitory factor receptor activity	fatty acid elongation, saturated fatty acid | fatty acid elongation, monounsaturated fatty acid | very long-chain fatty acid biosynthetic process
0.64474	2	6	Htt,Nfe2l2	Gclc,Gsta2,Serpina3k,Sod1,Sod2,Thrsp	25-hydroxycholesterol 7alpha-hydroxylase activity | leukemia inhibitory factor receptor activity	fatty acid elongation, saturated fatty acid | fatty acid elongation, monounsaturated fatty acid | very long-chain fatty acid biosynthetic process
0.64866	2	6	Ppara,Slc25a13	C8a,Cyp2c29,Cyp7b1,Elovl3,Lifr,Mup21	bile acid-exporting ATPase activity | retinal dehydrogenase activity | benzaldehyde dehydrogenase (NAD+) activity | acylcarnitine hydrolase activity | oxidoreductase activity, acting on paired donors, with incorporation or reduction of molecular oxygen, reduced flavin or flavoprotein as one donor, and incorporation of one atom of oxygen | caffeine oxidase activity	retinoic acid metabolic process | 9-cis-retinoic acid metabolic process | embryonic eye morphogenesis | response to acid chemical | porphyrin-containing compound metabolic process | toxin biosynthetic process | alkaloid metabolic process | monoterpenoid metabolic process | drug metabolic process | dibenzo-p-dioxin metabolic process | monocarboxylic acid metabolic process | drug catabolic process …
0.65542	2	6	Agt,Nr1i2	Gsta2,Gstm1,Gstm6,Gstp2,Igf1,Mgst1	bile acid-exporting ATPase activity | acyl-CoA oxidase activity | palmitoyl-CoA oxidase activity | retinal dehydrogenase activity | benzaldehyde dehydrogenase (NAD+) activity | oxidoreductase activity, acting on paired donors, with incorporation or reduction of molecular oxygen, reduced flavin or flavoprotein as one donor, and incorporation of one atom of oxygen | demethylase activity	fatty acid oxidation | fatty acid beta-oxidation using acyl-CoA oxidase | retinoic acid metabolic process | 9-cis-retinoic acid metabolic process | embryonic eye morphogenesis | porphyrin-containing compound metabolic process | toxin biosynthetic process | alkaloid metabolic process | monoterpenoid metabolic process | drug metabolic process | dibenzo-p-dioxin metabolic process | monocarboxylic ac…
0.65727	2	6	Nfe2l2,Tgfb1	Cat,Gclc,Gsta2,Klk1b4,Serpina3k,Sod2	acyl-CoA oxidase activity | palmitoyl-CoA oxidase activity | propanoyl-CoA C-acyltransferase activity | propionyl-CoA C2-trimethyltridecanoyltransferase activity	fatty acid oxidation | fatty acid beta-oxidation using acyl-CoA oxidase | cellular response to lipid hydroperoxide | progesterone biosynthetic process | positive regulation of intracellular cholesterol transport | positive regulation of steroid metabolic process | lipid hydroperoxide transport
0.66992	2	6	Gpd1,Ppara	C8a,Cyp2c29,Cyp7b1,Elovl3,Lifr,Mup21	glutamate-cysteine ligase activity | superoxide dismutase activity | protein phosphatase 2B binding	glutathione biosynthetic process | response to oxidative stress | response to reactive oxygen species | response to superoxide | myeloid cell homeostasis | superoxide metabolic process | removal of superoxide radicals | response to nutrient levels | superoxide anion generation | response to axon injury | hydrogen peroxide biosynthetic process | relaxation of vascular smooth muscle | age-dependent…
0.67106	3	6	Ppara,Pparg,Rxra	Acox1,Cat,Gck,Insig1,Scd1,Ugt1a9	catalase activity | oxidoreductase activity, acting on peroxide as acceptor | glutamate-cysteine ligase activity | superoxide dismutase activity	response to reactive oxygen species | response to oxidative stress | hydrogen peroxide catabolic process | glutathione biosynthetic process | response to superoxide | age-dependent response to reactive oxygen species | detection of oxygen | vasodilation by acetylcholine involved in regulation of systemic arterial blood pressure | superoxide metabolic process | removal of superoxide radicals | res…
0.70284	2	6	Por,Slc25a13	Cyp2c29,Cyp7b1,Elovl3,Gsta2,Hsd3b5,Serpina3k	bile acid-exporting ATPase activity | acyl-CoA oxidase activity | palmitoyl-CoA oxidase activity | retinal dehydrogenase activity | benzaldehyde dehydrogenase (NAD+) activity | oxidoreductase activity, acting on paired donors, with incorporation or reduction of molecular oxygen, reduced flavin or flavoprotein as one donor, and incorporation of one atom of oxygen | demethylase activity	fatty acid oxidation | fatty acid beta-oxidation using acyl-CoA oxidase | retinoic acid metabolic process | 9-cis-retinoic acid metabolic process | embryonic eye morphogenesis | porphyrin-containing compound metabolic process | toxin biosynthetic process | alkaloid metabolic process | monoterpenoid metabolic process | drug metabolic process | dibenzo-p-dioxin metabolic process | monocarboxylic ac…
0.71525	3	6	Hnf4a,Nr1i2,Rxra	Abcc3,Acox1,Aldh1a1,Cyp1a2,Cyp3a11,Scd1	acyl-CoA oxidase activity | palmitoyl-CoA oxidase activity | fatty-acyl-ethyl-ester synthase activity | insulin-like growth factor receptor binding	fatty acid oxidation | fatty acid beta-oxidation using acyl-CoA oxidase | short-chain fatty acid catabolic process | acylglycerol catabolic process | muscle hypertrophy | insulin-like growth factor receptor signaling pathway | negative regulation of oocyte development | lung vasculature development | lung lobe morphogenesis | prostate gland growth | prostate gland stromal morphogenesis | response…
0.7526	3	6	Hnf4a,Ppara,Pparg	Acox1,Mgst1,Saa1,Scd1,Scp2,Ugt1a9	bile acid-exporting ATPase activity | acyl-CoA oxidase activity | palmitoyl-CoA oxidase activity | retinal dehydrogenase activity | benzaldehyde dehydrogenase (NAD+) activity | oxidoreductase activity, acting on paired donors, with incorporation or reduction of molecular oxygen, reduced flavin or flavoprotein as one donor, and incorporation of one atom of oxygen | demethylase activity	fatty acid oxidation | fatty acid beta-oxidation using acyl-CoA oxidase | retinoic acid metabolic process | 9-cis-retinoic acid metabolic process | embryonic eye morphogenesis | porphyrin-containing compound metabolic process | toxin biosynthetic process | alkaloid metabolic process | monoterpenoid metabolic process | drug metabolic process | dibenzo-p-dioxin metabolic process | monocarboxylic ac…
0.77994	2	6	Foxa2,Pparg	Ephx1,Gck,Igf1,Saa1,Scd1,Serpina1c	25-hydroxycholesterol 7alpha-hydroxylase activity	fatty acid elongation, saturated fatty acid | fatty acid elongation, monounsaturated fatty acid | very long-chain fatty acid biosynthetic process
0.81221	2	6	Foxa2,Hnf4a	Igf1,Saa1,Scd1,Serpina1c,Tat,Tdo2	acyl-CoA oxidase activity | palmitoyl-CoA oxidase activity | catalase activity | oxidoreductase activity, acting on peroxide as acceptor | glucokinase activity | glucose binding	fatty acid oxidation | fatty acid beta-oxidation using acyl-CoA oxidase | lipid homeostasis | hydrogen peroxide catabolic process | cellular glucose homeostasis | glucose metabolic process | second-messenger-mediated signaling | positive regulation of insulin secretion | glucose homeostasis | cellular response to leptin stimulus | carbohydrate phosphorylation | regulation of insulin secretion | g…
0.82237	2	6	Nr1i2,Pparg	Acox1,Ces1d,Igf1,Insig1,Mgst1,Scd1	25-hydroxycholesterol 7alpha-hydroxylase activity | leukemia inhibitory factor receptor activity	fatty acid elongation, saturated fatty acid | fatty acid elongation, monounsaturated fatty acid | very long-chain fatty acid biosynthetic process
-0.88716	2	5	Apoe,Trp53	Cat,Cyb5r3,Serpina3k,Sod1,Sod2	monooxygenase activity | oxidoreductase activity, acting on paired donors, with incorporation or reduction of molecular oxygen | oxidoreductase activity, acting on paired donors, with incorporation or reduction of molecular oxygen, reduced flavin or flavoprotein as one donor, and incorporation of one atom of oxygen | caffeine oxidase activity | aromatase activity | 25-hydroxycholesterol 7alpha-hy…	porphyrin-containing compound metabolic process | toxin biosynthetic process | alkaloid metabolic process | monoterpenoid metabolic process | drug metabolic process | dibenzo-p-dioxin metabolic process | monocarboxylic acid metabolic process | drug catabolic process | oxidative deethylation
-0.79165	2	5	Acox1,Smarcb1	Cyp2c29,Cyp2c50,Cyp2d9,Cyp3a25,Mup21	oxidoreductase activity, acting on paired donors, with incorporation or reduction of molecular oxygen, reduced flavin or flavoprotein as one donor, and incorporation of one atom of oxygen | aromatase activity	---
-0.74926	2	5	Nr1h2,Nr1h3	Acox1,Crp,Gck,Hsd11b1,Scd1	catalase activity | oxidoreductase activity, acting on peroxide as acceptor | epidermal growth factor-activated receptor activity | epidermal growth factor binding | S-nitrosoglutathione binding | dinitrosyl-iron complex binding | insulin-like growth factor receptor binding | ornithine-oxo-acid transaminase activity	positive regulation of phosphatidylinositol 3-kinase signaling | hydrogen peroxide catabolic process | epidermal growth factor receptor signaling pathway | regulation of peptidyl-tyrosine phosphorylation | muscle hypertrophy | insulin-like growth factor receptor signaling pathway | negative regulation of oocyte development | lung vasculature development | lung lobe morphogenesis | prostate gland …
-0.74323	2	5	Acox1,Trp53	Cat,Egfr,Gstp2,Igf1,Oat	glutathione transferase activity | S-nitrosoglutathione binding | dinitrosyl-iron complex binding | glutathione binding	glutathione metabolic process | cellular response to lipid hydroperoxide
-0.68838	2	5	Sod1,Tgfb1	B2m,Gclc,Gsta2,Slc1a2,Sod2	glutathione transferase activity | S-nitrosoglutathione binding | dinitrosyl-iron complex binding | glutathione binding	glutathione metabolic process | cellular response to lipid hydroperoxide
-0.6841	2	5	Acox1,Fech	Cyp1a2,Cyp2c29,Cyp2d9,Cyp3a25,Cyp7b1	acyl-CoA oxidase activity | palmitoyl-CoA oxidase activity | acylcarnitine hydrolase activity | oxidoreductase activity, acting on paired donors, with incorporation or reduction of molecular oxygen, reduced flavin or flavoprotein as one donor, and incorporation of one atom of oxygen | caffeine oxidase activity	fatty acid oxidation | fatty acid beta-oxidation using acyl-CoA oxidase | response to acid chemical | porphyrin-containing compound metabolic process | toxin biosynthetic process | alkaloid metabolic process | monoterpenoid metabolic process | drug metabolic process | dibenzo-p-dioxin metabolic process | monocarboxylic acid metabolic process | drug catabolic process | oxidative deethylation
-0.65035	2	5	Cebpa,Trp53	Ephx1,Gstp2,Igf1,Sod1,Sod2	acyl-CoA oxidase activity | palmitoyl-CoA oxidase activity | aldehyde dehydrogenase (NAD) activity | NADH binding	fatty acid oxidation | fatty acid beta-oxidation using acyl-CoA oxidase | response to sterol depletion
-0.61672	2	5	Cebpb,Ctnnb1	Aldh1a1,Cyp2a5,Cyp2d9,Scd1,Serpina1c	catalase activity | oxidoreductase activity, acting on peroxide as acceptor | superoxide dismutase activity | protein phosphatase 2B binding	response to reactive oxygen species | response to oxidative stress | hydrogen peroxide catabolic process | response to superoxide | myeloid cell homeostasis | superoxide metabolic process | removal of superoxide radicals | response to nutrient levels | superoxide anion generation | response to axon injury | hydrogen peroxide biosynthetic process | relaxation of vascular smooth muscle | age-depend…
-0.61149	2	5	Sod1,Trp53	Comt,Gstm1,Gstp2,Sod1,Sod2	cis-stilbene-oxide hydrolase activity | S-nitrosoglutathione binding | dinitrosyl-iron complex binding | insulin-like growth factor receptor binding | superoxide dismutase activity | protein phosphatase 2B binding	muscle hypertrophy | insulin-like growth factor receptor signaling pathway | negative regulation of oocyte development | lung vasculature development | lung lobe morphogenesis | prostate gland growth | prostate gland stromal morphogenesis | response to reactive oxygen species | response to superoxide | myeloid cell homeostasis | superoxide metabolic process | response to oxidative stress | remova…
0.61615	2	5	Gna15,Nfe2l2	Akr7a5,Mgst1,Serpina3k,Sod2,Ugdh	retinal dehydrogenase activity | benzaldehyde dehydrogenase (NAD+) activity | coumarin 7-hydroxylase activity	retinoic acid metabolic process | 9-cis-retinoic acid metabolic process | embryonic eye morphogenesis
0.63124	3	5	Gpd1,Nr1i3,Slc25a13	Cyp2c29,Cyp7b1,Gsta2,Rarres1,Ugt2b1	retinal dehydrogenase activity | benzaldehyde dehydrogenase (NAD+) activity	retinoic acid metabolic process | 9-cis-retinoic acid metabolic process | embryonic eye morphogenesis | porphyrin-containing compound metabolic process | toxin biosynthetic process | alkaloid metabolic process | monoterpenoid metabolic process | drug metabolic process | dibenzo-p-dioxin metabolic process | monocarboxylic acid metabolic process | drug catabolic process | oxidative deethylation
0.63971	2	5	Foxo1,Pparg	Gck,Igf1,Me1,Scd1,Slc25a1	malic enzyme activity | malate dehydrogenase (decarboxylating) (NAD+) activity | malate dehydrogenase (decarboxylating) (NADP+) activity | ornithine-oxo-acid transaminase activity	malate metabolic process
0.6488	4	5	Ahr,Hnf4a,Nr1i2,Nr1i3	Acox1,Ces2c,Cyp1a2,Cyp2c29,Gsta2	L-glutamate transmembrane transporter activity	visual behavior | L-glutamate transport | L-glutamate transmembrane transport
0.66077	2	5	Foxo3,Nfe2l2	Cat,Gstm1,Map1lc3a,Sod1,Sod2	epidermal growth factor-activated receptor activity | epidermal growth factor binding | malic enzyme activity | malate dehydrogenase (decarboxylating) (NAD+) activity | malate dehydrogenase (decarboxylating) (NADP+) activity | ornithine-oxo-acid transaminase activity	epidermal growth factor receptor signaling pathway | regulation of peptidyl-tyrosine phosphorylation | malate metabolic process
0.69353	2	5	Ctnnb1,Tgfb1	Klk1b4,Scd1,Serpina1c,Serpina3k,Slc1a2	nicotinamide N-methyltransferase activity	---
0.6964	4	5	Hnf4a,Nr1i2,Nr1i3,Rxra	Abcc3,Acox1,Aldh1a1,Cyp1a2,Cyp3a11	glucokinase activity | glucose binding | insulin-like growth factor receptor binding | malic enzyme activity | malate dehydrogenase (decarboxylating) (NAD+) activity | malate dehydrogenase (decarboxylating) (NADP+) activity	cellular glucose homeostasis | glucose metabolic process | second-messenger-mediated signaling | positive regulation of insulin secretion | glucose homeostasis | cellular response to leptin stimulus | positive regulation of glycogen biosynthetic process | positive regulation of glycolytic process | carbohydrate phosphorylation | regulation of insulin secretion | glucose 6-phosphate metabolic proc…
0.71118	3	5	Hnf4a,Nr1i3,Rxra	Abcc3,Acox1,Aldh1a1,Cyp1a2,Cyp3a11	catalase activity | oxidoreductase activity, acting on peroxide as acceptor | superoxide dismutase activity | protein phosphatase 2B binding	response to reactive oxygen species | response to oxidative stress | hydrogen peroxide catabolic process | glutathione metabolic process | response to superoxide | myeloid cell homeostasis | superoxide metabolic process | removal of superoxide radicals | response to nutrient levels | superoxide anion generation | response to axon injury | hydrogen peroxide biosynthetic process | relaxation of vas…
0.72778	3	5	Agt,Agtr1a,Nr1i2	Gsta2,Gstm1,Gstm6,Gstp2,Mgst1	catalase activity | oxidoreductase activity, acting on peroxide as acceptor | superoxide dismutase activity | protein phosphatase 2B binding	response to reactive oxygen species | response to oxidative stress | hydrogen peroxide catabolic process | glutathione metabolic process | response to superoxide | myeloid cell homeostasis | superoxide metabolic process | removal of superoxide radicals | response to nutrient levels | superoxide anion generation | response to axon injury | hydrogen peroxide biosynthetic process | relaxation of vas…
0.72892	2	5	Ctnnb1,Trp53	Egfr,Klk1b4,Me1,Oat,Serpina3k	phenanthrene-9,10-epoxide hydrolase activity | superoxide dismutase activity | UDP-glucose 6-dehydrogenase activity	cellular response to lipid hydroperoxide | response to reactive oxygen species | response to superoxide | age-dependent response to reactive oxygen species | detection of oxygen | vasodilation by acetylcholine involved in regulation of systemic arterial blood pressure | superoxide metabolic process | removal of superoxide radicals | respiratory electron transport chain | superoxide anion generati…
0.73572	2	5	Ctnnb1,Nfe2l2	Klk1b4,Me1,Oat,Saa1,Serpina3k	25-hydroxycholesterol 7alpha-hydroxylase activity	biphenyl catabolic process
0.74746	3	5	Nr1i2,Nr1i3,Ppara	Acox1,Cyp2c29,Gstp2,Insig1,Insig2	25-hydroxycholesterol 7alpha-hydroxylase activity	biphenyl catabolic process
0.76261	3	5	Foxo3,Nfe2l2,Trp53	Cat,Gstm1,Map1lc3a,Sod1,Sod2	bile acid-exporting ATPase activity | acyl-CoA oxidase activity | palmitoyl-CoA oxidase activity | retinal dehydrogenase activity | benzaldehyde dehydrogenase (NAD+) activity | oxidoreductase activity, acting on paired donors, with incorporation or reduction of molecular oxygen, reduced flavin or flavoprotein as one donor, and incorporation of one atom of oxygen | demethylase activity	fatty acid oxidation | fatty acid beta-oxidation using acyl-CoA oxidase | retinoic acid metabolic process | 9-cis-retinoic acid metabolic process | embryonic eye morphogenesis | porphyrin-containing compound metabolic process | toxin biosynthetic process | alkaloid metabolic process | monoterpenoid metabolic process | drug metabolic process | dibenzo-p-dioxin metabolic process | monocarboxylic ac…
0.76521	2	5	Gpd1,Nr1i3	Cyp2c29,Cyp7b1,Gsta2,Rarres1,Ugt2b1	bile acid-exporting ATPase activity | acyl-CoA oxidase activity | palmitoyl-CoA oxidase activity | retinal dehydrogenase activity | benzaldehyde dehydrogenase (NAD+) activity | oxidoreductase activity, acting on paired donors, with incorporation or reduction of molecular oxygen, reduced flavin or flavoprotein as one donor, and incorporation of one atom of oxygen | demethylase activity	fatty acid oxidation | fatty acid beta-oxidation using acyl-CoA oxidase | retinoic acid metabolic process | 9-cis-retinoic acid metabolic process | embryonic eye morphogenesis | porphyrin-containing compound metabolic process | toxin biosynthetic process | alkaloid metabolic process | monoterpenoid metabolic process | drug metabolic process | dibenzo-p-dioxin metabolic process | monocarboxylic ac…
0.79054	2	5	Ctnnb1,Il1a	Aldh1a1,Cyp1a2,Saa1,Serpina1c,Serpina3k	acyl-CoA oxidase activity | palmitoyl-CoA oxidase activity | glycine N-choloyltransferase activity | medium-chain acyl-CoA hydrolase activity | long-chain acyl-CoA hydrolase activity | very long chain acyl-CoA hydrolase activity | glucokinase activity | glucose binding | bile acid:sodium symporter activity	fatty acid oxidation | fatty acid beta-oxidation using acyl-CoA oxidase | lipid homeostasis | bile acid conjugation | cellular glucose homeostasis | glucose metabolic process | second-messenger-mediated signaling | positive regulation of insulin secretion | glucose homeostasis | cellular response to leptin stimulus | carbohydrate phosphorylation | regulation of insulin secretion | glucose 6-phosp…
0.80344	2	5	Nr0b2,Rxra	Acox1,Baat,Gck,Scd1,Slc10a2	acyl-CoA oxidase activity | palmitoyl-CoA oxidase activity | glucokinase activity | glucose binding | 11-beta-hydroxysteroid dehydrogenase [NAD(P)] activity | 11-beta-hydroxysteroid dehydrogenase (NADP+) activity	fatty acid oxidation | fatty acid beta-oxidation using acyl-CoA oxidase | lipid homeostasis | cellular glucose homeostasis | glucose metabolic process | second-messenger-mediated signaling | positive regulation of insulin secretion | glucose homeostasis | cellular response to leptin stimulus | carbohydrate phosphorylation | regulation of insulin secretion | glucose 6-phosphate metabolic process |…
0.83139	2	5	Nr1h4,Rxra	Abcc3,Baat,Cyp3a11,Orm2,Slc10a2	bile acid-exporting ATPase activity | glycine N-choloyltransferase activity | medium-chain acyl-CoA hydrolase activity | long-chain acyl-CoA hydrolase activity | very long chain acyl-CoA hydrolase activity | bile acid:sodium symporter activity	bile acid conjugation
0.86124	2	5	Ahr,Ppara	Acox1,Aldh2,Cyp2c29,Insig2,Saa1	acyl-CoA oxidase activity | palmitoyl-CoA oxidase activity | S-nitrosoglutathione binding | dinitrosyl-iron complex binding	fatty acid oxidation | fatty acid beta-oxidation using acyl-CoA oxidase | response to sterol depletion | negative regulation of steroid biosynthetic process | SREBP signaling pathway | negative regulation of fatty acid biosynthetic process | cranial suture morphogenesis | negative regulation of cargo loading into COPII-coated vesicle
0.90238	2	5	Agtr1a,Nr1i2	Gsta2,Gstm1,Gstm6,Gstp2,Mgst1	glutamate-cysteine ligase activity | L-glutamate transmembrane transporter activity | superoxide dismutase activity	glutathione biosynthetic process | response to oxidative stress | visual behavior | L-glutamate transport | L-glutamate transmembrane transport | response to reactive oxygen species | response to superoxide | age-dependent response to reactive oxygen species | detection of oxygen | vasodilation by acetylcholine involved in regulation of systemic arterial blood pressure | superoxide metabolic proc…
0.96566	2	5	Erbb2,Tgfb1	Klk1b4,Lsr,Nnmt,Serpina3k,Wnt5b	catechol O-methyltransferase activity | glutathione transferase activity | S-nitrosoglutathione binding | dinitrosyl-iron complex binding | superoxide dismutase activity | protein phosphatase 2B binding	catecholamine metabolic process | catechol-containing compound metabolic process | cellular response to phosphate starvation | neurotransmitter catabolic process | dopamine metabolic process | positive regulation of homocysteine metabolic process | glutathione metabolic process | response to reactive oxygen species | response to superoxide | myeloid cell homeostasis | superoxide metabolic process…
