# Supplementary material for: Deciphering the Developmental Dynamics of the Mouse Liver Transcriptome
Source: PLoS One. 2015 Oct 23;10(10):e0141220. doi: 10.1371/journal.pone.0141220 (PMC4619800; doi:10.1371/journal.pone.0141220)
Supplement: S24 Table — (XLSX) [file pone.0141220.s030.xlsx]

## Sheet: DW test
Genes with novel isoforms
Novel isoforms should	be significantly expressed in atleast one time-point
	have a significant Durbin-Watson statistic for autocorrelation
	have a significant left-tailed run test statistic for randomness (not mandatory)
								Average Expression (FPKM)												Significance of Expression												Differential Expression Sig	Durbin–Watson Statistic		Run Test
tracking_id	gene_id	gene_short_name	class_code	Temporal Cluster	Entrez Gene Name	Location	Type	D-2(mean FPKM)	D0(mean FPKM)	D1(mean FPKM)	D3(mean FPKM)	D5(mean FPKM)	D10(mean FPKM)	D15(mean FPKM)	D20(mean FPKM)	D25(mean FPKM)	D30(mean FPKM)	D45(mean FPKM)	D60(mean FPKM)	D-2(FDR-BH)	D0(FDR-BH)	D1(FDR-BH)	D3(FDR-BH)	D5(FDR-BH)	D10(FDR-BH)	D15(FDR-BH)	D20(FDR-BH)	D25(FDR-BH)	D30(FDR-BH)	D45(FDR-BH)	D60(FDR-BH)	Diff(DID) FDR-BH	DW test	DW test FDR-BH	Run test	Run test FDR-BH
TCONS_00000237	XLOC_000043	Gsta3	j	Adult	glutathione S-transferase A3	Nucleus	enzyme	0.830445	1.57299	1.77811	2.23329	2.31483	3.64631	2.83101	4.59348	5.08583	6.28052	6.3239	4.95648	1	0.645834	1	0.0681121	0.28068	0.212617	0.0971491	0.0307522	0.0635878	0.0286832	0.0265054	0.0208541	0.000854865	0.00815448	0.0179927	0.191799	0.30799
TCONS_00000243	XLOC_000043	Gsta3	j	Adult	glutathione S-transferase A3	Nucleus	enzyme	40.6555	147.452	57.45	79.8034	137.812	212.506	185.793	293.868	396.412	417.723	482.731	459	0.43087	0.0217247	0.245333	0.221761	0.564256	0.0542673	0.322633	0.54956	0.147869	0.867485	0.291911	0.477588	1.13079e-10	0.0255021	0.0436263	0.191799	0.30799
TCONS_00000244	XLOC_000043	Gsta3	j	Adult	glutathione S-transferase A3	Nucleus	enzyme	2.48245	6.19531	4.73981	11.9224	18.1966	35.2305	25.5729	44.4546	27.2286	33.063	40.0104	28.5806	0.35668	0.0298067	0.0275077	0.00550611	0.0618619	0.0537941	0.0909936	0.0228031	0.0138805	0.0247448	0.0082291	0.205709	4.70259e-09	0.00948194	0.0201084	0.727977	0.78603
TCONS_00000264	XLOC_000052	Lmbrd1	j	Adolescent and Adult	LMBR1 domain containing 1	Cytoplasm	other	2.51178	3.23877	6.63919	5.67927	6.25104	6.35067	6.46684	5.69903	4.99593	4.3078	4.42078	5.5967	0.142975	0.0274546	0.0140447	0.00396372	0.0106077	0.018483	0.0183041	0.0658578	0.586761	0.0399822	0.688765	0.0199348	0.537664	0.000565646	0.00230023	0.0529084	0.146435
TCONS_00000327	XLOC_000063	Ptpn18	j	Prenatal and Neonatal	protein tyrosine phosphatase, non-receptor type 18 (brain-derived)	Nucleus	phosphatase	17.5044	18.4696	19.9836	18.3598	18.7346	10.3579	4.82671	4.80284	3.90612	4.22865	2.48816	2.19756	0.16387	0.0399574	0.0328014	0.079797	0.0568059	0.0978712	0.0177648	0.0169005	0.418363	0.0798457	0.543816	1	4.76527e-07	9.04684e-06	0.000117807	0.0529084	0.146435
TCONS_00000426	XLOC_000081	Mrpl30	j	Prenatal and Neonatal	mitochondrial ribosomal protein L30	Cytoplasm	other	10.9129	7.73286	7.09703	6.7705	6.64646	4.464	4.64915	6.60717	9.1236	9.89495	8.96877	8.9728	0.0308256	0.0518484	0.0480118	0.055574	0.020493	0.0898533	0.118918	0.0290298	0.165371	0.0321408	0.0384147	0.0260725	0.192358	7.86584e-05	0.000561008	0.000546169	0.0106682
TCONS_00000667	XLOC_000111	Col3a1	j	Neonatal and Adolescent	collagen, type III, alpha 1	Extracellular Space	other	6.10882	7.53256	11.2578	7.04039	9.01369	14.877	10.8123	8.69709	3.43018	5.6622	1.87506	0.763421	0.746703	0.820532	0.0165294	0.0224198	0.0707812	0.399753	0.0456502	0.277233	1	0.0717711	1	1	0.00245801	0.0272319	0.0459586	0.445322	0.574555
TCONS_00000696	XLOC_000118	Stat1	j	---	signal transducer and activator of transcription 1, 91kDa	Nucleus	transcription regulator	4.56805	9.40403	6.5563	12.7127	15.2738	6.92885	13.6305	23.5731	16.9317	7.22008	7.4016	5.09678	0.0372109	0.0833798	0.0601444	0.0255674	0.112184	0.0399226	1	1	0.458067	0.137488	0.0316177	0.00899222	0.0401116	0.0117304	0.0235299	0.727977	0.78603
TCONS_00000700	XLOC_000118	Stat1	j	---	signal transducer and activator of transcription 1, 91kDa	Nucleus	transcription regulator	1.62869	2.14705	1.52526	3.08518	4.48247	2.39136	3.60636	6.8442	5.41965	3.04088	3.2458	1.73681	0.0368458	0.722084	1	0.00937952	0.127178	0.0353998	1	1	0.68899	0.262468	0.00797086	0.0577667	0.518062	0.00565995	0.0136102	0.727977	0.78603
TCONS_00000782	XLOC_000135	Aox1	j	Adult	aldehyde oxidase 1	Cytoplasm	enzyme	0.457733	0.649821	0.556001	0.834253	0.726941	0.572772	0.331575	0.970826	3.33099	6.51455	8.18883	10.1989	1	1	1	1	1	1	1	1	1	0.376598	0.218515	0.0151168	3.62462e-07	8.37199e-05	0.000581818	0.000546169	0.0106682
TCONS_00000821	XLOC_000145	Stradb	j	Prenatal and Neonatal	STE20-related kinase adaptor beta	Cytoplasm	kinase	6.62772	4.54119	3.77493	3.83959	3.15156	1.94412	1.8538	1.70112	1.84822	2.71888	2.29653	3.05567	0.00526816	0.133904	0.00803754	0.0371894	0.0225834	0.0118643	0.0105942	0.0150568	0.99586	0.0330017	0.00910408	0.093877	0.0032043	1.84911e-07	5.0576e-06	0.00816742	0.0358434
TCONS_00001075	XLOC_000197	Igfbp2	j	Neonatal and Adolescent	insulin-like growth factor binding protein 2, 36kDa	Extracellular Space	other	0.551222	114.868	486.392	968.715	714.565	1171.92	724.37	351.025	205.516	294.68	226.763	212.697	1	0.111562	0.0088783	0.03253	0.179975	0.0470701	0.784046	0.00570356	0.0416911	0.292909	0.0294836	0.0122043	0	0.000229694	0.00119511	0.0529084	0.146435
TCONS_00001093	XLOC_000203	Arpc2	j	Prenatal and Neonatal	actin related protein 2/3 complex, subunit 2, 34kDa	Cytoplasm	other	32.5626	37.6699	56.9528	52.4761	53.0062	36.8001	30.8254	29.8783	19.2175	23.2728	23.4405	31.8109	0.0253364	0.0382417	0.0129267	0.00200438	0.0414096	0.0104718	0.00587037	0.0164232	0.308056	0.127568	0.0229888	0.00588461	2.0058e-05	0.00115539	0.00395588	0.445322	0.574555
TCONS_00001096	XLOC_000203	Arpc2	j	Prenatal and Neonatal	actin related protein 2/3 complex, subunit 2, 34kDa	Cytoplasm	other	20.7498	20.2288	27.9407	20.3589	17.6808	11.8354	9.05099	11.9291	10.6947	14.7993	9.12928	8.43761	0.0280375	0.504291	0.0376312	0.00248626	0.19807	0.445841	0.984929	0.0664983	0.179992	0.534849	0.566835	0.0873618	0.0254149	0.00470046	0.0118736	0.727977	0.78603
TCONS_00001097	XLOC_000203	Arpc2	j	Prenatal and Neonatal	actin related protein 2/3 complex, subunit 2, 34kDa	Cytoplasm	other	19.4658	24.0517	32.0607	20.2593	23.9046	18.1577	10.3211	10.9233	17.3316	23.5116	16.9688	11.9564	0.142138	0.0398843	0.467971	0.211709	0.235331	0.901448	0.390558	0.731816	1	0.45115	0.633366	0.939424	0.318075	0.0270707	0.0457326	0.191799	0.30799
TCONS_00001106	XLOC_000207	Slc11a1	j	Neonatal	solute carrier family 11 (proton-coupled divalent metal ion transporter), member 1	Plasma Membrane	transporter	4.06006	4.01921	5.07488	6.59077	5.5433	3.24236	1.74262	1.97468	1.56704	1.20386	0.93663	1.21135	0.0697457	0.0378993	0.0145175	0.0395175	0.0454038	0.174438	0.183331	0.885682	1	1	1	1	0.000261062	0.000404008	0.0017895	0.0529084	0.146435
TCONS_00001112	XLOC_000208	Ctdsp1	j	---	CTD (carboxy-terminal domain, RNA polymerase II, polypeptide A) small phosphatase 1	Nucleus	phosphatase	5.06048	2.93451	3.35222	8.56722	8.43633	4.27388	3.65974	3.0257	4.14122	4.06442	4.36361	6.07149	0.0248308	0.369098	0.155763	0.0529998	0.12505	0.0413609	0.446056	0.119788	0.0904797	1	0.0415323	0.0653956	0.145689	0.0259668	0.0442924	0.191799	0.30799
TCONS_00001184	XLOC_000216	Cyp27a1	j	Adult	cytochrome P450, family 27, subfamily A, polypeptide 1	Cytoplasm	enzyme	1.39303	16.5573	13.2104	10.6223	8.23195	8.28052	24.8442	61.4832	111.342	145.808	144.671	117.787	1	0.0236592	0.111167	0.0171082	0.0293888	0.0573494	0.0337049	0.0147977	0.508995	0.191769	0.173955	0.0398347	7.70272e-13	0.00209871	0.00623594	0.00816742	0.0358434
TCONS_00001269	XLOC_000238	Mrpl44	j	---	mitochondrial ribosomal protein L44	Cytoplasm	enzyme	1.29512	4.81259	5.09552	5.03647	4.99457	4.81994	5.07372	4.68087	7.03891	8.14016	5.84866	4.39882	1	0.0506542	0.0139699	0.00420027	0.200571	0.0518278	0.0622768	0.00760336	0.0680524	0.0992446	0.0277618	0.12447	0.148695	0.00962065	0.0203245	0.191799	0.30799
TCONS_00001285	XLOC_000243	Mff	j	Prenatal and Neonatal	mitochondrial fission factor	Cytoplasm	other	7.39162	7.53803	5.57913	4.61317	3.62115	1.43274	1.68744	1.45418	1.16984	1.42239	0.937161	1.76628	0.0696037	0.074403	0.00606904	0.0272009	0.0748877	1	0.0776224	0.732114	1	1	1	0.210784	0.000232193	0	0	0.000546169	0.0106682
TCONS_00001286	XLOC_000243	Mff	j	Prenatal and Neonatal	mitochondrial fission factor	Cytoplasm	other	10.6746	7.00603	7.83588	6.32535	5.98469	3.09069	2.58772	2.19437	2.48602	2.60816	2.11014	2.80816	0.00155618	0.0193102	0.00465013	0.00498348	0.0161071	0.0615895	0.0448887	0.284099	0.0965515	0.196898	0.0980782	0.174814	1.0778e-06	1.88412e-05	0.000205957	0.00816742	0.0358434
TCONS_00001433	XLOC_000272	Eif4e2	j	Neonatal	eukaryotic translation initiation factor 4E family member 2	Other	other	13.2455	16.5316	17.6453	17.9302	23.5817	13.0246	9.62352	8.88058	11.0299	9.94303	8.35905	7.40042	0.0551893	0.0119224	0.00727661	0.0191249	0.0294998	0.00732845	0.0209682	0.0288355	0.0202173	0.0153808	0.032372	0.00518005	6.746e-05	0.0249531	0.0430893	0.0529084	0.146435
TCONS_00001608	XLOC_000301	Ube2f	j	Prenatal and Neonatal	ubiquitin-conjugating enzyme E2F (putative)	Cytoplasm	enzyme	6.37589	4.91565	2.98714	3.27046	3.65564	3.08405	2.89988	2.29488	2.72783	2.95678	2.86769	3.14125	0.0129991	0.133297	0.0220424	0.0805609	0.0306291	0.0458499	0.0198827	0.427752	0.210526	0.458668	0.0451895	0.186205	0.38638	4.81768e-05	0.000391699	0.00816742	0.0358434
TCONS_00001614	XLOC_000302	Scly	j	---	selenocysteine lyase	Cytoplasm	enzyme	5.4171	3.33169	5.64057	6.08635	8.97826	5.78045	7.09462	8.63432	14.3897	17.3535	7.6969	5.81883	0.522581	0.352698	0.465934	0.204948	0.0374346	1	0.820097	0.185666	1	0.448598	1	1	0.229389	0.0105204	0.0216495	0.0529084	0.146435
TCONS_00001673	XLOC_000323	Agxt	j	Neonatal and Adolescent	alanine-glyoxylate aminotransferase	Cytoplasm	enzyme	6.52083	23.5625	100.664	74.5321	79.472	119.582	112.938	111.259	59.2721	65.6427	33.9995	39.5662	0.0256747	0.0482073	0.111185	0.0134937	0.0129918	0.151068	0.00264734	0.0273037	0.306625	0.193356	0.296517	0.177164	5.47973e-09	0.00035279	0.00161053	0.91789	0.938769
TCONS_00001704	XLOC_000330	Atg4b	j	Prenatal and Neonatal	autophagy related 4B, cysteine peptidase	Cytoplasm	peptidase	13.7459	10.7614	5.99585	8.8682	8.58589	3.6706	3.71256	2.82992	3.96288	2.71448	3.50249	3.66313	0.029617	0.053997	0.0140036	0.0171879	0.00645201	0.116408	0.0270876	0.0473079	0.0981114	1	0.288821	0.0293545	2.76127e-05	0.000991156	0.00354643	0.727977	0.78603
TCONS_00001979	XLOC_000392	Ctse	j	---	cathepsin E	Cytoplasm	peptidase	4.84889	15.8273	22.3771	62.3666	21.9748	3.81555	0.066865	0.0862518	0.0725192	0.0702109	0.0128133	0.0102277	0.292498	0.0336579	0.0409022	0.00204574	0.00678929	0.840485	1	1	1	1	1	1	0	0.0278689	0.0468017	0.000546169	0.0106682
TCONS_00002133	XLOC_000416	Etnk2	j	Adolescent and Adult	ethanolamine kinase 2	Other	kinase	4.60098	28.4157	11.8984	16.6839	30.484	38.5683	67.2639	70.9607	65.1015	64.4502	74.3205	71.8515	0.556037	0.0153639	0.00891907	0.0265639	0.0249982	0.00166257	0.0200342	0.00653482	0.0363927	0.0600477	0.00782485	0.0172085	5.56615e-12	0.000434451	0.00187894	0.00816742	0.0358434
TCONS_00002154	XLOC_000425	Adipor1	j	Prenatal and Neonatal	adiponectin receptor 1	Plasma Membrane	transmembrane receptor	27.7176	19.7468	13.0224	11.5662	8.75793	5.95211	4.61441	4.48051	4.02244	6.65009	4.35433	4.67803	0.0184233	0.0430915	0.00600913	0.0201467	0.00205531	0.0343213	0.18366	0.071056	0.0431797	0.384691	0.0515297	0.180598	4.91566e-08	0	0	8.54694e-06	0.000885538
TCONS_00002156	XLOC_000426	Klhl12	j	Prenatal and Neonatal	kelch-like family member 12	Cytoplasm	other	5.35956	2.64099	2.41244	3.30169	2.42657	1.04163	0.973991	1.004	0.607639	0.617912	0.919575	1.14045	0.0147244	0.0664381	0.183683	0.0079731	0.0685037	1	1	1	1	1	1	1	0.000600118	0.00101053	0.00359304	0.191799	0.30799
TCONS_00002337	XLOC_000460	Glrx2	j	Prenatal and Neonatal	glutaredoxin 2	Cytoplasm	enzyme	12.8897	13.2311	11.3659	12.467	11.5492	7.50569	6.69358	6.28257	6.65739	8.23406	6.92499	7.13044	0.011538	0.0138158	0.00810768	0.0188265	0.0206358	0.0141464	0.00589012	0.0986232	0.0528047	0.133273	0.020187	0.0250019	0.00621196	1.72431e-05	0.00019755	0.0529084	0.146435
TCONS_00002538	XLOC_000507	Serpinc1	j	Adolescent and Adult	serpin peptidase inhibitor, clade C (antithrombin), member 1	Extracellular Space	enzyme	52.1589	363.029	439.101	584.639	596.868	844.689	852.054	869.712	807.548	777.563	743.302	760.719	0.0520411	0.0107671	0.0359432	0.00923623	0.00984667	0.014528	0.0172952	0.0300003	0.0342132	0.0391209	0.00826202	0.0372241	0	0	0	0.00816742	0.0358434
TCONS_00002540	XLOC_000507	Serpinc1	j	Adolescent and Adult	serpin peptidase inhibitor, clade C (antithrombin), member 1	Extracellular Space	enzyme	44.1177	355.173	422.073	592.923	636.702	844.722	874.431	787.958	752.717	405.034	689.459	712.791	0.00784513	0.00842442	0.0230966	0.010954	0.0297332	0.0552388	0.0211393	0.0299607	0.117584	0.355894	0.111597	0.00420716	2.3964e-13	3.13113e-05	0.00029033	0.00816742	0.0358434
TCONS_00002543	XLOC_000507	Serpinc1	j	Adolescent and Adult	serpin peptidase inhibitor, clade C (antithrombin), member 1	Extracellular Space	enzyme	4.25326e-11	2.14911e-13	1.18919e-05	0.981434	2.08266	0.747684	3.27822	6.14037	7.32456	5.91813	6.66256	8.16109	1	1	1	1	1	1	0.481942	0.072892	0.214211	0.150709	0.389824	0.00692012	1.53581e-05	0.00183751	0.00569413	0.0529084	0.146435
TCONS_00002753	XLOC_000556	Apoa2	j	Adolescent and Adult	apolipoprotein A-II	Extracellular Space	transporter	214.302	392.628	390.642	727.55	742.19	777.836	746.212	782.648	927.805	947.8	1180.06	1021.66	0.00862375	0.0120863	0.0126773	0.00454646	0.00628976	0.0116323	0.00376778	0.0164207	0.0357763	0.0704796	0.00375391	0.00857469	0	0.00174103	0.00546561	0.727977	0.78603
TCONS_00002755	XLOC_000556	Apoa2	j	Adolescent and Adult	apolipoprotein A-II	Extracellular Space	transporter	1194.99	2129.39	2266.75	3495.6	3742.98	4408.68	3691.5	4036.14	5339.95	6625.06	5402.88	4655.82	0.00204239	0.00159245	0.0134529	0.0151796	0.00357146	0.0459753	0.0209894	0.025603	0.182188	0.384613	0.130098	0.0238957	0	0.00140321	0.00461221	0.00816742	0.0358434
TCONS_00002766	XLOC_000559	Dedd	j	---	death effector domain containing	Nucleus	other	4.91803	5.58413	6.19568	6.37406	6.1012	5.52569	3.97568	4.97053	5.25617	5.14655	4.92903	5.47723	0.018548	0.0136947	0.00265407	0.00635475	0.0113649	0.028336	0.0521858	0.00786895	0.0368924	0.00688006	0.010422	0.0112193	1	0.00934336	0.0198619	0.0529084	0.146435
TCONS_00002767	XLOC_000560	Pfdn2	j	---	prefoldin subunit 2	Cytoplasm	other	1.83068	2.17714	3.39976	5.24944	4.49823	3.60466	4.54818	5.32463	5.61766	6.37024	6.57126	7.57968	1	1	0.00695846	0.00532185	0.0457121	1	0.0259331	0.00978041	0.0792083	0.0182906	0.0317088	0.0160822	0.102684	0.00400704	0.0104353	0.191799	0.30799
TCONS_00002844	XLOC_000573	Copa	j	Neonatal	coatomer protein complex, subunit alpha	Cytoplasm	transporter	16.6881	19.9971	18.471	26.4464	25.0567	21.3994	16.29	12.3702	15.2557	9.91626	12.6645	17.752	0.187131	0.0293885	0.19399	0.00629489	0.0738947	0.224467	0.0441361	0.338209	0.668909	0.912655	0.384822	0.0558318	0.276394	0.0072437	0.0163618	0.445322	0.574555
TCONS_00002845	XLOC_000573	Copa	j	Neonatal	coatomer protein complex, subunit alpha	Cytoplasm	transporter	13.6696	17.6655	19.3935	19.1052	20.1899	18.7258	13.0772	12.7357	12.5725	13.643	13.693	11.9243	0.102596	0.0264712	0.0163446	0.00383268	0.0605925	0.0167541	0.0234092	0.00963112	0.038129	0.0726383	0.042892	0.0874826	0.284113	0.00100004	0.0035675	0.191799	0.30799
TCONS_00002846	XLOC_000573	Copa	j	Neonatal	coatomer protein complex, subunit alpha	Cytoplasm	transporter	16.9796	22.7395	26.4946	27.9662	30.5077	26.7803	18.1892	19.3871	22.3948	27.0353	19.3808	17.0786	0.5284	0.0396084	0.0598577	0.0411232	0.00786439	0.20652	0.00971949	0.0245206	0.544015	0.313086	0.429889	0.043527	0.938806	0.00510911	0.0125645	0.00816742	0.0358434
TCONS_00002849	XLOC_000574	Pex19	j	---	peroxisomal biogenesis factor 19	Cytoplasm	other	6.07939	11.1014	16.6979	14.2849	17.2398	15.0408	13.4405	10.0676	11.8468	8.15697	10.3546	13.0243	0.0141105	0.110724	0.0367322	0.0393639	0.0948359	0.0964426	0.0112548	0.0211734	0.0279954	1	0.307992	0.0342103	0.24422	0.00319702	0.00867711	0.445322	0.574555
TCONS_00002955	XLOC_000613	Kmo	j	Adolescent and Adult	kynurenine 3-monooxygenase (kynurenine 3-hydroxylase)	Cytoplasm	enzyme	1.91072	1.91221	3.82974	5.00424	6.03894	5.10949	6.50059	5.06908	4.98448	4.6931	5.13474	7.26151	0.396176	0.171555	0.226958	0.0502869	0.0248113	0.134671	0.0121138	0.0316737	0.674691	0.966463	0.502515	0.109289	0.329058	0.000187645	0.00102091	0.191799	0.30799
TCONS_00003125	XLOC_000647	Susd4	j	---	sushi domain containing 4	Other	other	0.803111	1.54068	1.51096	3.40712	4.23802	3.04081	1.36417	0.981307	1.06094	5.17266	10.5954	9.97733	1	0.540249	0.240707	0.00593814	0.0494675	0.0166516	1	1	1	0.618676	0.00659449	0.262191	4.89626e-06	0.00227088	0.00660793	0.191799	0.30799
TCONS_00003300	XLOC_000684	Lpgat1	j	---	lysophosphatidylglycerol acyltransferase 1	Cytoplasm	other	1.25271	4.62556	8.40478	7.97938	6.05967	4.43319	3.11541	2.19284	4.97304	5.47859	4.48152	4.59439	0.869504	0.0295729	0.00115248	0.166476	0.0218706	0.262531	0.0380614	0.172516	0.0509942	0.0613387	0.141662	0.0453588	0.00492909	0.00138542	0.00456633	0.0529084	0.146435
TCONS_00003535	XLOC_000731	Tceb1	j	Prenatal and Neonatal	transcription elongation factor B (SIII), polypeptide 1 (15kDa, elongin C)	Nucleus	transcription regulator	8.07044	4.28842	3.23892	3.67097	3.38173	1.65303	1.59466	1.00881	1.34711	2.23693	1.79681	1.79424	0.0282215	0.0463305	0.053254	0.0346175	0.106778	0.320846	1	1	1	1	0.308781	0.877918	0.00463268	6.82957e-05	0.000502311	0.191799	0.30799
TCONS_00003574	XLOC_000739	Mcm3	j	Prenatal and Neonatal	minichromosome maintenance complex component 3	Nucleus	enzyme	7.66555	3.19593	3.09427	2.74241	3.55894	1.26604	0.813408	0.545859	1.14636	0.653038	0.0964095	0.0844311	0.33343	0.212107	1	0.110503	0.0318676	1	1	1	1	1	1	1	0.00020135	0.00360353	0.00955196	0.191799	0.30799
TCONS_00003586	XLOC_000742	Gm4956	j	Adult	predicted gene 4956	Other	other	0.00402567	1.92547e-06	0.00784078	0.000438006	0.000981229	0.023786	0.0229604	3.57154e-06	0.0892683	1.88582	3.09253	5.23214	1	1	1	1	1	1	1	1	1	0.075287	0.0334454	0.0116359	9.28029e-12	2.06758e-05	0.000221119	8.54694e-06	0.000885538
TCONS_00003600	XLOC_000748	Smap1	j	Prenatal and Neonatal	small ArfGAP 1	Cytoplasm	other	8.05386	2.41904	3.42782	2.57729	1.20024	1.20297	0.749718	1.43283	1.38283	3.08256	1.88711	0.638264	0.0406197	1	1	0.281757	1	1	1	1	1	0.686495	1	1	0.0345612	0.0061841	0.0145476	0.445322	0.574555
TCONS_00003601	XLOC_000748	Smap1	j	Prenatal and Neonatal	small ArfGAP 1	Cytoplasm	other	5.39915	4.97653	7.86749	7.57599	7.13233	4.03169	2.85898	2.39136	2.17505	1.77218	1.86183	2.64005	0.513702	0.232314	0.0685487	0.181643	0.119477	0.10952	0.301947	0.410926	0.11491	0.20679	1	0.0440946	0.0115676	0.000491649	0.00207731	0.00816742	0.0358434
TCONS_00003762	XLOC_000781	Tmem131	j	Prenatal and Neonatal	transmembrane protein 131	Extracellular Space	other	6.45959	4.05866	4.74993	3.92486	3.28734	2.39233	1.72709	2.20868	1.36522	1.79984	1.75716	1.54188	0.0524429	0.275717	0.00297702	0.0633527	0.214766	0.283648	0.107098	0.454854	1	0.022135	0.415843	0.584852	0.00975854	0.000219819	0.00115127	0.191799	0.30799
TCONS_00003805	XLOC_000790	Txndc9	j	---	thioredoxin domain containing 9	Cytoplasm	other	9.31394	8.15238	7.23602	9.06862	9.42028	6.37949	6.14397	5.75441	6.18719	7.53974	6.28443	6.52069	0.0226831	0.0087792	0.00454243	0.00486842	0.033048	0.00660089	0.0140851	0.0271556	0.220433	0.0840467	0.235735	0.0243367	1	0.0253609	0.0435411	0.191799	0.30799
TCONS_00004022	XLOC_000831	Asnsd1	j	Prenatal and Neonatal	asparagine synthetase domain containing 1	Other	enzyme	9.1571	5.31155	6.51835	6.88354	6.9303	4.08011	3.5053	3.70668	2.22939	2.64775	1.98958	1.67693	0.009726	0.171327	0.0199682	0.00411367	0.028905	0.0982376	0.0531612	0.0981878	0.0552187	0.00875513	0.397047	0.775546	0.000152869	0.0301819	0.049534	0.191799	0.30799
TCONS_00004235	XLOC_000863	Raph1	j	---	Ras association (RalGDS/AF-6) and pleckstrin homology domains 1	Plasma Membrane	other	2.50696	1.88361	1.72849	4.3708	5.88601	4.40356	3.80417	2.81177	2.70422	1.86394	2.28773	3.26904	0.0376221	0.121608	0.428519	0.143056	0.0836458	0.199963	0.17434	0.0175109	1	1	1	0.0290275	0.609331	0.000905674	0.00331524	0.00816742	0.0358434
TCONS_00004327	XLOC_000891	Acadl	j	Neonatal	acyl-CoA dehydrogenase, long chain	Cytoplasm	enzyme	24.98	27.5855	43.1557	63.8314	44.1143	45.5325	35.4414	31.4656	17.6888	12.6063	15.7791	20.2842	0.00665322	0.0352581	0.0343506	0.00465514	0.00832501	0.0544632	0.0124071	0.00393283	0.491665	0.0174547	0.148909	0.00830835	2.36395e-07	0.0021998	0.00649543	0.0529084	0.146435
TCONS_00004462	XLOC_000917	Tmbim1	j	---	transmembrane BAX inhibitor motif containing 1	Cytoplasm	other	9.2901	11.1915	14.2069	15.4289	15.6561	13.7244	13.1304	13.0097	13.3051	14.886	12.7942	15.5094	0.0147122	0.00948225	0.00547368	0.0126624	0.0102445	0.00506178	0.0231359	0.00536851	0.0178643	0.00385457	0.0118976	0.0110349	0.28889	0.00153675	0.00494876	0.0529084	0.146435
TCONS_00004517	XLOC_000928	Cnppd1	j	---	cyclin Pas1/PHO80 domain containing 1	Other	other	12.682	10.6296	10.7081	7.99875	3.94676	2.37151	1.88993	3.02733	1.67668	4.07526	1.9369	0.555244	0.0839615	0.143931	0.0354346	0.0488578	0.0731921	1	0.5626	0.180293	1	1	1	1	0.000233028	0	0	0.191799	0.30799
TCONS_00004531	XLOC_000936	Dnpep	j	---	aspartyl aminopeptidase	Cytoplasm	peptidase	20.2564	18.884	13.8573	14.6598	18.1615	9.28743	5.64961	6.85496	9.95956	16.0485	11.4946	7.63384	0.215171	0.00449285	0.0912096	0.030329	0.118067	0.0658469	1	0.68725	1	0.552631	0.514155	0.0823678	0.0500934	0.00222623	0.00653333	0.0529084	0.146435
TCONS_00004565	XLOC_000942	Farsb	j	Prenatal and Neonatal	phenylalanyl-tRNA synthetase, beta subunit	Cytoplasm	enzyme	8.95482	3.26922	3.37366	3.75801	3.79324	1.35961	1.53339	1.55839	2.52792	1.84644	2.36752	2.00868	0.0590458	0.0617189	0.152044	0.0243897	0.208109	1	0.400958	1	0.344157	1	0.176589	1	0.00343337	0.0065812	0.0152603	0.191799	0.30799
TCONS_00004785	XLOC_000992	Rab17	j	Adolescent and Adult	RAB17, member RAS oncogene family	Cytoplasm	enzyme	1.29784	3.13391	2.16662	4.79734	6.01379	4.39134	5.40792	6.44338	6.85812	4.68881	6.88218	5.54974	1	0.819054	0.0198319	0.0137807	0.0287802	0.011113	0.0127409	0.0326917	0.168262	0.0157101	0.0477444	0.0667359	0.0185604	0.0180858	0.033358	0.727977	0.78603
TCONS_00004789	XLOC_000993	Ilkap	j	Prenatal and Neonatal	integrin-linked kinase-associated serine/threonine phosphatase	Cytoplasm	phosphatase	7.74251	6.2906	5.64601	6.75043	7.66381	5.27826	4.0175	5.07845	5.88009	6.70481	5.89323	6.93262	0.0323869	0.0261553	0.0890145	0.00827334	0.0167969	0.0261317	0.0144728	0.0809807	0.140849	0.150025	0.1079	0.0557548	1	0.0146665	0.0280275	0.191799	0.30799
TCONS_00004891	XLOC_001012	Hdlbp	j	---	high density lipoprotein binding protein	Nucleus	transporter	19.8727	20.1953	36.8353	43.0636	44.4124	33.054	34.611	24.8498	26.4289	21.5602	21.5297	32.0818	0.136841	0.0255681	0.0891023	0.0237237	0.0555008	0.208487	0.012108	0.0476579	0.707833	1	0.459963	0.0121308	0.0640434	0.000895727	0.00328387	0.445322	0.574555
TCONS_00004963	XLOC_001027	Pam	j	Neonatal and Adolescent	peptidylglycine alpha-amidating monooxygenase	Plasma Membrane	enzyme	2.03737	3.62506	4.54992	6.21698	7.79426	6.74476	4.58059	4.64462	2.47892	2.50567	2.47307	2.82661	0.028373	0.189004	0.0404199	0.0420164	0.0244314	0.00832238	0.0157127	0.0168435	0.22907	0.0228784	0.280109	0.0262535	0.00125919	1.39895e-05	0.000167522	0.0529084	0.146435
TCONS_00005206	XLOC_001078	C4bp	j	Adult	complement component 4 binding protein	Extracellular Space	other	0.118375	0.284592	0.225374	0.872217	1.40512	4.08451	6.2218	7.55099	11.3776	13.2657	12.419	12.499	1	1	1	1	0.284011	0.016553	0.0279511	0.0566456	0.148671	0.0508352	0.0961429	0.0344365	3.88026e-09	0.000230915	0.00119885	0.000546169	0.0106682
TCONS_00005207	XLOC_001078	C4bp	j	Adult	complement component 4 binding protein	Extracellular Space	other	0.304853	0.490035	0.703557	1.67239	4.33003	7.048	9.40603	10.4124	13.9704	15.2516	13.103	15.0944	1	1	1	0.00730164	0.173049	0.0390994	0.0501918	0.0207263	0.179105	0.048188	0.227813	0.00562739	2.61818e-08	1.33939e-05	0.000161201	0.0529084	0.146435
TCONS_00005236	XLOC_001087	Ikbke	j	---	inhibitor of kappa light polypeptide gene enhancer in B-cells, kinase epsilon	Cytoplasm	kinase	1.90735	1.61223	1.94411	4.90277	5.60433	2.71166	2.67668	3.01886	3.7143	2.13575	3.04854	2.86576	0.617438	0.76321	0.189079	0.0175034	0.0775685	0.0478899	0.130338	0.0569598	0.0309211	1	0.00797086	0.124568	0.117244	0.0270788	0.0457326	0.445322	0.574555
TCONS_00005275	XLOC_001091	Tmcc2	j	Prenatal and Neonatal	transmembrane and coiled-coil domain family 2	Extracellular Space	other	479.988	150.387	72.7803	123.274	76.481	10.5162	0.859673	0.819777	0.756697	0.671122	0.655217	0.63955	0.00103386	0.0146216	0.00364149	0.008951	0.0253562	0.0907817	1	1	1	1	1	1	0	0.00055739	0.00227053	0.00816742	0.0358434
TCONS_00005334	XLOC_001100	Snrpe	j	Prenatal and Neonatal	small nuclear ribonucleoprotein polypeptide E	Nucleus	other	36.2318	20.2529	24.366	18.5003	25.2712	12.6941	10.7009	6.02578	9.3458	13.3252	6.97875	8.84469	0.0657175	0.0364365	0.0799148	0.0147443	0.00975522	0.11583	0.0200156	0.0281463	0.169619	0.223842	0.149685	0.00518005	2.94934e-06	0.0160588	0.0302993	0.727977	0.78603
TCONS_00005398	XLOC_001108	Adora1	j	Neonatal and Adolescent	adenosine A1 receptor	Plasma Membrane	G-protein coupled receptor	0.170347	1.3012	2.21745	2.06875	2.57957	2.99739	5.22275	4.45232	1.41489	0.637703	1.31209	1.10552	1	1	0.0182468	0.160841	0.137907	0.301456	0.0239352	0.710926	1	1	0.958818	0.0519404	0.00465852	0.000201678	0.00108243	0.191799	0.30799
TCONS_00005570	XLOC_001144	Cfh	j	Adolescent and Adult	complement factor H	Extracellular Space	other	0.389269	1.20492	2.00041	2.42783	2.39247	7.2057	9.0851	7.09571	4.77412	4.60249	5.1157	6.74598	1	0.715544	1	1	0.0483203	1	0.366272	0.0838437	0.537565	1	0.484762	0.0583745	0.0157507	2.05444e-05	0.000221119	0.0529084	0.146435
TCONS_00006074	XLOC_001235	Mpzl1	j	Neonatal	myelin protein zero-like 1	Plasma Membrane	other	2.56418	3.66005	6.57261	4.79958	5.4586	4.8774	3.04643	2.92805	1.95551	1.52439	1.00687	1.01756	1	0.126652	0.040268	0.0154453	0.0390308	0.236904	0.149339	0.0352791	0.785536	1	1	1	0.00527132	0.0113229	0.0228858	0.445322	0.574555
TCONS_00006080	XLOC_001235	Mpzl1	j	Neonatal	myelin protein zero-like 1	Plasma Membrane	other	0.82877	2.72501	5.10282	4.66298	4.11792	2.58673	1.66875	1.45156	0.902734	0.445577	0.574974	0.653264	1	0.147449	0.0693164	0.0047304	0.0271217	0.0961463	1	0.0905896	1	1	1	1	0.000495001	0.000303647	0.00143855	0.0529084	0.146435
TCONS_00006082	XLOC_001236	Rcsd1	j	Prenatal and Neonatal	RCSD domain containing 1	Other	other	2.76685	5.6302	5.12439	2.88604	3.52267	2.83871	1.45849	1.28941	0.924086	0.877925	0.852369	0.603699	0.174618	0.0676873	0.00498692	0.223594	0.0497384	0.0107138	1	1	1	1	1	1	7.61776e-05	0.025027	0.0431369	0.445322	0.574555
TCONS_00006129	XLOC_001245	Uck2	j	Prenatal and Neonatal	uridine-cytidine kinase 2	Cytoplasm	kinase	8.35859	5.08657	4.91337	3.31338	2.80662	1.10238	1.14901	1.14163	1.07612	1.05975	0.975015	0.837116	0.0107296	0.0269857	0.012834	0.0232433	0.119824	1	0.483034	1	1	1	1	1	1.33694e-07	1.13473e-07	3.46675e-06	8.54694e-06	0.000885538
TCONS_00006137	XLOC_001246	Mgst3	j	Prenatal and Neonatal	microsomal glutathione S-transferase 3	Cytoplasm	enzyme	74.4848	36.0214	14.5658	25.8095	18.8694	7.73336	3.79528	4.65414	5.47068	1.99842	3.95832	5.33605	0.0584273	0.070149	0.0341703	0.00991886	0.0129447	0.0114214	0.138335	0.00922722	0.397382	0.0911183	0.239708	0.0560793	2.85754e-12	0.000134963	0.000820448	0.191799	0.30799
TCONS_00006150	XLOC_001249	Nuf2	j	Prenatal and Neonatal	NUF2, NDC80 kinetochore complex component	Nucleus	other	7.59658	1.83068	2.45173	2.88981	3.38073	0.924829	0.77093	0.279709	0.513945	0.349475	0.0159779	2.31274e-05	0.118417	0.0859187	0.00394152	0.669445	0.171173	1	1	1	1	1	1	1	5.02176e-06	0.0262251	0.044607	0.191799	0.30799
TCONS_00006242	XLOC_001265	Fcer1g	j	Prenatal and Neonatal	Fc fragment of IgE, high affinity I, receptor for; gamma polypeptide	Plasma Membrane	transmembrane receptor	26.103	33.2187	29.3777	21.2449	13.4796	14.2962	7.64921	7.84172	7.45761	9.92336	4.33477	5.28806	0.276712	0.0106298	0.197671	0.0398693	0.155654	0.119948	0.12531	0.516675	0.0564216	0.439955	0.118597	0.32395	7.99136e-06	2.59987e-05	0.000258521	0.0529084	0.146435
TCONS_00006252	XLOC_001270	Nit1	j	---	nitrilase 1	Cytoplasm	enzyme	1.86107	2.92781	5.42884	4.25569	4.16961	4.55566	4.23685	4.25115	2.89537	2.50993	2.59089	2.71941	0.0598528	0.0157119	0.0212827	0.00200438	0.00990324	0.0225614	0.0365897	0.00706048	0.01998	0.394604	0.0384147	0.0110003	0.0266922	0.00390274	0.0101864	0.445322	0.574555
TCONS_00006328	XLOC_001288	Apcs	j	---	amyloid P component, serum	Extracellular Space	other	4.24428	351.724	256.248	508.457	330.656	114.478	44.6951	45.0285	44.7245	46.4306	9.19412	1.93774	0.480376	0.297711	0.0301982	0.020596	0.015437	0.0502382	0.0491573	0.00435087	0.60465	0.396281	1	1	0	0.0278262	0.046763	0.0529084	0.146435
TCONS_00006480	XLOC_001323	Psen2	j	Adult	presenilin 2 (Alzheimer disease 4)	Cytoplasm	peptidase	0.757441	0.785055	0.587969	2.01792	5.6047	6.28834	12.4025	36.732	134.318	148.691	190.068	184.964	1	1	1	0.537058	0.170432	0.485402	0.300799	0.0459855	0.0901769	0.070978	0.0117462	0.0412752	0	0.00976872	0.0205151	0.000546169	0.0106682
TCONS_00006492	XLOC_001329	H3f3a	j	Prenatal and Neonatal	H3 histone, family 3A	Nucleus	other	86.824	29.3358	42.3472	35.859	33.5937	16.7246	12.5169	12.5948	11.9374	14.8078	8.79611	10.7001	0.0112475	0.126552	0.0189728	0.00290917	0.00984667	0.0554588	0.0483658	0.0373351	0.113489	0.15305	0.0409206	0.0073495	3.67992e-11	0.0103724	0.0214887	0.00816742	0.0358434
TCONS_00006499	XLOC_001331	Ephx1	j	Adult	epoxide hydrolase 1, microsomal (xenobiotic)	Cytoplasm	peptidase	0.425615	3.57068	6.92522	9.69239	8.48948	5.7042	4.57377	4.34937	6.16519	4.88284	7.2727	8.82517	1	0.0620306	0.178544	0.0923484	0.0471257	0.144861	0.0421995	0.0410321	0.31751	0.233719	0.141126	0.0115924	0.0030075	0.000182714	0.00100093	0.0529084	0.146435
TCONS_00006509	XLOC_001333	Wdr26	j	Prenatal and Neonatal	WD repeat domain 26	Cytoplasm	other	5.19926	3.10722	2.70937	1.68146	1.51684	0.752969	0.723959	0.647185	0.982039	1.09726	0.71497	0.569517	0.0297064	0.694365	0.0458263	0.0616475	0.895804	1	1	1	1	1	1	1	0.000560678	1.9531e-08	6.84448e-07	8.54694e-06	0.000885538
TCONS_00006520	XLOC_001333	Wdr26	j	Prenatal and Neonatal	WD repeat domain 26	Cytoplasm	other	15.7138	8.38181	3.65283	6.05208	5.4551	1.80205	2.01326	1.204	1.85486	0.94447	1.1085	2.06503	0.404256	0.0437657	1	0.0266377	0.12361	1	0.217379	1	1	1	1	0.220125	0.000118778	0.000234634	0.00121024	0.727977	0.78603
TCONS_00006522	XLOC_001333	Wdr26	j	Prenatal and Neonatal	WD repeat domain 26	Cytoplasm	other	12.6018	4.50327	3.29745	3.59883	3.46371	1.15226	1.34829	1.08797	0.812445	0.859526	0.706399	1.37728	0.20502	0.0115962	0.189314	0.0467323	0.137581	1	0.239248	1	1	1	1	0.14153	8.15022e-06	0.000805421	0.00303362	0.00816742	0.0358434
TCONS_00006566	XLOC_001341	Capn2	j	Neonatal	calpain 2, (m/II) large subunit	Cytoplasm	peptidase	2.03103	2.56581	4.71806	5.26921	4.82271	4.23369	3.24043	3.90391	3.34576	5.4237	4.05287	4.89543	1	0.226131	0.036955	0.108668	0.145326	0.0674772	0.138233	0.112171	0.0236573	0.0626178	0.015767	0.00598306	0.816918	0.0207557	0.0372445	0.445322	0.574555
TCONS_00006776	XLOC_001376	Nenf	j	Prenatal and Neonatal	neudesin neurotrophic factor	Extracellular Space	growth factor	18.1477	24.1458	19.7315	20.5972	20.4369	14.7091	10.3971	6.03905	9.11731	10.3541	6.17174	6.53522	0.1174	0.0238268	0.0143521	0.000971266	0.0428848	0.0252615	0.013404	0.0710901	0.100947	0.0926934	0.279187	0.0017601	1.36848e-05	0.00264855	0.0075316	0.445322	0.574555
TCONS_00006851	XLOC_001388	Syt14	j	---	synaptotagmin XIV	Other	other	7.45507	5.35838	4.86008	2.5757	1.78568	0.828949	0.148779	0.073591	0.0681209	0.0179615	0.0532776	0.0186417	0.00550001	0.150351	0.126805	0.0256688	0.518891	1	1	1	1	1	1	1	1.9949e-08	0	0	8.54694e-06	0.000885538
TCONS_00007364	XLOC_001666	Hbs1l	j	Prenatal and Neonatal	HBS1-like (S. cerevisiae)	Cytoplasm	translation regulator	15.114	13.7703	15.995	21.5028	19.7263	13.1182	11.1226	9.61669	9.27948	8.68538	9.02416	12.3164	0.0332479	0.0112103	0.0525313	0.00636158	0.00456903	0.0231276	0.0136388	0.0102271	0.172522	0.290723	0.169975	0.0127002	0.0061077	0.00105983	0.00370863	0.00816742	0.0358434
TCONS_00007372	XLOC_001667	Aldh8a1	j	Adolescent and Adult	aldehyde dehydrogenase 8 family, member A1	Other	enzyme	4.76852	4.96913	12.1447	10.1943	12.2039	14.9031	15.2737	18.3387	22.2968	28.1266	17.3163	17.843	0.0178405	0.867043	0.144123	0.00189039	0.0122569	0.528502	0.0138117	0.136011	0.506355	0.3986	0.846775	0.113146	0.00650384	0.00474182	0.0119143	0.445322	0.574555
TCONS_00007421	XLOC_001677	Vnn3	j	Neonatal and Adolescent	vanin 3	Cytoplasm	enzyme	0.874235	13.0366	14.9023	19.0425	17.1364	15.2643	11.5961	9.29638	6.87705	6.59781	4.29344	2.347	1	0.00159245	0.0205381	0.0169807	0.0204953	0.0423451	0.00807384	0.0165513	0.0969112	0.17155	0.0391756	0.375942	4.99074e-08	0.000287138	0.00138232	0.000546169	0.0106682
TCONS_00007437	XLOC_001689	Stx7	j	Neonatal	syntaxin 7	Plasma Membrane	transporter	7.0402	5.70294	8.46861	9.20597	11.334	6.98058	6.17492	5.51949	4.5782	6.09249	4.48466	5.98056	0.00483097	0.0277099	0.036968	0.00255686	0.0145847	0.0170498	0.0605507	0.0310844	0.164838	0.0278442	0.0109945	0.0051314	0.0178006	0.0266238	0.0452207	0.191799	0.30799
TCONS_00007514	XLOC_001704	Hddc2	j	Prenatal and Neonatal	HD domain containing 2	Cytoplasm	other	5.90553	5.63792	5.82897	4.95754	4.98017	2.18652	1.83534	1.41125	1.45018	1.81114	1.05812	1.4204	0.0819695	0.0758461	0.0192037	0.0121222	0.024503	0.24904	0.335705	1	0.554768	1	1	0.378572	0.000132236	6.45265e-06	8.88825e-05	0.727977	0.78603
TCONS_00007685	XLOC_001736	Snx3	j	Prenatal and Neonatal	sorting nexin 3	Cytoplasm	other	19.0174	17.0469	16.4573	15.0684	11.3157	9.79876	7.54471	9.71692	11.4297	12.1928	12.7802	7.63633	0.0354295	0.00781487	0.0145385	0.00794317	0.0447365	0.210042	0.0791947	0.0219515	0.358309	0.871996	0.0830909	0.221727	0.146856	1.16856e-06	2.35989e-05	0.000546169	0.0106682
TCONS_00007727	XLOC_001744	Cd24a	j	Prenatal and Neonatal	CD24a antigen	Plasma Membrane	other	433.81	183.433	121.42	171.535	108.901	21.068	4.11744	3.45301	1.98238	2.0603	0.789769	1.53976	0.0492319	0.0780538	0.0167887	0.163518	0.0315355	0.0471689	0.160532	0.594869	0.467118	0.678086	1	1	0	0.000144882	0.000871852	0.00816742	0.0358434
TCONS_00007870	XLOC_001778	Smpdl3a	j	---	sphingomyelin phosphodiesterase, acid-like 3A	Extracellular Space	enzyme	9.24188e-05	4.33813	4.08351	2.07226	4.91039	5.91498	3.90047	5.6125	6.78007	9.57919	6.173	3.52144	1	0.26078	0.0127635	0.560446	1	0.828518	1	0.138222	0.347526	0.480251	0.14382	1	0.0402134	0.0293183	0.0487548	0.191799	0.30799
TCONS_00007871	XLOC_001778	Smpdl3a	j	---	sphingomyelin phosphodiesterase, acid-like 3A	Extracellular Space	enzyme	11.1557	8.16182	16.2126	14.8944	17.4004	13.7333	12.5648	9.85764	9.96186	6.68659	7.73582	10.3874	0.00440944	0.048179	0.00611618	0.000915544	0.0169683	0.122401	0.0259973	0.00689209	0.152946	0.800194	0.0985868	0.0259977	0.0355016	0.0285754	0.0477861	0.727977	0.78603
TCONS_00007930	XLOC_001788	Pla2g12b	j	---	phospholipase A2, group XIIB	Extracellular Space	enzyme	8.1438	7.59647	7.82699	13.5488	14.7184	12.4445	10.3484	9.2592	9.97363	9.33398	8.92977	9.4337	0.0141263	0.0220976	0.0162985	0.0353857	0.0240374	0.0174799	0.0224682	0.0252532	0.0556476	0.01164	0.0419001	0.0224358	0.142027	0.000483628	0.00205434	0.191799	0.30799
TCONS_00007941	XLOC_001791	Ascc1	j	Prenatal and Neonatal	activating signal cointegrator 1 complex subunit 1	Nucleus	transcription regulator	6.02803	5.09436	5.92327	5.19419	4.99438	3.36782	2.70775	3.24844	3.78808	4.90676	3.09	1.95683	0.123774	0.15677	0.38247	0.0467541	0.0324164	1	0.0994329	0.244551	1	0.98465	1	1	1	0.00279101	0.00787099	0.0529084	0.146435
TCONS_00007967	XLOC_001798	Pcbd1	j	Adolescent and Adult	pterin-4 alpha-carbinolamine dehydratase/dimerization cofactor of hepatocyte nuclear factor 1 alpha	Nucleus	transcription regulator	18.5448	27.0295	40.8815	29.649	42.1122	50.9096	45.7234	53.1933	69.6961	87.1424	53.7119	48.2237	0.134995	0.0719729	0.0707915	0.120272	0.0651842	0.0545426	0.0694253	0.0293699	0.111552	0.675848	0.0888464	0.0385344	0.000204088	0.00690522	0.015807	0.191799	0.30799
TCONS_00007995	XLOC_001807	Tysnd1	j	---	trypsin domain containing 1	Cytoplasm	peptidase	4.01262	5.7902	5.83256	7.17969	9.3892	11.8489	8.40056	7.22927	10.8798	12.5201	10.489	8.34155	0.119681	0.0459004	0.0686763	0.0998376	0.150251	0.0134824	0.0867281	0.0260052	0.0667277	0.0830353	0.111248	0.0978462	0.0814478	0.00447909	0.0114035	0.191799	0.30799
TCONS_00008152	XLOC_001838	Zwint	j	Prenatal and Neonatal	ZW10 interacting kinetochore protein	Nucleus	other	47.3419	38.2623	60.9499	47.3508	44.5791	27.9349	26.0944	24.8785	23.5761	20.604	18.4847	22.7323	0.00462228	0.0175732	0.00972901	0.0037036	0.00266659	0.0145073	0.0244799	0.016605	0.0110868	0.0145112	0.00502025	0.0290419	5.7226e-09	0.0220398	0.0392239	0.191799	0.30799
TCONS_00008204	XLOC_001845	Upb1	j	Adolescent and Adult	ureidopropionase, beta	Cytoplasm	enzyme	4.27821	6.68839	7.82343	17.6633	19.6917	18.919	15.0896	13.3559	10.7177	9.41705	10.6309	13.4421	0.00652285	0.0386844	0.0492794	0.0101387	0.00834482	0.0803478	0.0298828	0.0226071	0.0978449	0.957828	0.0732635	0.114278	0.00163775	9.40369e-07	1.9831e-05	0.000546169	0.0106682
TCONS_00008208	XLOC_001847	Snrpd3	j	Prenatal and Neonatal	small nuclear ribonucleoprotein D3	Other	other	24.6535	14.3195	12.1608	13.2564	13.5463	7.29273	7.41397	6.26209	8.00543	6.15577	6.931	6.98333	0.0391696	0.0236592	0.020966	0.00208805	0.00507872	0.0136593	0.0182267	0.00524886	0.0891184	0.0882164	0.0141983	0.064768	4.35252e-06	0.000725609	0.00277994	0.727977	0.78603
TCONS_00008215	XLOC_001848	Ggt1	j	---	gamma-glutamyltransferase 1	Other	enzyme	2.21188	6.88824	5.99955	2.75304	0.821905	0.0490906	0.149292	0.0292667	1.3101e-08	0.00352032	2.17096e-06	3.55179e-08	0.562039	0.0235365	0.0314394	0.0163744	1	1	1	1	1	1	1	1	2.01485e-09	0.00148874	0.00483333	0.000546169	0.0106682
TCONS_00008218	XLOC_001848	Ggt1	j	---	gamma-glutamyltransferase 1	Other	enzyme	2.16405	6.74814	5.23598	2.29806	0.651338	0.049315	0.0603937	0.113256	2.32117e-05	4.33717e-08	0.000425527	0.0426825	0.0395602	0.0311861	0.320102	0.459308	1	1	1	1	1	1	1	1	1.66216e-07	0.0022024	0.00649543	0.000546169	0.0106682
TCONS_00008222	XLOC_001848	Ggt1	j	---	gamma-glutamyltransferase 1	Other	enzyme	1.41147	8.93967	8.33305	2.32214	0.75925	0.0800654	0.512831	0.803708	0.0497031	0.0145749	0.291669	0.656697	1	0.0387795	0.257273	0.201283	1	1	1	1	1	1	1	1	5.94888e-06	0.0127257	0.0250623	0.0529084	0.146435
TCONS_00008361	XLOC_001907	Cdc34	j	Prenatal and Neonatal	cell division cycle 34	Nucleus	enzyme	29.0952	21.3538	23.6795	15.6163	16.7801	9.01057	6.90829	4.68136	10.6353	13.1522	7.10517	7.12967	0.294286	0.0100064	0.0428336	0.00929479	0.0860086	0.0266948	0.302442	0.482209	0.0772644	0.506738	0.396438	0.271165	0.000129971	8.96897e-05	0.000612408	0.727977	0.78603
TCONS_00008450	XLOC_001926	Gpx4	j	Prenatal and Neonatal	glutathione peroxidase 4	Cytoplasm	enzyme	48.398	37.0995	25.6307	33.6498	28.8254	15.8802	15.1488	16.8999	22.6221	28.1808	26.7901	28.1295	0.0284621	0.0311083	0.00343478	0.00710664	0.0152964	0.0571426	0.0304311	0.0152348	0.0189481	0.00789578	0.0202727	0.0551103	1.53607e-05	2.26442e-05	0.000235638	0.00816742	0.0358434
TCONS_00008454	XLOC_001927	Stk11	j	Prenatal and Neonatal	serine/threonine kinase 11	Cytoplasm	kinase	17.1078	8.60153	7.95751	8.16215	7.12527	5.5411	5.67135	6.28992	8.27604	8.17823	8.1176	7.64078	0.258354	0.0154303	0.0397413	0.146057	0.191173	0.135388	0.19044	0.0127832	0.652861	0.92976	0.103307	0.0514393	0.358739	0.000807099	0.00303362	0.00816742	0.0358434
TCONS_00008505	XLOC_001936	Rps15	j	Prenatal and Neonatal	ribosomal protein S15	Cytoplasm	other	37.1773	10.9137	17.5047	14.4024	14.4852	3.32442	2.5052	0.92912	0.926075	1.96629	1.99298	2.09152	0.057753	1	0.0874075	0.0129034	0.0795507	1	1	1	1	1	1	1	2.21132e-07	0.00736981	0.0165682	0.191799	0.30799
TCONS_00008509	XLOC_001936	Rps15	j	Prenatal and Neonatal	ribosomal protein S15	Cytoplasm	other	734.164	464.07	510.418	506.33	386.101	189.299	95.3903	70.8602	187.32	185.118	99.988	95.4623	0.178436	0.977007	0.0158204	0.0121228	0.184109	0.201138	0.0799883	0.0286204	0.305398	1	0.501542	0.923107	4.47337e-12	1.47601e-05	0.000174125	0.00816742	0.0358434
TCONS_00008568	XLOC_001956	Map2k2	j	Prenatal and Neonatal	mitogen-activated protein kinase kinase 2	Cytoplasm	kinase	89.2121	51.7681	59.3656	69.8802	68.4465	42.7852	41.5422	39.8468	50.8022	51.6891	48.2266	46.7963	0.00626902	0.0257604	0.00311862	0.0137807	0.0105595	0.00899786	0.0756292	0.00486521	0.0441658	0.00688006	0.012805	0.00766035	1.99544e-05	0.0270232	0.0457175	0.00816742	0.0358434
TCONS_00008617	XLOC_001966	Cactin	j	---	cactin, spliceosome C complex subunit	Nucleus	other	9.88918	5.52938	4.59463	5.55816	4.99686	3.00763	2.30753	2.07471	2.95715	1.70671	1.72472	2.17966	0.0850753	0.0103132	0.0115438	0.0314912	0.0294225	0.0210521	0.0764193	0.100323	0.127489	0.400306	0.0517003	0.0142454	5.02076e-05	0.00103053	0.00363278	0.191799	0.30799
TCONS_00008766	XLOC_002001	Fbxo7	j	Prenatal and Neonatal	F-box protein 7	Cytoplasm	enzyme	16.4966	7.73021	2.9781	7.68195	4.6268	1.41047	0.792627	0.652903	0.978451	0.979783	1.47243	1.36701	0.014414	0.0777843	0.0259806	0.00426223	0.0875058	1	1	1	1	1	1	0.424835	1.20946e-08	0.000794164	0.00300873	0.00816742	0.0358434
TCONS_00008767	XLOC_002001	Fbxo7	j	Prenatal and Neonatal	F-box protein 7	Cytoplasm	enzyme	16.6837	8.35149	5.40076	7.98689	4.33553	1.07751	0.650267	0.761119	1.19416	2.27135	0.981208	0.862438	0.028722	0.0152632	0.0227362	0.0217267	0.0253572	1	1	1	1	1	1	1	1.32249e-07	6.80185e-05	0.000501821	0.00816742	0.0358434
TCONS_00008800	XLOC_002009	Igf1	j	Adult	insulin-like growth factor 1 (somatomedin C)	Extracellular Space	growth factor	0.788312	1.67193	2.37341	3.88926	12.5145	12.2774	9.85194	6.79109	15.796	19.4841	18.683	19.0431	1	0.472337	0.0617054	0.0848111	0.0273971	0.123059	0.166896	0.0106877	0.144596	0.0931945	0.0272956	0.00372841	5.71624e-08	0.0185458	0.0340482	0.00816742	0.0358434
TCONS_00008805	XLOC_002009	Igf1	j	Adult	insulin-like growth factor 1 (somatomedin C)	Extracellular Space	growth factor	1.06677	1.24699	1.13549	2.1663	4.80056	18.0542	40.3341	45.1538	90.7092	83.9797	82.9888	70.1265	0.378296	1	1	0.0177629	0.0801974	0.00869546	0.0456383	0.0260052	0.0191372	0.0113078	0.0506416	0.0271305	0	0.00110587	0.00383036	0.0529084	0.146435
TCONS_00008868	XLOC_002026	Lta4h	j	Prenatal and Neonatal	leukotriene A4 hydrolase	Cytoplasm	enzyme	7.4233	6.12202	5.65546	4.92561	5.61459	2.30495	1.40661	0.709075	0.592847	0.396824	0.478461	0.406331	0.0165945	0.0216712	0.0194314	0.0184359	0.00909938	0.0864651	0.451287	1	1	1	1	1	1.20625e-08	6.09607e-06	8.54526e-05	0.00816742	0.0358434
TCONS_00008871	XLOC_002026	Lta4h	j	Prenatal and Neonatal	leukotriene A4 hydrolase	Cytoplasm	enzyme	14.9824	14.4247	12.8662	10.021	9.70971	6.29303	4.27554	4.1457	5.13015	6.47676	4.73991	3.80732	0.187724	0.0302507	0.0260328	0.0150303	0.0177261	0.157957	0.0666822	0.0161322	0.865616	0.277156	0.145383	0.00620025	0.000600017	0	0	0.00816742	0.0358434
TCONS_00008872	XLOC_002027	Hal	j	Adult	histidine ammonia-lyase	Cytoplasm	enzyme	4.81454	15.7017	22.6349	14.9323	24.1068	30.4139	75.428	105.362	116.941	77.7639	125.397	159.998	0.0277163	0.0515128	0.0447284	0.0071374	0.0837272	0.026167	0.0499638	0.0274489	0.0821845	0.0701755	0.109974	0.0181762	2.76991e-13	0.00964792	0.020346	0.727977	0.78603
TCONS_00008874	XLOC_002027	Hal	j	Adult	histidine ammonia-lyase	Cytoplasm	enzyme	1.67369	5.83649	9.1873	5.48455	6.96681	8.49423	20.8145	40.9681	52.0313	77.7685	47.4718	49.4944	1	0.140925	0.434398	0.0449857	0.0212159	1	0.0578576	0.115135	1	0.479335	0.814849	0.598625	1.08325e-07	0.00863775	0.0188151	0.00816742	0.0358434
TCONS_00009351	XLOC_002125	Gns	j	---	glucosamine (N-acetyl)-6-sulfatase	Cytoplasm	enzyme	7.51542	15.2864	24.745	21.9483	26.379	29.5744	23.6435	25.7902	24.502	26.4288	25.3528	23.7511	0.056797	0.0307957	0.00537586	0.0135056	0.0562656	0.00546888	0.108555	0.0191968	0.00919572	0.00476284	0.0110935	0.033952	0.00100257	0.000163434	0.000938464	0.727977	0.78603
TCONS_00009544	XLOC_002167	Naca	j	Prenatal and Neonatal	nascent polypeptide-associated complex alpha subunit 2	Other	transcription regulator	18.2504	18.2728	19.498	14.6369	15.573	7.75975	9.4509	8.8503	6.48058	8.72219	6.5309	8.0042	0.0258247	0.010809	0.00290603	0.00311611	0.031142	0.00731638	0.00930598	0.00660715	0.0322114	0.133304	0.0360743	0.013577	4.79361e-06	0.00144077	0.00470562	0.445322	0.574555
TCONS_00009596	XLOC_002178	Cnpy2	j	---	canopy FGF signaling regulator 2	Plasma Membrane	other	29.8884	36.2365	42.4144	51.0466	54.4026	57.05	54.1213	57.9894	52.6682	68.256	53.9503	59.1957	0.0269836	0.0267073	0.000465003	0.00515108	0.0385849	0.00511501	0.00882348	0.0112854	0.0286461	0.152856	0.0038519	0.00360847	0.00229039	0.0035077	0.00932906	0.445322	0.574555
TCONS_00009599	XLOC_002179	Cs	j	Prenatal and Neonatal	citrate synthase	Cytoplasm	enzyme	10.1085	4.75481	4.01549	5.40584	4.43708	2.67914	3.04189	2.37046	2.75938	2.09799	2.172	2.4819	0.0897012	0.0287274	0.209343	0.0262862	0.486459	0.00966483	0.254862	1	0.013824	0.756229	0.549871	1	0.0140678	0.00470602	0.0118736	0.727977	0.78603
TCONS_00009600	XLOC_002179	Cs	j	Prenatal and Neonatal	citrate synthase	Cytoplasm	enzyme	9.6636	5.74355	5.40768	6.94375	6.98044	3.39521	2.65256	4.1687	5.01143	2.56436	4.60698	5.24111	0.0337742	0.163304	0.0557105	0.0207973	0.00241995	0.0325385	0.104488	0.0879787	0.0753822	1	0.0860765	0.0242651	0.0588727	0.0177694	0.0328762	0.191799	0.30799
TCONS_00009653	XLOC_002190	Cd63	j	Neonatal	CD63 molecule	Plasma Membrane	other	16.3408	36.6124	45.1596	57.7966	57.682	46.5839	19.9138	9.5222	5.45133	2.29663	1.32736	1.24224	0.0871309	0.0285996	0.0257358	0.019239	0.0722908	0.0118967	0.0382299	0.0454424	0.0388728	1	0.930863	1	2.56106e-12	3.31428e-05	0.000301448	0.000546169	0.0106682
TCONS_00009967	XLOC_002255	Aig1	j	Neonatal	androgen-induced 1	Other	other	3.36719	7.55287	8.86925	8.60017	8.30221	8.82268	8.16349	6.47896	6.1282	4.56298	3.80771	4.83937	0.459115	0.0193007	0.0355263	0.00970807	0.0536153	0.0203079	0.0881356	0.245357	0.0549445	0.50914	0.0554949	0.0157173	0.109214	0.000954217	0.00345577	0.0529084	0.146435
TCONS_00009968	XLOC_002255	Aig1	j	Neonatal	androgen-induced 1	Other	other	5.23642	3.06883	4.65924	6.68612	7.01601	4.89599	4.26631	4.25391	3.26511	2.58187	2.35082	2.89955	0.0376818	0.0496527	0.318861	0.0747634	0.0672684	0.119484	0.278175	0.0435417	0.493331	1	0.849051	0.795079	0.401369	0.0170165	0.0317677	0.191799	0.30799
TCONS_00010402	XLOC_002346	Foxo3	j	Prenatal and Neonatal	forkhead box O3	Nucleus	transcription regulator	7.61539	3.78125	3.75624	4.45388	3.08609	1.57642	1.13913	2.00616	0.913918	1.04424	1.2677	1.8807	0.157173	0.020709	0.079514	0.605613	0.318789	0.242131	1	0.120058	1	1	1	0.170951	0.00391123	0.000933877	0.0033976	0.191799	0.30799
TCONS_00010405	XLOC_002346	Foxo3	j	Prenatal and Neonatal	forkhead box O3	Nucleus	transcription regulator	8.84275	2.83354	1.93937	3.63222	2.60518	0.596358	0.881057	0.839457	0.529557	0.592011	0.534478	1.30379	0.309116	0.424613	1	0.0396095	1	1	1	1	1	1	1	0.667101	0.000218602	0.00380449	0.00996275	0.00816742	0.0358434
TCONS_00010808	XLOC_002427	Cdk1	j	Prenatal and Neonatal	cyclin-dependent kinase 1	Nucleus	kinase	16.2404	8.92711	7.22099	9.58889	11.0813	3.8282	2.05157	1.10309	2.43712	1.74428	0.458245	0.32438	0.0164294	0.00948225	0.0419409	0.0205038	0.0250843	0.0907493	0.0635487	1	0.925566	0.911202	1	1	5.52485e-09	0.00302938	0.00832644	0.00816742	0.0358434
TCONS_00010809	XLOC_002427	Cdk1	j	Prenatal and Neonatal	cyclin-dependent kinase 1	Nucleus	kinase	31.7828	13.901	12.0954	15.8073	17.8173	5.14727	3.54456	1.57091	3.84523	1.99379	0.665812	0.371143	0.0066995	0.0150027	0.0147458	0.0176867	0.00754342	0.00504156	0.0544835	1	0.107057	0.0973252	1	1	1.32968e-12	0.00498947	0.0123339	0.727977	0.78603
TCONS_00010901	XLOC_002439	Gucd1	j	---	guanylyl cyclase domain containing 1	Other	other	12.9038	11.4092	10.9759	13.7681	12.0176	9.43716	9.17446	12.6697	14.6881	13.0815	11.6084	9.96191	0.0216056	0.0739254	0.00940185	0.0143741	0.0116681	0.000927156	0.00882348	0.0249122	0.00448606	0.513418	0.0176867	0.0580127	1	0.0252466	0.0433761	0.0529084	0.146435
TCONS_00011057	XLOC_002461	Col18a1	j	Neonatal and Adolescent	collagen, type XVIII, alpha 1	Extracellular Space	other	3.54997	3.44194	3.8217	10.0747	8.48921	11.3413	12.89	10.9656	11.8334	6.25147	10.5235	11.5544	0.220562	0.49103	0.0744505	0.0897308	0.105075	0.24874	0.0169051	0.156599	0.478538	1	0.492027	0.139194	0.0442718	0.0023281	0.0067322	0.91789	0.938769
TCONS_00011094	XLOC_002469	Lrrc3	j	Neonatal and Adolescent	leucine rich repeat containing 3	Other	other	5.80517	6.06063	8.26943	12.0685	11.5301	14.5409	12.0924	16.6166	11.7036	12.347	13.3248	7.89012	0.18596	0.0789172	0.116348	0.0634664	0.107617	0.0879734	0.152118	0.0352791	0.0535387	0.0421543	0.0922956	0.0953771	0.0737846	0.00218273	0.00645341	0.727977	0.78603
TCONS_00011188	XLOC_002476	Agpat3	j	---	1-acylglycerol-3-phosphate O-acyltransferase 3	Cytoplasm	enzyme	14.7062	18.5487	46.7252	38.5144	34.0466	19.5037	21.8105	16.7831	17.6943	18.8394	13.8238	17.3241	0.00326503	0.0229615	0.0189813	0.0122428	0.0661426	0.0523837	0.0732794	0.0461114	0.122917	0.154693	0.0502501	0.0377002	1.61186e-05	0.0147003	0.0280695	0.445322	0.574555
TCONS_00011209	XLOC_002477	Rrp1	j	Prenatal and Neonatal	ribosomal RNA processing 1	Nucleus	other	18.9447	21.0339	23.4243	14.6583	16.5209	14.0783	9.64605	11.847	9.721	11.3437	8.84942	8.3428	0.067855	0.0300226	0.0221286	0.0573039	0.112521	0.0506182	0.0622539	0.0100571	0.272336	0.139127	0.192772	0.0175535	0.00657228	0.0174304	0.0324252	0.445322	0.574555
TCONS_00011289	XLOC_002500	R3hdm4	j	---	R3H domain containing 4	Other	other	7.25707	6.52973	8.37802	7.84824	7.06569	5.72964	5.18795	5.13359	5.30271	5.03016	4.65397	4.3091	0.98059	0.0245739	0.0314638	0.0147756	0.225042	0.393202	0.292553	0.0164232	0.0835411	1	0.0693353	0.726266	1	0.00485077	0.0120662	0.00816742	0.0358434
TCONS_00011347	XLOC_002510	Mbd3	j	Prenatal and Neonatal	methyl-CpG binding domain protein 3	Nucleus	other	63.0177	34.998	34.7833	40.9114	45.1889	24.6353	18.4534	17.4115	25.6991	25.8941	20.6029	25.7003	0.0322646	0.0172964	0.0155095	0.0132308	0.0183335	0.0228778	0.00902707	0.0056337	0.133103	0.0460583	0.045125	0.0425349	1.78899e-06	0.00621856	0.0145711	0.00816742	0.0358434
TCONS_00011419	XLOC_002518	Mknk2	j	Prenatal and Neonatal	MAP kinase interacting serine/threonine kinase 2	Cytoplasm	kinase	22.1508	12.3467	10.8105	12.408	10.3535	4.86585	4.49888	6.18194	3.60237	2.69922	4.84966	5.02653	0.014539	0.110937	0.0657533	0.0733775	0.166926	0.0248383	0.140629	0.265466	0.33883	1	0.250992	1	9.64689e-05	0.000401061	0.00178617	0.191799	0.30799
TCONS_00011460	XLOC_002532	Creb3l3	j	---	cAMP responsive element binding protein 3-like 3	Other	other	19.4193	79.1063	195.439	134.752	128.579	129.269	102.095	90.8956	111.383	122.557	114.493	109.486	0.0112847	0.033407	0.00719419	0.0112187	0.0402735	0.00989418	0.0109314	0.023809	0.0268956	0.0362138	0.0114102	0.00465297	2.71714e-10	0.0129264	0.0253945	0.191799	0.30799
TCONS_00011508	XLOC_002543	Ncln	j	Prenatal and Neonatal	nicalin	Cytoplasm	peptidase	12.6305	12.7717	10.8993	10.9217	10.6173	8.99848	7.87879	6.99249	7.4412	6.93367	6.61343	5.88082	0.0193603	0.0385041	0.0102874	0.0464633	0.0309202	0.0400401	0.0845383	0.0331802	0.0665256	0.181529	0.0103035	0.0178808	0.0872247	1.79626e-06	3.37047e-05	0.0529084	0.146435
TCONS_00011718	XLOC_002586	Nr1h4	j	Adolescent and Adult	nuclear receptor subfamily 1, group H, member 4	Nucleus	ligand-dependent nuclear receptor	1.08925	2.88351	4.44345	4.39569	3.42241	8.27653	6.56554	4.32039	3.91242	3.25413	0.7544	1.90778	0.0683134	0.846719	0.0196378	0.150403	1	0.0348699	0.165358	1	0.0145993	1	1	1	0.0272623	0.00344542	0.00920453	0.0529084	0.146435
TCONS_00011808	XLOC_002601	Amdhd1	j	Adolescent and Adult	amidohydrolase domain containing 1	Cytoplasm	enzyme	5.82784	7.14504	21.3937	18.3254	20.1995	22.4417	31.482	29.6583	21.8531	11.8446	18.023	23.6691	0.00210553	0.0282179	0.0154351	0.00403896	0.0560587	0.069095	0.0135997	0.0253922	0.353915	0.44239	0.265989	0.0156001	0.000157842	0.000406202	0.00179256	0.0529084	0.146435
TCONS_00011823	XLOC_002604	Gm15915	j	---	predicted gene 15915	Other	other	5.39912	4.23124	4.11133	2.67365	1.09572	0.0677277	4.70713e-180	1.13552e-28	0.0100036	0	0.0102581	2.42238e-186	0.0450542	0.0310735	0.0080398	0.016693	1	1	1	1	1	1	1	1	8.60731e-10	0	0	8.54694e-06	0.000885538
TCONS_00012197	XLOC_002678	Cand1	j	Prenatal and Neonatal	cullin-associated and neddylation-dissociated 1	Cytoplasm	transcription regulator	10.9678	8.84957	11.0828	10.325	10.8943	7.99932	6.93279	5.86624	4.95153	5.48743	5.2177	6.48128	0.0480991	0.0149264	0.0276598	0.00149517	0.00208236	0.0447132	0.0120402	0.133307	0.272215	0.127357	0.188281	0.00982565	0.0323196	0.00189026	0.00579729	0.191799	0.30799
TCONS_00012267	XLOC_002686	Rassf3	j	---	Ras association (RalGDS/AF-6) domain family member 3	Other	other	5.77744	4.30976	11.2738	12.8886	12.8516	12.2837	8.60013	9.59758	4.88219	4.74782	5.44037	6.59814	0.0348099	0.0388056	0.0217511	0.0349069	0.0106165	0.16314	0.272328	0.0251805	0.0188879	0.00983054	0.00662721	0.0695168	0.00249092	0.00113077	0.00388834	0.191799	0.30799
TCONS_00012370	XLOC_002698	Slc16a7	j	Neonatal and Adolescent	solute carrier family 16 (monocarboxylate transporter), member 7	Plasma Membrane	transporter	3.17453	6.75691	21.2405	11.7957	15.8701	16.669	17.1381	18.3792	16.36	10.6058	11.5696	9.37183	0.049378	0.0786593	0.00679701	0.0181981	0.0336909	0.0306803	0.056067	0.0760429	0.0835411	0.0278442	0.0721041	0.0158076	9.25283e-05	0.0139095	0.0268827	0.191799	0.30799
TCONS_00012391	XLOC_002704	Os9	j	Adult	osteosarcoma amplified 9, endoplasmic reticulum lectin	Nucleus	other	15.6296	16.9649	23.5776	21.5408	17.9611	19.433	24.6849	29.8278	33.9922	35.5128	40.0657	39.2241	0.00423924	0.0276066	0.00112565	0.00250489	0.0322974	0.00556355	0.0172722	0.0113307	0.0164416	0.0349491	0.00502025	0.00308128	5.82536e-07	0.0090648	0.0194607	0.00816742	0.0358434
TCONS_00012495	XLOC_002726	Myl6	j	Prenatal and Neonatal	myosin, light chain 6, alkali, smooth muscle and non-muscle	Cytoplasm	other	31.8931	29.2183	18.3555	20.6897	26.53	14.5406	14.5574	11.5002	13.6742	18.6388	13.6005	17.5709	0.149386	0.0532844	0.0264157	0.0148492	0.0416841	0.0328282	0.0292848	0.0628771	0.0226217	0.0297492	0.124486	0.0488632	0.00275609	0.00706478	0.0160687	0.727977	0.78603
TCONS_00012539	XLOC_002734	Rpl41	j	Prenatal and Neonatal	ribosomal protein L41	Cytoplasm	other	3376.08	2627.6	2139.53	2455.3	1883.17	950.255	618.604	537.295	807.741	1007.58	595.167	614.322	0.113335	0.0385089	0.0210045	0.0150636	0.0230139	0.0551528	0.0431732	0.00543527	0.110166	0.19597	0.0611746	0.0395618	0	6.54654e-08	2.08005e-06	0.00816742	0.0358434
TCONS_00012541	XLOC_002735	Pa2g4	j	Prenatal and Neonatal	proliferation-associated 2G4, 38kDa	Nucleus	transcription regulator	58.4801	29.012	30.9789	27.9131	27.7007	11.7473	11.7816	7.92022	14.9791	9.41286	10.2126	14.3659	0.0164835	0.021096	0.0204597	0.0094425	0.0101252	0.0489896	0.0521858	0.0845821	0.113948	0.338215	0.0291458	0.00850128	2.04103e-09	0.00107396	0.00374708	0.988715	0.98913
TCONS_00012571	XLOC_002741	Rab5b	j	---	RAB5B, member RAS oncogene family	Cytoplasm	enzyme	4.34615	5.26065	5.92752	6.20272	6.16647	5.86455	5.6	5.84926	6.71136	6.72564	6.61699	6.56213	0.0219093	0.0144836	0.00845911	0.028866	0.010821	0.0159507	0.0233389	0.00988407	0.0333853	0.0295619	0.0255129	0.0253907	1	0.000573387	0.00231983	0.00816742	0.0358434
TCONS_00012796	XLOC_002931	Eif4enif1	j	Prenatal and Neonatal	eukaryotic translation initiation factor 4E nuclear import factor 1	Cytoplasm	translation regulator	5.1995	2.80519	3.75966	3.86786	3.18227	2.01977	2.45589	1.28895	1.07256	0.885231	1.15745	1.39419	0.110337	0.0999816	0.186175	0.0405245	0.0329393	0.799833	0.576787	0.519035	1	1	1	0.886808	0.0167081	0.014173	0.0272847	0.191799	0.30799
TCONS_00012862	XLOC_002940	Sec14l4	j	Adult	SEC14-like 4 (S. cerevisiae)	Other	transporter	0.495178	3.63445	3.25269	3.51688	2.98516	3.59054	7.41672	12.1528	17.7608	21.3006	25.8932	23.2662	1	0.26466	0.0435165	0.0410916	0.0564125	0.296206	0.0250727	0.308737	0.0269634	0.00476284	0.0103846	0.00854339	3.96286e-10	0.00515324	0.0126469	0.00816742	0.0358434
TCONS_00012906	XLOC_002953	Nipsnap1	j	Neonatal and Adolescent	nipsnap homolog 1 (C. elegans)	Cytoplasm	enzyme	9.69271	10.1376	20.7949	34.8221	46.8009	43.3377	33.7998	26.6342	31.6789	29.0873	29.6243	36.6809	0.084723	0.0518117	0.0433898	0.0143337	0.0805615	0.0375166	0.0382257	0.186293	0.0513681	0.0470443	0.0142393	0.0164403	1.49459e-05	3.89031e-07	9.55734e-06	0.0529084	0.146435
TCONS_00012914	XLOC_002955	Ap1b1	j	Neonatal	adaptor-related protein complex 1, beta 1 subunit	Cytoplasm	transporter	27.9271	25.6651	23.3321	29.9335	26.0459	22.0911	14.8856	13.475	14.2041	11.7704	11.6512	10.3122	0.0169122	0.019142	0.0110666	0.00195018	0.0136675	0.00211404	0.00767145	0.0100158	0.041656	0.0608334	0.0441421	0.0066391	1.05654e-06	0.00275297	0.00778211	0.191799	0.30799
TCONS_00013462	XLOC_003062	Rnf145	j	Prenatal and Neonatal	ring finger protein 145	Other	other	9.43711	6.0865	5.69974	6.98114	5.49165	5.07734	5.27517	4.02861	1.63936	1.79386	1.19783	1.68075	0.402054	0.0458685	0.120498	0.448213	0.267025	0.09662	0.824422	0.0532026	0.233016	0.10259	0.493167	0.286548	0.0101491	0.0195141	0.0353359	0.191799	0.30799
TCONS_00013557	XLOC_003090	Mgat1	j	Neonatal	mannosyl (alpha-1,3-)-glycoprotein beta-1,2-N-acetylglucosaminyltransferase	Cytoplasm	enzyme	3.74377	7.91924	8.91375	16.1101	12.1408	16.5126	9.54751	9.88545	9.1292	6.36693	8.04247	7.06418	0.41827	0.0945354	0.0075167	0.00861016	0.107475	0.0885645	0.0171615	0.0331864	0.0335855	0.555895	0.10552	0.0124477	0.0062199	0.00960627	0.0203121	0.727977	0.78603
TCONS_00013598	XLOC_003111	Rnf130	j	---	ring finger protein 130	Cytoplasm	peptidase	3.66328	3.72301	6.04157	5.4007	6.07091	4.95335	5.103	5.17658	3.63874	3.89181	3.34404	3.91929	0.0365005	0.0474217	0.00449365	0.0153548	0.0106077	0.0398806	0.0348305	0.0246213	0.0124695	0.0356469	0.14416	0.0166395	0.447241	0.0189762	0.0346515	0.91789	0.938769
TCONS_00013605	XLOC_003115	Mgat4b	j	Neonatal	mannosyl (alpha-1,3-)-glycoprotein beta-1,4-N-acetylglucosaminyltransferase, isozyme B	Cytoplasm	enzyme	2.60091	8.61894	8.38734	8.42146	9.86899	11.7168	9.44155	6.15273	4.68595	4.76272	3.52664	4.15337	1	0.0210196	0.0205381	0.0319789	0.162639	0.099996	0.221198	0.047469	0.0650507	0.139345	0.0569765	0.128143	0.0148809	0.0012856	0.00428473	0.445322	0.574555
TCONS_00013926	XLOC_003189	Btnl10	j	---	butyrophilin-like 10	Other	other	12.1915	7.74369	6.29597	14.7363	6.71138	0.756154	0.0255345	4.48389e-06	4.53637e-06	3.33591e-06	3.5876e-06	3.56094e-06	0.0685323	0.0255117	0.0506541	0.0269163	0.0742019	1	1	1	1	1	1	1	1.89004e-11	0.0110337	0.0224729	0.00816742	0.0358434
TCONS_00013959	XLOC_003202	Mprip	j	Neonatal	myosin phosphatase Rho interacting protein	Cytoplasm	other	10.359	7.9425	8.69208	10.7991	11.7734	7.21969	6.84737	4.75372	3.73572	2.74533	2.83025	4.58408	0.014937	0.0317879	0.110706	0.0196182	0.0292709	0.165816	0.0374718	0.157806	1	1	1	0.0084855	0.00524553	0.0066014	0.0152729	0.191799	0.30799
TCONS_00013961	XLOC_003202	Mprip	j	Neonatal	myosin phosphatase Rho interacting protein	Cytoplasm	other	4.74746	4.57111	6.57334	5.9587	6.67889	4.47253	2.78053	2.66805	2.28715	2.40032	1.51095	0.992636	0.0255237	0.0242659	0.0132344	0.0269603	0.0126685	0.0996291	0.0340547	0.118659	1	0.702149	1	1	0.00460092	0.00346689	0.00925152	0.191799	0.30799
TCONS_00014050	XLOC_003227	Specc1	j	Prenatal and Neonatal	sperm antigen with calponin homology and coiled-coil domains 1	Nucleus	other	10.7917	1.7817	2.23969	3.17096	1.70026	0.135823	0.00269908	0.00380502	0.000506579	0.000694882	0.000680961	0.000538571	0.150725	1	0.0265526	0.556086	1	1	1	1	1	1	1	1	1.5342e-07	0.00812516	0.0179734	0.00816742	0.0358434
TCONS_00014236	XLOC_003263	Rpl26	j	Prenatal and Neonatal	ribosomal protein L26	Cytoplasm	other	8.67898	11.4752	7.89867	9.30248	5.96416	3.5225	2.97929	2.99691	3.50079	4.00677	2.95854	2.9188	0.040782	0.0390216	0.0137829	0.0564783	0.0205469	0.10946	0.2159	0.173423	0.0778013	0.118615	0.00677234	0.0253514	7.64127e-05	0.000608442	0.00243275	0.0529084	0.146435
TCONS_00014293	XLOC_003282	Fxr2	j	Prenatal and Neonatal	fragile X mental retardation, autosomal homolog 2	Cytoplasm	other	5.41153	6.44555	6.69562	6.76817	6.93016	5.22344	4.20283	3.72737	3.53565	3.1947	3.45503	4.8627	0.0461231	0.0161533	0.0226322	0.00409795	0.0152998	0.0316805	0.0402406	0.0239491	0.0350089	0.742315	0.0246959	0.00712988	0.0966604	0.000169029	0.000956763	0.0529084	0.146435
TCONS_00014314	XLOC_003288	Tmem256	j	---	transmembrane protein 256	Cytoplasm	other	96.8618	79.0837	68.2892	81.713	82.5808	74.5408	62.6436	65.03	71.5413	77.4923	66.0908	65.4315	0.0762776	0.0459004	0.0186661	0.0233547	0.0736605	0.0557338	0.0286505	0.0561813	0.138835	0.0290491	0.136872	0.075262	0.820921	0.0225848	0.0399552	0.191799	0.30799
TCONS_00014334	XLOC_003291	Gps2	j	Prenatal and Neonatal	G protein pathway suppressor 2	Nucleus	transcription regulator	10.9213	6.72323	8.01047	9.62893	7.80843	4.65888	3.83052	3.77826	4.13031	2.25026	2.74093	1.94436	0.0434648	0.111811	0.00553362	0.023676	0.00858398	0.00556355	0.0936551	0.057351	0.343829	0.414775	0.228531	0.528896	0.000112624	0.0162652	0.0306403	0.191799	0.30799
TCONS_00014342	XLOC_003295	Gabarap	j	Prenatal and Neonatal	GABA(A) receptor-associated protein	Cytoplasm	transporter	97.9514	101.854	105.95	122.02	106.584	91.949	80.8409	81.0809	102.806	114.695	103.334	103.589	0.0126607	0.00780896	0.00475122	0.0138141	0.00548168	0.0122119	0.00782618	0.00312306	0.0384681	0.0926934	0.0393745	0.00852715	0.0868803	0.00288816	0.00806856	0.0529084	0.146435
TCONS_00014343	XLOC_003295	Gabarap	j	Prenatal and Neonatal	GABA(A) receptor-associated protein	Cytoplasm	transporter	97.9514	101.854	105.95	122.02	106.584	91.949	80.8409	81.0809	102.806	114.695	103.334	103.589	0.0126607	0.00780896	0.00475122	0.0138141	0.00548168	0.0122119	0.00782618	0.00312306	0.0384681	0.0926934	0.0393745	0.00852715	0.0868803	0.00288816	0.00806856	0.0529084	0.146435
TCONS_00014349	XLOC_003296	Phf23	j	Prenatal and Neonatal	PHD finger protein 23	Other	other	9.00334	9.111	9.25584	9.05977	8.52104	6.31849	4.37734	5.0939	5.7822	4.35363	3.46133	5.82543	0.0278162	0.0309391	0.00984504	0.0167568	0.0206152	0.0349359	0.014297	0.0272938	0.111012	0.0651981	0.022616	0.012598	0.00488939	0.0015457	0.00497086	0.0529084	0.146435
TCONS_00014372	XLOC_003300	Asgr1	j	Adolescent and Adult	asialoglycoprotein receptor 1	Plasma Membrane	transmembrane receptor	1.90835	109.25	169.788	153.028	159.094	177.663	206.04	252.527	273.309	323.295	251.169	235.268	1	0.132219	0.0290864	0.0243714	0.0949699	0.0121631	0.053773	0.0150994	0.0506767	0.116795	0.0180799	0.0099465	9.71593e-12	0.000333351	0.00153949	0.00816742	0.0358434
TCONS_00014400	XLOC_003307	Arrb2	j	Prenatal and Neonatal	arrestin, beta 2	Cytoplasm	other	9.77142	7.26575	5.56381	6.29599	2.56892	2.17717	1.08326	0.822446	1.6471	3.66799	1.91375	1.0315	0.131869	0.323571	0.94155	0.0119724	1	1	1	1	1	1	1	1	0.00394623	1.88871e-06	3.51625e-05	0.727977	0.78603
TCONS_00014410	XLOC_003312	Psmb6	j	Prenatal and Neonatal	proteasome (prosome, macropain) subunit, beta type, 6	Cytoplasm	peptidase	76.8051	46.9419	50.5086	65.1442	73.114	47.8261	37.2485	33.4883	37.6498	35.5217	36.5447	37.807	0.0255156	0.0320159	0.00508566	0.0222898	0.0167969	0.0507513	0.199766	0.0291792	0.0158834	0.0671921	0.0308839	0.0310506	7.38006e-05	0.0222372	0.0394574	0.00816742	0.0358434
TCONS_00014622	XLOC_003344	Shpk	j	Adolescent and Adult	sedoheptulokinase	Cytoplasm	kinase	0.492533	1.39071	1.18557	1.14869	1.01274	2.22288	1.81995	3.20949	3.42054	5.36414	3.78907	1.88585	1	1	1	1	1	1	0.0536662	0.292767	1	0.43971	1	0.0379264	0.194631	0.0114847	0.0231264	0.727977	0.78603
TCONS_00014873	XLOC_003405	Rab34	j	Neonatal	RAB34, member RAS oncogene family	Cytoplasm	enzyme	4.41871	7.58531	10.3141	9.37434	14.4239	8.74829	4.89881	4.26948	2.92838	3.01782	2.47774	2.44592	0.466452	0.113006	0.00846903	0.00804497	0.0442852	0.00383379	0.231735	0.100537	0.123192	0.30334	0.0458715	0.0176958	2.98495e-05	0.00389018	0.0101648	0.445322	0.574555
TCONS_00014899	XLOC_003412	Unc119	j	Neonatal	unc-119 homolog (C. elegans)	Cytoplasm	other	6.6527	14.4643	37.4352	25.0759	35.392	20.7357	7.46599	4.75462	3.63184	4.84017	1.98581	2.08195	0.527004	0.00521174	0.0062362	0.00999612	0.177029	0.0314386	0.895903	0.124993	0.349119	0.851114	0.549871	1	6.9192e-09	0.00726654	0.0163878	0.0529084	0.146435
TCONS_00014904	XLOC_003415	Vtn	j	Adolescent and Adult	vitronectin	Extracellular Space	other	166.561	1313.67	1385.27	1473.95	1488.67	2425.87	2101.3	2183.88	2262.08	2226.08	2218.78	1944.32	0.0126684	0.0192699	0.0228437	0.00823122	0.0137918	0.0134223	0.0358775	0.029175	0.0223238	0.0370402	0.0122171	0.00416773	0	0.000499215	0.00210182	0.00816742	0.0358434
TCONS_00015082	XLOC_003456	Ap2b1	j	Prenatal and Neonatal	adaptor-related protein complex 2, beta 1 subunit	Cytoplasm	transporter	5.82912	3.23234	3.261	2.68971	4.21999	1.91534	1.82078	2.06785	1.50361	2.13217	2.10559	2.6054	0.419558	0.0421478	0.020362	0.203945	0.00267772	0.0378414	1	1	1	1	0.145447	0.947488	0.519619	0.0170977	0.0318566	0.727977	0.78603
TCONS_00015236	XLOC_003490	2014-09-04	j	Neonatal and Adolescent				4.52937	5.38341	7.29878	7.59154	9.18386	8.46177	5.74937	4.6056	4.2523	3.48187	3.37407	3.67046	0.00348834	0.0321127	0.0280385	0.00603633	0.0180958	0.0267354	0.0106125	0.00991498	0.0965515	0.148061	0.128358	0.0415097	0.00287853	3.38568e-05	0.000305609	0.000546169	0.0106682
TCONS_00015270	XLOC_003494	Supt4a	j	---	suppressor of Ty 4 homolog 1 (S. cerevisiae)	Nucleus	transcription regulator	92.2011	68.8641	42.8844	56.0051	39.5691	24.1528	19.4628	19.6147	21.2153	24.708	21.071	20.9599	0.0410956	0.0211864	0.0100155	0.0124298	0.0192769	0.0387801	0.0105101	0.0144833	0.149223	0.0263076	0.0501669	0.0149868	5.13805e-10	3.38115e-06	5.51868e-05	0.00816742	0.0358434
TCONS_00015293	XLOC_003496	Mpo	j	Prenatal and Neonatal	myeloperoxidase	Extracellular Space	enzyme	147.232	162.375	82.8078	94.7484	78.0133	9.73039	1.07364	0.254835	8.38377e-06	0.0683195	1.91795e-06	0.00774392	0.0403851	0.0676403	0.129772	0.0082318	0.00108928	1	1	1	1	1	1	1	0	1.70291e-05	0.000196041	0.0529084	0.146435
TCONS_00015294	XLOC_003496	Mpo	j	Prenatal and Neonatal	myeloperoxidase	Extracellular Space	enzyme	20.3273	24.7259	12.2629	12.3312	8.7705	1.06046	0.0471714	2.80516e-06	0.00109903	1.40545e-05	3.7276e-06	2.20193e-06	0.117255	0.0616261	0.0349527	0.0281959	0.0219098	1	1	1	1	1	1	1	6.04487e-12	1.12462e-05	0.000141052	0.0529084	0.146435
TCONS_00015295	XLOC_003496	Mpo	j	Prenatal and Neonatal	myeloperoxidase	Extracellular Space	enzyme	38.6183	42.2382	22.6285	21.5019	9.49383	3.40439	0.1983	0.196336	0.0799298	0.0434449	0.0216259	0.00237594	0.237293	0.040178	0.359555	0.0547615	0.636514	0.325243	1	1	1	1	1	1	6.39119e-11	7.90776e-09	3.03939e-07	0.000546169	0.0106682
TCONS_00015296	XLOC_003496	Mpo	j	Prenatal and Neonatal	myeloperoxidase	Extracellular Space	enzyme	222.674	246.401	117.455	103.894	84.7573	10.2467	1.05766	0.408415	0.0396195	0.0677176	0.00157335	0.00597524	0.148525	0.0214102	0.0282951	0.0321382	0.00108928	0.370076	1	1	1	1	1	1	0	9.90266e-07	2.06381e-05	0.000546169	0.0106682
TCONS_00015373	XLOC_003512	Mmd	j	---	monocyte to macrophage differentiation-associated	Plasma Membrane	other	0.173994	1.25263	2.85723	0.0495707	3.7804	8.82839	5.89544	10.6582	8.64466	8.18496	8.0719	5.44544	1	1	0.440384	1	1	0.147667	1	0.0811128	0.0644011	1	0.0409264	1	0.000636201	0.00289219	0.00807035	0.191799	0.30799
TCONS_00015412	XLOC_003520	Tob1	j	Adolescent and Adult	transducer of ERBB2, 1	Nucleus	transcription regulator	0.000263334	0.399944	1.61073	1.09867	1.89482	4.24698	3.33034	5.02796	4.28948	3.94549	4.22519	5.70254	1	1	1	1	1	0.655722	1	1	0.213646	0.505189	0.00520531	0.070399	0.018009	0.00150695	0.00487916	0.445322	0.574555
TCONS_00015436	XLOC_003527	Mrpl27	j	---	mitochondrial ribosomal protein L27	Cytoplasm	other	6.42358	10.2012	16.0871	16.1915	14.7687	18.7523	13.6919	15.7423	18.1246	14.7412	9.37215	8.1228	1	0.037987	0.0157782	0.00288966	0.437164	0.0144648	0.544858	0.0838257	0.122748	0.22877	0.286834	0.551418	0.251862	0.000431726	0.00187738	0.191799	0.30799
TCONS_00015462	XLOC_003530	Ppp1r9b	j	Prenatal and Neonatal	protein phosphatase 1, regulatory subunit 9B	Cytoplasm	other	20.1077	14.1238	10.1708	13.9946	9.50118	4.36116	2.69492	2.12176	1.35621	1.36646	1.30637	1.35412	0.0322567	0.016164	0.00731381	0.0149591	0.0250659	0.0123835	0.134717	0.278855	0.0646885	0.0314389	0.531369	0.136806	6.82431e-11	1.79607e-05	0.00020094	0.00816742	0.0358434
TCONS_00015503	XLOC_003540	Phb	j	---	prohibitin	Cytoplasm	transcription regulator	4.6947	5.01949	5.79216	4.81461	4.75927	2.90477	2.71036	1.97457	3.47603	3.36669	3.08165	3.54215	0.167873	0.0272338	0.0203828	0.00107924	0.686122	0.00664101	0.298603	0.642463	0.0559594	0.429115	0.232254	0.456318	0.934553	0.000505381	0.00212029	0.0529084	0.146435
TCONS_00015518	XLOC_003544	Phospho1	j	Prenatal and Adult	phosphatase, orphan 1	Extracellular Space	enzyme	13.6763	6.56821	1.95464	2.43948	1.33076	0.726332	0.224751	0.311176	2.45298	2.28934	2.81316	3.90333	0.0204572	0.154392	0.0232848	0.210885	0.508727	1	1	1	0.314263	1	0.0151381	0.0496221	9.55855e-08	3.22327e-06	5.33406e-05	0.00816742	0.0358434
TCONS_00015569	XLOC_003565	Copz2	j	Neonatal and Adolescent	coatomer protein complex, subunit zeta 2	Cytoplasm	transporter	8.15642	17.8574	21.414	18.5861	19.5131	20.4664	17.0545	15.5381	13.9146	12.3668	12.7861	9.06639	0.607847	0.108397	0.00384488	0.0108077	0.0466966	0.0197486	0.129265	0.0157975	0.0708622	0.259871	0.0541096	0.0603024	0.0545617	0.00295065	0.00821426	0.191799	0.30799
TCONS_00015610	XLOC_003573	Mrpl45	j	Neonatal	mitochondrial ribosomal protein L45	Cytoplasm	other	10.7952	8.23012	10.8282	10.5642	13.4561	11.5348	10.0777	9.18791	8.35021	6.85014	6.37247	6.93521	0.00491125	0.0151015	0.00382608	0.0111094	0.0173719	0.00912328	0.00767145	0.0056337	0.00605292	0.0381667	0.0285888	0.0308721	0.00985191	0.0295969	0.0489532	0.191799	0.30799
TCONS_00015644	XLOC_003578	Cisd3	j	Adolescent and Adult	predicted gene, 20267	Cytoplasm	other	3.60975	13.4797	17.2467	9.72162	13.2841	11.0019	19.4621	17.7122	27.2301	26.8956	15.4215	10.6073	0.12513	0.118596	0.0531264	0.0277617	0.0609903	0.15823	0.0123837	0.0401743	0.161821	0.29767	0.0238842	0.252858	0.000478388	0.00721043	0.016316	0.727977	0.78603
TCONS_00015705	XLOC_003597	Psmd3	j	Prenatal and Neonatal	proteasome (prosome, macropain) 26S subunit, non-ATPase, 3	Cytoplasm	other	22.4509	23.4105	27.404	18.2987	18.2588	15.5275	13.3805	15.8448	22.6698	24.0955	17.5468	15.2803	0.358864	0.0167301	0.0590645	0.0135056	0.0480492	0.0669564	0.0308464	0.0314262	0.345172	0.279628	0.173944	0.0525996	0.620863	0.00597215	0.0141608	0.191799	0.30799
TCONS_00015709	XLOC_003599	Thra	j	Prenatal and Neonatal	thyroid hormone receptor, alpha	Nucleus	ligand-dependent nuclear receptor	7.30041	5.3988	6.56098	7.43453	8.03623	6.07154	4.69633	3.78988	2.46009	2.83153	3.18056	4.60576	0.0202061	0.0104827	0.00999196	0.0267395	0.059244	0.0289979	0.0634479	0.0637952	0.396713	1	0.245295	0.114035	0.0307601	0.000924324	0.00336799	0.00816742	0.0358434
TCONS_00015713	XLOC_003600	Msl1	j	Prenatal and Neonatal	male-specific lethal 1 homolog (Drosophila)	Nucleus	other	7.0353	4.89737	6.84661	5.53349	5.15299	3.87867	3.58933	3.03826	2.96018	3.73916	2.74011	2.80261	0.00243297	0.013199	0.0103281	0.00941773	0.0336056	0.00594716	0.0052521	0.00909018	0.0138805	0.0837455	0.0352698	0.00504229	0.000543403	0.0204309	0.0367448	0.727977	0.78603
TCONS_00015760	XLOC_003606	Igfbp4	j	Adolescent and Adult	insulin-like growth factor binding protein 4	Extracellular Space	other	52.3874	172.852	233.872	251.029	326.488	469.67	507.799	510.857	359.083	535.619	389.562	300.156	0.243924	0.00579585	0.0137877	0.00677556	0.0452276	0.0321936	0.014358	0.0127394	0.198838	0.303062	0.0772081	0.00927193	1.31488e-11	9.74471e-05	0.00065021	0.00816742	0.0358434
TCONS_00015771	XLOC_003616	Eif1	j	Prenatal and Neonatal	eukaryotic translation initiation factor 1	Other	other	65.923	63.1307	54.5358	53.2605	53.7282	38.2114	28.7852	34.4879	36.8195	31.9974	30.9814	35.0512	0.025457	0.105399	0.0148263	0.0205038	0.00999426	0.0137746	0.0378438	0.0439342	0.0923637	0.00460855	0.0663002	0.0346987	0.000207299	1.30684e-05	0.000158887	0.191799	0.30799
TCONS_00015773	XLOC_003616	Eif1	j	Prenatal and Neonatal	eukaryotic translation initiation factor 1	Other	other	161.357	67.2021	90.4793	92.7119	51.9602	42.0285	29.505	27.855	33.2552	38.1247	37.0309	41.4183	0.208906	0.0688713	0.0111004	0.0257424	0.397001	0.104699	0.343201	0.404177	0.0375436	0.0332931	0.0481963	0.400883	8.15805e-08	0.00317558	0.00862875	0.00816742	0.0358434
TCONS_00015811	XLOC_003631	Coasy	j	Adolescent and Adult	CoA synthase	Cytoplasm	kinase	7.78348	13.277	20.0163	26.6308	20.7844	22.1334	26.1892	30.4007	32.5394	26.1811	32.2758	34.1965	0.014856	0.0883985	0.0166025	0.0259846	0.0132281	0.0159507	0.022939	0.0268309	0.00826772	0.130763	0.0291746	0.00448321	3.14408e-05	0.000526608	0.002174	0.191799	0.30799
TCONS_00015814	XLOC_003631	Coasy	j	Adolescent and Adult	CoA synthase	Cytoplasm	kinase	2.38962	2.77662	4.18638	3.78896	3.72945	3.30664	2.37228	3.82771	7.34458	11.8984	6.55729	3.68022	0.874344	0.0146376	0.518526	0.00949539	0.275974	1	0.27475	0.674757	1	1	1	0.0683352	0.269813	0.0179262	0.0331131	0.00816742	0.0358434
TCONS_00015888	XLOC_003657	G6pc3	j	Prenatal and Neonatal	glucose 6 phosphatase, catalytic, 3	Cytoplasm	phosphatase	6.11208	5.61053	4.90091	4.35073	4.37833	2.36261	1.35456	1.44913	1.5814	1.26676	0.74708	1.50316	0.0261486	0.0080165	0.0456839	0.0575525	0.0520892	0.692038	0.902848	1	0.146149	1	1	0.219552	0.000348061	5.28533e-07	1.25949e-05	0.00816742	0.0358434
TCONS_00016178	XLOC_003713	Gna13	j	---	guanine nucleotide binding protein (G protein), alpha 13	Plasma Membrane	enzyme	3.61176	6.60194	11.8635	6.77138	6.90874	3.76793	2.76133	2.33577	2.97506	2.48223	1.96658	1.70476	0.0426794	0.275841	0.034096	0.0266052	0.0453834	0.0466664	0.00587722	0.0166203	0.114915	0.072162	0.312173	0.271923	4.43553e-05	0.0233046	0.0409851	0.0529084	0.146435
TCONS_00016255	XLOC_003735	Cd300a	j	Neonatal	Cd300a molecule	Plasma Membrane	other	0.560013	1.3167	2.37748	4.41792	5.02278	2.94238	1.42205	1.31123	0.886615	0.995982	0.419026	0.600393	1	0.101947	0.0134275	0.0150636	0.0120706	0.00208107	1	0.258581	1	1	1	1	2.32136e-05	5.39961e-05	0.000427484	0.0529084	0.146435
TCONS_00016307	XLOC_003747	Nup85	j	Prenatal and Neonatal	nucleoporin 85kDa	Cytoplasm	other	6.01007	5.559	2.04574	2.95782	3.46493	1.51008	1.32654	1.45359	1.93709	1.51343	1.97161	0.947097	1	0.0150984	0.112732	1	1	1	1	1	0.723266	1	0.264871	1	0.464111	0.00295435	0.00821495	0.445322	0.574555
TCONS_00016463	XLOC_003780	6030468B19Rik	j	Prenatal and Neonatal	chromosome 17 open reading frame 99	Other	other	13.7562	4.53158	3.2913	3.85355	1.85918	0.0989958	3.2325e-07	1.44978e-08	1.03691e-13	5.2885e-11	2.88793e-11	0	0.0164142	0.01616	0.0577834	0.00881576	0.274933	1	1	1	1	1	1	1	1.91683e-12	0.000285387	0.00138232	0.00816742	0.0358434
TCONS_00016469	XLOC_003782	Afmid	j	Adolescent and Adult	arylformamidase	Cytoplasm	other	0.709709	1.91913	3.62589	1.79571	2.09577	4.40276	4.92997	6.78121	5.90798	9.40739	5.08803	3.99374	1	1	0.0800678	0.0341437	0.0284324	0.257846	0.0636879	0.0422449	0.884437	1	0.446536	0.144455	0.0222053	0.0124479	0.0246169	0.191799	0.30799
TCONS_00016470	XLOC_003783	Birc5	j	Prenatal and Neonatal	baculoviral IAP repeat-containing 5	Cytoplasm	other	11.3865	6.14027	5.13466	5.64297	4.13599	1.16899	0.0954001	0.0380297	0.342251	0.184276	0.0226021	4.2723e-06	0.0232763	0.34233	0.105486	0.0243795	0.0139714	0.141768	1	1	1	1	1	1	6.40191e-09	5.189e-06	7.49418e-05	0.00816742	0.0358434
TCONS_00016636	XLOC_003819	Aspscr1	j	---	alveolar soft part sarcoma chromosome region, candidate 1	Cytoplasm	other	5.78136	9.95132	14.0071	12.9623	13.5666	13.3389	15.3709	15.0615	16.305	16.0502	15.3076	14.288	0.504872	0.0527413	0.0251317	0.0673505	0.0914681	0.0498164	0.0198827	0.0293407	0.0715899	0.0640194	0.0400199	0.0325009	0.244631	6.67052e-05	0.000494542	0.727977	0.78603
TCONS_00016693	XLOC_003830	Tbcd	j	Prenatal and Neonatal	tubulin folding cofactor D	Cytoplasm	other	2.00618	5.27528	6.92296	10.257	8.04136	2.72395	0.221213	0.100866	3.93966e-30	4.08803e-33	3.47295e-39	8.00033e-25	0.0618102	0.00903175	0.0180177	0.0140985	0.0326821	0.0877785	1	1	1	1	1	1	1.78853e-11	0.000184971	0.00101098	0.000546169	0.0106682
TCONS_00016800	XLOC_003847	Sec14l2	j	Adolescent and Adult	SEC14-like 2 (S. cerevisiae)	Cytoplasm	transporter	0.184631	2.77769	8.3469	11.3707	9.93876	12.6225	18.2646	19.2303	20.9103	21.6665	19.5945	21.3025	1	0.433315	0.0873631	0.140935	0.170031	1	0.0562143	0.261759	0.661251	0.714621	0.359166	0.0184918	0.000275366	2.21892e-07	5.81064e-06	0.191799	0.30799
TCONS_00016802	XLOC_003847	Sec14l2	j	Adolescent and Adult	SEC14-like 2 (S. cerevisiae)	Cytoplasm	transporter	1.53301	1.18637	5.16592	7.50613	7.44502	7.41196	7.43536	6.02529	7.56776	6.5612	6.41893	6.82391	0.224847	1	0.196995	0.0903269	0.140392	0.0866807	0.153952	0.349068	0.265474	1	0.0407855	0.327238	0.0766532	6.64493e-06	9.04849e-05	0.0529084	0.146435
TCONS_00016811	XLOC_003850	Mtmr3	j	Prenatal and Neonatal	myotubularin related protein 3	Cytoplasm	phosphatase	11.4631	8.01562	5.10538	5.82295	4.25079	2.32571	1.08273	1.02365	0.83054	0.777365	0.760358	0.931609	0.102264	0.0123439	0.0354874	0.0347616	0.132245	0.130489	1	1	1	1	1	1	3.14068e-07	1.5065e-08	5.4394e-07	0.00816742	0.0358434
TCONS_00016813	XLOC_003850	Mtmr3	j	Prenatal and Neonatal	myotubularin related protein 3	Cytoplasm	phosphatase	10.84	4.22126	4.41552	2.5551	2.41999	1.56244	0.789055	1.03034	0.919214	1.04256	0.884949	0.468117	0.189522	1	0.0455125	0.0751812	0.331708	1	1	1	1	1	1	1	0.000681805	0.000360647	0.00163078	0.191799	0.30799
TCONS_00016847	XLOC_003856	Gas2l1	j	Prenatal and Neonatal	growth arrest-specific 2 like 1	Cytoplasm	other	4.83739	5.51071	4.78255	5.562	5.15622	3.30142	2.70374	2.00897	2.40443	2.27176	2.61468	3.09021	0.02123	0.0907624	0.097114	0.00978374	0.0392977	0.0283327	0.00660423	0.0858563	0.0576761	0.447609	0.106795	0.00769272	0.0264788	7.64153e-05	0.00054684	0.0529084	0.146435
TCONS_00016985	XLOC_003876	H2afv	j	Neonatal	H2A histone family, member V	Other	other	26.2468	19.159	18.7431	20.1269	19.9861	14.8058	14.3747	10.4033	8.1141	9.35538	6.19913	9.63643	0.0241548	0.00878392	0.0427566	0.0179945	0.0386034	0.0589596	0.0293425	0.0224536	0.155216	0.0929398	0.119296	0.0280139	6.0888e-05	0.00306344	0.00840065	0.191799	0.30799
TCONS_00017159	XLOC_003908	Slc1a4	j	Neonatal	solute carrier family 1 (glutamate/neutral amino acid transporter), member 4	Plasma Membrane	transporter	1.69011	1.42882	1.24455	2.14141	5.21648	3.48538	1.27381	0.743197	0.311521	1.36204	0.231207	0.0632148	1	1	1	1	0.0170562	1	1	1	1	1	1	1	0.0702419	0.010965	0.0223905	0.191799	0.30799
TCONS_00017161	XLOC_003908	Slc1a4	j	Neonatal	solute carrier family 1 (glutamate/neutral amino acid transporter), member 4	Plasma Membrane	transporter	3.22575	4.75395	1.36063	6.79254	10.6965	10.5125	4.50062	2.81217	1.18373	0.900829	0.83648	0.477022	0.140716	0.383723	1	0.189593	0.0241611	0.132811	1	0.903536	1	1	1	1	2.69503e-05	0.00231647	0.00671936	0.0529084	0.146435
TCONS_00017181	XLOC_003912	Ugp2	j	---	UDP-glucose pyrophosphorylase 2	Cytoplasm	enzyme	3.92181	8.84377	11.8962	12.0121	20.1651	20.2228	23.248	31.6666	11.7566	16.9401	14.2408	16.8394	0.24849	0.129781	0.063276	0.0393639	0.0738947	0.0962118	0.0611155	0.0231944	0.0373529	0.0760415	0.0375087	0.0212047	4.32576e-05	0.00727583	0.0163878	0.91789	0.938769
TCONS_00017385	XLOC_003952	Npm1	j	Prenatal and Neonatal	nucleophosmin (nucleolar phosphoprotein B23, numatrin)	Nucleus	transcription regulator	9.80056	6.36521	8.52239	4.45501	5.22807	2.07415	2.46721	2.79353	1.14816	1.96309	0.700303	1.78008	0.0179302	0.125474	0.141733	0.016709	0.172738	0.370998	1	0.28155	1	0.718155	1	0.664293	0.000113026	0.00752592	0.0168555	0.727977	0.78603
TCONS_00017662	XLOC_004012	Hnrnpab	j	Prenatal and Neonatal	heterogeneous nuclear ribonucleoprotein A/B	Nucleus	enzyme	71.6816	57.3483	64.779	60.0918	67.7534	36.7548	32.7625	27.4346	27.5933	29.4273	20.444	23.7532	0.00122754	0.0160257	0.00447705	0.00192411	0.00975522	0.00658528	0.0149808	0.0297461	0.0221047	0.00814678	0.0113362	0.00979624	3.84269e-11	0.00408876	0.01058	0.727977	0.78603
TCONS_00017753	XLOC_004027	Leap2	j	---	liver-expressed antimicrobial peptide 2	Other	other	17.1626	40.9111	54.9185	72.1767	80.1475	62.6773	76.5282	81.6066	70.636	77.8507	70.6223	61.7698	0.214552	0.0297083	0.0948171	0.0549687	0.214764	0.0939397	0.0899933	0.041049	0.232171	0.0445567	0.143631	0.0300668	0.000420452	1.74301e-05	0.00019779	0.191799	0.30799
TCONS_00017756	XLOC_004028	Uqcrq	j	---	ubiquinol-cytochrome c reductase, complex III subunit VII, 9.5kDa	Cytoplasm	enzyme	36.296	40.3908	68.6508	95.8476	84.2496	81.8505	79.5501	93.9644	100.157	116.579	77.3272	77.2212	0.0907702	0.0162529	0.0224732	0.0246112	0.0722908	0.0501785	0.0448518	0.0233403	0.197907	0.0305664	0.131981	0.0769061	9.15254e-05	0.00056996	0.00230989	0.00816742	0.0358434
TCONS_00017875	XLOC_004049	Sparc	j	Neonatal	secreted protein, acidic, cysteine-rich (osteonectin)	Extracellular Space	other	32.4607	43.4177	89.7787	72.6186	78.3396	73.3857	51.8816	45.7231	31.7999	25.2483	26.6144	23.4661	0.00905227	0.102828	0.03534	0.00416886	0.0255818	0.0349927	0.0977576	0.010263	0.0163276	0.34037	0.00415837	0.0276081	7.85304e-08	0.00224347	0.0065678	0.0529084	0.146435
TCONS_00017876	XLOC_004049	Sparc	j	Neonatal	secreted protein, acidic, cysteine-rich (osteonectin)	Extracellular Space	other	17.9735	31.2007	49.7836	35.8634	44.9751	42.4584	27.6648	25.6061	21.4066	17.5247	16.9962	13.411	0.0263413	0.209814	0.00250646	0.0278165	0.0189723	0.0317732	0.119863	0.056215	0.0621536	0.108778	0.0429034	0.0595817	1.6501e-05	0.00985707	0.0206082	0.445322	0.574555
TCONS_00017993	XLOC_004081	Guk1	j	---	guanylate kinase 1	Cytoplasm	kinase	21.5048	21.7389	28.0319	24.7148	24.3748	15.9173	11.1423	10.546	16.5389	18.3431	20.1427	21.6812	0.0785691	0.0270413	0.0117692	0.0065529	0.0520591	0.00732845	0.0195767	0.010641	0.122601	0.0515059	0.0225665	0.0120757	0.0043536	3.36635e-05	0.00030502	0.000546169	0.0106682
TCONS_00018005	XLOC_004086	Snap47	j	Adolescent and Adult	synaptosomal-associated protein, 47kDa	Other	other	0.255038	0.000341131	1.95246	0.594468	1.67485	3.23413	3.31757	2.90271	4.10255	6.63091	4.09001	1.31061	1	1	0.052727	1	0.110217	0.159783	0.0191163	1	1	0.602143	1	1	0.00435006	0.00819463	0.0180616	0.445322	0.574555
TCONS_00018006	XLOC_004086	Snap47	j	Adolescent and Adult	synaptosomal-associated protein, 47kDa	Other	other	3.9894e-12	0.0751349	0.258684	0.360879	1.24478	3.03019	4.68863	4.09845	2.95343	5.26581	3.96163	2.83248	1	1	1	1	1	0.0311171	0.0153104	0.00218354	0.00894374	0.181392	0.00709944	0.0592599	1.73572e-07	0.000616801	0.00246109	0.445322	0.574555
TCONS_00018056	XLOC_004097	Pemt	j	---	phosphatidylethanolamine N-methyltransferase	Other	enzyme	0.807756	18.5007	16.9162	29.6827	26.5294	22.6948	18.1948	17.7056	21.2445	17.57	14.2746	13.8439	1	0.0558223	0.0452151	0.112836	0.145277	0.0899738	0.767414	0.267466	0.198759	0.171424	0.468701	0.853992	0.002871	0.00267503	0.00759785	0.445322	0.574555
TCONS_00018060	XLOC_004097	Pemt	j	---	phosphatidylethanolamine N-methyltransferase	Other	enzyme	0.17468	3.02692	4.54071	4.43692	6.851	3.04865	3.99184	5.14335	8.931	6.36679	5.48149	5.0702	1	1	0.0354753	0.0159671	0.0814774	1	0.230416	0.229269	0.388506	0.249386	0.39545	0.402794	0.0314583	0.0239542	0.0417577	0.191799	0.30799
TCONS_00018093	XLOC_004103	Shmt1	j	---	serine hydroxymethyltransferase 1 (soluble)	Cytoplasm	enzyme	2.39759	2.65028	5.07143	5.49798	5.94001	6.07484	5.96761	7.52358	5.04484	4.55897	5.24162	4.93089	0.0255544	0.115054	0.0397653	0.00622008	0.00157436	0.02028	0.0193029	0.0316695	0.0224486	0.0164567	0.0117384	0.00508612	0.0110547	0.000156143	0.000911984	0.191799	0.30799
TCONS_00018096	XLOC_004104	Tmem11	j	Prenatal and Neonatal	transmembrane protein 11	Plasma Membrane	G-protein coupled receptor	14.2907	17.1407	17.4021	15.5398	14.2591	9.70547	8.75833	8.9721	10.659	11.2995	9.04918	8.9197	0.0358105	0.0320881	0.00746209	0.0170997	0.0125764	0.0311947	0.0104805	0.0107909	0.103895	0.179528	0.0287322	0.00532316	0.0187063	3.9246e-05	0.000339995	0.0529084	0.146435
TCONS_00018108	XLOC_004108	Aldh3a2	j	---	aldehyde dehydrogenase 3 family, member A2	Cytoplasm	enzyme	2.25181	1.36488	6.18514	4.2042	5.73947	5.52921	4.99265	3.71422	2.52217	1.9747	2.26838	3.43507	0.011085	0.564824	0.0304644	0.0057532	0.00607246	0.022242	0.0602079	0.0087603	0.329354	1	0.319831	0.453641	0.00615188	0.0240904	0.0419158	0.191799	0.30799
TCONS_00018117	XLOC_004110	Slc47a1	j	Adolescent and Adult	solute carrier family 47 (multidrug and toxin extrusion), member 1	Plasma Membrane	transporter	3.48676	3.83159	11.5324	6.7114	9.47208	10.7939	10.142	15.2795	14.5686	13.8658	12.6898	10.4895	0.546648	0.00535603	0.00720981	0.0250743	0.0341137	0.43275	0.0136368	0.0365081	0.201041	0.0103955	0.139649	0.0661837	0.00523777	0.0101987	0.0212085	0.191799	0.30799
TCONS_00018121	XLOC_004110	Slc47a1	j	Adolescent and Adult	solute carrier family 47 (multidrug and toxin extrusion), member 1	Plasma Membrane	transporter	4.12904e-05	0.236896	0.55434	1.01019	1.65449	3.09358	4.3337	4.11219	4.23819	2.83918	5.18814	5.32986	1	1	1	1	0.167194	0.23271	0.0462336	0.138526	0.790421	1	0.369204	0.0789737	0.00072078	0.000126118	0.00077659	0.00816742	0.0358434
TCONS_00018277	XLOC_004144	Ndel1	j	Prenatal and Neonatal	nudE neurodevelopment protein 1-like 1	Nucleus	other	5.41289	5.77994	7.70506	6.56123	7.80054	5.99214	4.89468	5.03706	3.46146	3.56733	4.57528	5.81073	0.0593901	0.0358258	0.00622697	0.0189889	0.00754342	0.0164953	0.0492706	0.0351218	0.0470597	0.0608334	0.0889014	0.0297928	0.154003	0.00556965	0.0135158	0.445322	0.574555
TCONS_00018403	XLOC_004161	Cd68	j	Neonatal	CD68 molecule	Plasma Membrane	other	15.949	16.0523	22.5255	22.4003	26.6464	18.8797	10.6831	10.945	7.88124	7.36193	5.86281	4.99526	0.00561004	0.0382951	0.0133462	0.00703377	0.0237588	0.00977098	0.116289	0.125497	0.0161709	0.0485721	0.158424	0.027327	6.10735e-07	0.00128258	0.00428067	0.0529084	0.146435
TCONS_00018467	XLOC_004178	Eif5a	j	Prenatal and Neonatal	eukaryotic translation initiation factor 5A	Cytoplasm	translation regulator	480.109	267.379	289.694	293.993	267.739	151.303	138.4	142.037	258.604	235.382	182.092	162.132	0.0196103	0.0161593	0.0390319	0.0259497	0.0175139	0.0605963	0.0926532	0.0097024	0.220345	0.0833176	0.0892208	0.108912	3.32097e-09	0.00298076	0.00826909	0.191799	0.30799
TCONS_00018469	XLOC_004178	Eif5a	j	Prenatal and Neonatal	eukaryotic translation initiation factor 5A	Cytoplasm	translation regulator	27.7724	26.7409	16.2543	16.356	20.9911	10.6688	7.50037	6.60031	13.2687	13.121	10.9031	6.58932	0.512348	0.0859272	0.00402938	0.0791225	0.280687	0.0376439	0.0734498	0.179604	0.0226217	0.0917226	0.0305618	0.137724	0.00108749	0.00101976	0.00361081	0.0529084	0.146435
TCONS_00018494	XLOC_004181	Acadvl	j	Neonatal and Adolescent	acyl-CoA dehydrogenase, very long chain	Cytoplasm	enzyme	14.8008	43.2569	57.3132	51.727	58.9781	55.5114	52.6803	43.4174	45.2376	40.5787	44.5643	46.2976	0.0634013	0.0197258	0.012457	0.00157219	0.0544807	0.0186811	0.0231359	0.00246446	0.0655517	0.0358919	0.0757934	0.0396759	0.000193596	0.000507237	0.00212061	0.445322	0.574555
TCONS_00018546	XLOC_004190	Vmo1	j	Adult	vitelline membrane outer layer 1 homolog (chicken)	Extracellular Space	other	2.17053	0.947806	2.43334	3.59047	5.47605	6.00563	5.52864	6.5463	5.72162	6.95807	6.07413	6.8836	0.0268367	1	0.0184621	0.0121147	0.0062206	0.0140091	0.00142969	0.00582533	0.0189481	0.0536551	0.0128403	0.00918415	4.98858e-06	9.76816e-05	0.00065021	0.445322	0.574555
TCONS_00018743	XLOC_004240	Pafah1b1	j	Prenatal and Neonatal	platelet-activating factor acetylhydrolase 1b, regulatory subunit 1 (45kDa)	Cytoplasm	enzyme	15.4692	6.27544	6.19466	6.04328	6.0221	2.61541	2.16852	2.41334	2.91267	2.85125	2.90514	3.86868	0.0211703	0.0354557	0.0314045	0.0846432	0.0205469	0.00539091	0.286138	0.257627	0.192434	0.662519	0.15609	0.0630173	7.17968e-06	0.00101215	0.00359304	0.00816742	0.0358434
TCONS_00018801	XLOC_004247	Serpinf1	j	Adolescent and Adult	serpin peptidase inhibitor, clade F (alpha-2 antiplasmin, pigment epithelium derived factor), member 1	Extracellular Space	other	44.4522	230.969	215.689	215.884	236.126	379.239	357.045	421.906	429.628	465.111	438.708	356.43	0.030486	0.0120863	0.0102516	0.0113457	0.0487945	0.00648398	0.0261118	0.00585488	0.022074	0.23542	0.0139016	0.0134397	2.74183e-12	0.000658458	0.00258502	0.727977	0.78603
TCONS_00018802	XLOC_004248	Serpinf2	j	Neonatal and Adolescent	serpin peptidase inhibitor, clade F (alpha-2 antiplasmin, pigment epithelium derived factor), member 2	Extracellular Space	other	92.0781	151.316	239.84	211.037	269.649	331.934	218.171	199.396	112.925	211.39	99.5193	73.8083	0.156044	0.0428312	0.0837295	0.057983	0.0604723	0.0849055	0.083105	0.049453	0.54838	0.495646	0.463306	0.114035	8.06695e-08	0.0056033	0.013556	0.445322	0.574555
TCONS_00018805	XLOC_004248	Serpinf2	j	Neonatal and Adolescent	serpin peptidase inhibitor, clade F (alpha-2 antiplasmin, pigment epithelium derived factor), member 2	Extracellular Space	other	85.122	111.399	136.729	217.967	176.248	209.458	143.856	120.799	61.9914	48.5243	64.9551	60.3434	0.0154097	0.0132907	0.019072	0.0190877	0.0406417	0.0766043	0.0196913	0.0270417	0.0886896	0.35316	0.0581459	0.0140766	3.86316e-10	0.000645224	0.00254564	0.0529084	0.146435
TCONS_00018814	XLOC_004249	Wdr81	j	Prenatal and Neonatal	WD repeat domain 81	Other	other	12.2216	6.22771	3.2383	6.14247	3.26185	1.87734	0.784428	1.25618	1.17534	1.24313	1.5461	1.34392	0.0119005	0.0866517	0.00611618	0.00888051	0.0612628	0.418231	1	1	1	0.0470436	1	1	7.90365e-07	0.000427234	0.00186465	0.00816742	0.0358434
TCONS_00018934	XLOC_004266	Pipox	j	Adolescent and Adult	pipecolic acid oxidase	Cytoplasm	enzyme	7.23117	12.245	10.9077	14.5379	15.6438	25.2421	30.8376	35.1721	34.6799	34.7367	33.4492	33.4766	0.0305701	0.0128727	0.00893727	0.0119428	0.00551761	0.0286302	0.0258663	0.00445932	0.0241829	0.0868419	0.00511067	0.00300813	1.40197e-08	3.06333e-12	1.6222e-10	0.00816742	0.0358434
TCONS_00018938	XLOC_004268	Eral1	j	---	Era-like 12S mitochondrial rRNA chaperone 1	Cytoplasm	other	5.16497	3.47809	2.86058	1.54537	1.75602	0.44355	0.0525373	0.0339886	0.0308091	0.100922	0.0374159	4.6552e-06	0.0132612	0.245769	0.003776	0.621701	0.436068	1	1	1	1	1	1	1	9.65646e-08	0	0	0.00816742	0.0358434
TCONS_00019033	XLOC_004293	Crlf3	j	Prenatal and Neonatal	cytokine receptor-like factor 3	Cytoplasm	transcription regulator	13.0546	8.19452	5.46975	5.92241	5.26329	2.04695	1.18107	1.20811	0.984027	1.01115	1.02058	1.07261	0.11971	0.0658134	0.00276309	0.301311	0.0195042	0.190948	1	0.0896852	1	1	1	1	6.4834e-07	6.78539e-07	1.55477e-05	0.00816742	0.0358434
TCONS_00019173	XLOC_004322	Aatf	j	Prenatal and Neonatal	apoptosis antagonizing transcription factor	Nucleus	transcription regulator	0.0246239	0.803771	4.75969	7.8744	6.72255	4.33797	2.26035	1.72986	0.574096	0.787429	0.644053	1.05435	1	1	0.173353	0.027001	0.00388619	0.0170146	0.171349	0.337451	1	1	1	1	5.28323e-05	2.22043e-05	0.000232074	0.000546169	0.0106682
TCONS_00019187	XLOC_004326	Dhrs11	j	Prenatal and Neonatal	dehydrogenase/reductase (SDR family) member 11	Other	other	15.7695	12.7549	5.65171	6.64549	5.06406	0.612043	0.32717	0.250054	0.730083	2.24971	0.98044	1.0192	0.0584083	0.0210196	0.0406668	0.010347	0.00924921	1	1	1	1	1	1	1	1.07969e-07	3.8921e-08	1.30632e-06	0.00816742	0.0358434
TCONS_00019188	XLOC_004326	Dhrs11	j	Prenatal and Neonatal	dehydrogenase/reductase (SDR family) member 11	Other	other	15.6948	12.8457	5.51329	6.54208	5.1349	0.590519	0.316039	0.243852	0.760846	2.16136	0.930774	0.993624	0.0590589	0.0184715	0.0406975	0.0066443	0.0122303	1	1	1	1	1	1	1	8.99963e-08	1.18701e-07	3.53581e-06	0.00816742	0.0358434
TCONS_00019189	XLOC_004326	Dhrs11	j	Prenatal and Neonatal	dehydrogenase/reductase (SDR family) member 11	Other	other	16.1941	15.2924	4.11964	5.66185	3.12734	2.49214	1.90492	2.03837	3.3374	2.69298	2.99907	2.05727	1	0.123119	0.0268846	1	1	1	0.0296416	0.562154	0.323197	1	1	0.49177	0.000750282	7.40983e-05	0.000531856	0.00816742	0.0358434
TCONS_00019391	XLOC_004357	Akap1	j	---	A kinase (PRKA) anchor protein 1	Cytoplasm	other	1.73112	2.89723	6.60738	4.81881	4.16882	7.35569	6.48314	4.72915	4.21135	5.51957	5.57188	3.52515	1	0.0153426	0.0135452	0.00930308	0.240169	0.028189	0.00751935	0.0372463	0.0519568	0.0203261	0.0904666	1	0.199976	0.0261647	0.0445361	0.191799	0.30799
TCONS_00019412	XLOC_004364	Pctp	j	---	phosphatidylcholine transfer protein	Cytoplasm	transporter	1.50669e-06	1.39825	4.10121	6.64494	7.83862	5.72061	1.26198	2.16783	3.67738	3.07377	2.74766	2.81416	1	1	0.213052	0.05804	0.131273	0.133557	1	0.35503	0.257274	0.0785026	0.0508582	0.010399	0.000326433	0.000246285	0.00124421	0.0529084	0.146435
TCONS_00019697	XLOC_004411	Pnpo	j	Prenatal and Neonatal	pyridoxamine 5'-phosphate oxidase	Other	enzyme	94.4613	37.5098	23.6219	20.9841	15.0145	9.44554	8.48701	10.493	15.0383	19.8859	18.199	18.1334	0.0322537	0.00842442	0.0364093	0.0201472	0.0170063	0.0782034	0.0146576	0.0212004	0.33116	0.260055	0.040153	0.00367572	1.06139e-10	5.12542e-05	0.000409861	8.54694e-06	0.000885538
TCONS_00019698	XLOC_004411	Pnpo	j	Prenatal and Neonatal	pyridoxamine 5'-phosphate oxidase	Other	enzyme	94.4613	37.5098	23.6219	20.9841	15.0145	9.44554	8.48701	10.493	15.0383	19.8859	18.199	18.1334	0.0322537	0.00842442	0.0364093	0.0201472	0.0170063	0.0782034	0.0146576	0.0212004	0.33116	0.260055	0.040153	0.00367572	1.06139e-10	5.12542e-05	0.000409861	8.54694e-06	0.000885538
TCONS_00019725	XLOC_004416	Kpnb1	j	Prenatal and Neonatal	karyopherin (importin) beta 1	Nucleus	transporter	16.7281	6.20493	6.91337	8.36008	9.58468	4.63579	3.62622	1.88376	3.96385	1.01279	3.02346	3.40935	0.716877	0.0214102	0.740698	0.0742101	0.0086952	1	0.588334	1	1	1	1	0.662501	0.00688087	0.0236724	0.041418	0.191799	0.30799
TCONS_00019776	XLOC_004429	Arl5c	j	Prenatal and Neonatal	ADP-ribosylation factor-like 5C	Other	other	2.00077	5.34837	5.34176	3.75733	2.24081	1.4146	0.583395	0.166152	0.135069	0.115316	0.101536	0.0205011	0.0357518	0.0856747	0.00345959	0.0209269	0.0444944	0.405682	1	1	1	1	1	1	7.9026e-09	0.000839982	0.00312762	0.000546169	0.0106682
TCONS_00019850	XLOC_004440	Ormdl3	j	---	ORM1-like 3 (S. cerevisiae)	Cytoplasm	other	6.71653	5.99617	8.46315	9.17211	9.50573	9.57773	7.80051	6.21645	6.60424	10.3725	11.1886	11.794	0.190939	0.00818185	0.0122634	0.00594992	0.0480492	0.00787689	0.166776	0.240144	0.0874059	0.305335	0.0243464	0.241365	0.942664	0.00419972	0.0107844	0.0529084	0.146435
TCONS_00019977	XLOC_004503	Jup	j	Neonatal and Adolescent	junction plakoglobin	Plasma Membrane	other	22.6882	14.9543	8.52131	3.48796	11.7346	5.55112	7.11525	8.39493	27.5676	26.486	14.7012	10.9436	0.0640698	0.0391029	1	0.462614	0.922461	1	1	1	0.490934	0.427361	0.578517	0.554277	0.00306055	0.00717317	0.0162642	0.0529084	0.146435
TCONS_00019978	XLOC_004503	Jup	j	Neonatal and Adolescent	junction plakoglobin	Plasma Membrane	other	18.6063	23.7176	33.8297	34.0857	36.7612	37.7827	38.3619	36.6864	25.484	15.478	22.9941	24.1017	0.0154974	0.0209149	0.0345005	0.00637194	0.0188362	0.0377699	0.00900437	0.043006	0.055003	0.112878	0.0479945	0.0131321	0.000551121	7.39775e-05	0.000531856	0.000546169	0.0106682
TCONS_00019988	XLOC_004503	Jup	j	Neonatal and Adolescent	junction plakoglobin	Plasma Membrane	other	2.32186	2.69892	4.77615	4.29284	4.16353	5.6739	5.52978	4.64464	3.50366	1.726	3.22611	2.1536	0.215564	0.0131402	0.0372291	0.0223189	0.153589	0.0190129	0.0443203	0.0359313	0.0449347	1	0.199857	0.441765	0.151339	0.00196488	0.00596472	0.191799	0.30799
TCONS_00020169	XLOC_004542	Hdac5	j	---	histone deacetylase 5	Nucleus	transcription regulator	4.99722	6.80825	5.73619	5.85212	5.27491	4.6553	3.00201	2.73586	3.7997	3.88002	4.34017	3.69936	0.434261	0.0291473	0.0149244	0.0115599	0.123996	0.0583481	0.028637	0.181476	0.58833	0.0355151	0.0392347	0.0502238	0.788333	0.00129123	0.00429748	0.191799	0.30799
TCONS_00020201	XLOC_004544	Ubtf	j	Prenatal and Neonatal	upstream binding transcription factor, RNA polymerase I	Nucleus	transcription regulator	15.8014	7.13096	9.22731	10.1984	8.47532	4.30157	3.38278	2.82524	2.99936	2.40416	2.29707	2.25987	0.00295875	0.0172168	0.0055964	0.00119291	0.0158965	0.0182907	0.00480993	0.0100212	0.0244774	1	0.0251484	0.0518591	3.84437e-09	0.00602546	0.0142588	0.00816742	0.0358434
TCONS_00020223	XLOC_004547	Slc25a39	j	Prenatal and Neonatal	solute carrier family 25, member 39	Cytoplasm	other	27.2482	34.1103	29.5242	22.3741	25.7882	14.3706	10.1722	11.9116	30.8329	19.2325	19.5528	22.9789	0.0359867	0.0819424	0.059742	0.0156869	0.137077	0.0236321	0.0699027	0.026058	0.0324761	0.290384	0.0332103	0.00982696	0.00132987	0.0259844	0.0442924	0.445322	0.574555
TCONS_00020224	XLOC_004547	Slc25a39	j	Prenatal and Neonatal	solute carrier family 25, member 39	Cytoplasm	other	34.4097	84.7089	63.3573	27.0558	36.2131	37.837	40.8835	54.7156	112.086	161.958	112.486	98.7539	1	0.402549	0.319736	1	0.611919	0.160064	0.359779	0.131434	0.174222	0.819107	0.0270662	0.00991694	2.73144e-06	0.0191354	0.0348354	0.191799	0.30799
TCONS_00020270	XLOC_004560	Dcakd	j	Neonatal	dephospho-CoA kinase domain containing	Cytoplasm	other	16.6713	12.2378	21.6588	21.6885	24.8518	19.3932	11.4542	9.45128	12.8504	10.2923	6.03756	4.71782	0.31068	0.0185758	0.0518624	0.0101387	0.0926152	0.0117342	0.0207063	0.142471	0.276129	0.392791	0.584846	0.143673	0.000603699	0.0166227	0.031117	0.191799	0.30799
TCONS_00020582	XLOC_004620	Fam104a	j	---	family with sequence similarity 104, member A	Other	other	11.1234	5.36862	2.57143	3.60865	1.91835	0.273007	0.0326416	0.0594125	0.0688464	0.0464449	8.1606e-07	0.030732	0.0110274	0.00625691	0.0734047	0.199256	0.15476	1	1	1	1	1	1	1	1.59807e-10	1.41761e-05	0.000168909	0.00816742	0.0358434
TCONS_00020692	XLOC_004642	Atp5h	j	---	ATP synthase, H+ transporting, mitochondrial F0 complex, subunit d	Cytoplasm	enzyme	63.097	47.8277	48.3999	41.5518	31.9427	32.0553	35.3926	39.1915	43.9481	41.4538	33.1037	46.3315	0.121502	0.0605223	0.0487139	0.0340111	0.0502996	0.0233822	0.0326137	0.104963	0.109411	0.0636041	0.297443	0.028741	0.149562	0.000527535	0.002174	0.191799	0.30799
TCONS_00020710	XLOC_004646	Hn1	j	Prenatal and Neonatal	hematological and neurological expressed 1	Nucleus	other	16.3018	3.90404	2.39907	4.28726	4.37146	0.894043	0.534236	0.00272726	0.115963	2.71312	2.12423	2.69886	0.00453155	1	1	1	1	1	1	1	1	1	1	1	0.00142709	0.00254182	0.00725409	0.191799	0.30799
TCONS_00020752	XLOC_004654	Galk1	j	Neonatal	galactokinase 1	Cytoplasm	kinase	157.925	157.178	298.992	264.04	316.127	221.905	148.665	88.5978	63.5066	48.4939	37.1372	41.7248	0.0137515	0.0257637	0.010945	0.0181301	0.0634009	0.0302383	0.0307893	0.018522	0.00571589	0.0460957	0.0121734	0.000817705	2.4608e-14	0.00117582	0.00401429	0.0529084	0.146435
TCONS_00020775	XLOC_004657	Wbp2	j	Prenatal and Neonatal	WW domain binding protein 2	Cytoplasm	other	27.8344	28.7532	22.6104	19.0406	19.6753	16.3305	11.3021	14.5156	21.8794	34.6752	22.2415	17.2735	0.265761	0.0148898	0.119658	0.0672664	0.0309098	0.0465046	0.0261045	0.0857502	0.477985	0.609567	0.145825	0.14153	0.100836	0.00338396	0.00906065	0.191799	0.30799
TCONS_00020843	XLOC_004670	Ube2o	j	Prenatal and Neonatal	ubiquitin-conjugating enzyme E2O	Nucleus	enzyme	70.4423	52.0637	16.7812	21.3671	18.1718	7.57612	2.88294	2.67418	1.92011	1.55241	1.16519	1.17976	0.018819	0.0369707	0.0172009	0.00946364	0.016219	0.240639	0.0344188	0.0413016	0.529484	1	0.755314	1	0	1.95156e-06	3.57736e-05	0.00816742	0.0358434
TCONS_00020878	XLOC_004678	Tmc6	j	Prenatal and Neonatal	transmembrane channel-like 6	Cytoplasm	transporter	5.14366	2.56557	1.37411	3.32873	1.9195	0.427849	0.441321	0.499047	0.13851	0.0744817	0.220733	0.0190345	0.00741002	0.221393	1	0.057885	0.43888	1	1	1	1	1	1	1	8.18547e-05	0.00526644	0.0128982	0.191799	0.30799
TCONS_00020879	XLOC_004678	Tmc6	j	Prenatal and Neonatal	transmembrane channel-like 6	Cytoplasm	transporter	12.0345	7.48082	4.48263	6.3211	4.42378	1.63253	0.672666	1.15234	1.18718	1.24225	0.974405	1.50414	0.0598319	0.0112981	0.120158	0.0450689	0.183919	1	1	1	1	1	1	0.0196606	9.13244e-06	1.21074e-05	0.000149492	0.00816742	0.0358434
TCONS_00020883	XLOC_004679	Tk1	j	Prenatal and Neonatal	thymidine kinase 1, soluble	Cytoplasm	kinase	73.3457	42.0162	41.0229	56.7282	56.3874	30.305	25.9743	18.5458	20.768	15.7567	10.6379	10.3486	0.0395752	0.00803424	0.0418729	0.0102766	0.0459712	0.0474928	0.0360003	0.00450258	0.249418	0.0616727	0.185603	0.121508	5.36176e-09	0.0189962	0.0346615	0.191799	0.30799
TCONS_00020954	XLOC_004696	Eif4a3	j	Prenatal and Neonatal	eukaryotic translation initiation factor 4A3	Other	enzyme	16.7429	12.9795	10.6224	11.0962	13.2497	8.17647	6.54014	5.67625	5.57416	7.75413	4.47388	4.26286	0.101713	0.0239021	0.0173929	0.0054902	0.0329377	0.0356349	0.022939	0.00682414	0.0897924	0.166728	0.128589	0.0523291	0.000307333	0.00203399	0.00610051	0.191799	0.30799
TCONS_00021076	XLOC_004715	Fam195b	j	Neonatal	family with sequence similarity 195, member B	Other	other	2.54458	11.4962	18.1368	11.7518	15.4815	12.5081	7.31969	9.46857	9.7697	10.1178	6.90851	5.38135	1	0.0967789	0.0410641	0.0632387	0.243061	0.24874	0.0852144	0.125553	0.263413	0.997406	0.00865384	0.397878	0.0197039	0.0292242	0.0487002	0.191799	0.30799
TCONS_00021105	XLOC_004719	Alyref	j	---	Aly/REF export factor	Nucleus	other	6.84616	3.39032	3.14541	3.57188	4.28254	2.93395	2.17987	1.82588	2.06435	2.08296	1.36851	1.62645	0.0586074	0.00234281	0.0190674	0.0794595	0.0106863	0.081789	0.0756029	0.137763	0.194955	0.527695	0.466818	0.0667111	0.00237466	0.0124469	0.0246169	0.00816742	0.0358434
TCONS_00021136	XLOC_004723	Notum	j	Adolescent and Adult	notum pectinacetylesterase homolog (Drosophila)	Other	other	0.0188843	0.0168275	0.115172	0.917515	1.29329	3.38026	3.76483	5.01365	2.94298	3.34419	3.05677	2.76644	1	1	1	1	1	0.106942	0.18814	0.00508385	0.217201	0.34288	0.114022	0.677137	3.22266e-05	8.76219e-06	0.000116002	0.0529084	0.146435
TCONS_00021157	XLOC_004725	Dcxr	j	Adolescent and Adult	dicarbonyl L-xylulose reductase	Cytoplasm	enzyme	1.69116	6.54172	19.0268	17.3215	16.1838	26.4185	27.5429	27.4432	25.9277	20.7661	17.3019	18.6145	1	1	0.150183	0.00885288	0.109209	0.167104	0.498281	0.193453	0.309744	0.435909	0.465884	0.0960737	0.00191138	7.29542e-07	1.60972e-05	0.00816742	0.0358434
TCONS_00021210	XLOC_004731	Csnk1d	j	Prenatal and Neonatal	casein kinase 1, delta	Cytoplasm	kinase	3.54084	6.07091	4.47027	4.03906	4.79218	2.40989	1.72331	0.84138	1.56866	0.90562	1.51842	2.18051	0.778292	0.0197967	1	0.0575748	0.131374	1	1	1	1	1	1	1	0.28574	0.00699323	0.0159472	0.445322	0.574555
TCONS_00021534	XLOC_004925	1110057K04Rik	j	---	chromosome 2 open reading frame 43	Other	enzyme	5.58278	4.09052	4.4743	5.73582	6.02375	5.67801	5.42797	4.38774	4.87817	6.0752	6.65807	7.71548	0.0868049	0.030874	0.0773305	0.000921792	0.00103005	0.00849562	0.00722039	0.0820029	0.142326	0.103325	0.0823608	0.00636964	1	0.0165219	0.0310014	0.00816742	0.0358434
TCONS_00021574	XLOC_004930	Laptm4a	j	---	lysosomal protein transmembrane 4 alpha	Cytoplasm	other	38.9242	56.8371	75.2629	81.0377	98.3432	87.1618	83.5059	85.5878	77.566	81.7853	85.5174	97.8959	0.0263219	0.00780896	0.0174805	0.00892599	0.0461422	0.0243349	0.020519	0.0262406	0.0902155	0.0173983	0.0575102	0.00254852	0.000497836	5.98396e-06	8.48797e-05	0.0529084	0.146435
TCONS_00021823	XLOC_004976	Adi1	j	---	acireductone dioxygenase 1	Nucleus	enzyme	1.77895	10.3835	18.1302	23.5023	24.9092	35.5469	25.6462	30.3618	38.0848	46.6805	43.752	33.3996	1	0.188521	0.0735049	0.0110643	0.222705	0.0762316	0.0639161	0.01407	0.101973	0.580473	0.0818524	0.0721213	1.06374e-05	0.000855813	0.0031816	0.00816742	0.0358434
TCONS_00021977	XLOC_005007	Agmo	j	---	alkylglycerol monooxygenase	Cytoplasm	enzyme	4.83528	6.34698	24.9782	19.575	26.6798	27.5591	28.3471	31.0262	28.2735	31.1779	27.4756	23.5151	0.015533	0.121914	0.00818328	0.0139644	0.0129546	0.0673181	0.0221171	0.00941072	0.0567137	0.0358837	0.0305039	0.0180127	8.1868e-07	0.000282619	0.00138169	0.727977	0.78603
TCONS_00022019	XLOC_005014	Immp2l	j	Adolescent and Adult	IMP2 inner mitochondrial membrane peptidase-like (S. cerevisiae)	Cytoplasm	peptidase	2.1762	5.15186	5.13116	9.4138	8.49315	10.8004	7.90509	17.5965	16.8249	16.2618	15.039	15.6576	1	0.0125172	1	0.100239	0.0663479	0.330607	0.861549	0.0537493	0.292481	0.535305	0.141316	0.0075722	0.00337502	0.00886202	0.0191461	0.727977	0.78603
TCONS_00022391	XLOC_005088	Ppm1a	j	---	protein phosphatase, Mg2+/Mn2+ dependent, 1A	Cytoplasm	phosphatase	4.48369	2.63521	1.61352	3.72569	3.63984	2.90815	3.03432	1.73622	2.11353	1.40031	2.65362	5.03164	0.489869	0.0830748	1	0.137481	0.0209196	1	1	1	1	1	1	0.19491	1	0.0217282	0.0387852	0.727977	0.78603
TCONS_00022500	XLOC_005101	Mthfd1	j	---	methylenetetrahydrofolate dehydrogenase (NADP+ dependent) 1, methenyltetrahydrofolate cyclohydrolase, formyltetrahydrofolate synthetase	Cytoplasm	enzyme	0.296123	5.07495	7.5126	5.73331	6.52488	12.5347	8.03722	15.2924	11.6925	7.54064	9.52039	5.77289	1	0.221745	0.376085	0.184402	0.452774	0.0181001	0.181494	0.031273	0.0568351	0.0117027	0.10349	1	0.00146062	0.0120932	0.0241156	0.727977	0.78603
TCONS_00022502	XLOC_005101	Mthfd1	j	---	methylenetetrahydrofolate dehydrogenase (NADP+ dependent) 1, methenyltetrahydrofolate cyclohydrolase, formyltetrahydrofolate synthetase	Cytoplasm	enzyme	18.0088	11.3735	17.54	13.6925	21.2948	20.9746	22.6787	28.4426	30.6085	35.5442	25.6257	20.4009	0.342733	0.042618	0.0969241	0.0150765	0.0114551	0.392831	0.0117718	0.0817189	1	0.217896	0.303972	0.18707	0.114584	0.00432556	0.0110837	0.445322	0.574555
TCONS_00022529	XLOC_005108	Churc1	j	Neonatal and Adolescent	churchill domain containing 1	Nucleus	transcription regulator	4.97874	4.69138	5.73925	7.50285	8.48993	6.42978	6.34119	5.24978	4.80427	4.81615	3.86666	4.56968	0.0291475	0.0389439	0.0149331	0.0289801	0.0746734	0.0959475	0.131745	0.110377	0.0128405	0.0102084	0.315591	0.0309637	0.838912	0.000540644	0.00220987	0.727977	0.78603
TCONS_00022536	XLOC_005109	Fntb	j	Prenatal and Neonatal	farnesyltransferase, CAAX box, beta	Cytoplasm	enzyme	6.56829	3.95498	2.97567	5.02344	2.81197	0.400373	6.5171e-06	0.0153974	0.009605	0.0942723	0.0379063	7.16666e-06	0.0274507	0.449631	0.013135	0.00473291	0.192751	1	1	1	1	1	1	1	3.09443e-08	0.00024644	0.00124421	0.00816742	0.0358434
TCONS_00022771	XLOC_005156	Fcf1	j	Prenatal and Neonatal	FCF1 rRNA-processing protein	Other	other	11.9426	10.2138	8.03234	7.35805	8.7182	4.33114	3.63803	3.98409	6.42562	8.18635	6.60104	6.57631	0.0183645	0.01616	0.0173374	0.00648439	0.00990516	0.0351927	0.0239737	0.0281526	0.0423452	0.233719	0.0128721	0.00397964	0.00210095	4.44216e-05	0.000373672	0.191799	0.30799
TCONS_00022863	XLOC_005175	Gstz1	j	Adolescent and Adult	glutathione S-transferase zeta 1	Cytoplasm	enzyme	2.0257	2.13444	4.27103	2.72967	1.77582	0	0	1.06664	1.2324	0	0	9.90175	0.0254623	0.913416	1	1	1	1	1	1	1	1	1	1	0.00270078	0.025035	0.0431369	0.0529084	0.146435
TCONS_00023134	XLOC_005252	Evl	j	Neonatal	Enah/Vasp-like	Cytoplasm	other	4.29236	6.00632	7.11361	5.8079	6.97251	4.30697	2.19086	1.84961	1.43964	1.62493	0.816178	1.02885	0.0950036	0.00341095	0.0229189	0.0153002	0.0135134	0.0120131	0.512033	0.598812	0.500532	0.302753	1	1	2.49187e-06	0.0014415	0.00470562	0.0529084	0.146435
TCONS_00023311	XLOC_005312	Dync1h1	j	Prenatal and Neonatal	dynein, cytoplasmic 1, heavy chain 1	Cytoplasm	peptidase	22.8596	20.5901	22.9298	17.2871	16.5249	14.0839	8.96513	11.7277	9.98177	11.9509	8.46811	8.21235	0.143876	0.139172	0.0245225	0.0250743	0.03954	0.0596436	0.0159045	0.0534622	0.57804	0.137033	0.316681	0.0408476	0.00736787	0.000458198	0.00196309	0.727977	0.78603
TCONS_00023393	XLOC_005323	Tnfaip2	j	Prenatal and Neonatal	tumor necrosis factor, alpha-induced protein 2	Extracellular Space	other	7.6442	5.60953	7.39973	6.49158	5.27749	4.46435	2.54945	2.47285	2.48369	5.81411	3.42602	1.44026	0.899987	0.0562991	0.0523112	0.0798645	0.0503752	0.319681	0.639397	0.0276706	0.569046	0.637092	0.0785804	1	0.0833594	0.0118079	0.0236654	0.0529084	0.146435
TCONS_00023450	XLOC_005332	Aspg	j	Adult	asparaginase homolog (S. cerevisiae)	Other	enzyme	0.0790932	1.26857	2.54082	1.96237	1.6077	2.30404	5.25068	10.9192	12.974	20.08	11.7623	12.4535	1	1	0.811404	0.359665	0.852621	0.379242	0.0297	0.00693288	0.42577	0.446636	0.211195	0.106715	8.75266e-07	0.0123831	0.0245498	0.00816742	0.0358434
TCONS_00023489	XLOC_005342	Pld4	j	Neonatal	phospholipase D family, member 4	Extracellular Space	enzyme	0.106018	0.0953146	0.304702	1.09041	1.53388	3.50204	6.1391	4.97322	1.67298	0.966224	0.573346	0.318346	1	1	1	1	0.409763	0.408169	0.125142	0.0344796	0.0972767	1	1	1	3.34692e-06	1.51125e-06	2.97629e-05	8.54694e-06	0.000885538
TCONS_00023518	XLOC_005347	Mta1	j	Prenatal and Neonatal	metastasis associated 1	Nucleus	transcription regulator	11.5578	8.15454	7.2295	7.59663	3.32721	4.20425	2.23748	3.38819	2.62595	2.4779	2.22705	1.56584	0.00388799	0.112971	0.00665825	0.0238458	1	0.0862057	0.149856	0.0277266	1	0.971425	0.313066	1	0.000356249	0.000241794	0.00122856	0.727977	0.78603
TCONS_00023520	XLOC_005347	Mta1	j	Prenatal and Neonatal	metastasis associated 1	Nucleus	transcription regulator	2.61958	4.41731	3.74388	5.22791	5.78486	3.98156	3.32514	3.85274	2.82722	2.7809	2.90881	3.52308	0.225067	0.542404	0.18877	0.105713	0.0119401	0.0037901	0.0902024	0.00757221	0.399488	0.349945	0.00911092	0.07063	1	0.0254113	0.0435649	0.445322	0.574555
TCONS_00023526	XLOC_005348	Crip2	j	---	cysteine-rich protein 2	Plasma Membrane	other	21.8294	25.7366	30.3345	41.7581	51.0966	44.8686	36.7785	38.8086	42.0573	49.6125	33.8859	31.6303	0.0205488	0.0120571	0.0306416	0.0154614	0.00605228	0.0128513	0.004704	0.0143154	0.0596887	0.164163	0.0577449	0.0177764	0.00232106	0.000248729	0.00125311	0.00816742	0.0358434
TCONS_00023827	XLOC_005425	Colec11	j	Neonatal and Adolescent	collectin sub-family member 11	Extracellular Space	other	2.59854	3.50268	7.12747	7.80012	10.0362	9.44836	7.24218	6.02903	3.73399	3.39333	2.48009	3.5871	0.0344809	0.0690217	0.00954362	0.00645965	0.0230323	0.0105887	0.0310502	0.0975806	0.121501	0.119949	0.204593	0.171917	0.000113983	5.15994e-07	1.24203e-05	0.000546169	0.0106682
TCONS_00023888	XLOC_005440	Hbp1	j	---	HMG-box transcription factor 1	Nucleus	transcription regulator	12.1729	12.689	14.159	16.2472	15.6883	14.2398	12.6743	13.2089	15.2841	14.6295	15.5556	19.4666	0.00889182	0.0287484	0.0180209	0.0020855	0.0103895	0.0201463	0.0689546	0.00738689	0.00648563	0.0385524	0.0130009	0.00555559	0.808595	0.0047308	0.011913	0.0529084	0.146435
TCONS_00023895	XLOC_005441	Prkar2b	j	Prenatal and Neonatal	protein kinase, cAMP-dependent, regulatory, type II, beta	Cytoplasm	kinase	7.97043	1.24764	0.797561	2.8669	1.23138	0.131768	7.41887e-07	2.03743e-06	1.31255e-11	3.11697e-07	1.64261e-07	3.77569e-11	0.0517522	1	1	0.00745906	1	1	1	1	1	1	1	1	2.13685e-07	0.0136673	0.0266005	0.00816742	0.0358434
TCONS_00023951	XLOC_005453	Bzw2	j	Prenatal and Neonatal	basic leucine zipper and W2 domains 2	Cytoplasm	translation regulator	8.16927	6.48733	8.47336	5.14352	5.16004	2.72236	1.45111	2.03321	2.30384	2.28553	2.14685	1.12762	0.0868686	0.485117	0.00575567	0.0292941	0.00815783	0.340107	1	0.0926097	0.68577	0.845398	0.0135089	1	0.000317416	0.000224244	0.00117187	0.191799	0.30799
TCONS_00023959	XLOC_005456	Arl4a	j	Prenatal and Neonatal	ADP-ribosylation factor-like 4A	Nucleus	enzyme	30.9416	16.8429	13.9428	14.1888	12.1139	6.74694	7.63858	7.84962	7.16318	9.61449	7.76563	9.47649	0.00544599	0.0859187	0.00986018	0.00853472	0.0392954	0.0206021	0.058686	0.0164232	0.012965	0.0812621	0.0117462	0.0403607	1.00404e-06	7.01497e-05	0.000511213	0.00816742	0.0358434
TCONS_00024269	XLOC_005522	Pygl	j	Adolescent and Adult	phosphorylase, glycogen, liver	Cytoplasm	enzyme	19.0904	38.1376	21.1415	20.4982	25.0465	27.0875	32.3874	44.0041	52.1589	73.6542	46.9053	36.072	0.278235	0.146235	0.0915896	0.0152686	0.0507431	0.292996	0.0045223	0.0484906	0.717818	0.343533	0.278281	0.125275	0.000596148	0.0221777	0.039426	0.191799	0.30799
TCONS_00024358	XLOC_005549	Sptb	j	---	spectrin, beta, erythrocytic	Plasma Membrane	other	142.209	56.2104	22.0194	50.9055	24.7611	2.81934	0.43418	0.494232	0.150721	0.0785965	0.0354965	0.0374931	0.0825788	0.117796	0.0129614	0.0160966	0.0980952	0.121328	1	1	1	1	1	1	0	0.000425822	0.0018619	0.00816742	0.0358434
TCONS_00024403	XLOC_005558	Vti1b	j	---	vesicle transport through interaction with t-SNAREs 1B	Cytoplasm	other	6.28982	7.7263	11.141	12.4998	15.152	12.5542	11.8349	11.9026	16.0868	19.0769	17.5206	19.3518	0.217808	0.00948225	0.00896538	0.0175605	0.0314296	0.0192942	0.110484	0.0448153	0.0959184	0.128121	0.0307092	0.0343652	0.0105366	0.00563853	0.0135884	0.00816742	0.0358434
TCONS_00024451	XLOC_005566	Erh	j	Prenatal and Neonatal	enhancer of rudimentary homolog (Drosophila)	Nucleus	other	25.1084	12.9659	8.03283	15.1275	10.9224	6.92116	5.63625	4.21299	5.98004	6.37083	3.6045	3.20264	0.00957903	0.0159326	0.26818	0.00562034	0.00607246	0.361331	0.1403	0.104053	0.257607	0.181924	0.11832	0.0112193	1.93832e-06	0.00633999	0.014812	0.00816742	0.0358434
TCONS_00024455	XLOC_005566	Erh	j	Prenatal and Neonatal	enhancer of rudimentary homolog (Drosophila)	Nucleus	other	11.3002	9.41851	11.9392	8.13691	11.5967	5.88292	3.86022	3.00118	3.35404	4.16573	2.55161	3.21102	0.0583983	0.279356	0.0178825	0.0113934	0.0269995	0.050103	0.190996	0.347369	0.101667	0.0642788	1	0.106974	0.000199014	0.0176738	0.0327756	0.191799	0.30799
TCONS_00024660	XLOC_005600	Tmed10	j	Prenatal and Neonatal	transmembrane emp24-like trafficking protein 10 (yeast)	Cytoplasm	transporter	16.0957	14.2209	17.143	19.1578	17.3809	15.6022	12.9119	12.1501	14.7517	11.8637	13.1948	14.548	0.197684	0.0425844	0.031107	0.00618699	0.0810903	0.0182883	0.0775708	0.1048	0.0139699	0.0218055	0.0598484	0.158525	1	0.0200162	0.0360533	0.191799	0.30799
TCONS_00024701	XLOC_005614	Sptlc2	j	Neonatal	serine palmitoyltransferase, long chain base subunit 2	Cytoplasm	enzyme	4.3203	4.72729	8.02646	8.36925	9.38955	7.00621	5.57713	4.37544	3.7291	2.69665	2.86387	2.8793	0.0152452	0.021021	0.0238883	0.0104077	0.00526593	0.0275473	0.0461336	0.0181547	0.254563	0.905921	0.0910327	0.0337476	0.000793636	0.000103557	0.000677956	0.000546169	0.0106682
TCONS_00024984	XLOC_005663	Serpina6	j	---	serpin peptidase inhibitor, clade A (alpha-1 antiproteinase, antitrypsin), member 6	Extracellular Space	other	172.411	2.02671	1.99111	0.497638	1.41518	26.8704	83.5487	77.8811	43.8155	21.8113	22.1282	21.2764	0.0054378	1	1	1	1	0.125742	0.029232	0.0114571	0.0111029	0.0459721	0.0345343	0.140853	0	0.0165063	0.0309965	0.191799	0.30799
TCONS_00024995	XLOC_005671	Serpina11	j	---	serpin peptidase inhibitor, clade A (alpha-1 antiproteinase, antitrypsin), member 11	Extracellular Space	other	6.30334	136.367	148.887	110.149	114.361	136.497	103.146	56.8706	52.5747	72.0983	54.8214	54.4527	0.176277	0.0311686	0.0194314	0.00081803	0.0635773	0.00298257	0.016658	0.00922722	0.0236742	0.0247448	0.020992	0.00567529	5.80562e-12	0.0280837	0.0470629	0.445322	0.574555
TCONS_00025029	XLOC_005677	Clmn	j	Adolescent and Adult	calmin (calponin-like, transmembrane)	Cytoplasm	other	0.331445	1.39032	3.11245	4.08413	5.58679	4.00818	4.58356	5.28694	5.332	4.62233	6.74088	7.4255	1	0.930546	0.378935	0.0503533	0.0848461	0.383206	0.0128936	0.0286374	0.578609	1	0.374488	0.0186844	0.0223889	0.000279162	0.00137163	0.191799	0.30799
TCONS_00025545	XLOC_005945	Pitrm1	j	Prenatal and Neonatal	pitrilysin metallopeptidase 1	Cytoplasm	peptidase	20.3423	7.33834	5.5705	6.61974	3.9991	2.91026	2.58653	2.60336	1.43805	1.33066	1.93376	1.54705	0.0573462	0.0624971	0.0120765	0.15549	0.0689088	0.137098	0.0483	0.168881	0.847734	1	1	0.170123	1.44581e-07	0.000956783	0.00345981	0.191799	0.30799
TCONS_00025594	XLOC_005952	Heatr1	j	Prenatal and Neonatal	HEAT repeat containing 1	Nucleus	other	7.41501	6.34157	5.73886	4.16412	3.92908	3.56179	3.31252	3.27548	2.8918	5.11843	3.70807	3.37421	0.122127	0.184419	0.171928	0.0213613	0.0225834	0.0983314	0.0564277	0.00631861	0.200155	0.0211208	0.102387	0.0699895	0.330381	2.43348e-05	0.000249585	0.191799	0.30799
TCONS_00025640	XLOC_005961	Psma2	j	Prenatal and Neonatal	proteasome (prosome, macropain) subunit, alpha type, 2	Cytoplasm	peptidase	29.5698	20.4684	24.9232	21.4658	22.5176	16.1658	11.2812	10.667	15.1749	12.4955	11.8487	13.7533	0.0103754	0.0475545	0.0203179	0.00684757	0.0046411	0.0171612	0.0038751	0.0526144	0.102361	0.065844	0.0199462	0.0169276	9.23542e-05	0.00335612	0.00900635	0.727977	0.78603
TCONS_00025809	XLOC_006041	Slc17a2	j	Neonatal and Adolescent	solute carrier family 17, member 2	Plasma Membrane	transporter	0.0910243	1.0676	3.64576	7.54537	6.84865	10.2977	7.20336	4.88794	1.85042	2.67687	4.14005	5.79675	1	1	0.255996	0.0390257	0.0646567	0.0727969	0.467833	0.0273037	1	1	0.137852	0.0385543	0.000315839	2.57425e-05	0.000257749	0.0529084	0.146435
TCONS_00025815	XLOC_006041	Slc17a2	j	Neonatal and Adolescent	solute carrier family 17, member 2	Plasma Membrane	transporter	3.72654e-09	0.871579	3.83457	6.6398	4.70723	10.0407	8.48524	6.62996	3.80772	4.99552	5.41784	6.43002	1	1	0.0359897	0.0349295	0.0422665	0.0364707	0.128625	0.0375322	0.01998	0.0525638	0.00566793	0.261295	2.38986e-05	0.0003061	0.00144341	0.445322	0.574555
TCONS_00026098	XLOC_006099	Fars2	j	---	phenylalanyl-tRNA synthetase 2, mitochondrial	Cytoplasm	enzyme	4.94514	14.7264	13.926	16.0409	16.6589	15.305	16.577	18.1665	14.7425	13.3337	13.7733	15.9604	1	0.044647	0.0508426	0.0154461	0.0708011	0.0280814	0.00510889	0.00633524	0.0111029	0.0200197	0.0285888	0.00566472	0.0945633	0.00493977	0.0122238	0.445322	0.574555
TCONS_00026162	XLOC_006106	Dsp	j	---	desmoplakin	Plasma Membrane	other	2.64907	2.19012	4.44194	4.0179	5.09285	5.68265	3.70572	3.93155	4.05861	4.16171	3.61877	4.26749	0.106601	0.0443698	0.00112565	0.0336854	0.184077	0.126317	0.0537941	0.051459	0.147544	0.0554823	0.140144	0.0628314	1	0.0142916	0.027443	0.727977	0.78603
TCONS_00026187	XLOC_006113	Tmem14c	j	Prenatal and Neonatal	transmembrane protein 14C	Cytoplasm	other	173.881	100.959	49.5818	82.2169	67.8796	24.4286	30.8199	27.6628	52.8144	51.4359	47.3551	38.5131	0.0166783	0.0175732	0.0180284	0.0016539	0.0130053	0.0053821	0.0311283	0.0287999	0.0519841	0.0575296	0.0068516	0.0388011	1.79522e-12	0.000305808	0.00144341	0.00816742	0.0358434
TCONS_00026188	XLOC_006113	Tmem14c	j	Prenatal and Neonatal	transmembrane protein 14C	Cytoplasm	other	7.97916	2.39066	2.02912	2.73044	2.09587	0.355027	0.416681	0.661431	0.654547	0.879958	0.708806	1.01902	0.0980898	0.0844757	0.0106832	0.0788089	1	1	1	1	1	1	1	1	0.000171509	0.00200086	0.00605081	0.00816742	0.0358434
TCONS_00026189	XLOC_006113	Tmem14c	j	Prenatal and Neonatal	transmembrane protein 14C	Cytoplasm	other	72.1964	41.0165	23.5645	26.0771	19.8375	14.8104	10.5413	13.3342	34.2013	32.5777	16.8936	16.4174	0.729933	0.0238048	0.428818	0.0998376	0.148484	0.166348	0.429992	0.522141	0.734194	0.61958	1	0.00852715	0.000175482	0.000106304	0.000691341	0.191799	0.30799
TCONS_00026310	XLOC_006145	Ninj1	j	Adolescent and Adult	ninjurin 1	Plasma Membrane	other	4.65306	8.51969	9.65672	11.0794	12.2866	13.3469	18.6642	14.4559	13.4248	13.5958	14.1486	11.3405	0.168876	0.162746	0.0444468	0.123992	0.0244116	0.191186	0.178916	0.208577	0.0820426	0.250811	0.100151	0.344298	0.236838	8.78208e-05	0.000604846	8.54694e-06	0.000885538
TCONS_00026361	XLOC_006154	Iars	j	Prenatal and Neonatal	isoleucyl-tRNA synthetase	Cytoplasm	enzyme	14.7138	7.77864	10.13	9.56078	7.23042	5.52173	4.68036	5.71643	7.08415	6.81933	5.80511	4.46704	0.0320219	0.0533239	0.0192248	0.0220318	0.00754342	0.0864651	0.0574381	0.0106936	0.266553	0.239303	0.316474	0.0509838	0.0165752	0.00826121	0.0181442	0.00816742	0.0358434
TCONS_00026438	XLOC_006168	Syk	j	---	spleen tyrosine kinase	Cytoplasm	kinase	3.46697	4.66966	5.63536	3.73758	3.30051	2.36727	0.823637	0.864759	0.601508	0.746552	0.397453	0.332408	0.500352	0.121744	0.0479278	0.0700962	0.050565	0.606696	1	1	1	1	1	1	8.71281e-05	0.000147122	0.000878674	0.000546169	0.0106682
TCONS_00026605	XLOC_006203	Tgfbi	j	Neonatal and Adolescent	transforming growth factor, beta-induced, 68kDa	Extracellular Space	other	2.89208	5.17286	12.0831	8.28534	13.1674	15.3008	11.5506	10.0819	5.38195	5.82867	3.7233	2.84168	0.0532489	0.20452	0.0366319	0.0937624	0.0688418	0.043372	0.0593008	0.0102557	0.493089	0.30937	0.199767	0.0193303	0.00013767	0.000433676	0.00187894	0.445322	0.574555
TCONS_00026687	XLOC_006224	Habp4	j	Adolescent and Adult	hyaluronan binding protein 4	Cytoplasm	other	0.194445	0.000253987	0.425473	0.662201	0.656708	1.43727	0.977952	1.50884	3.897	5.41858	4.15741	3.87971	1	1	1	1	1	1	1	0.308758	1	0.678962	0.679209	0.0134821	0.000392315	0.0171272	0.0318861	0.445322	0.574555
TCONS_00026755	XLOC_006243	Zfp493	j	---	zinc finger protein 493	Other	other	93.4627	70.2334	58.2838	64.1184	41.0228	21.4832	15.3391	13.2425	19.3441	18.3088	14.2479	15.1215	0.0573462	0.0198478	0.00661937	0.00521612	0.0454914	0.00839008	0.0553378	0.0549893	0.0210281	0.169026	0.032762	0.0353469	1.93705e-11	4.03779e-10	1.88667e-08	0.00816742	0.0358434
TCONS_00026851	XLOC_006263	Slc12a7	j	Neonatal	solute carrier family 12 (potassium/chloride transporter), member 7	Plasma Membrane	transporter	1.6806	1.01184	1.65212	3.77447	5.01117	5.11765	2.85861	2.20646	1.70248	0.819823	2.0984	1.43882	1	1	1	0.0187314	0.187731	0.291088	0.155499	0.243784	1	1	1	0.413086	0.0554512	0.000143357	0.000864863	0.0529084	0.146435
TCONS_00027088	XLOC_006310	Dmgdh	j	Adolescent and Adult	dimethylglycine dehydrogenase	Cytoplasm	enzyme	3.57252	3.57506	3.97228	12.4671	9.63814	11.0253	8.82645	6.37926	7.58557	3.16712	9.07175	10.0878	0.0755566	0.135578	1	0.0227994	0.0581925	0.298542	0.00767145	0.268085	1	1	0.957751	0.214272	0.0797374	0.0234319	0.0410576	0.727977	0.78603
TCONS_00027091	XLOC_006310	Dmgdh	j	Adolescent and Adult	dimethylglycine dehydrogenase	Cytoplasm	enzyme	2.70053	4.51471	7.6302	6.14842	7.40183	9.7564	5.65027	11.5158	11.6236	16.949	10.6645	5.59261	1	0.424406	0.60384	0.387873	0.0139269	1	0.196739	0.53091	1	0.359463	1	1	0.439964	0.0194087	0.0351719	0.727977	0.78603
TCONS_00027216	XLOC_006337	Smn1	j	Prenatal and Neonatal	survival of motor neuron 1, telomeric	Nucleus	other	6.0316	3.87235	2.91804	3.04028	3.64592	1.31426	1.6646	0.969039	2.53113	2.38841	1.05198	1.00189	0.134534	0.0150287	1	0.0981187	0.0157228	1	0.497259	1	1	1	1	1	0.0582887	0.00565052	0.0136012	0.727977	0.78603
TCONS_00027383	XLOC_006373	Ppap2a	j	Neonatal	phosphatidic acid phosphatase type 2A	Plasma Membrane	phosphatase	7.75003	8.67297	8.67463	16.522	16.9031	13.5041	9.72929	8.18243	5.35056	4.39618	3.03858	2.42765	0.0396436	0.0161593	0.0209137	0.00450669	0.045177	0.0207302	0.0106753	0.00659302	0.0124764	0.125827	0.0397497	0.00944617	3.48054e-07	0.000181106	0.00099641	0.000546169	0.0106682
TCONS_00027440	XLOC_006384	Mocs2	j	Neonatal and Adolescent	molybdenum cofactor synthesis 2	Cytoplasm	enzyme	6.01397	5.48454	13.5311	14.6606	13.4908	12.2061	13.1461	10.9456	7.46489	6.82377	7.63895	8.95419	0.0384936	0.293677	0.023033	0.0048452	0.0179547	0.0525196	0.135489	0.111949	0.18694	0.0836194	0.642952	0.0904855	0.0487134	0.00043573	0.00188106	0.191799	0.30799
TCONS_00028026	XLOC_006553	Slc22a23	j	Neonatal	solute carrier family 22, member 23	Other	transporter	5.21191	3.85692	5.57824	9.10318	8.366	7.2676	6.19407	4.71178	3.06843	2.29862	3.60546	4.47435	0.552839	0.566184	0.171428	0.0189663	0.0219004	0.343368	0.0761203	0.0933515	1	1	1	0.113072	0.253336	0.000529131	0.002174	0.00816742	0.0358434
TCONS_00028100	XLOC_006567	Txndc5	j	Neonatal and Adolescent	thioredoxin domain containing 5 (endoplasmic reticulum)	Cytoplasm	enzyme	3.02314	16.3886	11.4337	11.2202	21.6894	28.3397	24.3819	18.4691	23.6499	20.43	21.8633	19.0407	1	0.0256577	0.136473	1	0.746372	0.0273268	1	0.238141	0.128263	0.809413	0.0203519	0.451205	0.0452397	0.00408904	0.01058	0.191799	0.30799
TCONS_00028159	XLOC_006579	Adtrp	j	---	androgen-dependent TFPI-regulating protein	Plasma Membrane	other	0.699269	8.32336	23.3125	21.9007	25.9847	29.906	26.0647	20.3519	27.8051	29.3747	29.6648	32.7389	1	0.0222981	0.0236035	0.026601	0.054095	0.0255007	0.0324981	0.00857464	0.05396	0.0250659	0.054803	0.0273703	2.28135e-07	0.000131497	0.000803482	0.191799	0.30799
TCONS_00028258	XLOC_006592	Tpmt	j	Adolescent and Adult	thiopurine S-methyltransferase	Cytoplasm	enzyme	2.7575	2.72782	5.42335	4.19754	8.73802	8.31152	11.1179	8.25757	9.11473	9.91774	5.9984	7.47944	0.0786183	0.0197713	0.0397413	0.015026	0.0198726	0.0320069	0.00229094	0.153737	0.166198	0.0177872	0.176622	0.0158363	0.00168867	0.00193687	0.00590226	0.988715	0.98913
TCONS_00028441	XLOC_006634	Cltb	j	Prenatal and Adult	clathrin, light chain B	Plasma Membrane	other	21.2457	9.20759	10.3068	11.085	11.4376	8.42697	9.31012	9.93516	14.403	17.3365	14.6075	15.8135	0.0172997	0.0425577	0.0283419	0.0203594	0.0312343	0.152515	0.280442	0.107318	0.213646	0.0310647	0.204695	0.0502101	0.0640381	0.019689	0.0356257	0.191799	0.30799
TCONS_00028540	XLOC_006649	Ddx41	j	---	DEAD (Asp-Glu-Ala-Asp) box polypeptide 41	Nucleus	enzyme	5.85012	4.43138	4.65368	4.09013	3.65617	3.31969	2.88398	3.79286	4.63648	5.46899	3.8449	3.54494	0.158987	0.0289159	0.037247	0.0479223	0.0680379	0.175339	0.205758	0.0261891	0.842726	0.718155	0.799661	0.122331	1	0.0015739	0.00504114	0.0529084	0.146435
TCONS_00028588	XLOC_006659	Lect2	j	Neonatal and Adolescent	leukocyte cell-derived chemotaxin 2	Extracellular Space	other	12.0707	4.79215	8.08763	53.8476	74.7803	95.7123	61.2304	45.0188	55.6876	53.7189	30.953	21.4849	0.0191063	0.244578	0.0770874	0.0469739	0.0853819	0.132537	0.0130015	0.0341188	0.403659	0.323849	0.17265	0.0502101	8.60969e-09	6.19615e-06	8.63475e-05	0.0529084	0.146435
TCONS_00028626	XLOC_006665	Ubqln1	j	---	ubiquilin 1	Cytoplasm	other	3.98804	5.0682	6.89669	9.7475	10.2001	7.9899	8.22896	6.46194	7.65019	5.99943	9.52113	11.5687	0.193826	0.0220957	0.180684	0.0317623	0.180826	0.353713	0.0273443	0.169081	0.415791	0.467024	0.356908	0.16862	0.706925	0.000981881	0.00351853	0.0529084	0.146435
TCONS_00028700	XLOC_006679	Isca1	j	Prenatal and Neonatal	iron-sulfur cluster assembly 1	Cytoplasm	other	56.9232	32.8899	25.4148	30.2587	21.7103	13.5956	9.62543	9.64274	9.44361	7.50244	7.83284	8.82941	0.0693476	0.108248	0.00912557	0.00649466	0.0343491	0.127783	0.0941183	0.0280685	0.144176	0.0776049	0.0182315	0.150089	1.2245e-08	3.51274e-05	0.000314694	0.00816742	0.0358434
TCONS_00028760	XLOC_006704	Fbp1	j	---	fructose-1,6-bisphosphatase 1	Cytoplasm	phosphatase	15.375	311.447	538.237	493.18	490.205	426.778	321.545	221.154	256.913	313.087	208.501	266.522	0.280656	0.0988873	0.0486399	0.0607476	0.0125116	0.0524709	0.0235867	0.0531677	0.101161	0.0973804	0.162924	0.0597105	4.52669e-12	0.000511932	0.00213275	0.445322	0.574555
TCONS_00028761	XLOC_006704	Fbp1	j	---	fructose-1,6-bisphosphatase 1	Cytoplasm	phosphatase	20.713	483.961	669.27	715.722	1059.64	715.944	575.591	375.36	507.822	352.403	464.526	459.059	0.036989	0.0123762	0.00613128	0.00386178	0.0448689	0.0186811	0.0059542	0.0037562	0.103247	0.127568	0.0655031	0.0317732	0	0.00101323	0.00359304	0.0529084	0.146435
TCONS_00028762	XLOC_006704	Fbp1	j	---	fructose-1,6-bisphosphatase 1	Cytoplasm	phosphatase	1.34028	4.8396	4.97865	4.14595	4.5369	10.3249	1.67281	3.60523	47.9193	84.3402	28.3164	4.31799	1	0.0242595	1	0.0143688	0.0408855	1	1	1	1	1	1	0.288381	1.81449e-06	0.0202293	0.0364097	0.191799	0.30799
TCONS_00028839	XLOC_006720	Uqcrb	j	---	ubiquinol-cytochrome c reductase binding protein	Cytoplasm	enzyme	20.1428	24.5794	31.7353	28.9672	36.9447	32.12	35.5274	36.5311	36.0205	32.5858	34.4309	29.0238	0.166045	0.385757	0.0403702	0.00687772	0.054893	0.0248799	0.122552	0.205131	0.0228639	1	0.0203652	0.25636	1	0.00085858	0.00318402	0.727977	0.78603
TCONS_00029033	XLOC_006758	Exoc3	j	---	exocyst complex component 3	Plasma Membrane	transporter	13.2638	8.83541	8.07446	10.1548	11.212	8.05957	6.63533	5.83105	6.22034	5.79279	6.03762	7.11807	0.00805416	0.0198373	0.0147126	0.0170984	0.0180794	0.0464463	0.0107311	0.0807946	0.134171	0.2872	0.14951	0.0265668	0.0550366	0.00695371	0.0158875	0.191799	0.30799
TCONS_00029414	XLOC_006833	Mccc2	j	Adolescent and Adult	methylcrotonoyl-CoA carboxylase 2 (beta)	Cytoplasm	enzyme	0.697904	1.69419	3.25727	2.51559	2.9077	3.96807	2.92511	6.19007	4.58225	4.89976	3.87647	3.68569	1	1	0.0549359	0.0356901	0.256681	0.132	0.166702	0.00659061	0.0764689	0.214361	0.101464	0.0284652	0.0523144	0.0176424	0.0327429	0.727977	0.78603
TCONS_00029487	XLOC_006846	Ccnb1	j	Prenatal and Neonatal	cyclin B1	Cytoplasm	kinase	6.24403	3.07398	2.30677	4.09885	2.94037	1.13306	0.761797	0.297621	0.365952	0.335701	0.0562159	0.0704971	0.0170496	0.0557481	0.0786436	0.0352689	0.0618472	0.946837	1	1	1	1	1	1	5.75755e-08	0.00247938	0.00708437	0.191799	0.30799
TCONS_00029492	XLOC_006846	Ccnb1	j	Prenatal and Neonatal	cyclin B1	Cytoplasm	kinase	12.1483	5.12511	4.1234	3.94756	6.06722	1.18061	0.449893	0.369935	1.13218	0.919077	0.144626	0.0247505	0.00167535	0.07043	0.0407956	0.0406338	0.0541074	1	1	1	1	1	1	1	4.47834e-09	0.00269604	0.00763932	0.00816742	0.0358434
TCONS_00029964	XLOC_007043	Flnb	j	---	filamin B, beta	Cytoplasm	other	5.58723	4.50519	6.62178	6.88688	9.35843	6.85447	4.03146	4.88408	4.11471	4.18557	3.12397	4.15012	0.047542	0.0285795	0.00281017	0.0251932	0.00603904	0.0238512	0.00602492	0.11563	0.0525372	0.355793	0.196268	0.0191391	0.0364176	0.0244141	0.0423426	0.727977	0.78603
TCONS_00030200	XLOC_007074	Adk	j	Adolescent and Adult	adenosine kinase	Nucleus	kinase	5.56425	7.72568	15.017	11.5417	13.5395	17.5055	30.6229	56.8126	41.736	56.4588	40.8311	42.1136	0.0117392	0.83983	0.0532091	0.00766743	0.103608	0.0914464	0.0108876	0.118335	0.19365	0.101258	0.208179	0.0279873	4.2175e-08	0.00621206	0.0145711	0.191799	0.30799
TCONS_00030227	XLOC_007080	Rps24	j	Prenatal and Neonatal	ribosomal protein S24	Cytoplasm	other	62.0931	55.3678	50.6371	46.9575	37.6576	16.9346	18.5099	18.5969	19.9847	28.3368	19.5816	22.4949	0.0268342	0.0120425	0.0284703	0.00495872	0.0208313	0.0772667	0.00900289	0.0417105	0.0560533	0.0921452	0.0464847	0.0659966	4.15551e-08	2.20051e-14	1.27898e-12	0.00816742	0.0358434
TCONS_00030300	XLOC_007095	Arf4	j	Neonatal	ADP-ribosylation factor 4	Cytoplasm	other	4.67766	3.19177	4.31884	5.33982	6.58535	5.55983	4.30202	3.94349	4.41571	3.66056	3.59175	4.76066	0.148342	0.00501245	0.0301958	0.0166718	0.0307879	0.130364	0.0068265	0.016605	0.344681	0.948777	0.279325	0.00547403	1	0.0117287	0.0235299	0.191799	0.30799
TCONS_00030364	XLOC_007108	Chdh	j	---	choline dehydrogenase	Cytoplasm	enzyme	1.5443	2.35955	3.0274	3.84	6.13715	6.81799	4.17797	4.70155	4.11864	4.50243	4.69892	5.8661	1	0.593635	0.024953	1	0.243409	0.24802	0.715009	0.0169962	0.15936	0.116569	0.0344129	0.0557312	0.423514	0.000287038	0.00138232	0.445322	0.574555
TCONS_00030451	XLOC_007120	Nt5dc2	j	Prenatal and Neonatal	5'-nucleotidase domain containing 2	Other	other	125.43	83.8374	24.73	34.7544	37.7577	17.9954	8.62716	4.70271	4.7183	2.89036	2.26803	3.3612	0.00491419	0.0272338	0.0375673	0.00944513	0.0214357	0.0245553	0.0433369	0.0385689	0.0804677	0.451739	0.00890027	0.0451649	0	1.56186e-05	0.000181557	0.00816742	0.0358434
TCONS_00030700	XLOC_007181	Cdkn3	j	Prenatal and Neonatal	cyclin-dependent kinase inhibitor 3	Other	other	6.65028	2.0738	0.618354	1.06419	0.594873	2.30115e-08	0.163552	3.6612e-12	2.15195e-05	9.42257e-06	6.4729e-10	1.72043e-11	0.0257211	0.80732	1	1	1	1	1	1	1	1	1	1	5.0435e-06	0.000282948	0.00138169	0.00816742	0.0358434
TCONS_00030707	XLOC_007181	Cdkn3	j	Prenatal and Neonatal	cyclin-dependent kinase inhibitor 3	Other	other	10.58	6.00679	4.13389	7.69967	7.93317	4.26478	2.25986	1.07366	1.6229	1.23134	9.18873e-06	4.8689e-07	0.521798	0.0697732	0.0986827	0.00521124	0.0189581	0.331589	0.194072	1	1	1	1	1	6.5275e-06	0.0113819	0.0229857	0.00816742	0.0358434
TCONS_00030970	XLOC_007248	Lrp10	j	Prenatal and Neonatal	low density lipoprotein receptor-related protein 10	Plasma Membrane	transmembrane receptor	9.38104	13.3612	14.1948	11.0813	11.5274	10.3662	7.07028	7.49436	7.08133	8.48127	8.77236	8.21425	0.0801969	0.0120401	0.0145248	0.0085648	0.0520892	0.010779	0.32932	0.039188	0.119783	0.0301696	0.0175625	0.0149416	0.200464	0.00367143	0.00969958	0.445322	0.574555
TCONS_00030983	XLOC_007252	1700123O20Rik	j	Prenatal and Neonatal	chromosome 14 open reading frame 119	Other	other	5.17637	4.80409	6.36432	7.13441	6.25664	5.68694	4.5628	4.5264	4.63196	5.93277	4.67733	5.07728	0.00265948	0.0390593	0.00986018	0.018156	0.0137855	0.00929206	0.0270876	0.0283918	0.0309509	0.0293481	0.0526866	0.0350779	1	0.0163221	0.0307232	0.191799	0.30799
TCONS_00031038	XLOC_007268	Dcaf11	j	Adolescent and Adult	DDB1 and CUL4 associated factor 11	Other	other	11.3152	10.327	15.0303	13.3769	16.4938	19.6995	23.4918	25.9635	31.1442	32.6095	32.9437	29.5519	0.241092	0.0323337	0.0141111	0.0154641	0.0444088	0.0257235	0.00122388	0.00622749	0.124599	0.0278442	0.0500978	0.00766606	2.69827e-05	0.000194128	0.00105138	0.0529084	0.146435
TCONS_00031042	XLOC_007270	Psme1	j	Neonatal	proteasome (prosome, macropain) activator subunit 1 (PA28 alpha)	Cytoplasm	other	20.2245	25.8301	23.2243	25.8027	29.3271	18.8648	15.0375	12.4078	15.8073	12.7657	11.5297	12.8677	0.094168	0.0115435	0.050374	0.00428258	0.0687871	0.0122343	0.0230815	0.032664	0.0403338	0.064032	0.0414712	0.0213733	0.00114308	0.0166549	0.0311528	0.445322	0.574555
TCONS_00031302	XLOC_007334	Ints9	j	Prenatal and Neonatal	integrator complex subunit 9	Nucleus	other	5.22579	4.65443	2.32257	4.44566	3.68289	1.45401	0.949775	1.52522	2.31827	1.00814	1.4632	1.65788	0.265523	0.126969	0.457772	0.00239223	0.0094586	0.871259	1	1	0.417044	1	0.818066	0.0658413	0.0104918	0.0190739	0.0347766	0.191799	0.30799
TCONS_00031335	XLOC_007341	Clu	j	Adolescent and Adult	clusterin	Cytoplasm	other	3.57605	23.3321	44.8993	58.332	73.2876	111.438	140.441	180.334	168.457	145.261	220.561	256.522	1	0.301333	0.0105756	0.000789317	0.0444788	0.02078	0.00430841	0.0202627	0.057343	0.0277916	0.0316157	0.00459628	0	8.66308e-06	0.00011533	0.00816742	0.0358434
TCONS_00031339	XLOC_007341	Clu	j	Adolescent and Adult	clusterin	Cytoplasm	other	10.7061	44.8203	75.0819	94.3751	121.248	185.236	240.961	318.256	301.854	479.247	407.304	345.063	0.0387394	0.0701518	0.0423525	0.0140396	0.0206952	0.0169973	0.0389434	0.0556997	0.284161	0.337428	0.256774	0.0208473	2.94956e-13	0.00484644	0.0120662	0.00816742	0.0358434
TCONS_00031387	XLOC_007358	Loxl2	j	Neonatal	lysyl oxidase-like 2	Extracellular Space	enzyme	2.81829	3.26911	5.8451	5.01355	5.76055	4.60805	3.50804	2.62154	1.59783	0.99404	0.722828	0.56478	0.0680236	0.0892968	0.0483087	0.00750314	0.0364454	0.0722332	0.234181	0.0073636	0.493331	1	1	1	4.44578e-05	0.00083447	0.00311684	0.0529084	0.146435
TCONS_00031458	XLOC_007377	Rcbtb2	j	Neonatal and Adolescent	regulator of chromosome condensation (RCC1) and BTB (POZ) domain containing protein 2	Cytoplasm	other	3.53144	3.69808	4.83528	6.51181	7.64782	6.76626	5.43105	5.1719	4.65399	3.53416	3.89723	4.92212	0.0106366	0.0888995	0.0503989	0.0189435	0.0161071	0.00505029	0.00338148	0.00400045	0.0818129	0.108501	0.0440239	0.0245319	0.0935904	6.57056e-06	8.99865e-05	0.000546169	0.0106682
TCONS_00031484	XLOC_007384	Esd	j	---	esterase D	Cytoplasm	enzyme	2.06303	2.25692	4.64217	5.59138	8.35088	8.2337	6.06999	7.14566	9.46666	9.15277	9.83193	10.4191	0.287682	0.630986	0.0104091	0.261578	0.0343893	0.0103905	0.0623663	0.0457422	0.0982899	0.407193	0.0105695	0.00734174	0.00313465	0.000366338	0.00165338	0.0529084	0.146435
TCONS_00031524	XLOC_007392	Tpt1	j	Prenatal and Neonatal	tumor protein, translationally-controlled 1	Cytoplasm	other	86.6813	52.0425	71.8281	90.815	68.9811	42.8364	36.9224	41.7422	35.6354	40.797	33.2228	43.2114	0.0820425	0.0442398	0.0140215	0.0106946	0.0190866	0.117896	0.0115562	0.0161917	0.0301328	0.026173	0.0291369	0.046331	2.33623e-06	0.0212478	0.0379561	0.191799	0.30799
TCONS_00031566	XLOC_007404	Vwa8	j	---	von Willebrand factor A domain containing 8	Cytoplasm	other	1.29229	2.42458	5.48175	6.27223	6.79013	8.10015	7.72518	6.65165	5.07384	4.04288	3.61826	3.84473	0.0755959	0.0771328	0.062925	0.0470509	0.0299788	0.00880566	0.0491868	0.0353261	0.0292323	0.459894	0.651522	0.105672	0.00536739	0	0	0.000546169	0.0106682
TCONS_00031590	XLOC_007412	Olfm4	j	Prenatal and Neonatal	olfactomedin 4	Extracellular Space	other	19.103	16.6139	12.5672	6.27844	5.5847	1.2319	0.117828	0.0199041	0.00605815	9.7934e-09	0.00642642	0.156417	0.00694798	0.145517	0.0210706	0.0327472	0.105717	0.255454	1	1	1	1	1	1	1.5328e-11	0	0	8.54694e-06	0.000885538
TCONS_00031796	XLOC_007463	Pcca	j	Neonatal and Adolescent	propionyl CoA carboxylase, alpha polypeptide	Cytoplasm	enzyme	3.02387	6.31939	6.17555	6.61569	6.49265	8.94512	8.80567	11.4623	9.11292	9.79969	8.82907	6.04747	0.286462	0.0496833	0.0241546	0.0184149	0.0260314	0.18458	0.0261346	0.0788359	0.691727	0.175184	0.66665	0.301632	0.488301	0.000662111	0.00259508	0.988715	0.98913
TCONS_00031826	XLOC_007479	Acox2	j	Adolescent and Adult	acyl-CoA oxidase 2, branched chain	Cytoplasm	enzyme	10.9294	9.48217	12.8235	14.0108	15.5233	15.1919	14.795	20.1194	18.1381	21.5522	14.6623	14.6508	0.0310284	0.114713	0.0441539	0.0290975	0.00753927	0.019606	0.0192237	0.00615396	0.174425	0.261833	0.120918	0.0422955	0.317979	0.00698955	0.0159472	0.445322	0.574555
TCONS_00031827	XLOC_007479	Acox2	j	Adolescent and Adult	acyl-CoA oxidase 2, branched chain	Cytoplasm	enzyme	2.74891	1.8795	4.95371	5.27053	5.36403	5.04951	6.41944	3.0058	1.79823	1.64404	1.73345	2.84225	0.0104063	1	0.126124	0.0214256	0.070945	0.220136	0.0158877	0.0904819	0.285063	1	0.14698	0.196921	0.0107393	0.00377324	0.00990269	0.191799	0.30799
TCONS_00031829	XLOC_007479	Acox2	j	Adolescent and Adult	acyl-CoA oxidase 2, branched chain	Cytoplasm	enzyme	1.97439	2.37548	2.89603	3.10648	3.90644	4.62049	5.07231	2.32209	2.07511	1.7725	1.96012	1.65798	0.225067	1	0.224183	0.0651977	0.0882498	0.317958	0.00923736	0.147152	0.340358	1	0.426918	0.0514622	0.38526	0.00040086	0.00178617	0.000546169	0.0106682
TCONS_00031957	XLOC_007507	Ecd	j	Prenatal and Neonatal	ecdysoneless homolog (Drosophila)	Nucleus	transcription regulator	9.49347	8.16338	9.01208	8.36404	9.66591	5.75013	5.54236	4.29492	4.73764	3.62215	4.61605	4.95652	0.0597291	0.0425222	0.0306906	0.00679169	0.0139454	0.117895	0.00156339	0.0760415	1	0.806385	0.299561	0.0638089	0.0960732	0.00594872	0.0141334	0.988715	0.98913
TCONS_00032228	XLOC_007556	Stab1	j	Neonatal	stabilin 1	Plasma Membrane	transporter	13.4382	16.2011	17.0085	17.3219	16.1569	15.7742	9.8019	10.4579	9.93048	9.91783	7.92445	6.6052	0.103538	0.0418305	0.025386	0.0184661	0.042537	0.0620135	0.0208007	0.0435971	0.393823	0.10259	0.440504	0.0550476	0.0447136	0.00962937	0.0203249	0.0529084	0.146435
TCONS_00032238	XLOC_007557	Nisch	j	Neonatal	nischarin	Plasma Membrane	transmembrane receptor	18.4365	16.8801	8.62219	10.9507	10.592	8.98903	3.49413	3.86725	3.6802	4.28097	1.99951	0.305626	0.304485	0.0244685	0.0730993	0.103112	0.0296894	0.534251	1	1	1	0.901353	1	1	0.000163686	0.000874327	0.00322028	0.00816742	0.0358434
TCONS_00032290	XLOC_007563	Hacl1	j	Adolescent and Adult	2-hydroxyacyl-CoA lyase 1	Cytoplasm	enzyme	0.83302	3.64257	14.1966	7.62693	9.20812	9.2744	13.9216	11.1309	8.92773	5.30426	5.66995	8.0713	1	0.0147541	0.0254338	0.0170345	0.014909	0.0756107	0.005503	0.0282029	0.455189	1	0.179667	0.0122012	0.000331101	0.0186964	0.0342983	0.0529084	0.146435
TCONS_00032385	XLOC_007580	Fam25c	j	---	family with sequence similarity 25, member C	Other	other	0.1052	0.112897	0.225519	1.15803	2.51428	5.63446	5.16906	2.42638	3.69595	4.39361	4.02837	3.88654	1	1	1	0.637663	0.106388	0.0305691	0.0124239	0.57652	0.591154	0.0355515	0.463306	0.0944286	2.20702e-05	0.000420255	0.00184433	0.0529084	0.146435
TCONS_00032553	XLOC_007633	Wdhd1	j	Prenatal and Neonatal	WD repeat and HMG-box DNA binding protein 1	Nucleus	other	7.65168	2.61138	2.79729	3.94703	2.72008	0.95069	0.593881	0.244318	0.230805	0.125606	0.0249324	0.110706	0.0774004	0.04227	0.0378986	0.284816	0.0558044	1	1	1	1	1	1	1	5.26228e-07	0.00403082	0.0104604	0.00816742	0.0358434
TCONS_00032676	XLOC_007682	Hnrnpc	j	Prenatal and Neonatal	heterogeneous nuclear ribonucleoprotein C (C1/C2)	Nucleus	other	12.5557	7.28505	8.2816	10.9297	7.92179	4.1514	3.7985	2.88949	1.94903	0.840995	1.80367	2.16873	0.0178071	0.201339	0.0110666	0.00463827	0.0398947	0.435005	0.0368924	0.0986152	0.618901	1	1	0.202074	3.77127e-06	0.00350703	0.00932906	0.191799	0.30799
TCONS_00032688	XLOC_007682	Hnrnpc	j	Prenatal and Neonatal	heterogeneous nuclear ribonucleoprotein C (C1/C2)	Nucleus	other	35.0976	16.3758	8.13577	16.2024	13.6276	5.57924	4.37867	2.85836	4.05341	0.434728	3.87291	2.89181	0.00332391	0.0472274	0.154062	0.0357799	0.0505025	0.460164	0.27475	0.213078	1	1	1	0.169653	2.42729e-08	0.00191367	0.0058465	0.191799	0.30799
TCONS_00032926	XLOC_007740	Ctsg	j	Prenatal and Neonatal	cathepsin G	Cytoplasm	peptidase	21.3017	14.0803	4.33861	4.01896	4.49846	0.876531	0.0436875	0.00478885	0.0437949	0.0643538	0.0135868	0.013838	0.0901081	0.0080165	0.0883576	0.206886	0.838495	1	1	1	1	1	1	1	2.44681e-10	2.0101e-07	5.3821e-06	0.00816742	0.0358434
TCONS_00033035	XLOC_007762	Ska3	j	---	spindle and kinetochore associated complex subunit 3	Nucleus	other	5.59089	4.10422	4.9987	4.3195	4.5527	2.4345	2.13557	1.46784	1.96641	1.94405	1.21673	1.35855	0.016968	0.0802189	0.0174769	0.00200805	0.0184975	0.0550701	0.102781	0.289978	0.105411	0.420845	1	0.101443	0.000389305	0.00203491	0.00610051	0.727977	0.78603
TCONS_00033243	XLOC_007807	Gulo	j	Adolescent and Adult	gulonolactone (L-) oxidase	Cytoplasm	enzyme	5.24894	18.678	39.8647	64.2083	82.0218	102.098	93.3251	107.26	106.613	146.334	90.8757	50.6723	1	0.0714389	0.0336697	0.0484978	0.0119601	0.0753802	0.00920924	0.0342374	0.439774	0.097499	0.286931	0.0361282	4.19376e-09	3.49259e-05	0.00031407	0.191799	0.30799
TCONS_00033280	XLOC_007813	Bnip3l	j	Prenatal and Neonatal	BCL2/adenovirus E1B 19kDa interacting protein 3-like	Cytoplasm	other	9.43612	3.90311	5.80222	3.80701	3.26394	2.90849	2.65965	2.81308	1.83196	2.51533	1.87378	4.0445	0.096997	0.0472605	0.00689647	0.369206	0.598229	0.0679916	0.885058	0.195759	0.393482	1	0.0942432	0.0610005	0.0176145	0.0137339	0.0266297	0.191799	0.30799
TCONS_00033525	XLOC_007851	Itm2b	j	Adolescent and Adult	integral membrane protein 2B	Plasma Membrane	other	106.211	174.138	174.422	232.788	206.889	217.932	202.419	241.424	222.342	251.906	202.129	185.143	0.00139028	0.0279954	0.00639691	0.00374674	0.0263553	0.0132181	0.0223412	0.0248041	0.0157173	0.228025	0.0668218	0.0176024	9.07545e-05	0.00276444	0.00780528	0.988715	0.98913
TCONS_00033530	XLOC_007851	Itm2b	j	Adolescent and Adult	integral membrane protein 2B	Plasma Membrane	other	179.477	203.479	207.277	300.675	258.484	241.051	239.19	265.023	230.478	188.908	215.748	234.716	0.00243297	0.00501245	0.0146678	0.00526569	0.0136885	0.00546888	0.0176896	0.00676019	0.0172402	0.00476284	0.0386631	0.00866729	4.62934e-05	0.0155786	0.0295211	0.0529084	0.146435
TCONS_00033955	XLOC_007931	Ggact	j	---	gamma-glutamylamine cyclotransferase	Other	enzyme	0.619596	1.33921	4.37547	4.18004	4.74264	5.96626	3.81488	3.07436	2.49404	3.56744	3.4979	3.41621	1	0.0403883	0.0249044	0.00384544	0.00551761	0.00936126	0.0514172	0.0936721	0.0301643	0.139602	0.0958785	0.0443963	0.000387118	0.000319901	0.00149289	0.191799	0.30799
TCONS_00034070	XLOC_008025	C6	j	Adult	complement component 6	Extracellular Space	other	0.425641	0.471019	1.54201	0.953559	1.22467	1.07506	1.16503	1.81758	1.86376	19.1864	26.0387	30.7657	1	1	0.359555	1	1	1	1	0.0225435	1	0.219039	0.651966	0.0695168	7.57355e-10	0.00503969	0.0124323	0.0529084	0.146435
TCONS_00034152	XLOC_008038	Lifr	j	Adult	leukemia inhibitory factor receptor alpha	Plasma Membrane	transmembrane receptor	4.52054	7.58558	15.8166	12.1455	12.5092	17.9821	21.6701	31.1949	64.5695	113.092	77.7135	62.4928	0.329566	0.279097	0.0122415	0.00983942	0.0650055	0.0186541	0.0600931	0.0137219	0.00657246	0.0332177	0.0615779	0.0242581	1.26938e-13	0.0218288	0.0389357	0.00816742	0.0358434
TCONS_00034257	XLOC_008054	Amacr	j	Neonatal and Adolescent	alpha-methylacyl-CoA racemase	Cytoplasm	enzyme	3.39468	3.6855	8.07253	9.14747	12.6114	9.43371	10.0515	9.14011	5.4917	3.16302	6.54911	8.09725	0.188446	0.362736	0.0280059	0.0754137	0.076887	0.0441353	0.133212	0.136475	1	1	0.519258	0.0182119	0.0601174	0.000299159	0.00142294	0.0529084	0.146435
TCONS_00034376	XLOC_008076	Dap	j	Adolescent and Adult	death-associated protein	Cytoplasm	transcription regulator	0.0757143	0.419051	0.492845	0.87458	1.19621	2.51146	3.36693	5.3086	2.43718	2.93538	2.6844	2.71577	1	1	1	1	1	0.0525579	0.0888538	0.00681856	0.175721	0.184554	0.0325528	0.151771	5.23693e-05	0.000948079	0.00344401	0.00816742	0.0358434
TCONS_00034377	XLOC_008076	Dap	j	Adolescent and Adult	death-associated protein	Cytoplasm	transcription regulator	9.45494	27.0652	10.9607	23.8947	12.8098	43.2005	44.294	48.8668	48.4616	42.6531	43.3047	50.4037	1	0.0536003	0.0839121	0.104065	1	0.0168693	0.103529	0.163572	0.0133064	0.245922	0.0289832	0.457826	5.58311e-05	0.029969	0.0493353	0.727977	0.78603
TCONS_00034409	XLOC_008082	Cpq	j	---	carboxypeptidase Q	Extracellular Space	peptidase	0.454076	1.15665	2.35245	0.970661	0.982289	2.82208	4.65044	6.78663	4.47169	4.9531	5.73579	3.49774	1	1	0.229238	1	1	0.915933	0.00734269	0.224791	1	0.121478	1	0.126599	0.0148234	0.00290575	0.00809871	0.191799	0.30799
TCONS_00034415	XLOC_008082	Cpq	j	---	carboxypeptidase Q	Extracellular Space	peptidase	1.2511	5.70426	7.97359	5.59378	6.70274	17.4971	28.6069	31.6111	18.7131	18.5848	25.9912	27.3239	1	0.129223	0.0462731	0.226506	0.0169683	0.0669795	0.0190782	0.00783191	0.0615456	0.0836758	0.0210669	0.0129641	3.32097e-09	0.000267976	0.00132762	0.191799	0.30799
TCONS_00034426	XLOC_008084	Laptm4b	j	---	lysosomal protein transmembrane 4 beta	Other	other	5.12147	7.70925	9.76166	8.72416	11.2294	9.45169	6.85156	6.16236	7.77199	9.16518	8.29336	9.06674	0.0432739	0.0221571	0.0200346	0.0255856	0.0108829	0.00979259	0.012209	0.0103934	0.00735795	0.0774817	0.00936409	0.0317426	0.201644	0.00721654	0.016316	0.445322	0.574555
TCONS_00034839	XLOC_008170	Ptp4a3	j	Prenatal and Neonatal	protein tyrosine phosphatase type IVA, member 3	Plasma Membrane	phosphatase	105.058	54.628	24.7933	40.7748	27.9276	6.25159	2.75504	2.18272	1.96781	1.54854	0.958858	1.25148	0.00475836	0.106547	0.0208443	0.0107965	0.0748517	0.0876373	0.00989033	0.197239	0.00891954	1	1	1	0	4.5944e-05	0.000381926	0.00816742	0.0358434
TCONS_00034864	XLOC_008178	Ly6e	j	---	lymphocyte antigen 6 complex, locus E	Plasma Membrane	other	72.6784	148.991	112.035	135.082	151.772	115.444	99.259	136.99	217.879	203.009	156.54	118.273	0.00789028	0.0338467	0.00955671	0.0167225	0.0122303	0.0121631	0.0188173	0.0560077	0.0338249	0.0859354	0.0264973	0.0132451	2.89947e-07	0.0268241	0.0454959	0.191799	0.30799
TCONS_00034932	XLOC_008200	Cyc1	j	---	cytochrome c-1	Cytoplasm	other	26.4227	35.4292	0.00214822	1.20704	1.12643	0.0207522	0.0384044	4.26462	4.58008	3.793	7.3776	10.1301	0.867571	0.0298088	1	1	1	1	1	1	1	1	1	0.675169	5.08302e-07	0.00324604	0.00878257	0.445322	0.574555
TCONS_00034940	XLOC_008201	Maf1	j	Prenatal and Neonatal	MAF1 homolog (S. cerevisiae)	Nucleus	other	11.5142	16.1907	11.7317	7.07389	7.81619	5.42503	3.19424	3.39847	3.89552	6.46571	4.73964	4.65349	0.4638	0.0220957	0.0101592	0.0168976	0.23825	0.00680733	0.505834	0.445995	0.0282343	0.168352	0.103052	0.0579424	0.000897589	0.000146028	0.000876538	0.0529084	0.146435
TCONS_00034961	XLOC_008207	Slc52a2	j	---	solute carrier family 52 (riboflavin transporter), member 2	Plasma Membrane	other	3.90636	3.25501	5.04892	4.12611	4.0301	2.16979	2.06541	1.66085	2.06476	2.13458	2.48191	2.1888	0.00660232	0.118544	0.00416711	0.0147053	0.0167489	0.14557	0.013404	0.0893907	0.00592123	0.283201	0.0171138	0.0780886	0.010119	0.00402314	0.0104549	0.191799	0.30799
TCONS_00034978	XLOC_008211	Gpt	j	Adolescent and Adult	glutamic-pyruvate transaminase (alanine aminotransferase)	Cytoplasm	enzyme	0.034503	0.0193104	0.0419832	0.00870903	0.083184	0.267609	7.39196	20.6626	16.7726	9.75917	12.9069	11.5919	1	1	1	1	1	1	0.288115	0.0738582	0.0388728	0.137366	0.0385475	0.0192524	3.58745e-11	0.00109143	0.00379138	0.000546169	0.0106682
TCONS_00034981	XLOC_008211	Gpt	j	Adolescent and Adult	glutamic-pyruvate transaminase (alanine aminotransferase)	Cytoplasm	enzyme	0.174054	0.133074	0.290592	0.229333	0.113863	0.324892	8.50768	8.57959	4.30255	3.05917	3.55654	3.06835	1	1	1	1	1	1	0.114305	0.0074043	0.018372	0.3448	0.268661	0.0681783	5.44755e-09	0.00203964	0.00610051	0.0529084	0.146435
TCONS_00035003	XLOC_008216	Rpl8	j	Prenatal and Neonatal	ribosomal protein L8	Cytoplasm	other	429.404	257.405	173.678	194.036	146.212	66.385	50.1225	44.1959	40.4987	29.5842	33.6531	43.8412	0.10827	0.120805	0.0318403	0.0020855	0.0648603	0.0598261	0.213254	0.0425226	0.177178	0.279548	0.573386	0.385572	6.80747e-14	1.76983e-06	3.34723e-05	0.00816742	0.0358434
TCONS_00035025	XLOC_008224	Ncf4	j	Prenatal and Neonatal	neutrophil cytosolic factor 4, 40kDa	Cytoplasm	enzyme	6.07993	6.68309	5.88892	4.51095	3.70995	0.869531	0.429492	0.552484	0.192153	0.193965	0.100165	0.246321	0.10625	0.0231874	0.0166723	0.0296178	0.0213036	1	1	1	1	1	1	1	9.15787e-08	0	0	0.000546169	0.0106682
TCONS_00035040	XLOC_008228	Kctd17	j	Neonatal	potassium channel tetramerization domain containing 17	Other	other	2.58796	4.29197	7.03097	5.70384	6.89757	4.04338	3.18842	2.77833	1.98825	2.55008	2.33828	1.90427	0.119293	0.141749	0.002928	0.0153487	0.00841896	0.0179565	0.0330185	0.155497	0.352874	0.611079	0.100757	0.725234	0.00189636	0.00450345	0.0114452	0.0529084	0.146435
TCONS_00035052	XLOC_008232	Gga1	j	Prenatal and Neonatal	golgi-associated, gamma adaptin ear containing, ARF binding protein 1	Cytoplasm	transporter	11.0756	9.47795	10.3776	11.4199	11.2334	9.12028	6.90526	7.10111	6.64632	7.53916	6.11367	5.21514	0.0547918	0.00785445	0.0133986	0.00615787	0.00832501	0.0149717	0.0202663	0.0182941	0.129615	0.0275901	0.0807827	0.00870599	0.0354467	0.00336649	0.009024	0.00816742	0.0358434
TCONS_00035054	XLOC_008233	Sh3bp1	j	Prenatal and Neonatal	SH3-domain binding protein 1	Other	other	6.92628	5.14512	5.68644	5.96478	4.96657	2.78938	1.37791	1.13872	0.685656	0.48441	0.388589	0.284105	0.00526816	0.00772394	0.0193992	0.00471527	0.0142661	0.00902435	0.542845	1	1	1	1	1	1.50603e-10	4.69336e-06	6.86152e-05	0.00816742	0.0358434
TCONS_00035101	XLOC_008242	Polr2f	j	Prenatal and Neonatal	polymerase (RNA) II (DNA directed) polypeptide F	Nucleus	enzyme	10.7752	7.8395	6.85462	7.61656	6.90873	4.26137	4.45903	3.17369	5.21252	4.36923	4.75219	4.27314	0.0917238	0.351057	0.0879479	0.0924491	0.0465973	0.252475	0.0211393	0.860891	0.324516	0.326671	0.0508041	0.481402	0.247923	0.000416249	0.00183011	0.727977	0.78603
TCONS_00035121	XLOC_008248	Tomm22	j	Prenatal and Neonatal	translocase of outer mitochondrial membrane 22 homolog (yeast)	Cytoplasm	transporter	16.5861	9.96855	8.76609	7.65313	8.28905	7.19987	5.72628	4.7925	3.85625	6.95947	3.72308	4.58882	0.0963102	0.0869568	0.0843485	0.0449671	0.16104	0.402645	0.426207	0.423219	0.0569375	0.739868	0.5858	0.198988	0.0243779	0.00120644	0.00408173	0.191799	0.30799
TCONS_00035126	XLOC_008249	Gtpbp1	j	Prenatal and Neonatal	GTP binding protein 1	Cytoplasm	enzyme	12.5666	11.2977	7.48174	11.7717	9.58709	3.10558	2.53828	2.55917	2.5179	1.28872	2.04214	1.93704	0.51569	0.018513	0.104234	0.0134656	0.0120252	1	0.349226	1	0.887828	1	1	1	5.21534e-05	0.00180004	0.00559987	0.191799	0.30799
TCONS_00035165	XLOC_008259	Atf4	j	---	activating transcription factor 4	Nucleus	transcription regulator	30.7474	10.9247	10.791	17.8218	14.8574	8.33208	6.73742	9.13672	11.5724	9.91471	9.39493	15.0548	0.0087883	0.0336579	0.0154066	0.00584392	0.0175745	0.0263944	0.040993	0.0384621	0.00925739	0.0105302	0.0235002	0.0110081	3.2262e-07	0.0222915	0.0395215	0.191799	0.30799
TCONS_00035168	XLOC_008259	Atf4	j	---	activating transcription factor 4	Nucleus	transcription regulator	39.8259	19.3691	18.9514	21.7909	18.9913	12.6337	9.96261	16.0501	17.2464	20.2555	16.695	20.0006	0.13153	0.0433767	0.00408165	0.00321205	0.00624751	0.024134	0.147889	0.115028	0.0778997	0.25326	0.0336368	0.00464018	0.00197637	0.00308086	0.00843874	0.191799	0.30799
TCONS_00035239	XLOC_008269	Rbx1	j	Neonatal	ring-box 1	Cytoplasm	enzyme	2.68393	4.0483	7.36123	7.2491	7.09873	6.65689	5.25987	4.80461	4.76128	3.25147	3.20046	3.81158	1	0.414219	0.0080398	0.00733149	0.242298	0.055144	0.35928	0.266171	0.0247563	0.531112	0.362575	0.243353	0.463013	0.000152753	0.000901013	0.0529084	0.146435
TCONS_00035277	XLOC_008277	Xrcc6	j	Prenatal and Neonatal	X-ray repair complementing defective repair in Chinese hamster cells 6	Nucleus	enzyme	12.9532	8.30013	8.065	9.31443	10.5875	5.73434	5.59862	3.26227	5.05559	3.40319	3.92187	4.19457	0.0338759	0.116888	0.0218592	0.00449459	0.0201986	0.016562	0.00514408	0.228144	0.0192686	0.0191359	0.0274327	0.00567529	9.95236e-05	0.0177117	0.0328203	0.727977	0.78603
TCONS_00035350	XLOC_008301	Parvb	j	Prenatal and Neonatal	parvin, beta	Cytoplasm	other	11.0773	12.9513	8.00503	9.43508	6.59989	2.1482	0.596261	0.000106969	0.0685572	0.3454	0.121696	8.38039e-05	0.00507787	0.0787205	0.03534	0.0151392	0.0472616	0.0679525	1	1	1	1	1	1	1.12534e-10	5.80719e-06	8.28655e-05	0.0529084	0.146435
TCONS_00035401	XLOC_008310	Atxn10	j	Prenatal and Neonatal	ataxin 10	Cytoplasm	other	6.79309	5.36378	6.59313	8.1734	6.90662	5.55481	4.43468	3.69692	2.78509	2.68125	3.11758	3.71431	0.0372912	0.0519199	0.01873	0.0395777	0.00308761	0.0612198	0.0166818	0.0468511	0.492129	0.677723	0.230595	0.0165561	0.0206781	0.000960529	0.00346519	0.00816742	0.0358434
TCONS_00035415	XLOC_008314	Ppara	j	Neonatal and Adolescent	peroxisome proliferator-activated receptor alpha	Nucleus	ligand-dependent nuclear receptor	4.06218	19.9619	39.0035	29.5034	24.9172	20.5103	15.6448	9.3803	7.9702	9.0915	5.00585	4.36232	0.149423	0.0247365	0.070865	0.00840748	0.0565971	0.0201423	0.0113647	0.177978	0.077736	0.109251	0.134069	0.0520125	1.58387e-08	0.00227104	0.00660793	0.000546169	0.0106682
TCONS_00035419	XLOC_008315	Ttc38	j	Neonatal and Adolescent	tetratricopeptide repeat domain 38	Other	other	0.774767	1.10082	4.62421	2.80624	3.9304	7.04084	8.63597	9.03721	6.39384	6.94273	4.99703	4.07335	1	1	0.044051	0.739948	0.196026	1	0.0270612	0.222792	1	0.207476	1	1	0.0577028	1.59736e-05	0.000184782	0.191799	0.30799
TCONS_00035498	XLOC_008334	Ncaph2	j	Prenatal and Neonatal	non-SMC condensin II complex, subunit H2	Nucleus	other	15.1727	9.80034	13.4696	12.187	12.3776	5.53065	5.41273	3.1719	3.28182	5.79534	3.18489	1.28489	0.0618102	0.141705	0.0333613	0.021074	0.0617733	0.00731638	0.0864174	0.411552	1	1	0.256759	1	0.000306528	0.00893173	0.0192211	0.727977	0.78603
TCONS_00035712	XLOC_008386	Tmbim6	j	Adult	transmembrane BAX inhibitor motif containing 6	Nucleus	other	117.285	174.032	261.468	210.775	181.663	203.608	226.342	335.361	405.03	515.212	534.303	532.394	0.00615445	0.0251314	0.000859916	0.00572743	0.00505824	0.00920977	0.00494782	0.0193852	0.0288747	0.0117027	0.00684453	0.00601543	0	0.0113949	0.0229924	0.00816742	0.0358434
TCONS_00035837	XLOC_008412	9430023L20Rik	j	Adolescent and Adult	chromosome 12 open reading frame 44	Other	other	2.25028e-06	0.560646	0.291353	0.718048	2.6845	6.20984	9.68684	10.1361	14.001	13.3295	13.5004	9.01948	1	1	1	1	0.117699	0.0205493	0.0114855	0.0127832	0.0141839	0.0319111	0.00641103	0.0210806	1.03019e-11	2.47844e-05	0.000251324	0.191799	0.30799
TCONS_00035911	XLOC_008437	Pcbp2	j	Prenatal and Neonatal	poly(rC) binding protein 2	Nucleus	other	12.1497	14.5414	13.7071	12.5088	11.4206	9.57319	7.34399	8.97812	6.32714	4.0407	6.49877	7.60582	0.00432659	0.0177749	0.0144024	0.00862104	0.00266659	0.0233837	0.0184473	0.0532368	0.0930569	1	0.0311713	0.0425581	0.0043642	0.00264181	0.00752144	0.0529084	0.146435
TCONS_00035914	XLOC_008437	Pcbp2	j	Prenatal and Neonatal	poly(rC) binding protein 2	Nucleus	other	23.3023	23.1779	26.2758	24.7796	22.587	16.6643	12.4297	13.0871	8.92776	9.38151	6.9394	8.57945	0.0128261	0.0363444	0.0127151	0.00637194	0.0114171	0.0131571	0.0231359	0.0339459	0.0568351	0.0422989	0.055138	0.0154607	4.16168e-07	0.000110983	0.000703382	0.0529084	0.146435
TCONS_00035976	XLOC_008458	Ghr	j	Adolescent and Adult	growth hormone receptor	Plasma Membrane	transmembrane receptor	0.000354541	0.000394723	0.509999	1.26095	2.63955	5.71828	8.44819	12.2991	15.6744	11.589	17.5167	19.4076	1	1	1	1	1	0.0204955	0.0687626	0.244651	0.0953556	0.0647988	0.246753	0.124812	1.87734e-07	0.00100423	0.0035771	0.0529084	0.146435
TCONS_00035978	XLOC_008458	Ghr	j	Adolescent and Adult	growth hormone receptor	Plasma Membrane	transmembrane receptor	0.272543	0.547718	0.629027	2.14228	2.18146	4.525	4.70578	7.42611	4.52337	5.77138	7.16315	7.77384	1	1	1	0.0240977	0.0961365	1	0.657629	0.0715763	0.307072	0.311939	0.266025	0.160885	0.000753658	0.00881665	0.0190654	0.988715	0.98913
TCONS_00036249	XLOC_008496	Cct5	j	Prenatal and Neonatal	chaperonin containing TCP1, subunit 5 (epsilon)	Cytoplasm	other	40.3559	43.0615	33.6894	27.9696	26.6774	17.871	12.0155	13.6754	26.7738	29.5563	16.2496	14.6878	0.125612	0.00626697	0.0736756	0.0604242	0.0977027	0.105272	0.00602524	0.041049	0.393903	0.54249	0.529971	0.0697929	0.00104797	5.97899e-05	0.000456551	0.0529084	0.146435
TCONS_00036301	XLOC_008515	Ankrd46	j	---	ankyrin repeat domain 46	Nucleus	transcription regulator	1.73848	3.25121	4.55433	4.22251	4.6712	4.81837	3.11166	4.13212	4.93267	6.27715	5.81774	4.81008	1	0.184123	0.048283	0.182112	0.00241995	0.111488	0.210108	0.215376	1	0.185136	0.799097	0.135213	1	0.014233	0.0273746	0.191799	0.30799
TCONS_00036410	XLOC_008531	Dpys	j	Adolescent and Adult	dihydropyrimidinase	Cytoplasm	enzyme	3.35829	9.51894	15.4619	19.0653	17.6454	29.8898	32.5421	44.2792	30.7539	35.3299	28.5846	25.9818	0.330012	0.077173	0.0176761	0.0102088	0.0248115	0.131051	0.0384246	0.0140428	0.294046	0.247751	0.127796	0.0289708	6.05005e-06	4.60568e-05	0.000381926	0.191799	0.30799
TCONS_00036466	XLOC_008548	Eif3h	j	Prenatal and Neonatal	eukaryotic translation initiation factor 3, subunit H	Cytoplasm	translation regulator	64.4986	61.8247	68.0034	80.755	64.5887	42.2391	30.6519	30.5607	37.4845	22.7982	26.7524	31.1601	0.217482	0.190708	0.138858	0.15032	0.112158	0.132641	0.019651	0.176877	0.126563	0.580607	0.184261	0.116369	0.000173783	0.000917366	0.00335289	0.191799	0.30799
TCONS_00036468	XLOC_008549	Rad21	j	Prenatal and Neonatal	RAD21 homolog (S. pombe)	Nucleus	other	29.1895	12.8907	15.6861	15.9518	15.8654	8.4039	5.20193	5.12302	3.87218	4.32527	3.58431	4.33961	0.0207072	0.131964	0.00303576	0.28649	0.114501	0.206106	0.219098	0.0360472	0.13625	0.0885856	0.00875288	0.0305876	1.37314e-06	0.00419687	0.0107844	0.00816742	0.0358434
TCONS_00036497	XLOC_008553	Enpp2	j	Neonatal and Adolescent	ectonucleotide pyrophosphatase/phosphodiesterase 2	Plasma Membrane	enzyme	0.633454	2.28768	0.779753	4.04501	3.84684	5.02536	4.2292	3.43738	2.12221	1.85649	2.13162	2.55208	1	0.13912	1	0.0160723	0.585102	0.859123	0.0128799	0.178716	1	1	1	0.59143	0.26078	0.00225127	0.00658255	0.445322	0.574555
TCONS_00036538	XLOC_008562	Derl1	j	---	derlin 1	Cytoplasm	other	11.3458	15.888	19.7729	24.0479	25.151	19.1423	16.3551	17.6552	18.9278	24.9329	15.9931	14.4518	0.0011153	0.00626697	0.00207535	0.00811378	0.0166573	0.00709653	0.0173644	0.00215297	0.0394252	0.0427117	0.0641706	0.00991694	0.00381144	0.00456472	0.0115598	0.00816742	0.0358434
TCONS_00036808	XLOC_008628	9030619P08Rik	j	Adolescent and Adult	RIKEN cDNA 9030619P08 gene	Other	other	0.021184	0.0225894	0.0791002	0.315168	1.36336	4.54806	10.8032	14.5569	17.0411	7.70662	2.21705	0.430814	1	1	1	1	1	0.0367231	0.0424509	0.0230606	0.0776796	0.0239031	0.469864	1	2.39022e-11	1.44075e-07	4.13652e-06	0.000546169	0.0106682
TCONS_00036821	XLOC_008634	Naprt1	j	Adolescent and Adult	nicotinate phosphoribosyltransferase domain containing 1	Cytoplasm	enzyme	13.3201	13.0347	17.1255	16.6743	24.5068	23.8812	29.7162	25.486	33.6736	37.6134	29.9289	20.682	0.0880411	0.0181335	0.0349725	0.0148492	0.298527	0.00732845	0.00910152	0.0232406	0.0770294	0.879416	0.0207092	0.0229509	0.0131851	0.000878139	0.00322933	0.91789	0.938769
TCONS_00036831	XLOC_008635	Eef1d	j	Prenatal and Neonatal	eukaryotic translation elongation factor 1 delta (guanine nucleotide exchange protein)	Cytoplasm	translation regulator	20.2501	19.5068	12.1877	13.9404	14.0025	8.64447	7.04989	4.59572	6.06923	6.9512	4.60958	6.18209	0.0579134	0.0363044	0.0383967	0.014454	0.0737586	0.00279103	0.0271317	0.400183	0.209148	0.507459	0.19438	0.00392994	5.76171e-05	0.000112625	0.000710011	0.00816742	0.0358434
TCONS_00036839	XLOC_008635	Eef1d	j	Prenatal and Neonatal	eukaryotic translation elongation factor 1 delta (guanine nucleotide exchange protein)	Cytoplasm	translation regulator	21.4234	18.9022	12.9889	16.7215	12.2231	6.94256	5.22618	4.35201	6.81006	6.67975	4.65232	3.62883	0.734894	0.0120571	0.0994573	0.00882369	0.887178	0.024055	1	1	0.0424613	1	0.2282	1	0.0021077	1.87304e-05	0.000205957	0.00816742	0.0358434
TCONS_00036861	XLOC_008640	Scrib	j	Prenatal and Neonatal	scribbled planar cell polarity protein	Cytoplasm	other	7.10649	4.69957	4.17293	4.69945	4.78768	3.15101	2.18882	2.30369	2.23858	2.51109	2.11502	2.24288	0.00338168	0.115545	0.0209048	0.0121225	0.0151148	0.0151052	0.0758179	0.0347833	0.00690941	0.0398917	0.0155132	0.00624257	0.000346198	0.000250469	0.0012581	0.00816742	0.0358434
TCONS_00036988	XLOC_008658	Cyhr1	j	---	cysteine/histidine-rich 1	Other	other	6.28189	3.36089	3.70031	5.13805	6.04319	1.65469	2.28336	1.8375	2.3842	2.38275	3.01729	4.46719	0.00166175	0.255771	0.213454	0.140477	0.571613	1	1	1	1	1	0.161224	0.776834	0.455997	0.0250842	0.0431905	0.191799	0.30799
TCONS_00037093	XLOC_008675	Apol8	j	Prenatal and Neonatal	apolipoprotein L, 2	Cytoplasm	other	7.05506	2.94542	2.00324	3.35161	1.80284	0.182477	0.00622747	5.4511e-08	4.99997e-08	1.07982e-38	9.69467e-151	0.00335371	0.0295	0.167626	0.177532	0.130562	0.717574	1	1	1	1	1	1	1	5.36176e-09	0.00039276	0.001756	0.00816742	0.0358434
TCONS_00037094	XLOC_008675	Apol8	j	Prenatal and Neonatal	apolipoprotein L, 2	Cytoplasm	other	5.16156	1.90756	1.35224	2.6278	1.2611	0.0746841	2.77523e-06	6.1765e-09	6.16783e-09	1.27647e-48	8.99937e-176	9.61275e-07	0.031189	0.165632	0.136661	0.268148	1	1	1	1	1	1	1	1	2.07858e-08	0.00156203	0.00500986	0.00816742	0.0358434
TCONS_00037152	XLOC_008691	Rac2	j	Prenatal and Neonatal	ras-related C3 botulinum toxin substrate 2 (rho family, small GTP binding protein Rac2)	Cytoplasm	enzyme	7.21039	6.39347	6.50143	5.57784	4.47286	1.99137	0.841259	0.777403	0.594462	0.60034	0.415898	0.380736	0.0119364	0.0102549	0.0103281	0.00736936	0.00631877	0.0330803	1	1	1	1	1	1	8.25974e-10	0	0	0.00816742	0.0358434
TCONS_00037203	XLOC_008704	Pla2g6	j	---	phospholipase A2, group VI (cytosolic, calcium-independent)	Cytoplasm	enzyme	0.996478	3.43662	9.01082	7.93026	3.76554	2.63163	1.9924	0.943988	1.31299	0.862192	1.90331	3.50567	1	0.176264	0.0780698	0.0149117	0.216214	0.0653803	0.516682	1	0.200681	1	0.516022	0.0342103	1.3702e-05	0.00165634	0.00525573	0.0529084	0.146435
TCONS_00037261	XLOC_008713	Josd1	j	Prenatal and Neonatal	Josephin domain containing 1	Other	other	9.48207	7.61217	7.63829	6.10645	5.14206	4.83225	3.25629	3.99454	3.8265	3.44674	3.27041	2.36269	0.0880411	0.0185917	0.111836	0.0214929	0.0135273	0.243131	0.0115053	0.251057	1	0.0929398	0.634675	1	0.0836742	6.17573e-07	1.44282e-05	0.191799	0.30799
TCONS_00037340	XLOC_008735	Rangap1	j	Prenatal and Neonatal	Ran GTPase activating protein 1	Nucleus	other	14.1488	12.5289	11.8986	11.9573	13.9085	9.63053	5.94024	4.78401	10.0099	13.7946	8.95323	5.3202	0.901248	0.00988045	0.0630865	0.0317049	0.0107812	0.390265	0.0392004	0.0743283	1	0.160154	1	0.235072	0.360389	0.00855698	0.0186733	0.0529084	0.146435
TCONS_00037362	XLOC_008738	Phf5a	j	Prenatal and Neonatal	PHD finger protein 5A	Nucleus	transcription regulator	39.6488	22.8767	18.8086	19.4706	21.8985	12.1926	10.1287	6.25667	7.52925	7.27676	5.44803	6.30309	0.0337087	0.0191156	0.00297702	0.0229476	0.0220059	0.00504156	0.025684	0.400183	0.0593462	0.0269696	0.0627476	0.134114	1.38286e-08	0.000324888	0.00150918	0.00816742	0.0358434
TCONS_00037391	XLOC_008746	Cenpm	j	Neonatal	centromere protein M	Cytoplasm	other	14.5176	6.8165	3.21827	6.71271	9.72355	6.40316	3.79151	2.57905	2.32992	1.38079	0.750322	0.465646	0.00593684	0.0477065	0.164981	0.0122428	0.0162477	0.0156602	0.0125051	1	0.22531	1	1	1	6.02337e-08	0.0181374	0.0334272	0.191799	0.30799
TCONS_00037398	XLOC_008749	Ndufa6	j	---	NADH dehydrogenase (ubiquinone) 1 alpha subcomplex, 6, 14kDa	Cytoplasm	enzyme	0.138317	7.5286	9.29609	1.20765	7.04772	13.2597	9.63166	16.1361	26.1792	21.7076	22.7098	20.0068	1	0.266073	1	1	1	0.0322391	0.824362	0.453936	0.233004	0.266369	0.0341568	0.467341	0.000192468	0.028667	0.0479056	0.191799	0.30799
TCONS_00037407	XLOC_008752	Cyp2d10	j	Adult	cytochrome P450, family 2, subfamily D, polypeptide 6	Cytoplasm	enzyme	12.7227	35.8071	61.5703	90.7637	73.3565	61.8442	59.1403	71.608	83.7566	92.3765	95.0562	89.8526	0.009726	0.0217843	0.0116501	0.00157564	0.0688856	0.0160656	0.0343439	0.0193765	0.0857914	0.0525638	0.0182315	0.0101799	3.21261e-08	0.000286605	0.00138232	0.00816742	0.0358434
TCONS_00037441	XLOC_008761	Rrp7a	j	Prenatal and Neonatal	ribosomal RNA processing 7 homolog A (S. cerevisiae)	Cytoplasm	other	5.64853	5.78775	4.1488	5.15766	4.18978	2.51779	2.24413	2.77648	3.69349	5.72283	3.54851	2.02989	0.504129	0.111275	0.657392	0.0354483	0.479085	0.375201	1	0.132047	1	0.106991	1	0.668301	0.982411	0.00490677	0.0121674	0.191799	0.30799
TCONS_00037447	XLOC_008761	Rrp7a	j	Prenatal and Neonatal	ribosomal RNA processing 7 homolog A (S. cerevisiae)	Cytoplasm	other	12.7742	11.7826	11.1054	10.1669	10.1776	7.15653	5.64688	4.88011	5.80768	5.29001	5.66647	6.55175	0.028748	0.0473568	0.019397	0.0156182	0.0195056	0.0181737	0.0307473	0.0204272	0.031198	0.161123	0.0480941	0.0451773	0.00226412	1.61248e-09	6.62509e-08	0.00816742	0.0358434
TCONS_00037455	XLOC_008763	Cyb5r3	j	Adult	cytochrome b5 reductase 3	Cytoplasm	enzyme	25.2638	13.7566	6.74137	13.3744	8.64518	0.702367	7.35415e-05	0.134939	0.000162426	7.96519e-05	0.410958	0.558759	0.0235949	0.0855456	0.00545989	0.0149931	0.330268	1	1	1	1	1	1	1	2.98828e-11	0.000210709	0.00111582	0.00816742	0.0358434
TCONS_00037492	XLOC_008768	Mcat	j	---	malonyl CoA:ACP acyltransferase (mitochondrial)	Cytoplasm	enzyme	6.61187	12.4243	12.6571	12.5543	15.6879	15.7596	10.4068	9.4152	11.741	12.6147	11.9716	10.4624	0.834792	0.0219485	0.00354309	0.0105312	0.102173	0.00656337	0.187895	0.0295181	0.0935544	0.1245	0.00243565	0.00773192	0.676828	0.0105644	0.0217027	0.191799	0.30799
TCONS_00037643	XLOC_008803	Plxnb2	j	---	plexin B2	Plasma Membrane	transmembrane receptor	2.50437	2.36008	4.73884	5.83054	6.13658	5.86091	4.75829	4.28672	3.90056	3.66844	3.15696	3.87756	0.0372975	0.307553	0.0235095	0.0485102	0.0213806	0.0156602	0.014358	0.00499303	0.0358937	0.00793893	0.0307674	0.0405938	0.0488378	2.4543e-06	4.30044e-05	0.00816742	0.0358434
TCONS_00038014	XLOC_008871	Prkag1	j	Prenatal and Neonatal	protein kinase, AMP-activated, gamma 1 non-catalytic subunit	Nucleus	kinase	7.78032	5.25568	4.55689	5.94756	5.18408	2.28982	2.89513	2.27781	2.6482	3.87401	3.08385	2.77921	0.319749	0.070149	0.121565	0.00108545	0.318749	1	0.672942	1	1	0.670622	0.258237	0.14847	0.38471	0.00187389	0.00577681	0.191799	0.30799
TCONS_00038015	XLOC_008871	Prkag1	j	Prenatal and Neonatal	protein kinase, AMP-activated, gamma 1 non-catalytic subunit	Nucleus	kinase	7.78032	5.25568	4.55689	5.94756	5.18408	2.28982	2.89513	2.27781	2.6482	3.87401	3.08385	2.77921	0.319749	0.070149	0.121565	0.00108545	0.318749	1	0.672942	1	1	0.670622	0.258237	0.14847	0.38471	0.00187389	0.00577681	0.191799	0.30799
TCONS_00038170	XLOC_008905	Cela1	j	---	chymotrypsin-like elastase family, member 1	Extracellular Space	peptidase	0.315206	0.351783	0.908753	1.82842	1.66809	2.66118	1.92582	3.46132	4.55383	5.17436	4.33813	4.38932	1	1	1	0.780203	0.0225089	0.203353	0.225032	0.186144	0.305603	0.0502287	0.260787	0.211776	0.000992536	0.00222619	0.00653333	0.445322	0.574555
TCONS_00038239	XLOC_008936	Csad	j	---	cysteine sulfinic acid decarboxylase	Cytoplasm	enzyme	0.013075	1.27624	3.0404	2.87182	1.99355	2.15299	3.52777	1.15402	2.70706	5.30658	8.28172	24.0798	1	1	1	1	1	1	0.219098	1	1	1	0.296517	0.0239984	2.91056e-06	0.0106002	0.0217199	0.0529084	0.146435
TCONS_00038241	XLOC_008936	Csad	j	---	cysteine sulfinic acid decarboxylase	Cytoplasm	enzyme	0.013075	1.27624	3.0404	2.87182	1.99355	2.15299	3.52777	1.15402	2.70706	5.30658	8.28172	24.0798	1	1	1	1	1	1	0.219098	1	1	1	0.296517	0.0239984	2.91056e-06	0.0106002	0.0217199	0.0529084	0.146435
TCONS_00038298	XLOC_008951	Nfe2	j	Prenatal and Neonatal	nuclear factor, erythroid 2	Nucleus	transcription regulator	20.6594	11.0662	6.78195	9.44044	5.5117	0.519179	1.37622e-07	1.20161e-07	7.68912e-08	3.29394e-08	6.6618e-07	1.18542e-07	0.00851405	0.184585	0.0218591	0.011131	0.317457	1	1	1	1	1	1	1	3.33507e-11	1.15869e-05	0.00014381	0.00816742	0.0358434
TCONS_00038299	XLOC_008951	Nfe2	j	Prenatal and Neonatal	nuclear factor, erythroid 2	Nucleus	transcription regulator	8.10354	4.84737	3.36351	5.14776	3.22875	0.704144	0.0456273	0.042182	0.0441523	7.03059e-11	3.59807e-08	1.28257e-10	0.00753004	0.0260363	0.260029	0.0602986	0.0170119	1	1	1	1	1	1	1	8.57265e-10	4.63235e-05	0.000381926	0.00816742	0.0358434
TCONS_00038303	XLOC_008951	Nfe2	j	Prenatal and Neonatal	nuclear factor, erythroid 2	Nucleus	transcription regulator	9.99752	5.02774	2.71338	4.68685	2.39525	0.312545	0.0209322	0.0272983	0.0338579	0.0456519	0.0590363	0.10366	0.00878323	0.107085	0.0856404	0.0110861	0.078096	1	1	1	1	1	1	1	1.74865e-10	8.64506e-05	0.000597136	0.00816742	0.0358434
TCONS_00038305	XLOC_008951	Nfe2	j	Prenatal and Neonatal	nuclear factor, erythroid 2	Nucleus	transcription regulator	88.2407	44.1446	21.9219	31.0836	14.5545	2.53525	0.126899	0.201901	0.575969	0.800688	0.406921	0.363397	0.0331016	0.00310833	0.0168841	0.0338353	0.0210297	0.920589	1	1	1	1	1	1	0	1.02582e-05	0.000131426	0.00816742	0.0358434
TCONS_00038321	XLOC_008954	Itga5	j	Neonatal	integrin, alpha 5 (fibronectin receptor, alpha polypeptide)	Plasma Membrane	transmembrane receptor	8.64957	9.7299	15.1376	13.3293	13.9153	10.8561	6.13734	4.21854	6.40876	5.40952	3.99531	2.93844	0.0330265	0.0197258	0.0157967	0.0149892	0.0163695	0.001223	0.0124113	0.00364881	0.0994152	0.0408824	0.104433	0.186708	2.57733e-06	0.00199981	0.00605081	0.445322	0.574555
TCONS_00038513	XLOC_009090	Abat	j	Adolescent and Adult	4-aminobutyrate aminotransferase	Cytoplasm	enzyme	0.820118	2.21221	6.77073	2.36258	3.97251	6.51797	10.1317	17.8132	12.8322	16.2371	12.0547	11.6617	1	1	0.253313	1	0.194502	0.72911	0.0107931	0.0664497	0.515519	0.0357579	0.194847	0.220565	5.47989e-05	0.00478481	0.0119771	0.191799	0.30799
TCONS_00038760	XLOC_009136	Serpind1	j	Neonatal and Adolescent	serpin peptidase inhibitor, clade D (heparin cofactor), member 1	Extracellular Space	other	7.98549	11.8593	12.7587	23.1384	30.7925	31.4011	28.1768	23.3109	25.1545	21.4716	21.202	18.5874	0.00195613	0.0239622	0.0142711	0.00348616	0.0216279	0.0061455	0.013404	0.00218354	0.0103236	0.00460119	0.0142393	0.0134976	1.94233e-07	0	0	0.00816742	0.0358434
TCONS_00038834	XLOC_009151	Dgcr6	j	Adult	DiGeorge syndrome critical region gene 6	Extracellular Space	other	1.89588	1.68845	2.23799	2.5578	1.93927	1.65893	3.60097	6.34604	9.83151	12.0916	9.05219	8.9732	0.184269	0.847465	0.0114213	0.0140849	0.0597804	0.0332624	0.325506	0.0529349	0.526317	0.0663151	0.188953	0.382108	6.33673e-05	0.00196083	0.00596001	0.0529084	0.146435
TCONS_00038853	XLOC_009156	Txnrd2	j	Prenatal and Neonatal	thioredoxin reductase 2	Cytoplasm	enzyme	45.1661	24.6004	9.39978	18.5879	11.3232	2.18967	0.744803	0.841175	0.502492	1.23885	0.937525	0.807646	0.0388043	0.0410668	0.00408489	0.00146359	0.0188061	1	1	1	1	1	1	1	8.57421e-12	6.91768e-05	0.000507226	0.00816742	0.0358434
TCONS_00038905	XLOC_009168	Eif2b5	j	Prenatal and Neonatal	eukaryotic translation initiation factor 2B, subunit 5 epsilon, 82kDa	Cytoplasm	translation regulator	31.2246	26.2342	21.7764	25.0663	28.2423	17.8544	17.3192	17.0329	19.5844	17.3116	18.789	19.7537	0.00611615	0.0548798	0.0135468	0.0100563	0.0309404	0.0270699	0.0120375	0.0097586	0.0258444	0.093647	0.0153165	0.00348134	0.0197304	0.00824318	0.018138	0.191799	0.30799
TCONS_00038907	XLOC_009168	Eif2b5	j	Prenatal and Neonatal	eukaryotic translation initiation factor 2B, subunit 5 epsilon, 82kDa	Cytoplasm	translation regulator	12.4483	11.3802	11.4088	8.32164	10.2296	8.37293	7.69073	8.08495	13.2036	16.6507	11.8582	8.11158	0.287849	0.0222038	0.0764597	0.0244518	0.0480726	0.112418	0.0179108	0.0162321	1	0.358597	0.503891	0.17525	1	0.00927908	0.0197429	0.445322	0.574555
TCONS_00038962	XLOC_009179	Polr2h	j	Prenatal and Neonatal	polymerase (RNA) II (DNA directed) polypeptide H	Nucleus	enzyme	8.89099	5.38576	5.43204	5.14273	3.27821	3.02277	1.82635	2.51465	2.28937	3.36349	2.40563	2.07321	0.0437003	0.0473042	0.105231	0.146766	1	0.0626969	0.387231	0.0140426	1	1	0.99969	0.151233	0.0336185	6.68243e-05	0.000494542	0.191799	0.30799
TCONS_00039033	XLOC_009190	Kng1	j	Neonatal and Adolescent	kininogen 1	Extracellular Space	other	97.6834	856.255	1395.13	1873.22	1732.75	1838.63	1251.2	914.401	860.248	756.737	733.635	705.036	0.0111515	0.0678422	0.00855144	0.00307439	0.0293425	0.00264008	0.0209682	0.00865685	0.0169907	0.0175184	0.00502025	0.00567529	0	2.36879e-06	4.18136e-05	0.0529084	0.146435
TCONS_00039277	XLOC_009240	Rpl35a	j	Prenatal and Neonatal	predicted gene 10237	Cytoplasm	other	55.7409	44.8248	45.7764	39.3412	35.3771	25.4527	22.5872	17.4766	18.8531	24.2334	17.2213	22.5156	0.026922	0.0426104	0.0141335	0.0485678	0.0112935	0.0148317	0.0489424	0.00953336	0.0335673	0.214602	0.0119443	0.0413565	3.6302e-06	1.86768e-07	5.0576e-06	0.00816742	0.0358434
TCONS_00039351	XLOC_009249	Itgb5	j	---	integrin, beta 5	Plasma Membrane	other	11.7728	14.272	17.6629	17.8946	20.8307	18.9682	13.7304	12.1545	16.6332	16.4749	15.034	13.6525	0.0322537	0.0406175	0.00676958	0.00793577	0.0403796	0.00551812	0.0372366	0.00152148	0.0369966	0.0129699	0.0149331	0.00368397	0.205481	0.00282075	0.00792571	0.00816742	0.0358434
TCONS_00039389	XLOC_009253	Ptplb	j	Neonatal and Adolescent	protein tyrosine phosphatase-like (proline instead of catalytic arginine), member b	Cytoplasm	phosphatase	1.82258	1.99945	1.90704	3.68087	5.7059	4.05784	3.89116	0.936263	1.72104	2.30302	3.04823	1.68002	0.765899	1	1	0.256499	0.00700919	0.103145	0.278987	1	1	1	0.2103	1	0.330884	0.00709394	0.0161152	0.191799	0.30799
TCONS_00039524	XLOC_009278	Cox17	j	Prenatal and Neonatal	COX17 cytochrome c oxidase copper chaperone	Cytoplasm	enzyme	8.4409	4.25969	3.77673	3.93503	2.96605	2.03107	1.63561	2.28097	2.2434	3.52226	2.14657	2.38661	0.583501	0.174397	0.651625	0.792198	0.00551761	1	1	1	1	1	0.111815	0.110027	0.219737	0.00040257	0.00178645	0.191799	0.30799
TCONS_00039529	XLOC_009279	Popdc2	j	Prenatal and Neonatal	popeye domain containing 2	Other	other	10.1818	4.15908	2.32632	3.93029	2.29669	0.519972	0.267413	0.110776	0.04681	0.0255223	0.0535132	5.95777e-05	0.00851405	0.0153301	0.0289147	0.0106788	0.0447794	1	1	1	1	1	1	1	2.21233e-11	0.000306489	0.00144341	0.00816742	0.0358434
TCONS_00039766	XLOC_009314	Cd47	j	Prenatal and Neonatal	CD47 molecule	Plasma Membrane	transmembrane receptor	5.02575	2.4033	1.91484	2.49153	1.98561	0.462909	0.360613	0.14233	0.152722	0.183101	0.110943	0.196966	0.048021	1	0.286714	0.0486879	0.196739	1	1	1	1	1	1	1	8.06779e-06	0.000198275	0.0010714	0.00816742	0.0358434
TCONS_00039769	XLOC_009314	Cd47	j	Prenatal and Neonatal	CD47 molecule	Plasma Membrane	transmembrane receptor	17.6902	5.6206	7.57771	9.61453	6.68856	1.55521	2.33922	1.88354	1.60321	1.89619	1.24356	1.98169	0.0178505	0.0436398	0.0284796	0.0532168	0.421963	1	1	0.721631	1	0.338374	1	1	1.59148e-06	0.0104684	0.0215984	0.00816742	0.0358434
TCONS_00039775	XLOC_009314	Cd47	j	Prenatal and Neonatal	CD47 molecule	Plasma Membrane	transmembrane receptor	12.9194	12.2566	14.2836	13.8035	12.3871	7.30611	5.4283	6.37886	8.5049	7.60853	6.45827	6.26072	0.0340798	0.064467	0.00653253	0.00327431	0.0195497	0.00893799	0.0288667	0.0059602	0.0120295	0.0274471	0.0237803	0.0170231	0.000240299	8.25261e-05	0.000580117	0.191799	0.30799
TCONS_00039882	XLOC_009327	Cpox	j	Prenatal and Neonatal	coproporphyrinogen oxidase	Cytoplasm	enzyme	8.11158	13.943	12.0408	8.77487	9.78532	7.71794	4.86669	5.24302	6.00395	6.76681	6.5841	6.53289	1	0.235273	0.0350539	0.401117	0.167925	0.251766	0.911081	0.117347	0.1366	0.134636	0.0069964	0.244518	0.7333	0.00906132	0.0194607	0.0529084	0.146435
TCONS_00040101	XLOC_009396	Itsn1	j	Prenatal and Neonatal	intersectin 1 (SH3 domain protein)	Cytoplasm	other	9.56506	4.63646	3.05419	4.51456	3.12225	1.81888	0.358346	0.832192	0.462346	0.758649	0.554341	0.207064	0.0333148	0.0298067	0.026374	0.112208	0.089952	1	1	1	1	1	1	1	1.58632e-05	0.000259325	0.00129013	0.00816742	0.0358434
TCONS_00040231	XLOC_009415	Ets2	j	Neonatal	v-ets avian erythroblastosis virus E26 oncogene homolog 2	Nucleus	transcription regulator	0.960154	4.0789	4.8818	2.90447	4.99042	5.44667	4.73155	2.8061	2.55624	2.05948	2.2496	3.27553	1	0.501173	0.203969	1	1	0.601537	0.41538	1	1	0.734805	0.749977	0.0453697	1	0.0163405	0.0307335	0.0529084	0.146435
TCONS_00040309	XLOC_009428	Trap1	j	---	TNF receptor-associated protein 1	Cytoplasm	enzyme	17.696	17.0579	12.3042	11.9938	11.6932	12.8549	10.8404	15.9068	18.8099	28.6972	17.7114	12.9711	0.257998	0.0368947	0.147199	0.0602385	0.0116141	0.804391	0.0318386	0.0645636	1	0.45366	1	0.184566	0.615584	0.0188852	0.0345648	0.0529084	0.146435
TCONS_00040372	XLOC_009435	Nmral1	j	Prenatal and Neonatal	NmrA-like family domain containing 1	Nucleus	other	13.8915	9.74212	6.94073	10.999	8.88782	3.90839	5.02523	4.42847	4.13244	2.93087	2.18884	1.6728	0.0175795	0.125993	0.0898161	0.0201971	0.0466442	0.122519	0.106457	0.0358703	0.112963	0.181316	0.0696863	0.10628	1.39144e-05	0.0193119	0.0351032	0.191799	0.30799
TCONS_00040584	XLOC_009474	Pdxdc1	j	---	pyridoxal-dependent decarboxylase domain containing 1	Other	other	6.88113	7.05411	13.2837	11.3337	11.5731	10.3814	9.03935	9.249	7.01279	6.24151	7.59333	8.25434	0.0128261	0.0189468	0.00972901	0.00430582	0.0201913	0.0144306	0.0354952	0.0100158	0.0085873	0.611079	0.00695652	0.00847056	0.0887923	0.0122261	0.0242993	0.445322	0.574555
TCONS_00040799	XLOC_009512	Ranbp1	j	Prenatal and Neonatal	RAN binding protein 1	Nucleus	other	21.576	8.0715	11.3448	11.7027	11.7051	6.70704	4.27611	3.41817	3.04718	3.07911	2.89813	3.47286	0.0392524	0.0514135	0.00549678	0.0676716	0.0630795	0.0838241	0.199079	0.0314974	1	0.558294	0.326505	0.0809386	1.89012e-06	0.0144007	0.0276082	0.00816742	0.0358434
TCONS_00040836	XLOC_009519	Cdc45	j	Prenatal and Neonatal	cell division cycle 45	Nucleus	other	8.90502	4.70513	3.46552	4.46858	3.3248	1.07512	1.00087	0.329371	0.64465	0.378334	0.0596726	0.0479429	0.0171091	0.0269124	0.0159256	0.0111541	0.0851333	1	1	1	1	1	1	1	2.88148e-09	0.000110813	0.000703382	0.191799	0.30799
TCONS_00040841	XLOC_009519	Cdc45	j	Prenatal and Neonatal	cell division cycle 45	Nucleus	other	5.46111	4.1978	2.03699	3.67754	3.88444	1.28214	0.670196	0.46611	0.707305	0.334885	0.231714	0.248833	0.0599044	0.0589321	0.023977	0.112735	0.135929	0.165004	1	1	1	1	1	1	7.49737e-06	0.00299881	0.0082902	0.191799	0.30799
TCONS_00040903	XLOC_009542	Clcn2	j	Adult	chloride channel, voltage-sensitive 2	Plasma Membrane	ion channel	2.71335	2.34426	1.65295	2.19141	2.18366	2.44994	3.94506	5.7355	5.42578	5.39092	7.69723	8.47308	0.0060192	0.039513	0.0174664	0.0322793	0.0567039	0.021645	0.04896	0.0156665	0.0154984	0.14464	0.0451499	0.00746592	1.02424e-05	0.0243221	0.0422137	0.445322	0.574555
TCONS_00041187	XLOC_009600	Lrrc33	j	Prenatal and Neonatal				6.56328	4.97297	4.36853	7.28219	5.64586	2.6356	1.59739	1.6056	0.868672	0.63182	0.482186	0.480629	0.0130125	0.280804	0.0896026	0.00639905	0.0250659	0.302166	0.878381	0.662002	1	1	1	1	9.64145e-06	0.00440369	0.0112235	0.191799	0.30799
TCONS_00041363	XLOC_009644	Pla1a	j	Neonatal and Adolescent	phospholipase A1 member A	Extracellular Space	enzyme	2.1888	5.29035	4.89702	10.3247	10.8336	12.0999	8.56971	8.09319	5.19306	2.15589	2.48814	3.30542	0.487504	0.0186524	0.152528	0.0103377	0.0112816	0.0323957	0.157758	0.245934	0.270998	1	1	0.267105	0.000438376	2.85635e-05	0.000273273	0.0529084	0.146435
TCONS_00041652	XLOC_009700	Nit2	j	Adolescent and Adult	nitrilase family, member 2	Cytoplasm	enzyme	9.53973e-05	8.19828e-05	0.000220367	5.58658e-05	0.000194721	0.000100348	0.596431	1.97087	19.6291	31.2328	24.7489	15.8292	1	1	1	1	1	1	1	1	0.460141	0.188936	0.163022	0.0179773	7.20722e-11	0.00977259	0.0205151	0.000546169	0.0106682
TCONS_00041655	XLOC_009700	Nit2	j	Adolescent and Adult	nitrilase family, member 2	Cytoplasm	enzyme	7.42304	8.18349	6.34062	16.3415	16.1475	20.3468	18.3278	12.5035	11.1779	7.30664	7.90073	9.47291	0.0303119	0.0221014	0.23454	0.0848914	0.00996156	0.0428882	0.00971949	0.0364895	0.162498	0.16767	0.147096	0.0804664	0.00112729	0.00013276	0.000809122	0.445322	0.574555
TCONS_00041867	XLOC_009760	Atp5j	j	---	ATP synthase, H+ transporting, mitochondrial Fo complex, subunit F6	Cytoplasm	transporter	10.199	43.0445	34.8748	35.2858	44.7493	47.414	48.4514	63.8734	66.3057	59.7375	73.0502	51.1563	0.929242	0.177469	0.0704675	0.131106	0.208695	0.100122	0.081737	0.0125178	0.0655822	0.387368	0.00771667	0.0532473	0.000166165	0.025168	0.0433035	0.727977	0.78603
TCONS_00042063	XLOC_009810	Cryzl1	j	Prenatal and Neonatal	crystallin, zeta (quinone reductase)-like 1	Cytoplasm	enzyme	3.3259	3.42523	4.45063	5.12616	4.62874	3.95107	2.24459	3.10827	2.21536	2.31693	1.9502	2.90806	0.100824	0.13667	0.0183369	0.00280417	0.0294998	0.018468	1	0.114393	0.383682	0.332616	0.289011	0.0276266	0.31427	0.00783308	0.0173801	0.0529084	0.146435
TCONS_00042245	XLOC_009840	C2cd2	j	Adolescent and Adult	C2 calcium-dependent domain containing 2	Cytoplasm	other	1.24476	1.41916	2.28607	3.22992	3.70041	4.25398	5.98386	5.6307	6.26118	4.90451	7.04679	8.77781	1	1	0.626862	0.0267036	0.212552	0.616166	0.00793593	0.633868	1	1	1	0.0938971	0.100381	0.000200895	0.00108066	0.191799	0.30799
TCONS_00042570	XLOC_009966	Tcp1	j	Prenatal and Neonatal	t-complex 1	Cytoplasm	other	29.7429	12.6202	12.1046	13.5479	15.634	4.91351	4.21313	2.64629	3.18029	2.95101	3.07498	3.18752	0.0445951	0.0251314	0.0148506	0.00256795	0.0520892	0.0168654	0.0424707	0.155633	0.264551	0.867396	0.21451	0.0288139	3.29536e-09	0.00309045	0.00845526	0.191799	0.30799
TCONS_00042577	XLOC_009968	Sod2	j	Adult	superoxide dismutase 2, mitochondrial	Cytoplasm	enzyme	24.2201	16.4435	20.1079	18.7445	14.7021	12.6053	17.5729	17.5352	19.8822	19.2195	18.6488	21.342	0.0194032	0.0131486	0.0308021	0.0270243	0.0481386	0.0146437	0.24169	0.0884252	0.0892782	0.0331009	0.0319423	0.0549752	1	0.0303323	0.0497466	0.727977	0.78603
TCONS_00042620	XLOC_009979	Smoc2	j	Neonatal	SPARC related modular calcium binding 2	Extracellular Space	other	1.72278	10.5912	16.1905	12.24	15.3665	10.2136	10.2868	10.7506	7.1369	2.59818	0.976595	1.29577	0.145401	0.0106679	0.0407956	0.010747	0.0075476	0.0170746	0.118366	0.0443462	0.156836	0.650836	1	0.891511	6.54191e-08	0.00531014	0.0129919	0.445322	0.574555
TCONS_00042885	XLOC_010068	Msrb1	j	---	methionine sulfoxide reductase B1	Other	other	5.89773	9.89844	11.3221	16.409	16.4264	14.7358	15.9143	19.1296	30.4793	29.1177	31.9246	25.6049	0.0157822	0.093758	0.00947918	0.0278813	0.00266659	0.0101932	0.0422778	0.010175	0.0609016	0.0249988	0.0288857	0.0143811	6.01121e-07	0.00692626	0.01584	0.00816742	0.0358434
TCONS_00042912	XLOC_010071	Hagh	j	Adult	hydroxyacylglutathione hydrolase	Cytoplasm	enzyme	4.27957	17.6395	21.0475	30.4855	33.3176	41.0151	40.5095	37.2419	66.3196	76.3977	76.6108	65.3353	1	0.0940864	0.00240947	0.00919852	0.0407557	0.0155598	0.00559648	0.00490656	0.0482463	0.146781	0.0578407	0.00567529	2.62786e-09	0.00569181	0.0136455	0.00816742	0.0358434
TCONS_00042925	XLOC_010076	Ift140	j	Prenatal and Neonatal	intraflagellar transport 140 homolog (Chlamydomonas)	Extracellular Space	other	21.29	9.08371	2.91533	7.45977	2.8124	0.465674	0.0540027	0.117285	0.117013	0.183492	0.167542	0.0275569	0.00629808	0.169815	0.0476242	0.0142471	0.0450874	1	1	1	1	1	1	1	1.20409e-11	0.000290411	0.00138966	0.00816742	0.0358434
TCONS_00042930	XLOC_010076	Ift140	j	Prenatal and Neonatal	intraflagellar transport 140 homolog (Chlamydomonas)	Extracellular Space	other	156.064	74.6407	24.1399	56.336	21.8013	3.76312	0.683067	0.92336	0.956841	0.918457	0.618049	0.663638	0.0123006	0.166125	0.00507339	0.00804484	0.0204494	0.310659	1	1	1	1	1	1	0	0.000135725	0.000821693	0.00816742	0.0358434
TCONS_00043117	XLOC_010123	Hmga1	j	Prenatal and Neonatal	high mobility group AT-hook 1	Nucleus	transcription regulator	22.8701	19.2039	11.4684	12.1866	9.12387	3.12258	1.30397	1.47132	2.02924e-09	1.1496	0.386621	1.00052	0.0108867	0.0510752	0.217965	0.0135512	0.0460217	1	1	1	1	1	1	1	3.36134e-09	0	0	0.00816742	0.0358434
TCONS_00043149	XLOC_010125	Snrpc	j	Prenatal and Neonatal	small nuclear ribonucleoprotein polypeptide C	Nucleus	other	10.0755	6.53211	5.22822	4.75708	5.19397	3.85505	1.98058	2.57501	2.6152	2.06692	1.16264	1.32896	0.180553	0.0649291	0.0269422	0.176691	0.239909	0.0735643	1	0.0314385	1	1	1	1	0.0072742	8.37447e-05	0.000581818	0.191799	0.30799
TCONS_00043230	XLOC_010139	Brpf3	j	Prenatal and Neonatal	bromodomain and PHD finger containing, 3	Cytoplasm	other	26.9913	11.1502	8.22777	13.0986	7.21436	1.73951	0.603488	0.607389	0.58715	0.817519	0.537741	0.313079	0.0191075	0.0143811	0.00997773	0.020768	0.0260542	0.851627	1	1	1	1	1	1	6.63286e-12	0.000527898	0.002174	0.00816742	0.0358434
TCONS_00043234	XLOC_010142	Kctd20	j	Prenatal and Neonatal	potassium channel tetramerization domain containing 20	Other	ion channel	19.8388	14.4918	10.6641	12.7401	9.9031	6.31148	4.39693	3.30682	2.90593	3.15627	2.69821	2.66316	0.0133225	0.0132283	0.0339038	0.00896754	0.121201	0.0234272	0.0400067	0.00882061	0.151494	0.178113	0.301365	0.0487605	3.94451e-08	7.80124e-07	1.69003e-05	0.00816742	0.0358434
TCONS_00043237	XLOC_010142	Kctd20	j	Prenatal and Neonatal	potassium channel tetramerization domain containing 20	Other	ion channel	8.81131	4.43672	2.30367	3.97092	2.9826	1.12297	0.359533	0.48437	0.416848	0.562204	0.521236	0.489548	0.0174386	0.00412657	0.096422	0.0318507	0.0642633	1	1	1	1	1	1	1	4.12781e-07	0.000170283	0.000957084	0.00816742	0.0358434
TCONS_00043328	XLOC_010154	Zfand3	j	---	zinc finger, AN1-type domain 3	Other	other	5.9282	5.69087	8.06986	10.7373	11.4624	10.0853	7.89682	8.3118	4.7837	6.19067	7.12132	5.76631	0.0134884	0.183109	0.0203625	0.0037036	0.000994541	0.00530886	0.0748358	0.00818089	0.840462	0.0250817	0.0252355	0.365666	0.166676	0.000496294	0.00209322	0.445322	0.574555
TCONS_00043430	XLOC_010176	Cyp4f15	j	Adolescent and Adult	cytochrome P450, family 4, subfamily F, polypeptide 8	Cytoplasm	enzyme	2.77599	10.3594	12.9547	24.2591	25.1897	35.6539	47.2044	45.4356	31.9676	24.9731	41.8411	47.7294	0.00293306	0.0519199	0.0305275	0.0170345	0.033092	0.116438	0.0114582	0.0643101	0.0558776	0.358415	0.0765684	0.0158108	1.08169e-07	6.04862e-06	8.52891e-05	0.191799	0.30799
TCONS_00043531	XLOC_010201	Vps52	j	Prenatal and Neonatal	vacuolar protein sorting 52 homolog (S. cerevisiae)	Cytoplasm	other	6.15022	5.41927	4.05621	4.50148	4.13288	3.25366	1.91019	2.21653	2.40924	2.87555	2.50623	1.90806	0.0361288	0.0087792	0.0161933	0.0167132	0.0272434	0.0555467	0.374991	0.0290607	0.259161	0.097482	0.145045	0.0586719	0.00637198	1.9813e-06	3.60415e-05	0.00816742	0.0358434
TCONS_00043552	XLOC_010206	H2-DMa	j	---	major histocompatibility complex, class II, DM alpha	Plasma Membrane	transmembrane receptor	0.00766075	2.16499	4.60244	5.04812	5.95697	3.04398	1.71324	3.9101	4.0857	3.34479	1.91702	2.30171	1	1	0.0250603	0.0597713	0.0249144	1	1	0.427853	0.511569	0.0999464	0.0286996	0.161904	0.0182466	0.00246824	0.007061	0.0529084	0.146435
TCONS_00043564	XLOC_010209	Psmb8	j	---	proteasome (prosome, macropain) subunit, beta type, 8	Cytoplasm	peptidase	10.3153	14.1629	15.1041	32.6712	33.8548	21.4254	17.7653	22.6468	18.9286	9.93986	10.6214	9.32072	0.0111059	0.0809854	0.0473032	0.0352432	0.0204385	0.0110955	0.0469664	0.258593	0.398459	1	0.539936	1	0.00125821	0.00233074	0.0067322	0.0529084	0.146435
TCONS_00043568	XLOC_010209	Psmb8	j	---	proteasome (prosome, macropain) subunit, beta type, 8	Cytoplasm	peptidase	3.1734	10.6425	10.0887	14.6799	21.8438	15.3106	11.4315	18.5029	15.7751	21.2283	10.8535	8.22279	0.594548	0.0112981	0.0126461	0.0914798	0.029002	0.0318816	0.0263211	0.575684	0.0195947	0.427771	0.0863273	0.0414957	0.00385187	0.0100251	0.0208827	0.727977	0.78603
TCONS_00043600	XLOC_010218	Pbx2	j	Prenatal and Neonatal	pre-B-cell leukemia homeobox 2	Nucleus	transcription regulator	14.3997	11.2877	12.9775	13.2182	10.8572	7.09575	4.66272	4.42671	3.56728	3.3475	3.89966	4.56431	0.0187467	0.0213419	0.0166907	0.00282124	0.00340706	0.0242412	0.0324749	0.00685906	0.00824321	0.841853	0.019839	0.0246468	5.93848e-07	4.42638e-06	6.59254e-05	0.00816742	0.0358434
TCONS_00043703	XLOC_010234	Clic1	j	Prenatal and Neonatal	chloride intracellular channel 1	Nucleus	ion channel	15.8787	49.3396	56.2515	41.9939	46.6796	26.3726	15.5209	12.8836	10.6532	9.97335	8.16589	6.66842	0.877506	0.0196325	0.0289886	0.0011821	0.0276453	0.0231169	0.00664139	0.135793	0.0330369	0.101955	0.0472308	0.0291655	2.31974e-09	0.00641255	0.0149375	0.0529084	0.146435
TCONS_00043730	XLOC_010243	Bag6	j	---	BCL2-associated athanogene 6	Nucleus	enzyme	13.1819	7.96835	2.29515	7.56091	5.13718	4.86797	2.34703	2.43082	2.58425	1.60861	1.52158	3.36535	0.0739795	0.229942	0.0256664	0.00771533	0.0531799	0.051217	0.0402379	1	1	1	1	0.0118695	0.000152682	0.0139904	0.027017	0.727977	0.78603
TCONS_00043731	XLOC_010243	Bag6	j	---	BCL2-associated athanogene 6	Nucleus	enzyme	5.84874	7.30023	9.08	8.37018	7.85455	4.59935	3.87243	4.07692	2.47014	1.7573	2.03258	1.08248	0.536037	0.0487351	0.021834	0.00598387	0.00603067	0.156149	0.34562	0.0423756	1	1	1	1	0.00164448	0.00141298	0.00463792	0.0529084	0.146435
TCONS_00043746	XLOC_010243	Bag6	j	---	BCL2-associated athanogene 6	Nucleus	enzyme	15.7469	16.3986	17.2799	14.2385	12.8229	9.34833	7.19467	6.53355	4.79413	2.34225	3.17053	2.67089	0.0596504	0.0206235	0.00972901	0.0150138	0.0140968	0.0772667	0.0161692	0.00258641	0.0468056	1	0.0569403	0.0673966	4.07687e-07	1.85687e-05	0.00020581	0.0529084	0.146435
TCONS_00043831	XLOC_010266	Ppp1r18	j	---	protein phosphatase 1, regulatory subunit 18	Other	other	8.41451	11.2157	10.3789	8.06894	8.90553	4.55095	2.38164	2.10641	1.82371	1.9948	1.28361	1.04048	0.042448	0.00878392	0.0113216	0.0191286	0.00561853	0.0726983	0.0918227	0.126029	0.424698	0.21642	1	1	1.38643e-08	0.000111342	0.00070379	0.0529084	0.146435
TCONS_00043862	XLOC_010281	Trim10	j	Prenatal and Neonatal	tripartite motif containing 10	Cytoplasm	other	22.6298	7.20744	2.56492	5.81549	4.0027	0.441186	0.0640233	0.0308406	0.067671	0.0413804	2.05796e-07	1.06272e-05	0.00077043	0.0667179	0.0318416	0.00587685	0.179636	1	1	1	1	1	1	1	1.84324e-13	0.000700119	0.00270403	0.00816742	0.0358434
TCONS_00043865	XLOC_010281	Trim10	j	Prenatal and Neonatal	tripartite motif containing 10	Cytoplasm	other	15.6249	7.20952	4.60802	3.14653	2.44191	0.71055	0.0873959	0.0427842	0.0104353	0.204673	0.0236876	0.0261766	1	1	0.041281	1	1	1	1	1	1	1	1	1	1.62818e-05	1.72773e-06	3.30218e-05	8.54694e-06	0.000885538
TCONS_00043982	XLOC_010333	Pla2g7	j	Prenatal and Neonatal	phospholipase A2, group VII (platelet-activating factor acetylhydrolase, plasma)	Extracellular Space	enzyme	6.14699	12.2868	29.5621	15.5681	10.6285	3.26957	1.63005	1.35409	0.465688	0.871873	0.239311	0.252713	0.0147794	0.088975	0.00746635	0.0138955	0.0112816	0.155951	0.497561	0.525789	1	1	1	1	1.0517e-12	0.00985874	0.0206082	0.000546169	0.0106682
TCONS_00044138	XLOC_010368	Ccnd3	j	Prenatal and Neonatal	cyclin D3	Nucleus	other	6.5701	7.65963	6.44173	5.58851	7.07969	4.1953	2.65264	1.29415	1.19552	0.163873	0.9591	0.544229	1	0.0919972	0.49115	0.0369011	0.207103	0.0347138	0.76719	1	0.520767	1	1	1	0.00114219	0.00105563	0.00370084	0.445322	0.574555
TCONS_00044140	XLOC_010368	Ccnd3	j	Prenatal and Neonatal	cyclin D3	Nucleus	other	67.929	46.4794	32.8266	31.8903	23.9716	14.8539	2.86075	4.44261	3.78269	7.29113	2.4912	2.88073	0.242926	0.0185758	0.214552	0.0887704	0.147016	0.0608528	1	0.0740462	1	0.988304	1	0.244924	1.72135e-09	0	0	0.00816742	0.0358434
TCONS_00044141	XLOC_010368	Ccnd3	j	Prenatal and Neonatal	cyclin D3	Nucleus	other	31.173	8.92369	4.65887	5.97293	4.74474	0.299745	0.10664	0.0932937	5.68859e-08	0.193007	6.84047e-08	2.15875e-13	0.118435	0.191123	0.00675779	0.121942	0.521666	1	1	1	1	1	1	1	1.338e-10	0.000582381	0.00234934	0.00816742	0.0358434
TCONS_00044204	XLOC_010381	Treml1	j	Prenatal and Neonatal	triggering receptor expressed on myeloid cells-like 1	Plasma Membrane	other	7.58373	9.77067	7.8274	5.41682	3.79798	0.934718	0.286975	0.0777194	0.0632987	0.0613764	0.0192751	0.0207929	0.0833051	0.0662027	0.0215579	0.0245967	0.131201	1	1	1	1	1	1	1	8.45415e-10	0	0	0.000546169	0.0106682
TCONS_00044205	XLOC_010381	Treml1	j	Prenatal and Neonatal	triggering receptor expressed on myeloid cells-like 1	Plasma Membrane	other	8.69488	13.5702	9.78052	8.21428	4.54961	1.47352	0.15342	0.162531	0.0910294	0.0564091	0.0673664	0.0421563	0.073689	0.0150287	0.0300526	0.0495718	0.0648728	0.913917	1	1	1	1	1	1	4.86336e-11	7.63301e-06	0.000102765	0.000546169	0.0106682
TCONS_00044284	XLOC_010405	Tnfaip8l1	j	Adolescent and Adult	tumor necrosis factor, alpha-induced protein 8-like 1	Other	other	1.40641	2.14989	1.33373	2.31735	4.00655	4.22327	3.74574	4.29094	5.46198	7.0214	5.22653	3.63195	0.428729	0.13912	0.865729	0.315745	0.0744393	0.00800061	0.0289912	0.124918	0.0725978	0.0117027	0.0389321	0.0317306	0.00147822	0.00173588	0.00546052	0.191799	0.30799
TCONS_00044286	XLOC_010405	Tnfaip8l1	j	Adolescent and Adult	tumor necrosis factor, alpha-induced protein 8-like 1	Other	other	1.28246	1.48023	0.870797	1.62956	2.34368	2.41595	2.16893	3.59267	4.01039	5.72726	4.82165	4.44313	1	1	1	0.156963	0.110017	0.109806	0.156946	0.0583348	0.0485778	0.147615	0.0241711	0.0167816	0.00213309	0.023889	0.0416747	0.191799	0.30799
TCONS_00044344	XLOC_010413	Ranbp3	j	Prenatal and Neonatal	RAN binding protein 3	Nucleus	other	14.3326	8.6649	7.82016	8.18874	7.66908	5.58726	4.98133	4.14885	4.30676	4.39121	3.79331	3.99706	0.0260999	0.0115801	0.0158758	0.0202809	0.0192875	0.0324122	0.0163584	0.112083	0.205457	0.0545233	0.0479146	0.00564698	0.000129183	0.000206877	0.00110042	0.00816742	0.0358434
TCONS_00044768	XLOC_010475	Galm	j	Adult	galactose mutarotase (aldose 1-epimerase)	Cytoplasm	enzyme	5.238	7.36801	11.4652	13.7939	15.182	11.8801	12.9666	13.5388	15.3082	14.6236	17.7376	22.8687	0.0348478	0.0876009	0.0467426	0.00384957	0.0271786	0.00203578	0.0293425	0.0037863	0.0654078	0.0572801	0.0736371	0.0396837	0.00106096	0.000466485	0.00198861	0.445322	0.574555
TCONS_00044781	XLOC_010482	Pkdcc	j	Neonatal	protein kinase domain containing, cytoplasmic	Cytoplasm	kinase	7.25749	8.47174	7.9578	10.0994	10.1745	8.21894	5.52875	5.32399	6.04653	6.58145	4.46205	4.54522	0.0260442	0.0500706	0.0172116	0.00544782	0.0454728	0.0286636	0.0460255	0.164732	0.0206005	0.079334	0.0122171	0.0288598	0.0700233	0.00867644	0.0188649	0.445322	0.574555
TCONS_00044846	XLOC_010490	Abcg8	j	Neonatal and Adolescent	ATP-binding cassette, sub-family G (WHITE), member 8	Plasma Membrane	transporter	0.0119536	1.40594	0.965785	2.84677	4.25743	5.32438	10.9315	5.19543	2.16871	1.33602	1.21981	2.49598	1	1	1	0.0835233	0.111226	0.150689	0.0215906	0.0408659	0.561939	1	1	0.128279	3.94308e-06	0.000811039	0.00303885	0.0529084	0.146435
TCONS_00045089	XLOC_010552	Slc22a1	j	Adult	solute carrier family 22 (organic cation transporter), member 1	Plasma Membrane	transporter	0.000285284	0.188497	0.229611	3.04952	9.33472	12.0541	12.6975	19.5712	44.3064	64.8014	44.8057	40.5046	1	1	1	1	0.313395	0.0306891	0.233453	0.2228	0.606207	0.762466	0.321447	0.295703	5.81052e-09	0.010254	0.0212851	0.0529084	0.146435
TCONS_00045092	XLOC_010552	Slc22a1	j	Adult	solute carrier family 22 (organic cation transporter), member 1	Plasma Membrane	transporter	0.0121068	0.387823	2.93224	12.0758	23.2393	21.763	25.9031	36.6917	72.1138	71.8283	73.3804	57.2502	1	1	1	0.095714	0.0109166	0.0838135	0.292939	0.130013	0.110443	0.0344997	0.0508927	0.0979393	1.40989e-11	0.00242443	0.00696073	0.0529084	0.146435
TCONS_00045429	XLOC_010636	Traf7	j	Prenatal and Neonatal	TNF receptor-associated factor 7, E3 ubiquitin protein ligase	Cytoplasm	enzyme	5.0267	3.41132	2.05536	2.93998	0.55426	1.04365	0.990006	0.360584	0.288692	0.380108	0.227653	0.144883	0.00882872	1	0.546204	0.300083	1	1	1	1	1	1	1	1	0.000750085	0.000651769	0.00256298	0.191799	0.30799
TCONS_00045619	XLOC_010676	Pigq	j	Prenatal and Neonatal	phosphatidylinositol glycan anchor biosynthesis, class Q	Cytoplasm	enzyme	40.1805	17.5737	12.0958	15.9878	12.445	3.70726	2.35689	3.39796	3.05707	3.92552	3.28187	2.13324	0.0162775	0.0238048	0.0538721	0.0228334	0.0691863	0.232551	0.407574	0.394268	0.977014	0.0196442	0.454843	0.485233	2.33901e-10	0.000217874	0.00114807	0.00816742	0.0358434
TCONS_00045656	XLOC_010685	Itfg3	j	Neonatal and Adolescent	integrin alpha FG-GAP repeat containing 3	Other	other	1.4461	2.6177	1.77753	3.77708	3.92736	5.62036	3.58807	3.58874	3.82018	3.50034	5.02829	6.11883	1	0.487579	1	0.312915	0.112922	0.00898055	0.223116	0.247384	0.37004	0.166682	0.157313	0.00650734	0.22757	0.0252253	0.0433707	0.0529084	0.146435
TCONS_00045659	XLOC_010685	Itfg3	j	Neonatal and Adolescent	integrin alpha FG-GAP repeat containing 3	Other	other	2.96639	1.88437	4.61229	3.69768	4.63877	5.18824	4.2932	3.05655	2.58083	1.91033	2.70988	2.67048	0.10368	0.126552	0.122998	0.0151129	0.110126	0.094397	0.0650394	0.0448207	1	1	0.784661	0.513467	0.825741	0.0183388	0.0337202	0.191799	0.30799
TCONS_00045663	XLOC_010685	Itfg3	j	Neonatal and Adolescent	integrin alpha FG-GAP repeat containing 3	Other	other	1.7077	5.30927	10.3308	8.14476	8.28588	10.0766	10.1612	9.18964	9.95293	14.1939	8.30904	5.76444	1	0.18593	0.10428	0.11878	0.0549502	0.16233	0.0236097	0.108405	1	0.466595	1	0.60523	0.221084	0.00476935	0.011951	0.191799	0.30799
TCONS_00045666	XLOC_010688	Cuta	j	---	cutA divalent cation tolerance homolog (E. coli)	Other	other	6.68881	5.22893	4.64005	5.46357	6.4766	5.05482	4.9869	5.40353	9.69134	10.9415	11.0862	10.3511	0.0234718	0.0503817	0.0130285	0.0324574	0.0139035	0.0634905	0.154549	0.0547859	0.055571	0.145319	0.0915679	0.0320332	0.0177687	0.0142649	0.0274139	0.0529084	0.146435
TCONS_00045869	XLOC_010734	Cbs	j	Adolescent and Adult	cystathionine-beta-synthase	Cytoplasm	enzyme	11.0743	14.0603	18.5635	22.7032	27.6955	27.6713	44.2812	47.7986	47.2644	52.9683	47.5152	60.3453	0.101276	0.0406456	0.0549506	0.0625376	0.010285	0.126317	0.0585447	0.00345543	0.533534	0.159621	0.503496	0.341463	4.67619e-05	0.000385145	0.00172721	0.445322	0.574555
TCONS_00046028	XLOC_010759	Hnrnpm	j	Prenatal and Neonatal	heterogeneous nuclear ribonucleoprotein M	Nucleus	other	10.711	3.95599	3.97601	2.94127	2.30667	1.95409	1.02658	1.07105	1.57215	2.0626	1.16752	0.954385	0.725957	0.01616	1	0.428316	0.318394	1	1	1	1	1	1	1	0.0364529	0.000691632	0.00267993	0.191799	0.30799
TCONS_00046049	XLOC_010763	Rps28	j	Prenatal and Neonatal	ribosomal protein S28	Cytoplasm	other	46.109	53.7797	34.2106	33.7016	34.2362	15.7663	12.5958	9.06262	9.27439	14.0135	9.52123	10.181	0.063557	0.0413821	0.0363092	0.0395938	0.0526815	0.0862768	0.0839998	0.150578	0.112966	0.0506306	0.248586	0.133743	2.44779e-08	6.94022e-05	0.000507317	0.0529084	0.146435
TCONS_00046056	XLOC_010764	Kifc1	j	Prenatal and Neonatal	kinesin family member C1	Nucleus	enzyme	11.2864	3.84856	3.11097	5.77789	4.13113	1.07004	0.845735	0.349281	0.539379	0.348345	0.0239205	4.21442e-07	0.00957874	0.0252787	0.118118	0.0471928	0.0397794	1	1	1	1	1	1	1	9.42814e-10	0.00597935	0.0141638	0.00816742	0.0358434
TCONS_00046069	XLOC_010768	Rps18	j	Prenatal and Neonatal	ribosomal protein S18	Cytoplasm	other	184.791	293.284	327.487	297.995	184.969	105.72	76.2519	78.3721	89.4832	63.3419	46.3568	56.4383	0.295072	0.0045188	0.0317067	0.118734	0.276591	0.0426317	0.0252182	0.0270417	0.237475	0.0247448	0.0958767	0.0811302	1.53513e-11	0.000122468	0.000761989	0.0529084	0.146435
TCONS_00046078	XLOC_010768	Rps18	j	Prenatal and Neonatal	ribosomal protein S18	Cytoplasm	other	543.696	471.094	279.255	298.559	200.224	124.057	86.7569	94.2532	88.8699	95.7081	72.6539	79.1181	0.195891	0.0859187	0.132065	0.0122784	0.0703449	0.0170247	0.0252006	0.00345543	0.610396	0.108849	0.258944	0.0394256	3.78752e-13	4.67376e-14	2.6518e-12	0.00816742	0.0358434
TCONS_00046080	XLOC_010770	H2-K1	j	Adult	major histocompatibility complex, class I, B	Plasma Membrane	transmembrane receptor	1.37538	3.02965	0.70643	2.71755	3.14144	0.797767	1.36335	7.01245	32.5103	41.8677	39.3495	39.9887	1	1	1	1	1	1	1	1	0.0842347	0.0807339	0.0203652	0.00899222	1.76189e-11	0.00612975	0.0144724	0.191799	0.30799
TCONS_00046086	XLOC_010773	H2-Ke6	j	Adolescent and Adult	hydroxysteroid (17-beta) dehydrogenase 8	Cytoplasm	enzyme	19.2247	24.78	22.3943	32.5894	29.5422	35.5934	34.4034	37.3411	42.7367	47.7862	45.2503	42.7891	0.221572	0.0172698	0.0290972	0.0118392	0.236635	0.00132028	0.127486	0.0639892	0.0715266	0.32776	0.0272956	0.191569	0.0306628	0.00476864	0.011951	0.727977	0.78603
TCONS_00046106	XLOC_010777	Psmb9	j	---	proteasome (prosome, macropain) subunit, beta type, 9	Cytoplasm	peptidase	3.24049	6.8234	6.4944	10.5595	17.0861	11.7568	12.3727	13.2444	13.8617	11.7984	8.85427	6.65794	0.245719	0.0247365	0.0451167	0.0518601	0.0900849	0.0267444	0.366607	0.701097	0.268272	0.27883	0.0864754	0.00143477	0.0412858	9.56062e-05	0.000643586	0.191799	0.30799
TCONS_00046111	XLOC_010778	H2-Aa	j	---	major histocompatibility complex, class II, DQ alpha 1	Plasma Membrane	transmembrane receptor	0.882149	2.18017	2.3726	7.16595	8.15318	5.53762	2.51271	4.19896	4.10263	1.94509	3.82061	5.83642	1	1	1	0.0263918	0.105178	0.166538	0.481627	0.836365	1	1	0.0471272	0.0241405	0.021643	0.00333185	0.00895135	0.0529084	0.146435
TCONS_00046151	XLOC_010791	Cfb	j	Adolescent and Adult	complement factor B	Extracellular Space	peptidase	18.3156	71.2725	131.808	93.439	80.5806	272.477	323.667	359.212	289.304	475.788	266.682	215.669	0.512428	0.112866	0.166414	0.0237843	0.0115904	0.198878	0.00638599	0.0399151	0.956473	0.436051	0.798161	0.045901	6.84592e-11	0.00434232	0.0111147	0.191799	0.30799
TCONS_00046211	XLOC_010804	Csnk2b	j	Prenatal and Neonatal	casein kinase 2, beta polypeptide	Cytoplasm	kinase	83.0769	53.2095	48.8883	60.6313	53.1213	39.1919	32.9196	44.3368	42.234	50.6452	45.5109	35.5138	0.00988247	0.088975	0.0358409	0.0367079	0.100684	0.0383899	0.0555095	0.103438	0.220828	0.782356	0.0247107	0.018436	0.0195158	0.00667662	0.0154015	0.445322	0.574555
TCONS_00046219	XLOC_010805	Apom	j	Neonatal	apolipoprotein M	Plasma Membrane	transporter	130.484	130.594	157.093	254.054	251.17	207.561	138.761	115.831	134.541	133.225	105.034	92.2593	0.00356842	0.0106298	0.0217224	0.00671928	0.0518813	0.0220896	0.00875396	0.0122808	0.00691526	0.0785562	0.0126235	0.0145417	4.41664e-09	0.000282817	0.00138169	0.0529084	0.146435
TCONS_00046221	XLOC_010806	Prrc2a	j	Prenatal and Neonatal	proline-rich coiled-coil 2A	Cytoplasm	other	16.1642	12.9534	8.7277	11.2381	10.9855	8.01369	5.82457	4.5607	4.75304	3.57223	3.99368	4.4282	0.0142855	0.0799278	0.0148844	0.0147272	0.0172056	0.0143412	0.0722363	0.0468519	0.0188923	0.266967	0.00926629	0.00588461	8.41414e-06	0.000260607	0.0012938	0.191799	0.30799
TCONS_00046358	XLOC_010837	Rpp21	j	Prenatal and Neonatal	ribonuclease P/MRP 21kDa subunit	Nucleus	enzyme	13.0408	6.4268	2.5785	4.12884	4.30977	1.31432	1.24226	0.336659	1.44703	1.11636	1.3354	1.31326	0.057753	0.030436	0.0955363	0.0081996	0.324918	1	1	1	1	1	1	1	2.29219e-06	0.000171261	0.000960269	0.191799	0.30799
TCONS_00046510	XLOC_010906	Hsp90ab1	j	Prenatal and Neonatal	heat shock protein 90kDa alpha (cytosolic), class B member 1	Cytoplasm	enzyme	7.43763	5.32593	6.32945	9.34544	6.8737	3.17047	1.68191	1.92832	2.5615	0.900844	4.75389	2.4534	0.70552	0.0125246	0.534668	0.0325963	0.0538094	1	0.816623	1	1	1	1	0.0478163	0.0444645	0.0102387	0.0212719	0.445322	0.574555
TCONS_00046601	XLOC_010920	Slc22a7	j	---	solute carrier family 22 (organic anion transporter), member 7	Plasma Membrane	transporter	0	0	0.000207751	0.0529204	4.29498	18.7836	21.8017	23.3329	20.4569	41.5621	11.7747	5.52296	1	1	1	1	0.261588	0.240063	0.0148396	0.0759126	0.835338	0.116208	1	0.356574	3.07135e-09	0.00628298	0.0146932	0.0529084	0.146435
TCONS_00046654	XLOC_010927	Klhdc3	j	Prenatal and Neonatal	kelch domain containing 3	Cytoplasm	other	34.1786	35.0619	51.9371	42.8948	37.0837	28.6982	20.8578	19.1583	21.2834	21.3641	18.7181	20.1208	0.0282423	0.041923	0.00330884	0.0136554	0.00996156	0.00691478	0.0143647	0.010156	0.102174	0.020574	0.0357028	0.00729189	2.15502e-06	0.00111852	0.00385982	0.000546169	0.0106682
TCONS_00046659	XLOC_010929	Gnmt	j	Adult	glycine N-methyltransferase	Cytoplasm	enzyme	6.83728	47.7814	87.8756	52.4846	35.2018	76.9626	169.448	411.578	492.455	566.478	413.599	389.692	1	0.0504246	0.302665	0.0399339	0.0119401	0.684791	0.0233773	0.0900868	1	0.946891	0.186774	0.15648	3.64662e-13	0.000355031	0.00161219	0.00816742	0.0358434
TCONS_00046710	XLOC_010943	Foxp4	j	Neonatal	forkhead box P4	Other	other	5.57814	7.8426	9.5468	11.7542	9.67765	7.3634	4.63578	3.4846	2.95916	2.45028	2.19212	2.29518	0.0139434	0.0281823	0.0368833	0.0544371	0.0390966	0.014535	0.180883	0.0161626	0.0218764	0.934808	0.0407855	0.174341	3.09093e-05	6.26037e-05	0.000473602	0.000546169	0.0106682
TCONS_00046745	XLOC_010950	Tspo2	j	Prenatal and Neonatal	translocator protein 2	Cytoplasm	other	22.7875	9.07236	3.72928	6.5163	3.25207	0.541995	0.0307623	0.0474894	0.0299081	0.0136938	0.00462003	0.0103247	0.0066995	0.0589152	0.0358757	0.00323561	0.0217817	1	1	1	1	1	1	1	2.4608e-14	0.000125156	0.00077266	0.00816742	0.0358434
TCONS_00046905	XLOC_010991	Rfx2	j	Prenatal and Neonatal	regulatory factor X, 2 (influences HLA class II expression)	Nucleus	transcription regulator	5.19683	2.46972	0.893447	1.70597	0.802476	0.333984	0.0577884	0.107936	0.0459197	0.0805635	0.0467654	0.072351	0.127783	0.0481507	1	0.298232	1	1	1	1	1	1	1	1	3.23077e-07	7.18671e-05	0.000518968	0.00816742	0.0358434
TCONS_00046937	XLOC_010997	Khsrp	j	Prenatal and Neonatal	KH-type splicing regulatory protein	Nucleus	enzyme	8.60968	5.88699	6.31765	6.59746	6.17924	3.9829	2.58082	2.58198	1.72755	2.33183	1.593	1.55931	0.143268	0.03034	0.0166322	0.0382572	0.0189736	0.00914393	0.0443761	0.055665	0.160658	0.783344	0.105481	0.13595	0.000101831	0.000189762	0.00103008	0.191799	0.30799
TCONS_00046943	XLOC_010999	Slc25a23	j	Adolescent and Adult	solute carrier family 25 (mitochondrial carrier; phosphate carrier), member 23	Cytoplasm	transporter	2.12706	2.49336	6.43059	2.12981	2.05807	7.00186	12.3825	22.0304	28.6057	18.6534	27.713	15.8041	1	1	0.652011	1	1	1	0.129643	0.0121048	0.132987	0.368928	0.324542	0.0744107	2.13424e-06	0.00874838	0.0189867	0.445322	0.574555
TCONS_00046945	XLOC_010999	Slc25a23	j	Adolescent and Adult	solute carrier family 25 (mitochondrial carrier; phosphate carrier), member 23	Cytoplasm	transporter	4.06491	5.69945	8.64975	12.2574	10.6375	16.4366	27.1243	28.9559	35.8903	25.5029	35.2781	33.0227	0.0433199	0.163422	0.0692448	0.0534847	0.100671	0.0480212	0.0148395	0.00722164	0.0266382	0.300575	0.0332269	0.0342322	5.82369e-08	0.000997783	0.00356479	0.727977	0.78603
TCONS_00046961	XLOC_011005	C3	j	Adolescent and Adult	complement component 3	Extracellular Space	peptidase	16.6281	91.974	179.006	80.2124	78.1937	258.693	317.534	500.702	494.466	498.116	375.506	325.645	0.54638	0.274451	0.0884829	0.0719364	0.0329377	0.183216	0.0433304	0.0537368	0.291209	0.075287	0.442891	0.135989	6.13852e-13	5.87949e-05	0.000450509	0.00816742	0.0358434
TCONS_00046966	XLOC_011006	Gpr108	j	Adult	G protein-coupled receptor 108	Plasma Membrane	G-protein coupled receptor	3.36383	3.05518	2.63297	3.06717	2.64464	2.04306	2.17523	2.48336	3.99392	4.70714	5.55664	5.09253	0.0249202	0.150325	0.0581397	0.0851424	0.00677704	0.0419414	0.211231	0.0734243	0.186613	0.103929	0.00195763	0.00974726	0.0776477	0.000345884	0.00158814	0.0529084	0.146435
TCONS_00047037	XLOC_011021	Ndufv2	j	---	NADH dehydrogenase (ubiquinone) flavoprotein 2, 24kDa	Cytoplasm	enzyme	7.64506	5.1799	3.94342	4.74384	6.13932	3.09192	3.36754	3.46874	4.38021	5.78527	4.9998	5.76255	0.0175513	0.0223433	0.0864094	0.0142306	0.0130061	0.180573	0.219743	0.0186898	0.0198197	0.0289806	0.220059	0.135427	0.342686	0.0119525	0.023906	0.191799	0.30799
TCONS_00047144	XLOC_011044	Xdh	j	Adolescent and Adult	xanthine dehydrogenase	Cytoplasm	enzyme	0.187342	0.836188	1.0726	0.695699	1.38922	3.58021	3.89341	8.96021	7.85944	7.99642	7.53816	5.46086	1	1	1	1	1	0.149705	0.134839	0.0229707	0.611602	0.0379938	0.18916	0.0111091	1.57734e-05	0.000370711	0.00166995	0.191799	0.30799
TCONS_00047145	XLOC_011044	Xdh	j	Adolescent and Adult	xanthine dehydrogenase	Cytoplasm	enzyme	0.752776	1.47681	1.30962	1.34937	2.53851	1.66151	4.00322	4.68404	5.96773	6.08432	3.77895	4.29245	1	1	1	0.0211974	0.0978034	1	0.196545	0.0701734	0.917678	0.0366739	1	0.104357	0.0285034	0.00137462	0.00453702	0.191799	0.30799
TCONS_00047229	XLOC_011058	Prkd3	j	---	protein kinase D3	Nucleus	kinase	0.138559	0.0609301	0.767297	0.724059	4.07008	3.44349	3.74012	7.76507	7.25032	6.74746	7.82529	10.0204	1	1	1	1	0.0930725	0.182277	0.0144968	0.00273898	0.0184747	0.211793	0.0636365	0.0109906	2.49568e-07	0.0108348	0.0221625	0.445322	0.574555
TCONS_00047346	XLOC_011079	Haao	j	Adult	3-hydroxyanthranilate 3,4-dioxygenase	Cytoplasm	enzyme	15.9523	27.4758	21.239	31.6057	40.5157	42.9256	45.7653	46.1251	59.9576	50.3793	56.4059	58.5455	0.0137221	0.0265277	0.00328672	0.0177153	0.0294058	0.0143412	0.0253513	0.00598547	0.0149137	0.021723	0.00541758	0.00540937	4.65863e-08	0.00122923	0.00413531	0.191799	0.30799
TCONS_00047392	XLOC_011084	Abcg5	j	---	ATP-binding cassette, sub-family G (WHITE), member 5	Plasma Membrane	transporter	0.0548143	0.417648	0.961278	1.7103	3.08412	5.15004	16.636	11.5364	3.58887	3.13946	1.91227	2.41281	1	1	1	0.0372034	0.01427	0.0408888	0.044276	0.0274758	0.411431	0.151272	0.300491	1	1.32512e-08	0.000689301	0.00267525	0.000546169	0.0106682
TCONS_00047465	XLOC_011098	Mcfd2	j	---	multiple coagulation factor deficiency 2	Cytoplasm	other	3.56758	8.23296	8.31934	13.2557	11.6968	15.1075	14.9381	15.5371	16.0842	18.6393	12.6928	10.721	0.169497	0.0655656	0.0504722	0.0656778	0.184897	0.0649623	0.0391354	0.0161384	0.0540805	0.723316	0.0575102	0.0842126	0.0299635	0.000120677	0.000752807	0.191799	0.30799
TCONS_00047478	XLOC_011102	Calm2	j	Neonatal	calmodulin 1	Nucleus	other	22.2383	23.271	34.5046	35.54	46.7277	31.1394	26.8509	23.532	25.6953	27.329	18.4195	19.1648	0.0253953	0.0323672	0.00833109	0.0333012	0.0269542	0.0974307	0.0123913	0.0214645	0.424176	0.272036	0.196929	0.0342879	0.0181071	0.00747842	0.0167875	0.0529084	0.146435
TCONS_00047479	XLOC_011102	Calm2	j	Neonatal	calmodulin 1	Nucleus	other	6.57007	11.6816	20.1602	16.1285	18.6954	16.6808	10.6319	12.8441	15.5133	14.9069	10.7626	10.0465	1	0.10406	0.209289	0.012836	0.0457121	0.0953956	0.149164	0.147468	0.341007	0.213421	0.221887	0.0276553	0.481568	0.00948461	0.0201084	0.445322	0.574555
TCONS_00047826	XLOC_011261	Riok3	j	Prenatal and Neonatal	RIO kinase 3	Other	kinase	19.8097	10.8372	10.6647	11.0171	10.2542	5.43032	5.83824	4.79797	4.50997	4.23904	3.92123	7.38949	0.233701	0.0406456	0.138614	0.00877312	0.0472885	0.255417	0.00750909	0.502299	1	0.651111	1	0.0249459	0.00343033	0.000723548	0.00277651	0.191799	0.30799
TCONS_00047912	XLOC_011281	Dsg2	j	Adolescent and Adult	desmoglein 2	Plasma Membrane	other	2.16192	2.24185	8.26965	8.22807	10.2317	13.8792	12.1415	13.2772	9.25625	8.92839	11.1985	14.6852	0.0398839	0.283017	0.0383758	0.114379	0.0652305	0.128344	0.234565	0.0189529	0.0673883	0.432929	0.0584706	0.0520125	0.00128845	5.59475e-05	0.000435696	0.727977	0.78603
TCONS_00048083	XLOC_011310	Bin1	j	Prenatal and Neonatal	bridging integrator 1	Nucleus	other	5.10228	3.32813	3.4248	4.83414	5.90349	4.07663	2.18742	1.94491	2.10854	2.70926	2.22014	2.10415	0.0178303	0.390826	0.099549	0.00974161	0.0536451	0.0434268	0.0331051	0.0131396	0.0370491	0.0252798	0.341229	0.0618523	0.0239847	0.00865869	0.0188435	0.00816742	0.0358434
TCONS_00048089	XLOC_011310	Bin1	j	Prenatal and Neonatal	bridging integrator 1	Nucleus	other	2.70936	4.026	4.36922	5.09001	5.42569	3.27178	1.97125	1.74767	1.9955	1.51391	1.46894	2.45559	0.0132975	0.120612	0.162555	0.0322467	0.0450926	0.0962118	0.0381289	0.465809	0.0954968	1	1	1	0.0481307	0.00064637	0.00254595	0.0529084	0.146435
TCONS_00048264	XLOC_011341	Slc35a4	j	Prenatal and Neonatal	solute carrier family 35, member A4	Other	transporter	10.1257	9.28347	5.47912	5.10623	3.40865	2.93848	1.40715	1.73986	1.58015	1.63133	0.88548	0.763221	0.0263169	0.0412309	0.476881	0.0333418	0.423661	0.182683	1	0.565811	1	0.171118	1	1	1.7421e-05	1.81695e-13	1.00693e-11	0.00816742	0.0358434
TCONS_00048668	XLOC_011443	Isoc1	j	---	isochorismatase domain containing 1	Cytoplasm	enzyme	1.3495	2.63948	3.34418	3.29691	3.83124	5.24299	5.56995	7.34985	7.3305	8.19073	7.62771	9.31161	0.642861	0.153733	0.0309143	0.679957	0.181691	0.149785	0.31837	0.0673958	0.114566	0.0584277	0.0185555	0.038522	0.00344047	0.000284193	0.00138218	0.727977	0.78603
TCONS_00049024	XLOC_011499	Mbd2	j	Prenatal and Neonatal	methyl-CpG binding domain protein 2	Nucleus	transcription regulator	24.5666	14.9266	19.6981	18.4249	18.146	10.7573	10.6353	10.3722	8.25123	9.14232	8.45264	12.8399	0.0193603	0.114713	0.0219038	0.106529	0.0503469	0.123781	0.124693	0.129214	0.061883	0.0777352	0.199814	0.010848	0.004003	0.00880576	0.0190592	0.727977	0.78603
TCONS_00049073	XLOC_011512	Dym	j	Prenatal and Neonatal	dymeclin	Cytoplasm	other	7.16924	2.40476	4.43909	1.97338	1.74332	1.88756	1.31499	1.89094	3.71799	7.42438	4.6591	1.67601	0.343694	1	1	1	0.041135	1	1	1	1	1	1	0.653355	0.334191	0.0230141	0.0406241	0.445322	0.574555
TCONS_00049198	XLOC_011542	Cyb5	j	Adolescent and Adult	cytochrome b5 type A (microsomal)	Cytoplasm	enzyme	15.8688	2.26607	4.3569	5.62164	2.10274	2.20907	5.65159e-05	6.1335e-05	6.27196e-05	7.83794e-05	9.34752e-05	0.000130409	0.588901	1	1	0.00979628	1	1	1	1	1	1	1	1	5.87442e-06	0.0239935	0.0417957	0.191799	0.30799
TCONS_00049199	XLOC_011542	Cyb5	j	Adolescent and Adult	cytochrome b5 type A (microsomal)	Cytoplasm	enzyme	17.2561	5.14446	2.14002	8.27972	1.61199	0.304367	0.0752367	0.190681	0.338244	0.033666	0.331929	0.12138	0.512198	0.559935	1	0.0403338	1	1	1	1	1	1	1	1	3.31519e-07	0.00872704	0.0189576	0.00816742	0.0358434
TCONS_00049200	XLOC_011542	Cyb5	j	Adolescent and Adult	cytochrome b5 type A (microsomal)	Cytoplasm	enzyme	29.0109	31.8285	72.9451	56.692	60.7597	54.8294	54.0476	57.4463	55.0965	49.9271	47.6865	48.2582	0.121018	0.0391137	0.0423525	0.0156375	0.0137855	0.186939	0.0585447	0.0607791	0.0092931	0.00875513	0.0136831	0.0252012	0.00576316	0.0233812	0.0410576	0.445322	0.574555
TCONS_00049349	XLOC_011568	Usp14	j	Prenatal and Neonatal	ubiquitin specific peptidase 14 (tRNA-guanine transglycosylase)	Cytoplasm	peptidase	9.55125	3.06946	4.21649	4.62732	4.21055	2.1512	2.34961	1.81514	1.86252	2.32743	1.8329	3.07818	0.108428	0.411835	0.104456	0.12027	0.0330695	0.345249	0.181696	0.419108	1	0.963188	1	0.405886	0.0177687	0.0197372	0.0356857	0.191799	0.30799
TCONS_00049648	XLOC_011623	Nrep	j	---	neuronal regeneration related protein	Cytoplasm	other	1.85878	2.49904	3.40096	4.78208	5.02126	6.10818	3.7026	3.43044	3.96011	5.0951	2.75865	0.799959	1	0.0354557	0.696539	0.0187155	0.591052	1	1	0.489657	1	0.22151	1	1	1	0.00056922	0.00230989	0.00816742	0.0358434
TCONS_00049682	XLOC_011626	Reep5	j	Prenatal and Neonatal	receptor accessory protein 5	Extracellular Space	transporter	63.0856	53.2091	35.3684	46.7527	40.2924	15.8864	9.80129	6.83172	11.2294	11.536	8.26127	8.91628	0.0147451	0.0188037	0.020187	0.0162033	0.0230596	0.0398041	0.0783672	0.0204785	0.0613137	0.153528	0.0326527	0.0148901	6.02251e-12	1.84713e-05	0.000205687	0.00816742	0.0358434
TCONS_00049754	XLOC_011639	Sil1	j	Adolescent and Adult	SIL1 nucleotide exchange factor	Cytoplasm	transporter	2.56227	9.89851	12.5938	23.6277	24.1263	29.4654	24.7873	24.6531	32.2951	32.54	29.4871	26.7904	1	0.72863	0.185748	0.015225	0.139537	0.0176108	0.0328056	0.0394769	0.0369749	0.24701	0.0221645	0.108956	0.00010728	9.31651e-06	0.000120659	0.191799	0.30799
TCONS_00049773	XLOC_011644	Ecscr	j	Neonatal	endothelial cell surface expressed chemotaxis and apoptosis regulator	Other	other	2.37463	3.24217	4.38116	4.43987	5.30634	3.84446	2.60038	2.18669	1.80186	1.59007	1.09762	1.52358	0.0170029	0.0298067	0.0350539	0.013188	0.0252136	0.0372702	0.0879313	0.0291905	0.284161	1	1	0.300264	0.00141415	0.000241632	0.00122856	0.000546169	0.0106682
TCONS_00049800	XLOC_011649	Pfdn1	j	Neonatal	prefoldin subunit 1	Cytoplasm	transcription regulator	72.9994	38.3395	44.188	54.489	61.3661	44.0302	34.5501	23.8538	25.3134	21.1643	23.7426	26.0931	0.0209829	0.0567966	0.00253731	0.00321205	0.0042367	0.0573282	0.0358234	0.0644601	0.0520972	0.0191359	0.00741865	0.00113317	1.00868e-07	0.0232167	0.0408608	0.191799	0.30799
TCONS_00049819	XLOC_011661	Diap1	j	---	diaphanous-related formin 1	Plasma Membrane	other	5.87382	5.11086	8.89291	10.8766	12.4156	10.8134	8.69485	8.67049	6.41774	4.37284	4.90522	6.28682	0.099932	0.056092	0.111691	0.0119046	0.00607246	0.0700718	0.0230815	0.00813168	0.040044	0.616604	1	0.00765234	0.0488315	4.031e-05	0.000346782	0.191799	0.30799
TCONS_00049889	XLOC_011668	Gnpda1	j	Prenatal and Neonatal	glucosamine-6-phosphate deaminase 1	Cytoplasm	enzyme	4.73646	3.33906	3.78222	5.29358	5.08736	3.45791	2.77653	2.29353	2.22942	2.98331	3.28427	3.54896	0.00633437	0.0406456	0.0278461	0.0073481	0.0541546	0.0348699	0.0811332	0.300267	0.135587	0.0485594	0.0295754	0.0571273	0.201057	0.00182497	0.00567003	0.00816742	0.0358434
TCONS_00049899	XLOC_011670	Fgf1	j	Adolescent and Adult	fibroblast growth factor 1 (acidic)	Extracellular Space	growth factor	2.25558e-10	0.488461	0.788016	1.8383	3.62596	5.24115	4.58668	2.39742	0.30577	0.681993	1.21893	1.52116	1	1	1	0.54913	0.0206975	0.110161	0.463554	0.127282	1	1	1	1	0.000128014	6.95226e-07	1.56295e-05	0.000546169	0.0106682
TCONS_00049923	XLOC_011677	Lars	j	Prenatal and Neonatal	leucyl-tRNA synthetase	Cytoplasm	enzyme	7.1954	5.02232	3.26975	3.04734	2.36099	1.85188	1.48693	1.76858	3.33082	4.78636	2.38938	1.81495	1	0.0380084	1	1	0.829276	1	1	1	1	0.918023	1	1	0.830843	2.60365e-05	0.000258521	0.000546169	0.0106682
TCONS_00049929	XLOC_011677	Lars	j	Prenatal and Neonatal	leucyl-tRNA synthetase	Cytoplasm	enzyme	6.4877	3.90774	4.80702	3.77318	4.14372	2.38135	2.14534	2.25722	2.88137	2.72022	2.33296	2.41203	0.369797	0.0817514	0.0428476	0.0335586	0.102885	1	0.0562819	0.067764	1	0.286944	1	0.340305	0.481601	0.00488571	0.0121404	0.191799	0.30799
TCONS_00050020	XLOC_011700	Cdo1	j	Adolescent and Adult	cysteine dioxygenase type 1	Cytoplasm	enzyme	0.185556	22.9174	35.5485	22.4074	32.63	57.1277	76.2431	195.938	121.172	147.546	119.5	103.378	1	0.216893	0.0971046	0.0325162	0.147884	0.110777	0.310947	0.100396	0.580753	0.492273	0.0415323	0.218546	2.62089e-10	0.00918363	0.0196274	0.191799	0.30799
TCONS_00050070	XLOC_011714	Aldh7a1	j	Adult	aldehyde dehydrogenase 7 family, member A1	Cytoplasm	enzyme	2.79621	3.69341	4.36129	5.01855	5.71987	6.44764	6.9509	9.07743	13.5718	14.4178	13.2786	12.0507	0.338343	0.0430583	0.445184	0.0109043	0.0496977	0.235365	0.0328618	0.0577894	0.842376	0.06896	0.213765	0.0341974	0.00254741	0.000667804	0.0026131	0.00816742	0.0358434
TCONS_00050079	XLOC_011715	2014-03-03	j	Prenatal and Neonatal				53.229	15.5698	6.71277	9.44401	6.10346	1.96968	0.885304	0.773229	0.608174	0.533393	0.40177	0.362719	0.00204177	0.0357723	0.0121268	0.00469717	0.0476083	0.0475784	1	1	1	1	1	1	0	0.000489552	0.00207212	0.00816742	0.0358434
TCONS_00050131	XLOC_011723	Smim3	j	---	small integral membrane protein 3	Other	ion channel	5.03108	3.90435	3.62051	2.44366	1.58158	0.79171	0.262894	0.22895	0.206325	0.228571	0.178334	0.132993	0.0139317	0.0430583	0.0114941	0.0525753	0.0758209	1	1	1	1	1	1	1	6.2378e-09	0	0	8.54694e-06	0.000885538
TCONS_00050163	XLOC_011726	Ndst1	j	---	N-deacetylase/N-sulfotransferase (heparan glucosaminyl) 1	Cytoplasm	enzyme	1.15781	0.945188	0.938186	3.09756	3.66706	3.07448	4.25978	3.56508	3.52256	2.43529	4.30514	5.74015	1	1	1	0.118663	0.259331	0.63825	0.0256552	0.9885	1	1	0.946128	0.088203	0.218088	0.00414989	0.0107026	0.191799	0.30799
TCONS_00050347	XLOC_011752	Fech	j	Prenatal and Neonatal	ferrochelatase	Cytoplasm	enzyme	94.6625	83.0524	34.1041	49.0402	42.0443	22.7862	19.3908	20.7042	16.4506	13.5175	18.1045	22.7772	1	0.0087792	0.347575	0.203782	0.0223994	0.0842593	0.14502	0.14664	0.431073	0.565236	0.486304	0.0301028	2.77905e-06	0.000135857	0.000821693	0.00816742	0.0358434
TCONS_00050350	XLOC_011752	Fech	j	Prenatal and Neonatal	ferrochelatase	Cytoplasm	enzyme	107.529	79.605	38.1342	40.7349	30.53	12.5181	7.29563	11.0675	9.96247	15.1981	9.79674	9.28336	0.0423517	0.120149	0.0555456	0.0313837	0.0181097	0.188054	0.0119387	0.172928	0.259637	0.345084	0.465907	0.0875078	2.50227e-11	2.11611e-10	1.02912e-08	0.00816742	0.0358434
TCONS_00050378	XLOC_011758	Lman1	j	---	lectin, mannose-binding, 1	Cytoplasm	other	1.21759	1.38819	4.1742	3.53874	5.30852	4.5395	6.17083	6.1038	4.68333	5.55564	5.33446	7.40937	1	1	0.114738	0.539249	0.166536	0.434676	0.283821	0.143602	0.24741	1	0.0414712	0.153176	0.16132	0.00654786	0.015223	0.91789	0.938769
TCONS_00050387	XLOC_011758	Lman1	j	---	lectin, mannose-binding, 1	Cytoplasm	other	0.528368	3.18712	5.4821	2.39746	3.21081	6.87737	5.35044	8.20203	14.1288	14.1505	10.8174	9.68298	1	0.232309	0.545942	0.407577	1	1	0.957312	0.0480333	0.537206	0.0840467	0.842803	0.0850627	0.00212827	0.00563949	0.0135884	0.191799	0.30799
TCONS_00050876	XLOC_011908	Mrpl21	j	---	mitochondrial ribosomal protein L21	Cytoplasm	other	6.13619	3.32697	3.30068	3.17486	4.02361	2.30448	2.38515	2.07511	3.3135	3.54045	3.0639	3.40682	0.0256546	0.08943	0.0844844	0.0079968	0.0573857	0.102455	0.101995	0.041401	0.313702	0.232125	0.294295	0.0396518	0.455431	0.0111702	0.0226594	0.727977	0.78603
TCONS_00050927	XLOC_011918	Acy3	j	Adolescent and Adult	aspartoacylase (aminocyclase) 3	Other	enzyme	4.22504	4.07525	7.84696	11.2167	15.7117	22.4096	27.4805	25.9821	23.0199	21.3943	25.6217	22.7704	0.0152263	0.125193	0.0943195	0.00367081	0.0588951	0.0209069	0.115562	0.0308518	0.0165201	0.029569	0.0159319	0.010799	2.77602e-07	0	0	0.000546169	0.0106682
TCONS_00050929	XLOC_011918	Acy3	j	Adolescent and Adult	aspartoacylase (aminocyclase) 3	Other	enzyme	1.34039	0.551893	2.25962	4.16445	4.39658	6.7109	5.2573	8.51874	8.92711	5.4501	5.04112	5.92987	0.381487	1	0.315314	0.0386971	0.0106859	0.0335333	0.204326	0.0350564	0.860043	0.373429	0.0620951	0.0831237	0.00348963	0.000106021	0.000691341	0.0529084	0.146435
TCONS_00050958	XLOC_011927	Coro1b	j	Neonatal	coronin, actin binding protein, 1B	Cytoplasm	other	4.79315	5.95141	4.64684	5.46086	5.36074	3.29221	2.41098	3.20767	3.07161	2.40821	2.20873	2.51307	0.00659387	0.0767577	0.147962	0.0496516	0.0166542	0.256511	0.0100253	0.0190157	0.0230096	0.74727	0.0141175	0.165617	0.0813896	0.0231358	0.0408088	0.445322	0.574555
TCONS_00050982	XLOC_011935	Pcx	j	---	pyruvate carboxylase	Cytoplasm	enzyme	27.8738	110.204	114.047	99.9323	79.707	76.6462	56.7667	53.3703	61.2645	58.6431	52.7202	43.1146	0.161195	0.00664648	0.0314045	0.0125735	0.0287127	0.0215653	0.00430841	0.00970536	0.140591	0.0377601	0.0333557	0.0292617	1.29451e-07	0.0299211	0.0493099	0.0529084	0.146435
TCONS_00050999	XLOC_011939	Ctsf	j	Adolescent and Adult	cathepsin F	Cytoplasm	peptidase	1.64388	2.97289	5.72593	5.2375	3.73147	6.97065	9.13098	10.9857	8.81181	11.2469	11.0673	8.92923	0.609311	0.562419	0.023613	0.107253	0.0693866	0.0179726	0.00151265	0.0142151	0.108369	0.120109	0.0148644	0.00535303	9.72437e-05	0.00225949	0.0065985	0.191799	0.30799
TCONS_00051000	XLOC_011939	Ctsf	j	Adolescent and Adult	cathepsin F	Cytoplasm	peptidase	17.171	12.0713	10.4463	13.4108	9.96099	1.22859	0.19665	1.05876	2.999	5.18774	2.25481	0.797693	0.0268536	0.0878247	0.08712	0.0021275	0.106467	1	1	1	1	1	1	1	2.40465e-05	2.8669e-05	0.000273273	0.00816742	0.0358434
TCONS_00051065	XLOC_011956	Fibp	j	---	fibroblast growth factor (acidic) intracellular binding protein	Nucleus	other	2.21386	3.37687	4.74657	5.0926	6.73783	4.52536	3.66122	3.00915	3.83851	5.23349	3.40811	3.83301	0.363104	0.0161744	0.363257	0.00878601	0.0189015	0.179023	0.345219	0.244838	1	1	1	0.649164	1	0.00830383	0.018221	0.0529084	0.146435
TCONS_00051073	XLOC_011958	Cfl1	j	Prenatal and Neonatal	cofilin 1 (non-muscle)	Nucleus	other	410.445	288.478	317.919	302.525	273.021	163.72	111.356	107.07	153.944	132.057	115.802	115.35	0.0159676	0.027997	0.00796471	0.00709802	0.0161713	0.0175315	0.0171615	0.022043	0.0374317	0.134682	0.00697753	0.00342934	2.22092e-13	3.02084e-05	0.000284532	0.191799	0.30799
TCONS_00051189	XLOC_011988	Rasgrp2	j	Prenatal and Neonatal	RAS guanyl releasing protein 2 (calcium and DAG-regulated)	Cytoplasm	other	12.8122	13.6219	12.4294	11.6238	11.7671	5.72269	2.35267	2.46304	2.39418	2.41224	2.06176	2.93014	0.0448154	0.0208793	0.00624257	0.0155742	0.0341516	0.019558	0.511732	0.0600222	0.0651315	0.0239444	0.229186	0.010159	1.45821e-08	8.27337e-07	1.76747e-05	0.0529084	0.146435
TCONS_00051206	XLOC_011991	Bad	j	---	BCL2-associated agonist of cell death	Cytoplasm	other	17.896	14.4497	17.5695	17.8697	18.8577	14.8936	11.3402	10.3074	12.0121	13.2778	9.11251	8.49013	0.0224092	0.0365652	0.0113418	0.0183518	0.0397163	0.0225055	0.0411615	0.00995262	0.19889	0.0317216	0.13946	0.0220524	0.03358	0.0290723	0.0484809	0.191799	0.30799
TCONS_00051209	XLOC_011992	Ppp1r14b	j	Prenatal and Neonatal	protein phosphatase 1, regulatory (inhibitor) subunit 14B	Cytoplasm	phosphatase	31.642	12.6942	9.26805	9.71242	7.35703	3.51438	4.11245	2.65303	4.6301	5.72738	2.87698	3.809	0.0142361	0.074403	0.960854	0.0160284	0.0795507	0.735329	1	0.0207536	0.190292	0.450817	1	0.143911	2.21613e-06	0.000294244	0.00140518	0.191799	0.30799
TCONS_00051210	XLOC_011992	Ppp1r14b	j	Prenatal and Neonatal	protein phosphatase 1, regulatory (inhibitor) subunit 14B	Cytoplasm	phosphatase	0.000986137	4.90689	9.09772	6.61313	8.78114	5.29934	4.01898	4.47441	3.50676	4.07979	2.35997	1.80424	1	1	0.221237	0.156936	0.060424	1	1	0.0153278	0.539355	0.469763	1	1	0.0482942	0.00669801	0.0154216	0.91789	0.938769
TCONS_00051214	XLOC_011994	Macrod1	j	Adolescent and Adult	MACRO domain containing 1	Cytoplasm	enzyme	2.57225	6.73588	5.48297	5.12137	3.79277	9.71046	17.8128	24.4478	16.8813	21.3211	21.9713	20.5538	0.161978	0.251062	0.0287096	0.0190776	0.00884838	0.0152139	0.0146905	0.0122766	0.354398	0.0728777	0.074629	0.00607401	2.03724e-07	0.00232239	0.00672449	0.191799	0.30799
TCONS_00051235	XLOC_012003	Pla2g16	j	Prenatal and Neonatal	phospholipase A2, group XVI	Nucleus	enzyme	56.1593	23.7481	19.014	28.665	22.7756	13.1505	12.7365	11.8072	13.7115	11.1311	6.04559	4.84662	0.0112847	0.0115752	0.0129614	0.00501409	0.0106296	0.00447189	0.0040127	0.0147977	0.0348577	0.0360379	0.032993	0.0438294	5.20888e-12	0.00911101	0.0195072	0.191799	0.30799
TCONS_00051312	XLOC_012021	B3gat3	j	---	beta-1,3-glucuronyltransferase 3 (glucuronosyltransferase I)	Cytoplasm	enzyme	5.07044	4.67112	3.78103	4.56448	4.19829	3.21776	2.95109	2.62125	3.73231	4.23916	3.5483	3.45209	0.375201	0.457699	0.0140292	0.0301103	0.0350429	0.0998585	0.0236558	0.052666	0.108062	0.0424272	0.00956656	0.00567529	1	0.0017748	0.00554306	0.191799	0.30799
TCONS_00051316	XLOC_012023	Mta2	j	Prenatal and Neonatal	metastasis associated 1 family, member 2	Nucleus	transcription regulator	18.5903	17.5299	16.6172	14.018	12.5023	9.76977	6.95525	7.41506	7.38406	5.43625	6.11095	6.06414	0.096649	0.0270413	0.00815915	0.024365	0.0315355	0.0199483	0.103878	0.143431	0.0377524	0.038093	0.0171921	0.0220913	8.69762e-05	0	0	0.00816742	0.0358434
TCONS_00051343	XLOC_012030	Rab3il1	j	Prenatal and Neonatal	RAB3A interacting protein (rabin3)-like 1	Other	other	17.8734	6.89615	1.99141	5.11689	3.08182	0.249488	3.30224e-32	1.01872e-23	1.1653e-40	8.6258e-33	1.32148e-52	1.38821e-72	0.00924279	0.12503	0.158102	0.0141203	0.126666	1	1	1	1	1	1	1	1.78376e-12	0.000310232	0.00145242	0.00816742	0.0358434
TCONS_00051410	XLOC_012038	Vps37c	j	Prenatal and Neonatal	vacuolar protein sorting 37 homolog C (S. cerevisiae)	Cytoplasm	other	4.50345	4.58828	4.79605	5.32751	4.70047	3.03605	2.56232	2.46863	2.16876	1.74626	1.95605	2.34019	0.0467396	0.0413157	0.0376906	0.00524839	0.035629	0.0205023	0.035289	0.116023	0.010416	0.631006	0.394268	0.0367646	0.00970435	9.34315e-05	0.000630729	0.0529084	0.146435
TCONS_00051498	XLOC_012065	Glyat	j	Adult	glycine-N-acyltransferase	Cytoplasm	enzyme	0.136436	0.361925	3.1649	13.5125	22.5121	33.8419	38.3008	49.2335	83.6292	122.131	95.0566	91.0307	1	1	0.0284313	0.0170984	0.0291703	0.0676247	0.00459629	0.00873076	0.16752	0.220633	0.105132	0.0198937	8.02364e-13	0.00760468	0.0169522	0.0529084	0.146435
TCONS_00051572	XLOC_012105	D030056L22Rik	j	Prenatal and Neonatal	chromosome 9 open reading frame 40	Other	other	8.41891	4.5694	4.24681	4.90967	5.85507	2.16722	1.72124	1.43865	1.27483	1.38389	1.22108	1.71341	0.00989028	0.0309391	0.0271452	0.012611	0.0587735	0.191854	1	1	1	0.188319	0.783061	0.274472	2.70702e-05	0.00297704	0.0082684	0.00816742	0.0358434
TCONS_00051786	XLOC_012149	Mbl2	j	Adolescent and Adult	mannose-binding lectin (protein C) 2, soluble	Extracellular Space	other	0.33583	6.2948	6.35078	15.8642	22.0988	31.4783	28.3297	30.7494	33.1798	27.8196	26.4936	28.2363	1	0.0923664	0.0518465	0.00524839	0.0224888	0.0144113	0.0112448	0.0115641	0.00742498	0.0421543	0.0293578	0.0338315	2.87143e-10	0	0	0.191799	0.30799
TCONS_00051818	XLOC_012155	Papss2	j	Adolescent and Adult	3'-phosphoadenosine 5'-phosphosulfate synthase 2	Cytoplasm	enzyme	0.400581	0.333108	2.91282	1.24735	1.2857	4.99179	11.7048	7.22833	7.0681	2.61237	5.74285	8.40781	1	1	1	1	0.974483	0.630482	0.0348431	0.0623431	0.97211	1	1	0.0210883	0.000438114	0.00915713	0.0195884	0.191799	0.30799
TCONS_00052026	XLOC_012196	Cyp2c29	j	Adult	cytochrome P450, family 2, subfamily C, polypeptide 8	Cytoplasm	enzyme	0.0147451	0.013397	0.0170829	3.01124e-05	1.50455e-11	0.120429	2.40787	5.54358	9.52122	10.5567	9.0151	8.35572	1	1	1	1	1	1	0.813549	0.0697073	0.0634319	0.0421543	0.0403951	0.148678	3.63331e-10	0.000327637	0.00151899	0.000546169	0.0106682
TCONS_00052035	XLOC_012199	Cyp2c50	j	Adult	cytochrome P450, family 2, subfamily C, polypeptide 18	Cytoplasm	enzyme	1.45923e-19	4.85844e-24	0.145692	0.105053	0.289526	0.585979	1.48494	4.0557	5.45171	4.41164	3.81419	4.68714	1	1	1	1	1	1	1	0.29262	0.0251691	0.403682	0.0563683	0.501306	1	0.00018147	0.00099641	0.0529084	0.146435
TCONS_00052179	XLOC_012239	Sema4g	j	Adolescent and Adult	sema domain, immunoglobulin domain (Ig), transmembrane domain (TM) and short cytoplasmic domain, (semaphorin) 4G	Plasma Membrane	other	3.98094	3.66224	4.83548	5.77274	7.66997	10.8444	10.561	9.48485	12.1327	13.2002	11.9674	11.7707	0.0204612	0.0600772	0.0963657	0.0225335	0.00308761	0.0257353	0.0137102	0.0253902	0.0617444	0.0459721	0.0243464	0.0286347	0.000114135	5.01749e-05	0.000403942	0.0529084	0.146435
TCONS_00052426	XLOC_012281	Mxi1	j	Prenatal and Neonatal	MAX interactor 1	Nucleus	other	9.43254	4.44196	5.62639	5.96006	3.99791	2.19146	2.10026	2.25605	1.66818	2.15174	2.01197	2.7366	0.0603369	0.0553817	0.0260053	0.0870113	0.119592	0.0693411	0.31885	0.0234433	0.0517816	0.0726746	0.0415411	0.0220043	0.000160505	0.00188188	0.00579233	0.191799	0.30799
TCONS_00052484	XLOC_012292	Vti1a	j	---	vesicle transport through interaction with t-SNAREs 1A	Plasma Membrane	transporter	5.06989	3.83686	6.17348	4.01164	4.19168	2.27047	2.27825	1.74195	1.38003	2.12902	1.39473	2.11658	0.039624	0.560805	0.017561	0.0032925	0.0176611	0.0377859	0.0274604	0.511691	1	0.246856	1	0.490884	0.0112362	0.0238823	0.0416747	0.727977	0.78603
TCONS_00052526	XLOC_012296	Habp2	j	Neonatal and Adolescent	hyaluronan binding protein 2	Extracellular Space	peptidase	3.9967	6.74684	6.31144	12.1658	14.6921	19.5976	16.8181	16.7124	12.5367	5.17853	9.04139	7.60262	0.945491	0.0515595	0.0801463	0.0204903	0.0120043	0.314081	0.0362013	0.0910622	0.978997	1	0.95842	0.0804788	0.0104469	4.03631e-06	6.20551e-05	0.727977	0.78603
TCONS_00052528	XLOC_012296	Habp2	j	Neonatal and Adolescent	hyaluronan binding protein 2	Extracellular Space	peptidase	1.95739	2.72535	2.05621	3.18694	3.42376	5.9779	5.1899	4.7392	6.42363	8.41077	5.77135	5.13643	0.838492	0.0949919	0.0813756	0.642218	0.0267698	1	0.118199	0.0837364	1	0.0779887	1	0.0610477	0.367181	0.00844862	0.018476	0.191799	0.30799
TCONS_00052640	XLOC_012328	Lrp5	j	Neonatal and Adolescent	low density lipoprotein receptor-related protein 5	Plasma Membrane	transmembrane receptor	1.38549	2.06332	4.42174	6.52777	4.92115	6.22003	3.496	4.21288	2.12052	1.82319	2.06313	2.2804	0.360807	1	0.018506	0.0240104	0.899748	0.149157	0.553763	0.0431776	1	1	0.411698	0.151941	0.0859827	0.00169548	0.00534434	0.445322	0.574555
TCONS_00052641	XLOC_012328	Lrp5	j	Neonatal and Adolescent	low density lipoprotein receptor-related protein 5	Plasma Membrane	transmembrane receptor	2.19327	4.97033	6.17226	8.30731	7.67595	7.51244	7.75127	5.29493	4.56155	3.1621	4.49633	5.06454	1	0.256793	0.305314	0.0398693	0.0241963	0.371732	0.297958	0.131529	0.4718	1	0.890802	0.00323272	0.516324	5.48715e-05	0.000431547	0.0529084	0.146435
TCONS_00052644	XLOC_012328	Lrp5	j	Neonatal and Adolescent	low density lipoprotein receptor-related protein 5	Plasma Membrane	transmembrane receptor	5.23519	6.60381	7.33332	12.108	11.5842	8.8612	6.23844	7.08972	5.76455	3.87568	4.28759	4.99713	0.112359	0.260234	0.300415	0.0201068	0.0292232	0.29686	0.163884	0.0461834	0.0953556	1	0.0981012	0.0154886	0.133227	0.00111923	0.00385982	0.0529084	0.146435
TCONS_00052679	XLOC_012335	BC021614	j	Neonatal	cDNA sequence BC021614	Other	other	25.2148	41.7638	13.9987	46.832	61.8375	51.3021	23.436	9.82554	7.1638	4.55988	3.70672	2.66208	0.00354099	0.0182153	0.0191284	0.0278466	0.0552732	0.0371469	0.0386647	0.0057375	0.0370197	0.18853	0.0473799	0.104993	4.89651e-12	0.0221865	0.039426	0.0529084	0.146435
TCONS_00052751	XLOC_012345	Adrbk1	j	Prenatal and Neonatal	adrenergic, beta, receptor kinase 1	Cytoplasm	kinase	24.3197	22.5249	17.3845	20.5325	18.2327	8.32716	6.3561	4.64134	5.30636	4.47328	3.6857	4.61159	0.00953095	0.122649	0.0111846	0.0662733	0.137438	0.0713247	0.0664314	0.0314974	0.105464	0.746801	0.10153	0.0909735	5.36427e-07	1.31429e-05	0.000158982	0.00816742	0.0358434
TCONS_00052847	XLOC_012366	Sf3b2	j	Prenatal and Neonatal	splicing factor 3b, subunit 2	Nucleus	other	22.8138	17.3075	17.3744	12.2156	13.0548	12.3034	8.49471	12.3488	12.6388	15.9497	11.8398	8.14226	0.175173	0.031406	0.123432	0.0868468	0.0273304	0.500325	0.0164912	0.0505945	1	0.610449	0.596259	0.119346	0.492995	0.00111155	0.00384446	0.445322	0.574555
TCONS_00052861	XLOC_012370	Drap1	j	Prenatal and Neonatal	DR1-associated protein 1 (negative cofactor 2 alpha)	Nucleus	transcription regulator	33.4238	36.8808	28.868	30.6514	36.3741	30.6963	21.9561	22.2571	26.1922	29.275	26.8553	26.4605	0.0383194	0.0192623	0.0158605	0.00426145	0.0359001	0.0143412	0.0377962	0.035505	0.0326918	0.0830083	0.0413376	0.00806472	0.242027	0.02193	0.0390869	0.445322	0.574555
TCONS_00052891	XLOC_012378	Sipa1	j	Prenatal and Neonatal	signal-induced proliferation-associated 1	Cytoplasm	other	6.96826	4.04557	4.74911	3.12159	2.87114	2.18962	1.00256	1.30303	1.03858	1.30408	0.924834	0.699237	0.226542	0.0285795	0.0483673	0.0479375	0.309537	0.741083	1	0.182351	1	1	1	1	0.000548484	0.000127841	0.000785168	0.00816742	0.0358434
TCONS_00052905	XLOC_012381	Ehbp1l1	j	Prenatal and Neonatal	EH domain binding protein 1-like 1	Cytoplasm	other	9.23087	4.04788	1.85561	2.80253	1.61286	0.232356	0.14035	0.14985	0.048383	0.0657025	0.061349	0.000314988	0.0274496	0.20816	0.294155	0.0251718	0.0132634	1	1	1	1	1	1	1	4.90011e-09	5.54177e-05	0.000434409	0.00816742	0.0358434
TCONS_00052985	XLOC_012396	Sac3d1	j	Prenatal and Neonatal	SAC3 domain containing 1	Nucleus	other	5.28357	5.18055	5.50645	4.24237	5.38195	3.38896	2.44866	2.41211	2.8569	3.75536	2.23933	1.95288	0.835679	0.0456705	0.0307777	0.0455592	0.162848	0.0498398	0.19277	0.185667	0.123661	0.132482	0.0196371	0.560663	0.329525	0.0167564	0.031318	0.445322	0.574555
TCONS_00053025	XLOC_012405	Prdx5	j	---	peroxiredoxin 5	Cytoplasm	enzyme	81.4153	179.479	158.275	144.115	136.697	109.18	102.984	122.089	179.428	228.998	204.52	182.896	0.0844062	0.01073	0.0185146	0.0283115	0.0361893	0.0364092	0.0272995	0.0189529	0.289428	0.108914	0.103249	0.0171499	7.95309e-06	0.0248413	0.0429896	0.00816742	0.0358434
TCONS_00053033	XLOC_012405	Prdx5	j	---	peroxiredoxin 5	Cytoplasm	enzyme	11.2474	11.0996	13.2106	13.2829	12.6273	9.16004	8.62049	8.52851	10.089	10.8228	10.398	10.0073	0.0345358	0.0312133	0.0237101	0.0792163	0.0210886	0.0705869	0.0485482	0.0179217	0.147618	0.0366277	0.166103	0.0616508	1	0.000436545	0.00188117	0.00816742	0.0358434
TCONS_00053094	XLOC_012414	Fermt3	j	Prenatal and Neonatal	fermitin family member 3	Cytoplasm	enzyme	13.8711	9.8613	9.24579	8.94055	5.45838	2.25567	0.689434	0.712612	0.641108	0.389905	0.271866	0.250234	0.701702	0.240613	0.0232845	0.459262	0.0614632	0.0549218	1	1	1	1	1	1	3.24889e-06	0	0	0.00816742	0.0358434
TCONS_00053105	XLOC_012418	Cox8a	j	Prenatal and Neonatal	cytochrome c oxidase subunit VIIIA (ubiquitous)	Cytoplasm	enzyme	274.174	354.404	246.641	218.86	238.351	195.849	166.517	185.295	239.671	208.146	213.546	180.276	0.312486	0.0343139	0.0264521	0.0161945	0.0284969	0.00949871	0.149943	0.143431	0.134888	0.688942	0.0562076	0.0798413	0.00198519	0.0225793	0.0399552	0.727977	0.78603
TCONS_00053162	XLOC_012429	Slc22a30	j	---	solute carrier family 22 (organic anion transporter), member 9	Other	other	1.22472e-27	0	2.29551e-05	1.43685e-07	0.0799603	0.130489	0.088612	0.262856	3.9939	12.0511	11.832	14.6594	1	1	1	1	1	1	1	1	0.0441658	0.299285	0.0359014	0.0996924	1	0.0165946	0.031106	0.000546169	0.0106682
TCONS_00053215	XLOC_012446	Fads2	j	---	fatty acid desaturase 2	Plasma Membrane	enzyme	66.6107	143.25	154.538	222.467	354.834	366.109	229.952	119.462	249.806	219.962	155.874	165.149	0.015533	0.18847	0.00288934	0.0103317	0.0104042	0.00908649	0.00996083	0.00311728	0.0266059	0.0529938	0.0136495	0.107748	2.20447e-11	0.00123003	0.00413531	0.0529084	0.146435
TCONS_00053217	XLOC_012446	Fads2	j	---	fatty acid desaturase 2	Plasma Membrane	enzyme	11.0518	40.7627	56.0451	65.1806	123.692	132.024	65.008	42.393	92.2553	79.166	57.9839	45.291	0.0500084	0.407624	0.016737	0.0140143	0.0366817	0.0280933	0.0538428	0.0142648	0.0590741	0.0668047	0.0121734	0.220805	8.94566e-09	0.00203027	0.00610051	0.00816742	0.0358434
TCONS_00053302	XLOC_012462	Tmem109	j	---	transmembrane protein 109	Cytoplasm	other	3.41527	3.34314	3.13077	3.72082	3.94021	5.00288	4.04541	3.69109	4.2383	4.17101	3.25813	3.37935	1	0.200171	0.187	0.0336425	0.859963	0.713647	0.0692813	0.79492	1	1	1	1	1	0.0111109	0.0225916	0.191799	0.30799
TCONS_00053312	XLOC_012468	AW112010	j	Adolescent and Adult	expressed sequence AW112010	Other	other	1.03954	2.45256	3.11898	11.7713	16.8247	17.6688	23.7026	44.5783	40.4132	43.3934	36.7475	29.3228	1	0.00785445	0.127735	0.0557733	0.0283042	0.0262454	0.0226625	0.777839	0.0412029	0.122115	0.0123473	0.0121938	2.05119e-08	4.64786e-05	0.000381926	0.191799	0.30799
TCONS_00053349	XLOC_012478	Ms4a3	j	Prenatal and Neonatal	membrane-spanning 4-domains, subfamily A, member 3 (hematopoietic cell-specific)	Plasma Membrane	other	27.7593	29.3997	18.0221	16.6631	14.4799	1.87271	0.0882018	2.67471e-06	0.00942969	4.84007e-06	0	0	0.0596152	0.0430886	0.00662969	0.0200456	0.0136675	1	1	1	1	1	1	1	1.84324e-13	3.80666e-08	1.30632e-06	0.000546169	0.0106682
TCONS_00053710	XLOC_012558	Gldc	j	---	glycine dehydrogenase (decarboxylating)	Cytoplasm	enzyme	10.4609	6.85772	15.4179	17.6058	18.9381	18.1806	18.5573	22.9665	18.7476	10.3423	16.923	19.9093	0.117472	0.0427995	0.0727142	0.00785598	0.0246908	0.232804	0.0466812	0.0760498	0.209266	0.775934	0.282998	0.0320332	0.0821337	0.00760213	0.0169522	0.191799	0.30799
TCONS_00053945	XLOC_012599	Pdlim1	j	Prenatal and Neonatal	PDZ and LIM domain 1	Cytoplasm	transcription regulator	6.99948	10.9695	7.67284	5.93528	3.84	4.64948	5.25666	4.78044	6.2406	8.64972	4.54625	3.48287	0.18208	0.558655	0.109182	0.00221894	0.023504	0.500431	0.0628257	0.0548913	0.935995	1	1	0.355282	0.773473	0.0279537	0.046878	0.191799	0.30799
TCONS_00053946	XLOC_012599	Pdlim1	j	Prenatal and Neonatal	PDZ and LIM domain 1	Cytoplasm	transcription regulator	9.1212	5.78067	2.01387	0.102503	3.60224	0.0537844	0.127618	2.94184	3.12292	1.01221	2.87168	1.08847	0.0305673	1	1	1	1	1	1	1	1	1	1	1	0.0310096	0.00410012	0.0105972	0.445322	0.574555
TCONS_00054015	XLOC_012608	Pik3ap1	j	Neonatal	phosphoinositide-3-kinase adaptor protein 1	Cytoplasm	other	4.19428	9.94377	12.7679	11.3085	11.2599	8.20971	7.04353	8.72438	4.95695	6.70711	5.61524	6.30971	0.0178405	0.0112981	0.00512326	0.00647851	0.0190205	0.0164351	0.044615	0.0398176	0.00648563	0.023746	0.0552572	0.0154732	0.000354865	0.0141747	0.0272847	0.91789	0.938769
TCONS_00054234	XLOC_012647	Npm3	j	---	nucleophosmin/nucleoplasmin 3	Nucleus	other	6.08552	4.37776	4.43802	3.93103	3.97945	2.33315	1.94964	1.90871	2.22405	1.5463	1.52698	1.82513	0.114764	0.143738	0.0961185	0.019607	0.130882	0.817758	1	1	1	1	1	0.0535088	0.0751109	9.6675e-05	0.000648948	0.727977	0.78603
TCONS_00054237	XLOC_012648	Mgea5	j	Prenatal and Neonatal	meningioma expressed antigen 5 (hyaluronidase)	Cytoplasm	enzyme	5.32679	3.37425	4.02704	3.59844	3.47432	2.74184	2.42412	1.76595	2.0532	2.28627	2.12354	2.68283	0.125711	0.27396	0.0483007	0.314161	0.159306	0.320496	0.985345	0.377583	0.159869	0.291147	0.052977	0.109289	0.789253	0.00124757	0.00417549	0.00816742	0.0358434
TCONS_00054256	XLOC_012651	Ldb1	j	Prenatal and Neonatal	LIM domain binding 1	Nucleus	transcription regulator	12.7687	10.7088	4.16358	6.92067	3.31615	2.86364	4.08732	3.37914	2.43726	2.64015	1.9662	2.90336	0.0966429	0.126558	0.738527	0.0771791	0.0193077	1	0.0632951	0.225021	1	0.152934	0.355262	0.183596	0.00045933	0.00105605	0.00370084	0.191799	0.30799
TCONS_00054259	XLOC_012651	Ldb1	j	Prenatal and Neonatal	LIM domain binding 1	Nucleus	transcription regulator	17.8603	8.81474	9.27189	6.70858	5.32575	2.78818	0.687723	1.11426	0.915261	0.220803	0.258992	0.145273	0.00195613	0.0156817	0.0160876	0.0222898	0.035642	0.110559	1	1	1	1	1	1	1.08928e-10	3.12086e-05	0.00029033	0.00816742	0.0358434
TCONS_00054271	XLOC_012654	Cuedc2	j	Prenatal and Neonatal	CUE domain containing 2	Extracellular Space	other	6.78027	6.24496	3.55017	5.93233	3.15346	3.63751	1.52623	1.74939	1.55454	1.36441	1.68841	0.891063	0.0396841	0.166693	0.0275364	0.00463827	0.0976427	0.0631896	0.981006	1	0.557183	1	0.991549	1	0.000906239	0.0294084	0.0488364	0.191799	0.30799
TCONS_00054362	XLOC_012672	Xpnpep1	j	Prenatal and Neonatal	X-prolyl aminopeptidase (aminopeptidase P) 1, soluble	Cytoplasm	peptidase	10.4722	10.0828	7.85962	4.41466	5.21917	4.09227	2.99615	4.27133	5.21736	7.14518	3.70479	3.15819	0.529991	0.0132457	0.274306	0.313573	0.0102445	0.281301	0.0113976	0.0423433	0.994928	0.893721	1	0.052702	0.153336	3.72691e-05	0.000327721	0.191799	0.30799
TCONS_00054363	XLOC_012672	Xpnpep1	j	Prenatal and Neonatal	X-prolyl aminopeptidase (aminopeptidase P) 1, soluble	Cytoplasm	peptidase	26.4064	16.7855	12.9093	15.586	16.1997	7.3332	5.99876	5.73682	6.40327	5.51722	5.29261	4.88481	0.00453892	0.0409632	0.0166387	0.00861842	0.0149858	0.00551812	0.185894	0.0365773	0.0222973	0.121489	0.0291369	0.0400431	3.37952e-08	0.000355182	0.00161219	0.00816742	0.0358434
TCONS_00054390	XLOC_012677	Gpam	j	Prenatal and Adult	glycerol-3-phosphate acyltransferase, mitochondrial	Cytoplasm	enzyme	6.48373	5.23693	5.58495	2.88338	2.87616	2.40436	2.43515	4.03265	8.69503	10.1983	8.85668	9.51127	0.0496399	0.291495	0.131449	0.261228	0.446817	0.344169	0.0721478	0.148253	0.243769	0.056888	0.132542	0.0748022	0.00275484	0.000286058	0.00138232	0.0529084	0.146435
TCONS_00054510	XLOC_012692	Gfra1	j	Adolescent and Adult	GDNF family receptor alpha 1	Plasma Membrane	transmembrane receptor	4.06331	6.21097	12.4011	16.7664	17.6297	22.4449	27.0695	31.9508	20.3438	24.7139	25.4715	26.4036	0.00618442	0.169184	0.00495928	0.00716951	0.0230546	0.00802217	0.0107107	0.00481599	0.0274939	0.0936829	0.0350542	0.00225338	7.76453e-08	2.84934e-05	0.000273273	0.00816742	0.0358434
TCONS_00054764	XLOC_012799	Nudt5	j	Prenatal and Neonatal	nudix (nucleoside diphosphate linked moiety X)-type motif 5	Cytoplasm	phosphatase	9.68822	5.21746	3.26941	4.84312	4.7781	2.7548	1.48377	1.04961	1.92646	1.62615	0.345135	1.79119	0.0116658	0.185375	0.0483956	0.0138843	0.0333513	0.18113	1	1	0.171594	1	1	1	2.37794e-05	0.00151649	0.00489674	0.00816742	0.0358434
TCONS_00054811	XLOC_012807	Kin	j	Neonatal	KIN, antigenic determinant of recA protein homolog (mouse)	Nucleus	other	1.15083	1.40112	6.68905	6.73231	7.69621	7.83032	5.52895	2.7066	1.41965	1.39124	1.02549	1.49769	0.893984	1	0.0235095	0.0654799	0.0584785	0.0410473	0.331312	0.0330802	0.237238	0.0921452	1	0.612257	7.72911e-06	2.94825e-05	0.000278797	0.000546169	0.0106682
TCONS_00054918	XLOC_012832	Pter	j	---	phosphotriesterase related	Other	enzyme	1.94965	1.56989	3.61478	4.70526	5.70813	5.66931	4.28436	4.20516	4.97905	3.52226	3.19034	3.96258	0.468475	0.360392	0.277058	0.0620905	0.0880906	0.106232	0.0661923	0.0231759	0.199545	0.273955	0.0326862	0.0508378	0.23866	2.71096e-05	0.000267288	0.191799	0.30799
TCONS_00055108	XLOC_012875	Pnpla7	j	---	patatin-like phospholipase domain containing 7	Other	other	1.70454	24.0557	36.6459	72.2341	85.5482	44.1996	48.1897	36.1681	90.2227	95.9513	73.2708	81.4229	1	0.0682394	0.0170639	0.014012	0.014326	0.00592233	0.026347	0.00868579	0.0424648	0.021512	0.058124	0.00255377	2.12842e-11	0.014122	0.0272271	0.00816742	0.0358434
TCONS_00055121	XLOC_012876	Nsmf	j	---	NMDA receptor synaptonuclear signaling and neuronal migration factor	Extracellular Space	other	0.835423	2.78398	6.33444	6.26367	6.49346	6.88864	9.40552	11.1396	13.3532	13.7151	13.3896	12.654	1	0.0208793	0.0117842	0.00833227	0.191317	0.0317287	0.0208429	0.0561916	0.03351	0.00887265	0.00549772	0.0151643	9.4086e-07	2.28538e-05	0.000236786	0.00816742	0.0358434
TCONS_00055241	XLOC_012921	Cacfd1	j	---	calcium channel flower domain containing 1	Other	other	3.66287	3.27965	4.68567	5.5915	4.48615	5.11664	3.36108	3.39585	1.90461	2.07875	1.91738	1.74188	0.150554	0.175481	0.0480763	0.00184092	0.0505206	0.3364	0.384247	0.0988063	1	1	0.0629826	0.184192	0.205014	0.0161216	0.0303937	0.727977	0.78603
TCONS_00055285	XLOC_012927	Col5a1	j	Neonatal	collagen, type V, alpha 1	Extracellular Space	other	4.55162	6.75229	3.27107	4.80467	2.30027	0.297642	1.05124e-30	4.32973e-18	0.406243	0.378213	0.0584651	2.38565e-39	0.00774891	0.134102	0.0329419	0.00978374	0.309963	1	1	1	1	1	1	1	5.40452e-07	0.0023178	0.00671936	0.0529084	0.146435
TCONS_00055441	XLOC_012949	Sptan1	j	---	spectrin, alpha, non-erythrocytic 1	Plasma Membrane	other	2.46386	2.5228	3.62516	4.39789	5.73361	4.17629	3.52444	1.8371	1.56935	0.953675	1.36081	2.02575	1	0.175128	0.861149	0.00680212	0.115365	1	0.265323	1	1	1	1	0.00367572	0.336671	0.000158086	0.000915094	0.000546169	0.0106682
TCONS_00055458	XLOC_012949	Sptan1	j	---	spectrin, alpha, non-erythrocytic 1	Plasma Membrane	other	5.51782	10.691	16.0899	11.5892	16.2684	15.2081	11.0479	12.617	10.243	6.65965	8.65308	7.10875	1	0.116221	0.0135367	0.0179474	0.0313834	0.114392	0.0281695	0.0639177	0.267305	1	0.270277	0.026055	0.135806	0.0179087	0.0331082	0.727977	0.78603
TCONS_00055511	XLOC_012959	Ppp2r4	j	Prenatal and Neonatal	protein phosphatase 2A activator, regulatory subunit 4	Cytoplasm	phosphatase	54.1162	65.3415	31.5432	44.0027	28.2772	14.3531	9.56132	8.09478	10.8384	10.3498	11.7399	11.5214	0.81447	0.0198478	0.00364936	0.048708	0.137661	0.0460895	0.0135813	0.637724	0.18431	0.276237	0.0290181	0.105071	1.66199e-07	0.000766803	0.002919	0.0529084	0.146435
TCONS_00055515	XLOC_012959	Ppp2r4	j	Prenatal and Neonatal	protein phosphatase 2A activator, regulatory subunit 4	Cytoplasm	phosphatase	21.3864	8.13373	13.3072	5.73972	7.81943	4.44999	2.44755	3.0899	6.55636	8.78709	4.50605	1.62215	0.512348	1	0.644208	1	0.0298082	1	0.155121	0.962894	1	1	1	1	0.013699	0.0205361	0.0369062	0.445322	0.574555
TCONS_00055558	XLOC_012970	Ass1	j	Adolescent and Adult	argininosuccinate synthase 1	Cytoplasm	enzyme	0.973088	4.19177	2.74321	1.47712	1.88823	2.59282	7.07782	8.091	9.33796	6.60724	8.78307	10.5589	1	0.134027	0.454704	0.426016	0.661747	0.388121	0.64906	0.0466616	0.0593702	0.650686	0.137398	0.282821	0.000563004	0.0134789	0.0263287	0.191799	0.30799
TCONS_00055561	XLOC_012970	Ass1	j	Adolescent and Adult	argininosuccinate synthase 1	Cytoplasm	enzyme	6.03613	17.1074	19.28	5.83436	9.70746	16.1745	48.6711	60.8036	70.5099	63.4776	49.5486	56.1893	0.203481	0.0094136	0.223954	0.036563	0.107313	0.0596414	0.176672	0.0324944	0.157352	0.035845	0.162123	0.218904	3.85169e-09	8.56765e-05	0.000593509	0.00816742	0.0358434
TCONS_00055562	XLOC_012970	Ass1	j	Adolescent and Adult	argininosuccinate synthase 1	Cytoplasm	enzyme	54.9484	135.127	195.289	62.8353	85.066	133.428	340.9	581.884	714.701	527.76	448.468	500.104	0.00565402	0.0869568	0.269671	0.00647061	0.089952	0.0634301	0.0581085	0.0106936	0.413755	0.144189	0.0826195	0.170256	4.67058e-14	0.0001084	0.000694401	0.00816742	0.0358434
TCONS_00055743	XLOC_012993	Tor2a	j	Neonatal	torsin family 2, member A	Extracellular Space	other	8.5137	12.6711	14.7029	15.0544	14.0685	8.76824	9.95825	9.9729	10.4568	11.2623	10.3039	11.0634	0.698441	0.00414897	0.0577158	0.0269979	0.0564275	0.0267444	0.439202	0.187872	0.200353	0.0840467	0.0296315	0.0194486	1	0.00561049	0.0135596	0.0529084	0.146435
TCONS_00055888	XLOC_013048	Kynu	j	Adolescent and Adult	kynureninase	Cytoplasm	enzyme	1.37807	1.69458	4.08303	4.63529	5.10537	6.34355	8.44594	9.11399	11.1838	10.2926	11.6922	13.4543	1	1	0.0119443	0.00112732	0.0225692	0.052338	0.0220101	0.0118691	0.00781478	0.0852157	0.0214749	0.00540937	3.9337e-07	2.04093e-06	3.68449e-05	0.0529084	0.146435
TCONS_00055890	XLOC_013048	Kynu	j	Adolescent and Adult	kynureninase	Cytoplasm	enzyme	1.68883	1.5835	4.64979	3.5786	6.90464	7.80295	11.4249	10.7955	13.0003	13.4909	11.3586	15.1584	0.237466	0.893279	0.109979	1	0.0126337	0.0112859	0.043282	0.0361404	0.00878797	0.0506664	0.0314339	0.00562739	1.70777e-06	0.000866852	0.00320708	0.988715	0.98913
TCONS_00056017	XLOC_013076	Upp2	j	Adolescent and Adult	uridine phosphorylase 2	Cytoplasm	enzyme	0.0178361	5.40101	2.91535	1.67926	1.31441	5.95523	20.6745	45.016	29.2663	10.8771	17.5918	29.8145	1	0.923216	1	0.0292013	1	0.518787	0.363583	0.0119791	0.0928343	0.681085	0.0409326	0.269234	4.20276e-09	0.00374508	0.00984544	0.0529084	0.146435
TCONS_00056233	XLOC_013116	Gorasp2	j	---	golgi reassembly stacking protein 2, 55kDa	Cytoplasm	other	10.6966	17.6974	25.3686	22.9862	26.2452	24.6933	18.9009	22.2994	22.8171	30.3511	24.049	21.1313	0.154355	0.110804	0.0248242	0.0075171	0.0309202	0.0037901	0.00951277	0.0122761	0.0375436	0.250898	0.0448889	0.0135626	0.0728974	0.010281	0.0213225	0.191799	0.30799
TCONS_00056386	XLOC_013160	Ube2e3	j	Prenatal and Neonatal	ubiquitin-conjugating enzyme E2E 3	Nucleus	enzyme	6.64445	4.54329	4.17711	3.62974	3.81354	2.49048	2.46667	2.34519	1.7153	1.97685	1.80998	2.10507	0.0809517	0.0563804	0.0159256	0.0530882	0.0259032	0.0421349	0.334337	0.065908	1	0.818708	0.332257	0.315953	0.0526067	3.77605e-05	0.000330821	0.191799	0.30799
TCONS_00056476	XLOC_013177	Slc43a1	j	Prenatal and Neonatal	solute carrier family 43 (amino acid system L transporter), member 1	Plasma Membrane	transporter	19.0399	15.6309	12.8576	8.572	9.67069	4.23176	3.34378	4.86563	3.07513	2.47344	1.83406	1.3125	1	0.222336	0.0555276	0.0412976	0.0278412	0.160356	0.0456372	0.00663982	0.606007	0.538556	0.181466	1	6.38212e-05	1.35008e-07	3.94721e-06	0.191799	0.30799
TCONS_00056477	XLOC_013178	Slc43a3	j	Prenatal and Neonatal	solute carrier family 43, member 3	Extracellular Space	other	18.0177	12.6365	11.9001	15.0842	11.5029	5.93023	5.09511	6.58735	5.04166	3.92633	4.5654	5.1963	0.262885	0.083417	0.00130861	0.0698904	0.0507927	0.129398	0.0959694	0.0454424	0.0671329	0.0370407	0.00815841	0.179726	0.000305933	0.000704496	0.00271653	0.191799	0.30799
TCONS_00056478	XLOC_013178	Slc43a3	j	Prenatal and Neonatal	solute carrier family 43, member 3	Extracellular Space	other	7.44602	5.00472	2.76817	3.23824	3.32769	0.951021	1.00722	1.00464	0.312991	0.447488	0.162946	0.176901	0.179407	0.0319694	0.293988	0.0116982	0.0674766	1	1	1	1	1	1	1	2.5264e-05	3.55908e-05	0.000316466	0.191799	0.30799
TCONS_00056489	XLOC_013181	Ssrp1	j	Prenatal and Neonatal	structure specific recognition protein 1	Nucleus	other	14.0068	15.7342	15.8303	13.8753	13.7198	10.5664	6.10047	6.10041	6.75355	8.0861	4.73075	3.12782	0.893984	0.0220957	0.105314	0.0339996	0.0150438	0.19091	0.0131146	0.193424	0.747702	0.430129	1	0.851433	0.010541	5.56796e-05	0.000435031	0.445322	0.574555
TCONS_00056645	XLOC_013271	Psmc3	j	Prenatal and Neonatal	proteasome (prosome, macropain) 26S subunit, ATPase, 3	Nucleus	transcription regulator	44.1687	38.0128	39.4443	37.2446	41.9957	30.375	26.3664	23.8876	30.4691	31.2486	23.4881	21.3589	0.15075	0.0231692	0.0194951	0.00323561	0.0753412	0.0219508	0.0179108	0.00882063	0.33177	0.452332	0.0967687	0.00465297	0.0859393	0.017098	0.0318566	0.727977	0.78603
TCONS_00056657	XLOC_013275	Acp2	j	---	acid phosphatase 2, lysosomal	Cytoplasm	phosphatase	2.28844	2.42704	3.57176	3.90296	5.17953	4.40843	3.86058	2.99549	4.02062	3.03586	3.45421	4.06288	0.20844	0.0384079	0.02058	0.0202059	0.0538883	0.18551	0.0192846	0.465536	0.201041	0.240048	0.348034	0.0261758	1	0.00222895	0.00653333	0.0529084	0.146435
TCONS_00056674	XLOC_013279	Arfgap2	j	Neonatal	ADP-ribosylation factor GTPase activating protein 2	Nucleus	other	15.4364	19.8264	23.7556	25.4654	26.3734	21.5745	18.1154	17.5502	16.7119	18.7627	15.9626	13.0053	0.0287327	0.0181518	0.0112024	0.0153737	0.0346733	0.00839008	0.00719427	0.00109885	0.0559594	0.0485072	0.0285168	0.0317387	0.0319866	9.73864e-05	0.00065021	0.191799	0.30799
TCONS_00056845	XLOC_013310	Lmo2	j	Prenatal and Neonatal	LIM domain only 2 (rhombotin-like 1)	Nucleus	other	12.2718	6.18257	5.80837	5.62279	3.87848	0.289898	0.443502	0.170881	0.267537	0.579553	0.603012	0.35181	0.0170877	0.51259	0.0220109	0.346707	0.14781	1	1	1	1	1	1	1	9.53981e-07	8.96315e-06	0.000117358	0.00816742	0.0358434
TCONS_00056867	XLOC_013311	Fbxo3	j	---	F-box protein 3	Other	enzyme	3.80302	2.11055	3.93374	3.84499	4.48819	5.54499	6.67344	6.12951	4.16427	4.42117	4.89756	6.50832	0.0267917	0.032699	0.0774618	0.129533	0.0222473	0.102198	0.126109	0.0579201	0.0470159	0.184191	0.0412988	0.0160308	0.312492	0.00593237	0.0141086	0.727977	0.78603
TCONS_00056990	XLOC_013350	Nop10	j	Prenatal and Neonatal	NOP10 ribonucleoprotein	Nucleus	other	34.5605	21.7179	25.7868	23.6074	21.5989	13.2124	14.0284	10.8266	16.3727	14.6068	12.9112	13.2621	0.011054	0.0171877	0.00527266	0.00280417	0.0117853	0.0831564	0.00289402	0.00267028	0.0409803	0.193766	0.0424191	0.003252	1.96076e-05	0.00309838	0.00845754	0.727977	0.78603
TCONS_00057067	XLOC_013369	Thbs1	j	Prenatal and Neonatal	thrombospondin 1	Cytoplasm	other	5.9641	5.35374	10.6205	4.33746	3.62552	1.51372	0.247725	0.188218	0.0998401	0.104829	0.0524315	0.0513701	0.23504	0.15447	0.0497118	0.319037	0.195772	1	1	1	1	1	1	1	7.29237e-08	0.0104045	0.021519	0.00816742	0.0358434
TCONS_00057082	XLOC_013372	Bub1b	j	Prenatal and Neonatal	BUB1 mitotic checkpoint serine/threonine kinase B	Nucleus	kinase	5.64221	3.13912	2.3786	2.18158	2.26155	1.05523	0.410518	0.329754	0.562163	0.471506	0.163807	0.101849	1	0.00816967	0.784867	0.639895	0.1399	1	1	1	1	1	1	1	0.00154212	8.96171e-06	0.000117358	0.00816742	0.0358434
TCONS_00057144	XLOC_013388	Zfyve19	j	---	zinc finger, FYVE domain containing 19	Other	other	5.18301	4.73209	6.02399	5.96912	6.46939	4.86173	4.00602	4.74521	4.87182	5.39608	5.36825	5.08943	0.0694236	0.0254613	0.00460826	0.078276	0.0514204	0.0137746	0.136185	0.0707847	0.00501776	0.0168436	0.0374362	0.00722121	1	0.020015	0.0360533	0.445322	0.574555
TCONS_00057337	XLOC_013415	Serf2	j	Neonatal	small EDRK-rich factor 2	Other	other	0.695889	2.06605	4.96107	4.32521	5.27366	4.13027	2.99878	2.07402	1.5486	1.23787	2.10253	2.042	1	0.821814	0.0419587	0.0220581	0.0113801	0.057882	0.431816	0.419258	1	1	1	0.595079	0.0390164	0.000206867	0.00110042	0.0529084	0.146435
TCONS_00057385	XLOC_013424	Sord	j	Adolescent and Adult	sorbitol dehydrogenase	Cytoplasm	enzyme	9.48585	14.8583	19.1697	26.686	31.9998	31.1201	27.3049	28.2506	28.7643	23.7432	30.461	42.156	0.245334	0.0706404	0.042566	0.0112797	0.126291	0.0980251	0.0772678	0.10972	0.098915	0.0260061	0.228285	0.147783	0.00495284	1.04426e-05	0.000133073	0.000546169	0.0106682
TCONS_00057386	XLOC_013424	Sord	j	Adolescent and Adult	sorbitol dehydrogenase	Cytoplasm	enzyme	82.595	102.498	205.408	261.956	250.529	266.103	239.483	320.728	304.247	347.203	316.919	298.786	0.0142637	0.0181335	0.0171174	0.0161919	0.0225834	0.0134961	0.00497164	0.022197	0.082361	0.0200619	0.0415782	0.0129641	1.0575e-10	0.000101576	0.000670515	0.727977	0.78603
TCONS_00057626	XLOC_013473	Sirpa	j	Neonatal	signal-regulatory protein alpha	Plasma Membrane	phosphatase	8.62818	8.07118	11.1529	12.5395	14.3196	9.9433	5.72678	3.3208	2.37295	1.70811	1.32347	1.52774	0.0226831	0.180522	0.134478	0.0116722	0.0373867	0.052756	0.653697	0.155893	1	1	1	0.00190065	8.61592e-06	8.32378e-05	0.000581818	0.00816742	0.0358434
TCONS_00057686	XLOC_013492	Cdc25b	j	Prenatal and Neonatal	cell division cycle 25B	Nucleus	phosphatase	67.584	36.7513	19.1598	21.8672	11.0941	3.41975	0.684226	0.56173	0.615043	0.574639	0.116176	0.0204726	0.1265	0.00824924	0.014474	0.0453293	0.0536036	0.332987	1	1	1	1	1	1	3.13178e-13	4.91999e-07	1.19636e-05	0.00816742	0.0358434
TCONS_00057855	XLOC_013525	Dstn	j	Prenatal and Neonatal	destrin (actin depolymerizing factor)	Cytoplasm	other	0.14709	8.24151	8.28037	1.70436	0.00776199	16.6967	9.56638	31.5746	40.0982	32.3204	37.5702	15.9821	1	1	1	1	1	0.548992	1	0.0442601	0.00474526	1	0.241549	1	3.25762e-06	0.0126531	0.0249812	0.191799	0.30799
TCONS_00057996	XLOC_013567	Pygb	j	Neonatal	phosphorylase, glycogen; brain	Cytoplasm	enzyme	8.12358	7.50292	6.35392	6.35004	9.51992	8.36948	3.95034	2.04535	1.27755	1.71349	0.896288	0.725438	0.619075	0.0760325	0.00364936	0.0689133	0.0202688	0.379056	0.189646	0.0395029	1	0.717544	1	1	0.00011828	0.00301988	0.00830991	0.00816742	0.0358434
TCONS_00058169	XLOC_013604	Mapre1	j	Prenatal and Neonatal	microtubule-associated protein, RP/EB family, member 1	Cytoplasm	other	15.4176	7.17817	9.41185	11.0255	10.9965	5.29088	3.35332	2.97918	2.5358	2.44657	1.91112	2.73249	0.0108485	0.0993286	0.0558305	0.00823859	0.0193087	0.0240459	0.10611	0.262038	0.863521	1	1	0.0596138	1.79481e-06	0.00908476	0.0194685	0.00816742	0.0358434
TCONS_00058170	XLOC_013604	Mapre1	j	Prenatal and Neonatal	microtubule-associated protein, RP/EB family, member 1	Cytoplasm	other	5.78488	1.84044	1.52248	3.36676	3.04538	1.12916	0.881381	0.528945	0.575803	0.567562	0.398422	0.881952	0.00817356	1	1	0.0399339	0.500326	1	1	1	1	1	1	1	0.00256448	0.0208578	0.0373952	0.191799	0.30799
TCONS_00058219	XLOC_013624	Raly	j	Prenatal and Neonatal	RALY heterogeneous nuclear ribonucleoprotein	Nucleus	other	12.9145	10.4923	9.75925	8.43636	7.26529	3.4489	1.53619	1.08259	1.50784	6.23126	0.884477	0.713926	0.154086	0.0809532	0.0647438	0.0284564	0.0107072	0.646859	0.418139	1	1	1	1	1	5.38318e-05	5.7739e-05	0.000446754	0.00816742	0.0358434
TCONS_00058371	XLOC_013649	1110008F13Rik	j	---	chromosome 20 open reading frame 24	Cytoplasm	other	44.5596	63.0791	83.7529	47.4766	53.5387	39.9434	37.3484	43.5421	69.5264	77.2228	68.287	59.0891	0.0988672	0.0279954	0.0142674	0.00970807	0.019035	0.00834483	0.0354643	0.0263214	0.0897374	0.0913173	0.00813555	0.0294041	0.000293224	0.0299987	0.0493353	0.191799	0.30799
TCONS_00058397	XLOC_013652	Manbal	j	Neonatal	mannosidase, beta A, lysosomal-like	Other	other	1.45389	3.50773	1.79005	4.29659	4.28949	6.15584	5.29595	3.90337	3.50579	0.882855	1.2512	0.935689	1	0.203472	1	0.137434	0.110323	0.031812	0.0505123	0.401413	0.0564186	1	1	1	0.0333114	0.00230497	0.00669848	0.0529084	0.146435
TCONS_00058555	XLOC_013682	Mybl2	j	Prenatal and Neonatal	v-myb avian myeloblastosis viral oncogene homolog-like 2	Nucleus	other	32.3272	15.4577	8.39664	18.9416	10.6831	1.8253	0.380966	0.0571296	0.158593	0.0201985	0.00435683	0.0185607	0.0129883	0.140962	0.0544401	0.0189889	0.0491074	0.880189	1	1	1	1	1	1	1.03771e-12	0.00122769	0.00413531	0.00816742	0.0358434
TCONS_00058581	XLOC_013688	Hnf4a	j	---	hepatocyte nuclear factor 4, alpha	Nucleus	transcription regulator	4.07621	9.12958	17.5137	18.4463	16.6245	12.7573	17.3217	17.127	12.5191	11.6517	15.2684	20.3284	0.236343	0.800513	0.0847117	0.0150636	0.0298486	0.251196	0.000922562	0.158343	0.394656	1	0.199857	0.003223	0.0659459	0.00131214	0.00434283	0.0529084	0.146435
TCONS_00058839	XLOC_013761	Rbm38	j	Prenatal and Neonatal	RNA binding motif protein 38	Other	other	20.5483	7.57555	4.50979	7.27445	4.87933	0.73731	0.100792	2.49857e-08	1.31497e-06	0.0297903	0.0704123	5.44294e-07	0.02415	0.125634	0.0146082	0.0395938	0.0526759	1	1	1	1	1	1	1	3.3544e-11	0.000425418	0.0018619	0.00816742	0.0358434
TCONS_00058913	XLOC_013773	Tubb1	j	Prenatal and Neonatal	tubulin, beta 1 class VI	Cytoplasm	other	4.32455	4.53388	6.28601	4.0301	2.68922	0.910256	0.114309	0.121233	0.0462073	0.0473397	0.0408094	0.0325274	0.070326	0.0270413	0.00445747	0.0138141	0.00618103	1	1	1	1	1	1	1	1.55322e-10	4.24717e-06	6.40571e-05	0.000546169	0.0106682
TCONS_00059014	XLOC_013806	Rps21	j	Prenatal and Neonatal	ribosomal protein S21	Cytoplasm	other	575.395	424.39	343.763	355.554	290.48	154.622	162.611	144.147	166.387	201.233	135.174	139.523	0.138078	0.0120571	0.0931247	0.0543357	0.115422	0.114247	0.109703	0.120865	0.185533	1	0.016754	0.00308128	3.56946e-10	1.17039e-07	3.53043e-06	0.00816742	0.0358434
TCONS_00059168	XLOC_013846	Mcm10	j	Prenatal and Adult	minichromosome maintenance complex component 10	Nucleus	other	9.0507	4.34683	3.35847	4.96798	4.99604	5.41664	4.17755	4.98733	7.62184	17.8217	19.5578	32.5007	0.160107	0.0451288	0.193868	0.00461152	0.0134023	0.0528713	0.0285918	0.049248	0.209233	0.0427676	0.0340747	0.0101603	2.49482e-09	0.00286334	0.00801802	0.191799	0.30799
TCONS_00059204	XLOC_013849	Cdc123	j	Neonatal	cell division cycle 123	Cytoplasm	other	7.90124	7.10428	10.8226	9.91413	9.37715	6.28466	4.92921	3.38049	2.90431	3.30007	3.50014	4.56125	0.0447524	0.00476338	0.0454923	0.0148866	0.0158965	0.0495137	0.00966772	0.373914	0.723608	0.563419	0.514586	0.0209906	0.00158304	0.000284209	0.00138218	0.00816742	0.0358434
TCONS_00059291	XLOC_013860	Itih2	j	Neonatal and Adolescent	inter-alpha-trypsin inhibitor heavy chain 2	Other	other	27.3943	72.4753	124.271	79.4692	82.6721	207.002	189.465	181.095	80.0356	121.203	72.8255	61.6711	0.20481	0.314854	0.277845	0.0583081	0.628561	0.616997	0.0168718	0.0504047	1	0.556964	0.803844	0.216726	1.54338e-06	0.00366559	0.00969488	0.191799	0.30799
TCONS_00059292	XLOC_013860	Itih2	j	Neonatal and Adolescent	inter-alpha-trypsin inhibitor heavy chain 2	Other	other	10.0611	22.3243	36.9898	33.7112	27.9783	63.9582	64.8398	30.894	22.2727	15.8263	15.3088	12.7387	0.282337	0.520984	0.175832	0.160165	0.241226	0.00792006	0.0194875	0.328313	0.377864	0.159744	0.566189	0.107902	4.18627e-06	0.00129627	0.00430825	0.0529084	0.146435
TCONS_00059560	XLOC_013905	Tubb4b	j	---	tubulin, beta 4B class IVb	Cytoplasm	other	190.002	100.194	52.098	81.5564	75.0594	26.8615	19.5838	17.9809	40.8169	50.1893	32.6366	28.5472	0.054673	0.0126926	0.00269833	0.0138466	0.00631877	0.0208681	0.0068265	0.12848	0.0357223	0.200054	0.0214152	0.0439941	1.68062e-12	0.000219238	0.00115076	0.00816742	0.0358434
TCONS_00059561	XLOC_013905	Tubb4b	j	---	tubulin, beta 4B class IVb	Cytoplasm	other	142.217	69.6525	35.1421	50.9798	30.3406	16.275	6.23283	7.85931	18.8296	14.3771	7.24633	9.68822	0.222976	0.0198478	0.0581777	0.00687772	0.737009	0.0978222	1	1	0.0478861	1	0.993176	1	8.48405e-10	5.86338e-05	0.000450509	0.00816742	0.0358434
TCONS_00059562	XLOC_013905	Tubb4b	j	---	tubulin, beta 4B class IVb	Cytoplasm	other	140.393	75.4591	43.4704	86.7632	85.7655	22.9406	21.9734	15.1493	39.3894	33.7917	31.4057	20.4256	0.159092	0.16302	0.0775422	0.0214101	0.0728815	0.0871296	0.165715	0.00732148	0.00742498	0.448792	0.155002	0.0171041	2.81868e-09	0.00831195	0.0182221	0.191799	0.30799
TCONS_00059708	XLOC_013932	Ubac1	j	Prenatal and Neonatal	UBA domain containing 1	Nucleus	other	125.136	58.0341	25.3192	47.7431	30.8081	6.1473	4.31732	3.80622	3.71428	3.64721	3.41233	4.16048	0.00144166	0.0559815	0.00390193	0.00847921	0.0568976	0.0450797	0.0253476	0.0102191	0.0875756	0.274546	0.0344659	0.0589838	0	0.000174703	0.000963697	0.00816742	0.0358434
TCONS_00059806	XLOC_013945	Agpat2	j	---	1-acylglycerol-3-phosphate O-acyltransferase 2	Cytoplasm	enzyme	23.517	69.0704	106.909	91.8598	126.513	99.3338	112.838	82.186	119.882	102.476	128.557	116.931	0.203011	0.0154303	0.00793199	0.00498348	0.102993	0.0397222	0.0431908	0.0861183	0.0358638	0.00376869	0.033868	0.0355956	1.26624e-06	0.0254092	0.0435649	0.988715	0.98913
TCONS_00059826	XLOC_013953	Surf4	j	---	surfeit 4	Cytoplasm	other	1.04967	10.5629	16.4954	6.46313	14.059	23.3067	12.8315	20.4608	26.3804	33.2209	28.1551	13.7981	1	0.904269	0.159556	1	0.721109	0.0824054	1	0.0161347	0.767573	0.18652	0.43279	0.191523	0.000625493	0.0293413	0.0487589	0.191799	0.30799
TCONS_00059842	XLOC_013959	Sardh	j	Adolescent and Adult	sarcosine dehydrogenase	Cytoplasm	enzyme	7.12016	9.469	17.3398	19.9045	27.6483	45.4326	60.8686	82.5483	80.6961	66.6401	83.9614	86.5376	0.0817635	0.853482	0.242691	0.0261747	0.110897	0.0703864	0.0625578	0.020279	0.0306522	0.436152	0.0937748	0.0127659	1.33756e-09	5.18807e-08	1.69358e-06	0.0529084	0.146435
TCONS_00059843	XLOC_013959	Sardh	j	Adolescent and Adult	sarcosine dehydrogenase	Cytoplasm	enzyme	0.627276	1.68191	6.89049	6.23447	5.93285	8.45798	10.0579	9.98007	8.38064	3.23661	7.50282	5.96523	1	0.65309	0.0250102	0.0412217	0.0744393	0.299679	0.0674824	0.131391	0.278045	0.506377	0.299561	0.14073	0.0017269	0.00106667	0.0037271	0.191799	0.30799
TCONS_00059844	XLOC_013959	Sardh	j	Adolescent and Adult	sarcosine dehydrogenase	Cytoplasm	enzyme	4.55366	4.76656	11.9379	11.9664	13.1894	21.2531	24.6575	27.3969	21.9383	19.7596	21.1719	19.8265	0.00347358	0.058012	0.0315683	0.00374128	0.00773865	0.0137572	0.0108876	0.0134784	0.0281456	0.0620698	0.0207928	0.015819	7.25515e-08	3.00515e-09	1.19354e-07	0.0529084	0.146435
TCONS_00059851	XLOC_013960	Vav2	j	---	vav 2 guanine nucleotide exchange factor	Cytoplasm	transcription regulator	4.08448	3.28798	5.78836	7.35953	8.52723	7.05473	5.75166	4.74378	3.58965	3.02609	3.62843	4.31498	0.0275353	0.0903169	0.0438782	0.00429628	0.0175983	0.0391998	0.0253476	0.00109885	0.174075	1	0.121571	0.00465297	0.0316452	2.77984e-05	0.000270144	0.00816742	0.0358434
TCONS_00059958	XLOC_013982	Ccbl1	j	Adult	cysteine conjugate-beta lyase, cytoplasmic	Cytoplasm	enzyme	3.98437	10.0373	11.6435	12.3827	6.75148	8.16394	5.34651	5.4308	23.8739	26.8961	24.6532	18.2503	0.246361	0.0880748	0.0127843	0.00189618	0.0452451	0.0391271	0.056067	0.00761992	0.382578	0.177055	0.266836	0.0601576	1.3597e-05	0.0198028	0.0357772	0.191799	0.30799
TCONS_00060059	XLOC_014006	Slc25a25	j	Neonatal and Adolescent	solute carrier family 25 (mitochondrial carrier; phosphate carrier), member 25	Cytoplasm	transporter	0.279692	2.80039	2.14269	6.52068	10.2969	8.11567	8.82412	6.48141	5.38572	3.67545	4.83467	3.96215	1	1	0.00431645	1	0.229083	0.0786597	0.0618649	0.823637	1	0.52606	0.958904	0.622397	0.0215749	9.54675e-06	0.000122972	0.727977	0.78603
TCONS_00060264	XLOC_014031	Rab14	j	---	RAB14, member RAS oncogene family	Cytoplasm	enzyme	5.86147	4.58087	8.71567	9.04222	10.6844	9.09015	10.3691	9.56346	9.19052	8.62776	9.07899	12.1039	0.146329	0.34338	0.0534629	0.104336	0.104164	0.239973	0.185855	0.059579	0.118768	0.0187758	0.112171	0.108786	1	0.00658387	0.0152603	0.191799	0.30799
TCONS_00060477	XLOC_014072	Mmadhc	j	Prenatal and Neonatal	methylmalonic aciduria (cobalamin deficiency) cblD type, with homocystinuria	Cytoplasm	other	7.23077	3.36228	3.24378	3.95214	4.81417	2.11908	1.44381	1.75078	2.27932	2.24824	2.12191	2.34434	0.0160321	0.461904	0.0285457	0.0507129	0.0844928	0.0179961	0.720295	1	0.0252828	0.205177	0.136796	0.0439258	0.00607007	0.00926162	0.0197234	0.00816742	0.0358434
TCONS_00060635	XLOC_014096	Cd302	j	Adolescent and Adult	CD302 molecule	Plasma Membrane	transmembrane receptor	35.8007	67.8483	124.731	109.801	123.182	129.962	147.904	166.347	153.026	165.78	139.237	133.024	0.0159228	0.085399	0.00503708	0.00524839	0.00683429	0.0123733	0.0152138	0.00699529	0.0269977	0.0375547	0.0204108	0.00832629	1.61769e-09	2.1374e-05	0.000225373	0.191799	0.30799
TCONS_00061150	XLOC_014177	Ctnnd1	j	Neonatal	catenin (cadherin-associated protein), delta 1	Nucleus	other	3.76596	4.78656	6.58923	7.35128	8.42544	7.47506	6.28663	7.47462	7.6179	5.86348	6.64003	6.78191	0.0599853	0.262685	0.0339426	0.0112499	0.0206152	0.00166257	0.054048	0.0308322	0.0247575	0.0778249	0.0100748	0.0154938	0.687207	0.000174498	0.000963697	0.191799	0.30799
TCONS_00061356	XLOC_014343	Ptpmt1	j	---	protein tyrosine phosphatase, mitochondrial 1	Cytoplasm	phosphatase	1.2309	4.32118	5.17493	3.16334	1.63542	1.61812	1.0913	1.77618	1.50055	1.29858	1.31299	1.69327	0.138412	0.267985	0.00280514	0.0524438	0.871392	0.51749	1	0.36708	0.122601	1	0.510929	0.156837	0.0057199	0.0110067	0.0224371	0.445322	0.574555
TCONS_00061398	XLOC_014347	Nr1h3	j	Adolescent and Adult	nuclear receptor subfamily 1, group H, member 3	Nucleus	ligand-dependent nuclear receptor	1.81008	2.83389	3.06803	3.72872	8.0289	6.5741	8.39772	8.17589	7.34225	5.3198	7.11389	8.17553	0.16736	0.792766	0.032932	0.808915	0.246691	0.0985426	0.177217	0.0474824	0.0582508	0.413937	0.00488594	0.0588979	0.0294835	0.000239174	0.00122307	0.191799	0.30799
TCONS_00061399	XLOC_014347	Nr1h3	j	Adolescent and Adult	nuclear receptor subfamily 1, group H, member 3	Nucleus	ligand-dependent nuclear receptor	12.9367	13.411	19.6043	27.1433	35.9902	30.4453	27.5138	32.6266	36.1096	37.1245	26.8862	23.537	0.0385462	0.0489457	0.011407	0.0187369	0.0133102	0.00504156	0.048503	0.0157526	0.253951	0.417296	0.447346	0.116443	0.009615	1.12116e-05	0.000141052	0.00816742	0.0358434
TCONS_00061412	XLOC_014350	F2	j	Adolescent and Adult	coagulation factor II (thrombin)	Extracellular Space	peptidase	2.28466	4.15286	17.6958	8.15129	15.9778	35.8126	37.9526	48.7504	22.7861	8.92474	25.5276	14.1056	0.0755566	0.0405956	0.88931	0.133161	0.372051	0.614511	0.0460255	0.22793	1	1	0.734663	0.274256	2.52641e-05	0.00165274	0.0052513	0.191799	0.30799
TCONS_00061441	XLOC_014354	Dgkz	j	Neonatal	diacylglycerol kinase, zeta	Cytoplasm	kinase	8.22315	9.84445	9.58309	10.7117	10.6811	8.48971	5.54053	5.815	3.74809	2.14328	2.67548	3.01475	0.0204269	0.0959525	0.049054	0.00492753	0.00884838	0.0136593	0.428235	0.121248	0.635786	1	0.015677	0.059811	0.000782307	0.00204289	0.00610051	0.445322	0.574555
TCONS_00061730	XLOC_014394	Eif3m	j	Prenatal and Neonatal	eukaryotic translation initiation factor 3, subunit M	Other	other	21.8592	10.0405	12.6174	11.7906	13.7716	5.5904	6.86723	5.64893	4.8279	4.02676	4.58817	5.98158	0.044411	0.118789	0.0121697	0.0427233	0.00990516	0.0080674	0.144504	0.0473575	0.188466	0.0720245	0.140577	0.0343658	1.0908e-05	0.0234246	0.0410576	0.727977	0.78603
TCONS_00061780	XLOC_014407	Bbox1	j	Adolescent and Adult	butyrobetaine (gamma), 2-oxoglutarate dioxygenase (gamma-butyrobetaine hydroxylase) 1	Cytoplasm	enzyme	0.026033	0.0545273	0.0781281	0.252894	0.414552	0.660322	2.15077	5.02496	6.7311	5.5969	5.73546	3.6249	1	1	1	1	1	1	0.562147	0.0259186	0.234294	0.483971	0.383681	0.0379529	1.56842e-06	0.000148798	0.000884256	0.000546169	0.0106682
TCONS_00062476	XLOC_014562	Idh3b	j	---	isocitrate dehydrogenase 3 (NAD+) beta	Cytoplasm	enzyme	2.10771	1.73727	5.91484	4.44787	6.77009	7.74972	6.1923	6.4742	4.70051	3.99407	4.5479	4.79568	0.014513	0.129127	0.10684	0.00524532	0.0307746	0.0122075	0.0434001	0.0392815	0.0416968	0.137169	0.0959649	0.0143499	0.00581385	0.00123072	0.00413531	0.727977	0.78603
TCONS_00062513	XLOC_014569	Ddrgk1	j	Adolescent and Adult	DDRGK domain containing 1	Extracellular Space	other	11.0152	10.2893	13.0091	16.7555	15.4932	14.4106	12.6666	16.6406	18.6615	23.6682	16.6753	16.5286	0.0411355	0.0272299	0.0825421	0.0173783	0.0264213	0.0523451	0.0130139	0.033503	0.267136	0.146989	0.0925372	0.0330644	0.298907	0.029475	0.0488543	0.0529084	0.146435
TCONS_00062593	XLOC_014589	Pcna	j	Prenatal and Neonatal	proliferating cell nuclear antigen	Nucleus	enzyme	18.5374	8.53086	6.65257	9.76765	10.1321	4.61094	3.3698	2.26953	3.10155	2.28144	1.13987	1.16461	0.0478429	0.0216028	0.044192	0.0305688	0.0120711	0.00438041	0.0144968	0.0326899	0.0537307	0.26642	0.12339	1	1.22656e-08	0.00561794	0.0135639	0.00816742	0.0358434
TCONS_00062708	XLOC_014611	Rrbp1	j	---	ribosome binding protein 1	Cytoplasm	transporter	15	16.7097	18.8135	20.1276	22.0428	23.2895	15.771	15.7017	12.8673	17.3597	15.2831	12.664	0.00757271	0.0255059	0.00287388	0.0149741	0.0311689	0.0609423	0.0260072	0.00679292	0.193188	0.0458229	0.213906	0.0624104	0.431399	0.00924944	0.0197234	0.191799	0.30799
TCONS_00062862	XLOC_014650	Psmf1	j	Neonatal	proteasome (prosome, macropain) inhibitor subunit 1 (PI31)	Cytoplasm	other	27.6903	23.0573	21.6606	30.0534	25.0753	15.7625	16.5761	12.9856	11.8118	9.07237	8.50363	8.7985	0.00547188	0.0037543	0.0148844	0.000294944	0.0131348	0.0788516	0.00737309	0.0300003	0.0255341	0.0590707	0.0288857	0.0275263	2.36395e-07	0.0222198	0.0394559	0.727977	0.78603
TCONS_00062867	XLOC_014653	Rbck1	j	Prenatal and Neonatal	RanBP-type and C3HC4-type zinc finger containing 1	Cytoplasm	transcription regulator	6.82528	6.94852	7.63393	7.75055	7.79866	7.04031	5.30983	5.39571	4.99751	4.80815	4.40878	5.3133	0.0153192	0.029959	0.0174164	0.00406022	0.00585089	0.0134961	0.041758	0.00652025	0.022074	0.00891558	0.0120564	0.00536763	0.115807	0.00102924	0.00363278	0.0529084	0.146435
TCONS_00062893	XLOC_014665	Bcl2l1	j	Prenatal and Neonatal	BCL2-like 1	Cytoplasm	other	15.3111	6.99011	5.71936	5.61534	5.57653	2.25404	1.95145	1.01578	1.10654	1.9172	1.42307	1.54474	0.0128785	0.0564099	0.035004	0.0214684	0.0136932	1	0.0602497	1	1	1	1	0.710306	1.61571e-06	0.000148055	0.000882035	0.191799	0.30799
TCONS_00062894	XLOC_014665	Bcl2l1	j	Prenatal and Neonatal	BCL2-like 1	Cytoplasm	other	17.552	9.43394	1.60298	6.13961	4.11468	1.84789	1.77156	0.965497	0.450495	0.51406	3.53925e-08	0.290196	0.00742931	0.224964	0.519684	0.0511912	0.0367091	1	0.630988	1	1	1	1	1	4.76242e-08	0.000684292	0.00266449	0.00816742	0.0358434
TCONS_00062895	XLOC_014665	Bcl2l1	j	Prenatal and Neonatal	BCL2-like 1	Cytoplasm	other	34.6972	17.6626	9.5815	13.0591	10.39	5.26659	3.70523	3.46378	2.41464	2.57578	2.22	2.486	0.00620541	0.0353509	0.0302974	0.0023723	0.00641445	0.137085	0.0221297	0.0379148	0.643697	1	0.278844	0.0253514	3.27894e-11	6.6154e-05	0.00049264	0.00816742	0.0358434
TCONS_00062896	XLOC_014665	Bcl2l1	j	Prenatal and Neonatal	BCL2-like 1	Cytoplasm	other	26.8304	17.813	12.4036	11.2016	6.50438	4.8455	2.18854	3.51921	3.25772	1.5367	2.57002	2.20071	0.0654746	0.217291	0.0127189	0.0961122	0.219242	0.281381	0.940381	0.0432061	0.666421	1	1	1	8.52818e-07	3.04039e-11	1.54154e-09	0.00816742	0.0358434
TCONS_00062939	XLOC_014673	Commd7	j	Neonatal	COMM domain containing 7	Other	other	1.7798	1.16117	2.77017	3.83056	5.16469	3.0492	3.1183	1.80616	3.04286	2.37859	2.69774	3.25273	0.397976	1	0.0195617	0.02876	0.0265869	0.0690302	0.0810347	0.278115	0.103592	0.308444	0.0866575	0.0899219	0.0864039	0.0122522	0.0243309	0.727977	0.78603
TCONS_00062940	XLOC_014673	Commd7	j	Neonatal	COMM domain containing 7	Other	other	6.23805	5.9233	4.89587	6.28695	6.03065	4.51091	2.42155	2.78424	2.77763	4.01084	2.45502	2.12668	0.128686	0.0269857	0.00434682	0.0912207	0.00644946	0.209718	0.0952223	0.0373734	0.045198	0.0378617	0.487389	0.0313698	0.0227839	0.00617116	0.0145315	0.191799	0.30799
TCONS_00062945	XLOC_014673	Commd7	j	Neonatal	COMM domain containing 7	Other	other	5.94059	4.10119	4.60968	6.95624	6.40094	4.59758	3.31256	2.73969	2.7468	3.27755	2.21684	2.97915	0.0168697	0.0650387	0.00989223	0.0165413	0.023331	0.336346	0.0318842	0.0152913	0.0990869	0.402185	0.115316	0.00614926	0.0313687	0.0136853	0.0266005	0.191799	0.30799
TCONS_00063010	XLOC_014690	Trpc4ap	j	Neonatal	transient receptor potential cation channel, subfamily C, member 4 associated protein	Cytoplasm	transporter	0.0274618	20.2632	19.4573	18.8873	21.5301	21.0244	16.4172	16.1105	17.0989	13.1941	15.5559	13.0102	1	0.0140728	0.0297129	0.00184092	0.0428848	0.00101142	0.0272087	0.00327112	0.00465296	0.114507	0.00742011	0.00922054	3.05474e-07	0.0192192	0.0349614	0.727977	0.78603
TCONS_00063027	XLOC_014693	Eif6	j	Prenatal and Neonatal	eukaryotic translation initiation factor 6	Nucleus	other	83.2593	81.9766	78.8873	68.3898	77.0736	43.1129	32.1902	33.7559	48.8348	53.9992	32.5698	28.4379	0.0401144	0.0360075	0.0456869	0.0235465	0.0295634	0.0187772	0.00594608	0.0226389	0.270636	0.275161	0.0674817	0.0416557	5.39093e-06	0.000791672	0.00300407	0.445322	0.574555
TCONS_00063035	XLOC_014695	Uqcc	j	---	ubiquinol-cytochrome c reductase complex chaperone	Other	other	3.34528	2.68164	4.9646	4.00138	5.61876	5.55376	6.38081	4.75202	4.76643	3.71519	3.31241	3.84435	0.01089	0.0540009	0.0254404	0.00626913	0.0186892	0.0555703	0.0523644	0.130862	0.0710602	0.105534	1	1	1	0.00474471	0.0119143	0.988715	0.98913
TCONS_00063084	XLOC_014709	Ndrg3	j	Prenatal and Neonatal	NDRG family member 3	Cytoplasm	other	8.61684	4.99887	4.07456	3.63167	3.10938	2.44346	1.84111	1.694	1.92034	2.65074	1.99537	1.40385	0.100776	0.0192258	0.0586828	0.0925192	0.0362555	0.054482	0.209156	0.0773988	1	0.299843	0.737455	1	0.00149437	3.25973e-06	5.3572e-05	8.54694e-06	0.000885538
TCONS_00063138	XLOC_014717	Blcap	j	---	bladder cancer associated protein	Other	other	2.23388	3.64743	5.67652	5.10948	5.68959	5.40244	4.79138	4.23477	5.81829	6.16426	7.74321	7.35246	0.357935	0.0647551	0.0117722	0.0181404	0.0225834	0.11217	0.0267647	0.299635	0.0456865	0.111055	0.00797103	0.00488724	0.121171	0.00813063	0.0179734	0.191799	0.30799
TCONS_00063318	XLOC_014747	Slpi	j	Prenatal and Neonatal	secretory leukocyte peptidase inhibitor	Other	other	7.02439	12.3848	9.61848	6.36522	3.5323	1.64688	0.692654	0.799432	0.693351	1.21976	0.700301	0.480063	0.239475	0.0127986	0.167961	0.0421814	0.104337	1	1	1	1	1	1	1	2.26897e-07	4.45333e-05	0.000373672	0.000546169	0.0106682
TCONS_00063375	XLOC_014769	Slc35c2	j	Prenatal and Neonatal	solute carrier family 35 (GDP-fucose transporter), member C2	Other	transporter	14.2087	12.1092	7.70183	9.52688	10.1932	6.67971	4.65771	5.29999	6.77363	5.79034	6.60974	5.48359	0.0312213	0.203214	0.0502845	0.0830719	0.0285424	0.0801209	0.316053	0.0351421	0.100698	0.155381	0.132968	0.0208834	0.0341493	0.000643075	0.00254358	0.191799	0.30799
TCONS_00063416	XLOC_014774	Slc13a3	j	Neonatal	solute carrier family 13 (sodium-dependent dicarboxylate transporter), member 3	Plasma Membrane	transporter	2.0528	8.93505	12.3763	8.80794	17.6709	23.599	9.0566	5.22264	1.92786	3.7566	0.878339	0.440137	1	0.030114	0.329156	1	0.31516	1	1	0.22606	1	1	1	1	0.000308773	0.00490341	0.0121674	0.0529084	0.146435
TCONS_00063586	XLOC_014799	Atp9a	j	---	ATPase, class II, type 9A	Cytoplasm	transporter	4.37962	12.2671	11.9161	18.3218	20.4639	20.0891	15.9061	11.0108	15.6504	13.0741	16.5843	20.1752	0.033506	0.0916648	0.0549901	0.0178652	0.05277	0.0721472	0.02871	0.0739938	0.0452875	0.523934	0.123417	0.0176218	0.0103193	0.00097991	0.00351675	0.445322	0.574555
TCONS_00064168	XLOC_015085	Fabp5	j	Neonatal	fatty acid binding protein 5, epidermal	Cytoplasm	other	202.895	270.749	162.606	490.595	472.433	260.357	23.3813	0.000217015	0.000549952	7.73613	1.34996	0.000246388	0.373798	0.595039	0.667425	0.00145973	0.65711	0.152675	1	1	1	1	1	1	2.4608e-14	0.00616141	0.0145229	0.0529084	0.146435
TCONS_00064263	XLOC_015109	Cp	j	Neonatal and Adolescent	ceruloplasmin (ferroxidase)	Extracellular Space	enzyme	12.9833	44.103	112.704	113.302	153.672	200.936	214.268	184.881	130.744	123.813	108.081	126.254	0.109121	0.131288	0.00126047	0.0696769	0.141602	0.0488894	0.0586952	0.0114199	0.0490566	0.198051	0.0325088	0.0297722	8.24762e-10	0	0	0.0529084	0.146435
TCONS_00064334	XLOC_015122	Rpl22l1	j	Prenatal and Neonatal	ribosomal protein L22-like 1	Other	other	2.25489	4.85955	6.44815	3.22688	2.30302	2.4943	1.2759	2.13544	0.775019	1.72598	0.993525	2.80246	0.332506	0.552127	0.00507339	0.0981377	0.0724888	0.152001	1	1	1	0.278341	1	0.0626438	0.0898735	0.0259341	0.04427	0.91789	0.938769
TCONS_00064339	XLOC_015122	Rpl22l1	j	Prenatal and Neonatal	ribosomal protein L22-like 1	Other	other	8.34859	7.71326	5.07588	6.0427	4.9329	3.27592	2.32218	1.12187	5.51299	6.06109	2.1467	1.26969	0.131507	0.0393115	1	0.0354558	0.107791	1	0.991753	1	0.953009	0.171814	1	1	0.0447821	0.00727136	0.0163878	0.191799	0.30799
TCONS_00064462	XLOC_015140	Actl6a	j	Prenatal and Neonatal	actin-like 6A	Nucleus	other	14.674	9.96669	9.37378	9.02866	9.20984	5.26421	2.76433	3.68468	3.93679	4.39062	3.27853	4.85828	0.120704	0.073289	0.0263714	0.125593	0.103972	0.0566124	0.0870589	1	0.0774485	0.508829	0.673407	0.0685274	0.00203456	2.51042e-05	0.00025263	0.00816742	0.0358434
TCONS_00064705	XLOC_015173	Ccrn4l	j	Prenatal and Neonatal	CCR4 carbon catabolite repression 4-like (S. cerevisiae)	Nucleus	transcription regulator	8.11589	3.60629	3.31823	3.74985	3.83821	1.22674	2.61565	3.00892	0.762444	0.12594	0.190047	1.23908	0.0407577	0.118827	0.0704157	0.21614	0.280093	1	0.0585453	1	1	1	1	0.836412	0.000114242	0.0257883	0.0440527	0.191799	0.30799
TCONS_00064848	XLOC_015203	Eif2a	j	Prenatal and Neonatal	eukaryotic translation initiation factor 2A, 65kDa	Cytoplasm	translation regulator	2.38059	3.02441	4.99714	4.76778	4.6335	4.12307	4.53367	5.35631	3.03311	2.27043	1.81895	3.49958	0.193736	0.550601	0.0429051	0.0312943	0.06269	0.092485	0.0671196	0.346944	1	1	1	0.330273	0.989997	0.0075635	0.0169238	0.0529084	0.146435
TCONS_00064986	XLOC_015229	Gfm1	j	---	G elongation factor, mitochondrial 1	Cytoplasm	translation regulator	0.355621	2.8287	4.5731	2.93449	3.42893	2.87939	4.02001	5.0248	6.80045	5.40388	4.93842	5.2878	1	0.386892	0.157554	0.365153	0.0381485	0.458018	0.316383	0.117172	0.149078	0.115195	0.132155	0.0532529	0.0304314	0.00845104	0.018476	0.191799	0.30799
TCONS_00065241	XLOC_015284	Hdgf	j	Prenatal and Neonatal	hepatoma-derived growth factor	Extracellular Space	growth factor	155.708	96.8434	87.6897	89.8532	69.8215	38.3955	30.7162	38.3459	51.8361	55.4236	46.0603	50.9296	0.011085	0.0080165	0.0127291	0.00527327	0.0397909	0.020675	0.0204198	0.00565136	0.020512	0.0332177	0.0214749	0.0157506	2.766e-11	3.14077e-06	5.30213e-05	0.00816742	0.0358434
TCONS_00065247	XLOC_015285	Mrpl24	j	---	mitochondrial ribosomal protein L24	Cytoplasm	other	8.5078	8.87441	15.2598	11.6064	10.8186	7.45795	7.08609	6.30513	6.44957	7.83292	6.32371	6.65161	0.00861574	0.0129997	0.00371562	0.00151813	0.035629	0.0140807	0.00490394	0.0343607	0.0333914	0.109159	0.0931476	0.0306512	0.00416036	0.0242722	0.042158	0.445322	0.574555
TCONS_00065292	XLOC_015295	Cct3	j	Prenatal and Neonatal	chaperonin containing TCP1, subunit 3 (gamma)	Cytoplasm	other	19.0949	9.63982	8.71309	8.36243	8.54719	4.86351	4.70886	1.33256	4.75245	3.14065	1.85158	4.81272	0.0731272	0.0737069	0.28744	0.119796	0.261576	0.235666	0.186172	1	1	0.0570185	1	0.0392484	0.000229665	0.00184325	0.00570449	0.727977	0.78603
TCONS_00065295	XLOC_015295	Cct3	j	Prenatal and Neonatal	chaperonin containing TCP1, subunit 3 (gamma)	Cytoplasm	other	61.8709	39.6714	47.4398	36.0632	33.7488	21.1277	18.1956	15.6331	25.8139	34.1442	18.9496	18.4326	0.0657152	0.0321669	0.0480812	0.00958057	0.0071982	0.0934716	0.00788786	0.020109	0.369917	0.16556	0.574145	0.0723768	3.06232e-05	0.0008016	0.00303208	0.191799	0.30799
TCONS_00065374	XLOC_015307	Pklr	j	---	pyruvate kinase, liver and RBC	Cytoplasm	kinase	1.18969	0.449374	1.19847	1.7307	1.93087	2.52495	5.47823	6.80035	3.26703	2.59735	4.75661	6.08855	1	1	1	0.452044	0.0599029	0.857882	0.311576	0.0451224	0.132914	1	0.121549	0.00773192	0.00216717	0.00619046	0.0145482	0.00816742	0.0358434
TCONS_00065376	XLOC_015307	Pklr	j	---	pyruvate kinase, liver and RBC	Cytoplasm	kinase	50.672	24.6733	6.31118	18.7527	19.979	7.24133	10.6941	7.93127	15.2106	12.499	18.1745	13.8599	0.0354404	0.490005	0.150952	0.093821	0.0530751	0.255454	0.124282	0.0505053	0.100568	0.0227605	0.134835	0.00685066	3.11126e-06	0.00332926	0.00895135	0.91789	0.938769
TCONS_00065448	XLOC_015320	Pygo2	j	Prenatal and Neonatal	pygopus homolog 2 (Drosophila)	Nucleus	other	8.50247	5.10806	5.69647	5.68958	5.05841	3.86004	2.39157	2.48384	2.15303	1.88877	1.54514	2.38599	0.00495128	0.0682394	0.0489365	0.00174785	0.0154882	0.0688039	0.353162	0.0193673	0.178632	1	0.00968081	0.115842	0.00019137	0.000919687	0.00335622	0.00816742	0.0358434
TCONS_00065511	XLOC_015335	Slc39a1	j	Neonatal and Adolescent	solute carrier family 39 (zinc transporter), member 1	Plasma Membrane	transporter	2.64372	3.26831	7.43916	6.09261	7.20269	7.49284	6.55771	7.06768	7.49027	9.64758	6.37423	4.56153	0.540195	0.0892315	0.0911388	0.275566	0.0754821	0.376936	0.461017	0.472549	0.250438	0.0333909	1	1	0.886198	0.0037473	0.00984544	0.191799	0.30799
TCONS_00065551	XLOC_015342	S100a16	j	Neonatal	S100 calcium binding protein A16	Nucleus	other	6.53063	4.5774	6.3858	9.62698	11.888	10.5385	11.7397	9.79229	12.233	8.83155	10.0656	9.5483	0.0721562	0.0383895	0.0671851	0.0346951	0.0392644	0.0211636	0.0537941	0.00398566	0.0330788	0.0577345	0.0207272	0.108096	0.0912363	0.00118158	0.00402821	0.91789	0.938769
TCONS_00065597	XLOC_015379	S100a11	j	Prenatal and Neonatal	S100 calcium binding protein A11	Cytoplasm	other	55.959	97.1437	74.0051	66.5907	68.8504	33.1366	12.4147	9.64828	9.71265	6.6221	4.86487	5.12065	0.0279842	0.01357	0.00986018	0.0149726	0.0036835	0.021469	0.0524472	0.00706649	0.0161732	0.134849	0.0030525	0.081637	0	0.0014683	0.00478001	0.0529084	0.146435
TCONS_00066000	XLOC_015468	Nras	j	Prenatal and Neonatal	neuroblastoma RAS viral (v-ras) oncogene homolog	Plasma Membrane	enzyme	7.87146	5.84982	1.74283	4.99461	3.71066	1.60584	1.6802	0.475383	1.15056	0.923004	0.918723	1.42357	0.0653033	0.0501913	1	0.0366867	0.202333	1	0.0953121	1	1	1	1	0.975739	0.000761636	0.00679143	0.0155915	0.191799	0.30799
TCONS_00066099	XLOC_015484	Rhoc	j	Neonatal	ras homolog family member C	Plasma Membrane	enzyme	2.69415	4.7678	3.89939	4.46771	9.19098	7.38859	4.47501	0.467708	2.01362	0.581561	0.6331	0.444636	1	1	0.0480049	0.524255	0.330268	0.666795	1	1	1	1	1	1	0.00646524	0.00776463	0.0172604	0.445322	0.574555
TCONS_00066467	XLOC_015579	Cfi	j	Adolescent and Adult	complement factor I	Extracellular Space	peptidase	1.51423	5.30251	10.4893	9.6882	7.1732	13.7125	17.511	15.3658	8.92842	10.1229	9.52272	9.75474	0.342066	0.615394	0.00326402	0.0503087	0.0417149	0.132379	0.0501192	0.00120937	0.0673776	0.248492	0.0375087	0.00858791	0.000419976	0.000324541	0.00150918	0.191799	0.30799
TCONS_00066469	XLOC_015579	Cfi	j	Adolescent and Adult	complement factor I	Extracellular Space	peptidase	2.3785	7.02477	11.9518	12.7933	10.478	21.9595	27.6594	26.5824	18.6529	20.7476	21.6763	29.0102	0.329566	0.209477	0.0129547	0.140404	0.0591012	0.074735	0.0852931	0.00400045	0.0534954	0.107801	0.0287708	0.00115959	2.21786e-06	0.000151786	0.000897531	0.445322	0.574555
TCONS_00066609	XLOC_015605	Lamtor3	j	---	late endosomal/lysosomal adaptor, MAPK and MTOR activator 3	Cytoplasm	other	7.43676	5.45985	6.31401	6.16998	6.52705	4.3093	3.61327	3.63651	3.0117	3.90676	2.97766	3.29432	0.0223789	0.0647484	0.0124886	0.0106581	0.00425139	0.033199	0.0343264	0.0122579	0.0354415	0.0756611	0.0105289	0.064348	0.00768133	0.00677219	0.0155623	0.727977	0.78603
TCONS_00066651	XLOC_015613	Eif4e	j	Prenatal and Neonatal	eukaryotic translation initiation factor 4E	Cytoplasm	translation regulator	2.66216	4.05208	4.63628	4.79683	5.18688	3.39875	2.9708	3.14188	3.52425	4.18868	4.07794	3.16398	1	0.0201318	0.0626382	0.0644001	0.0195434	0.394725	0.0222906	0.0879471	0.332885	0.135791	0.00817453	0.0268259	1	0.00484304	0.0120662	0.00816742	0.0358434
TCONS_00066691	XLOC_015620	Ccbl2	j	Neonatal and Adolescent	cysteine conjugate-beta lyase 2	Cytoplasm	enzyme	5.23026	34.1154	120.369	97.1347	91.8239	83.2687	50.0097	24.6377	8.89739	1.04867	0.888361	0.855237	0.0140953	0.0236294	0.00276309	0.0230241	0.0137911	0.0184759	0.0625578	0.117604	0.148928	1	1	1	0	0.000623827	0.00247763	0.000546169	0.0106682
TCONS_00066695	XLOC_015620	Ccbl2	j	Neonatal and Adolescent	cysteine conjugate-beta lyase 2	Cytoplasm	enzyme	0.0414199	3.01302	7.64621	49.2397	73.5718	88.2822	70.8278	79.9266	91.3863	83.571	86.8606	89.3974	1	0.0269857	0.186096	0.0150636	0.0272394	0.00504156	0.0253476	0.00158479	0.010266	0.0379343	0.00871325	0.0251182	2.4608e-14	6.7075e-10	2.90618e-08	0.00816742	0.0358434
TCONS_00066703	XLOC_015625	2014-09-15	j	Prenatal and Adult				43.963	40.7184	44.8145	39.2881	40.7581	32.8378	33.3588	36.0815	48.0569	60.5416	53.007	65.0131	0.0590908	0.138397	0.0014945	0.0391461	0.0445635	0.0326697	0.0783672	0.0543066	0.0195247	0.0720864	0.0242491	0.0325477	0.0192046	0.00858215	0.0187111	0.727977	0.78603
TCONS_00066740	XLOC_015631	Ddah1	j	---	dimethylarginine dimethylaminohydrolase 1	Cytoplasm	enzyme	1.7161	3.20881	8.45703	4.81128	4.57592	10.9608	11.8591	16.9478	10.7608	8.41891	12.1045	15.6328	1	0.123343	0.0554358	1	0.399918	0.0477921	0.161254	0.00936342	0.0337869	0.0709878	0.0154074	0.360653	0.00094777	0.0136983	0.0266039	0.0529084	0.146435
TCONS_00066779	XLOC_015639	Ssx2ip	j	Prenatal and Neonatal	synovial sarcoma, X breakpoint 2 interacting protein	Plasma Membrane	other	12.4239	2.27683	2.54717	2.51403	2.10387	0.860444	0.580764	0.650833	0.461704	0.735916	0.459697	0.547145	0.0093415	0.462721	0.252277	0.797042	0.302415	1	1	1	1	1	1	1	7.49037e-08	0.00656712	0.0152529	0.00816742	0.0358434
TCONS_00066812	XLOC_015648	Fubp1	j	Prenatal and Neonatal	far upstream element (FUSE) binding protein 1	Nucleus	transcription regulator	7.44448	2.07897	2.36129	3.7334	3.04879	1.65393	1.45041	1.22668	1.01262	0.942122	1.05638	1.36964	0.0417511	0.452087	0.398714	0.121675	0.061487	0.0988522	0.506155	1	1	1	1	0.110833	0.000758781	0.0241157	0.0419167	0.00816742	0.0358434
TCONS_00066899	XLOC_015656	Cryz	j	---	crystallin, zeta (quinone reductase)	Cytoplasm	enzyme	3.25237	3.27992	7.99577	7.09997	6.84577	6.6794	4.67303	6.40081	5.89165	5.79345	6.24457	6.4672	0.274484	0.114571	0.0424251	0.0215843	0.0372215	0.0121631	0.00581763	0.0683356	0.213526	0.027372	0.0542848	0.0142876	0.33156	0.0286898	0.0479101	0.445322	0.574555
TCONS_00066985	XLOC_015679	Mrps28	j	Prenatal and Neonatal	mitochondrial ribosomal protein S28	Cytoplasm	other	21.9941	15.8457	10.8863	13.0124	14.3818	11.3921	8.9211	9.16816	9.83177	10.7742	8.31646	6.39877	0.0341555	0.0344529	0.026066	0.0289888	0.0736483	0.087487	0.0366741	0.00258641	0.111484	0.22107	0.128023	0.0193192	0.00950557	0.00108929	0.00378946	0.191799	0.30799
TCONS_00067247	XLOC_015738	Mccc1	j	Adolescent and Adult	methylcrotonoyl-CoA carboxylase 1 (alpha)	Cytoplasm	enzyme	3.30138	3.31242	3.67563	4.15588	4.35213	4.83361	6.01457	6.49129	5.41677	4.49271	4.75071	5.18698	0.0442577	0.0459958	0.0168841	0.00293364	0.0214204	0.0153918	0.0172815	0.0165541	0.0326432	0.0416713	0.0728995	0.00514296	0.320605	1.59335e-07	4.41505e-06	0.00816742	0.0358434
TCONS_00067693	XLOC_015846	Tdo2	j	Adult	tryptophan 2,3-dioxygenase	Cytoplasm	enzyme	0.00311353	0.0155677	3.49045e-06	0.070528	0.157957	0.964392	1.45579	2.72752	4.83496	5.05452	5.49156	4.06776	1	1	1	1	1	1	1	0.115746	1	1	1	0.0441114	0.000786584	0.00135305	0.004472	0.0529084	0.146435
TCONS_00067725	XLOC_015855	D930015E06Rik	j	Prenatal and Neonatal	KIAA0922	Other	other	9.11331	4.8035	5.91258	4.76195	2.70912	2.4734	1.73124	1.91212	1.85456	2.87403	2.27728	1.32011	0.191019	0.13803	0.0262074	0.0255183	0.805303	1	0.221198	0.211235	0.94475	0.630089	1	1	0.00725789	0.000302243	0.00143475	0.191799	0.30799
TCONS_00067920	XLOC_015895	Slc25a44	j	---	solute carrier family 25, member 44	Cytoplasm	transporter	1.64696	2.44663	3.07762	2.43377	2.48862	2.82616	1.33093	3.63442	5.54151	6.43152	5.02598	3.08997	1	0.309111	0.574245	0.194874	1	0.762198	1	0.393321	0.875731	1	0.601003	0.00847056	0.585178	0.00978835	0.0205151	0.191799	0.30799
TCONS_00068096	XLOC_015927	Hax1	j	Prenatal and Neonatal	HCLS1 associated protein X-1	Other	other	6.61173	4.43289	2.93387	4.17851	4.52566	2.46466	2.46715	2.55159	3.75495	3.38985	3.4773	3.03266	0.106758	0.214151	0.0382479	0.058362	0.0532036	0.0377699	0.33377	0.0129385	0.0165201	0.0267452	0.0542005	0.137508	0.333957	0.00649697	0.0151194	0.445322	0.574555
TCONS_00068133	XLOC_015936	Chtop	j	---	chromatin target of PRMT1	Nucleus	other	4.38861	6.03883	6.56683	10.9429	8.77955	9.42433	6.9184	6.3211	8.87322	9.80222	6.3366	5.97297	1	0.030436	0.0173207	0.00582462	0.175873	0.0318498	0.0782865	0.142877	0.158217	0.113772	0.190146	0.0802743	0.765863	0.0155289	0.0294628	0.191799	0.30799
TCONS_00068134	XLOC_015936	Chtop	j	---	chromatin target of PRMT1	Nucleus	other	9.84228	6.84314	6.88893	3.78266	6.58365	1.9605	2.80798	1.4322	0.934267	1.60116	1.50136	2.32461	0.0154399	0.0534165	0.0461789	0.00504438	0.374892	0.105099	0.125357	0.52318	1	1	1	1	8.35462e-05	0.00419893	0.0107844	0.727977	0.78603
TCONS_00068137	XLOC_015936	Chtop	j	---	chromatin target of PRMT1	Nucleus	other	8.72754	6.74661	6.47497	5.36378	6.02238	4.16564	2.93006	3.46414	2.7211	3.14733	2.61986	1.30702	0.0369811	0.0272299	0.0175438	0.0259559	0.00411434	0.0183739	0.21593	0.235376	0.224165	0.411622	0.0976353	0.444189	0.000677011	0.000100424	0.000666602	0.191799	0.30799
TCONS_00068149	XLOC_015938	S100a9	j	Prenatal and Neonatal	S100 calcium binding protein A9	Cytoplasm	other	238.386	324.034	268.555	157.077	180.397	53.0143	6.40176e-10	1.22391	0.243596	1.77365e-09	2.66956e-09	6.53419e-09	0.206549	0.0559563	0.0213039	0.0111541	0.0292846	0.0750255	1	1	1	1	1	1	0	1.54119e-05	0.000180032	0.0529084	0.146435
TCONS_00068227	XLOC_015983	Psmd4	j	Prenatal and Neonatal	proteasome (prosome, macropain) 26S subunit, non-ATPase, 4	Cytoplasm	other	60.6843	45.3803	65.8862	51.0196	52.8276	32.3328	30.0967	31.3642	44.8414	44.9179	42.9701	45.9301	0.0101973	0.027367	0.00692531	0.00680127	0.00838665	0.0120168	0.0112552	0.00679292	0.0114062	0.0514283	0.00130612	0.0151681	2.43271e-05	0.0146422	0.0280034	0.191799	0.30799
TCONS_00068291	XLOC_015997	Ecm1	j	---	extracellular matrix protein 1	Extracellular Space	transporter	1.63956	3.49375	7.43777	6.27922	3.9787	3.85405	3.57661	4.20619	2.34072	2.17108	3.61107	3.75613	0.0211703	0.0456792	0.0302598	0.00185481	0.0910425	0.0153211	0.0461706	0.0319276	0.0790056	0.529941	0.0105192	0.0573681	0.00304716	0.0111728	0.0226594	0.0529084	0.146435
TCONS_00068318	XLOC_016000	Prpf3	j	Prenatal and Neonatal	pre-mRNA processing factor 3	Nucleus	other	6.53371	2.18854	2.94204	3.29706	2.93107	1.26448	1.40918	0.593808	0.898406	0.362697	0.589839	0.82673	0.126501	0.112987	0.139371	0.0331511	0.0661283	1	0.0112448	1	1	1	1	1	0.000312054	0.0176121	0.0327121	0.727977	0.78603
TCONS_00068321	XLOC_016001	Mrps21	j	---	mitochondrial ribosomal protein S21	Cytoplasm	other	10.8119	6.67977	7.79931	6.94766	7.91318	3.92474	3.5401	3.41066	4.08249	5.31637	4.88121	9.30213	0.0558111	0.139905	0.00793374	0.00146359	0.0503293	0.227388	0.0305297	0.0441897	0.700226	0.291327	0.0612943	0.369356	0.0578387	0.00157965	0.00504598	0.727977	0.78603
TCONS_00068372	XLOC_016024	Polr3c	j	Prenatal and Neonatal	polymerase (RNA) III (DNA directed) polypeptide C (62kD)	Nucleus	enzyme	8.57888	9.03383	7.64409	8.01609	7.61844	5.13078	5.07723	5.89612	6.9504	6.93258	6.13913	4.73805	0.0912448	0.0170453	0.0282374	0.0345922	0.00229745	0.0598511	0.0133087	0.0037562	0.142267	0.328474	0.0991062	0.0151168	0.992767	0.000806038	0.00303362	0.191799	0.30799
TCONS_00068441	XLOC_016033	Phgdh	j	Prenatal and Neonatal	phosphoglycerate dehydrogenase	Cytoplasm	enzyme	43.5862	22.5346	5.86625	9.36544	8.94649	1.67841	0.484524	0.446729	0.0996878	0.0709783	0.0933851	0.248388	0.0354631	0.0358664	0.129394	0.0129034	0.0751637	0.427592	1	1	1	1	1	1	3.78752e-13	1.79209e-05	0.00020094	0.00816742	0.0358434
TCONS_00068486	XLOC_016042	Fam46c	j	Prenatal and Neonatal	family with sequence similarity 46, member C	Extracellular Space	other	19.3122	12.7004	13.3852	4.74329	6.15161	6.16314	1.68599	3.18575	1.39291	1.48011	0.442409	0.294204	0.332319	0.832269	0.0483673	1	0.824246	0.640446	1	0.0802976	0.046697	1	1	1	1.05797e-05	0.000295029	0.00140611	0.727977	0.78603
TCONS_00068581	XLOC_016061	Hipk1	j	Prenatal and Neonatal	homeodomain interacting protein kinase 1	Nucleus	kinase	5.36513	2.57686	2.52926	2.54791	1.91466	0.980105	0.905556	0.850752	0.712913	0.613751	0.565441	0.904996	0.0967282	0.0281823	0.119464	0.794764	0.260596	1	1	1	1	1	1	1	0.00201847	0.000252395	0.00126357	0.00816742	0.0358434
TCONS_00068678	XLOC_016082	Cept1	j	---	choline/ethanolamine phosphotransferase 1	Cytoplasm	enzyme	2.02559	4.70707	8.91581	9.66689	9.71485	7.80291	7.34814	9.70171	8.93466	10.4772	8.15078	10.3333	0.599323	0.0769948	0.0132662	0.039487	0.015437	0.0991818	0.0305954	0.0100212	0.0562564	0.0440035	0.0222074	0.0750396	0.00761556	0.00144882	0.00472302	0.445322	0.574555
TCONS_00068756	XLOC_016101	Ampd2	j	Prenatal and Neonatal	adenosine monophosphate deaminase 2	Cytoplasm	enzyme	10.6308	5.42544	4.51543	2.92055	2.94261	2.62899	1.85824	2.76102	2.06712	4.72155	2.2017	1.25268	0.471864	0.0304146	0.158047	0.364107	0.0634171	1	0.24932	1	1	0.951574	1	1	0.0234995	0.000509606	0.00212678	0.727977	0.78603
TCONS_00068757	XLOC_016101	Ampd2	j	Prenatal and Neonatal	adenosine monophosphate deaminase 2	Cytoplasm	enzyme	8.43554	5.48426	4.17639	3.69394	3.33137	2.56071	2.5416	2.54919	1.68542	2.29834	1.53101	1.29354	0.0300696	0.013181	0.157714	0.0978529	0.361989	0.0498251	0.617437	0.139218	0.0879323	0.0693698	1	1	0.00156342	3.18172e-06	5.30213e-05	0.00816742	0.0358434
TCONS_00068880	XLOC_016128	S1pr1	j	---	sphingosine-1-phosphate receptor 1	Plasma Membrane	G-protein coupled receptor	3.52968	3.24442	6.50374	8.98148	13.1816	16.0441	15.0377	11.6994	11.0733	12.5544	12.5452	12.4327	0.0506554	0.076965	0.0444842	0.00949539	0.0232121	0.0774236	0.0324981	0.0331864	0.027596	0.0234938	0.0242491	0.0326078	7.08186e-05	0	0	0.0529084	0.146435
TCONS_00068896	XLOC_016131	Vcam1	j	Prenatal and Neonatal	vascular cell adhesion molecule 1	Plasma Membrane	transmembrane receptor	6.11054	5.9642	8.44151	6.74878	6.34833	4.46844	1.84347	0.845591	0.496786	0.493088	0.176506	0.610971	0.0363145	0.119429	0.0381765	0.0250876	0.268529	0.0601279	0.0916903	1	1	1	1	1	4.02204e-06	6.45512e-05	0.000482212	0.000546169	0.0106682
TCONS_00068915	XLOC_016134	Rtca	j	---	RNA 3'-terminal phosphate cyclase	Nucleus	enzyme	6.33084	5.70634	7.13362	5.46623	7.10935	4.24088	2.95293	2.36037	3.60703	3.8539	2.55013	2.57231	0.0806495	0.123862	0.0398975	0.0453272	0.0315355	0.127827	0.963353	0.0362116	0.111552	0.492015	0.0681721	0.206845	0.0601371	0.02999	0.0493353	0.727977	0.78603
TCONS_00069008	XLOC_016147	Slc44a3	j	Neonatal	solute carrier family 44, member 3	Plasma Membrane	transporter	2.11561	6.63314	4.90243	7.41624	9.21542	8.86689	4.83522	3.68921	2.17954	1.80017	1.43309	1.18156	1	0.0583974	0.22434	0.0114628	0.0662596	0.0141292	0.300799	0.0222313	0.372375	1	0.187453	0.0164726	0.000128972	0.00244081	0.00699092	0.0529084	0.146435
TCONS_00069206	XLOC_016185	Hadh	j	Neonatal and Adolescent	hydroxyacyl-CoA dehydrogenase	Cytoplasm	enzyme	11.9771	33.7574	71.9631	60.3037	81.1992	83.6217	66.2478	51.2571	42.0242	34.2208	34.7368	35.1132	1	0.0690759	0.0235204	0.0461856	0.165451	0.087201	0.235763	0.0345793	0.00484332	0.0978234	0.0337849	0.149108	1.13753e-05	2.51252e-05	0.00025263	0.0529084	0.146435
TCONS_00069297	XLOC_016207	0610031O16Rik	j	---	RIKEN cDNA 0610031O16 gene	Other	other	0	4.98893e-58	0.0124752	9.8026e-58	0.0075383	0.0259438	0.367719	1.23807	2.88968	3.36082	5.16069	5.1802	1	1	1	1	1	1	1	1	0.0887885	0.0162141	0.0189297	0.0172473	1	0.00550364	0.0134102	0.0529084	0.146435
TCONS_00069760	XLOC_016409	Chchd7	j	Prenatal and Neonatal	coiled-coil-helix-coiled-coil-helix domain containing 7	Cytoplasm	other	25.9803	20.4028	23.3694	14.6711	16.4163	13.2447	11.568	10.6292	13.0576	15.5655	10.1964	8.60959	0.0667238	0.00959195	0.0189207	0.0275958	0.0215667	0.0280966	0.0673146	0.05412	0.112329	0.453482	0.0957892	0.106042	0.00594194	0.00300656	0.00830201	0.727977	0.78603
TCONS_00069787	XLOC_016415	Rab2a	j	---	RAB2A, member RAS oncogene family	Cytoplasm	enzyme	0.0257392	0.668843	0.798958	0.995018	1.46231	3.94426	3.97767	5.08	5.18091	8.18966	6.36821	5.55828	1	1	1	1	1	1	0.961887	0.137812	0.431033	0.214016	0.378985	0.00867955	0.00113295	0.00465617	0.0117788	0.727977	0.78603
TCONS_00070099	XLOC_016465	Ube2j1	j	---	ubiquitin-conjugating enzyme E2, J1	Other	other	11.1285	7.8799	8.43291	9.95605	9.07756	4.80116	5.4507	3.92529	4.70772	2.37543	2.95481	4.67164	0.0699809	0.237625	0.131581	0.0118079	0.00835831	0.415891	0.0622429	0.860913	0.656736	1	1	0.0484901	0.0217079	0.0137949	0.0266828	0.727977	0.78603
TCONS_00070113	XLOC_016472	Akirin2	j	Prenatal and Neonatal	akirin 2	Nucleus	other	11.9658	10.7355	11.8415	11.0426	10.9976	8.15738	6.05	6.05773	6.09063	6.9075	5.57244	6.42103	0.129172	0.0100987	0.0200346	0.0309732	0.0502028	0.0109856	0.0969114	0.0259036	0.0133064	0.165194	0.0393745	0.0595826	0.0466145	3.10001e-05	0.000289699	0.191799	0.30799
TCONS_00070134	XLOC_016477	Aco1	j	Adult	aconitase 1, soluble	Cytoplasm	enzyme	2.68923	1.70606	3.75649	0.78074	0.318897	3.48153	1.30307	5.85517	8.1554	14.1885	7.9352	4.67125	1	1	1	1	1	1	1	1	1	0.0303962	1	1	0.0487015	0.0297837	0.0491854	0.445322	0.574555
TCONS_00070153	XLOC_016484	Nfx1	j	Neonatal	nuclear transcription factor, X-box binding 1	Nucleus	transcription regulator	7.17572	5.8098	6.59605	7.63048	7.1512	5.33824	5.27069	5.10651	4.32386	3.59974	3.70733	4.91185	0.0147122	0.0185247	0.0563721	0.00860367	0.0257341	0.0604214	0.0191594	0.0314262	0.165056	0.11561	0.224356	0.0576654	0.389545	0.0147738	0.0281874	0.191799	0.30799
TCONS_00070174	XLOC_016491	Dnaic1	j	Neonatal and Adolescent	dynein, axonemal, intermediate chain 1	Extracellular Space	other	1.11789	1.81891	1.6761	6.34197	8.65906	14.7522	10.1765	3.72011	1.12456	1.20524	0.450689	0.339916	0.243066	0.394047	0.0707153	0.00189429	0.0162188	0.0238025	0.0734012	0.411407	1	0.988433	1	1	2.91226e-09	2.1121e-05	0.000224204	0.0529084	0.146435
TCONS_00070179	XLOC_016492	Galt	j	---	galactose-1-phosphate uridylyltransferase	Cytoplasm	enzyme	10.2688	16.7601	14.8095	11.9978	10.7609	9.66419	7.9248	9.07806	11.6884	11.775	9.54663	9.86068	0.00725646	0.00749442	0.00916919	0.0161945	0.0349568	0.0106139	0.022595	0.0347517	0.043189	0.122458	0.0552301	0.0284711	0.139156	0.0183301	0.0337202	0.0529084	0.146435
TCONS_00070278	XLOC_016515	Ccdc107	j	Adult	coiled-coil domain containing 107	Other	other	6.87679	14.5367	16.8302	18.4344	24.7674	18.8738	18.1819	21.6143	33.7749	46.2821	40.9203	31.8083	1	0.00159245	0.00964377	0.0140396	0.120339	0.0214052	0.0391067	0.0573022	0.0736413	0.125596	0.00375391	0.100099	1.48006e-05	0.0137231	0.0266297	0.00816742	0.0358434
TCONS_00070337	XLOC_016528	Clta	j	Prenatal and Neonatal	clathrin, light chain A	Plasma Membrane	other	42.183	62.209	65.7856	55.4792	58.4646	45.8352	32.4723	38.4006	31.9799	40.4948	28.5588	28.4073	0.415195	0.0293964	0.0177598	0.0367378	0.134531	0.0202546	0.191749	0.0215401	0.0396141	0.264487	0.00488594	0.0538074	0.00371459	0.0282935	0.0473479	0.91789	0.938769
TCONS_00070368	XLOC_016537	Grhpr	j	Neonatal and Adolescent	glyoxylate reductase/hydroxypyruvate reductase	Cytoplasm	enzyme	9.34874	6.46689	10.7235	23.4406	15.3859	13.78	13.5033	8.12449	4.89817	2.67773	4.95196	4.71511	0.0837111	0.278787	0.0840697	0.360821	0.034325	0.678312	0.0828997	0.429457	0.0512834	1	0.0548381	1	0.00145896	0.0134998	0.0263287	0.191799	0.30799
TCONS_00070419	XLOC_016551	Ncbp1	j	Prenatal and Neonatal	nuclear cap binding protein subunit 1, 80kDa	Nucleus	other	12.6511	9.11321	9.29751	7.17931	7.49724	4.65991	3.33641	3.65625	4.65859	9.22189	4.9631	2.86757	0.22808	0.0389587	0.07292	0.0573039	0.0315876	0.196094	0.0120095	0.0298456	1	0.630895	1	0.0468132	0.0337003	0.00114716	0.00393337	0.445322	0.574555
TCONS_00070421	XLOC_016553	Anp32b	j	Prenatal and Neonatal	acidic (leucine-rich) nuclear phosphoprotein 32 family, member B	Nucleus	other	118.986	31.0081	40.396	39.6442	35.579	17.5799	10.9787	9.8641	7.60831	8.04373	4.52327	5.60904	0.158107	0.0506876	0.0208443	0.0492671	0.144874	0.0796127	0.161853	0.0243155	0.114605	0.0182906	0.0843638	0.00567529	3.14132e-11	0.00939993	0.0199644	0.00816742	0.0358434
TCONS_00070422	XLOC_016553	Anp32b	j	Prenatal and Neonatal	acidic (leucine-rich) nuclear phosphoprotein 32 family, member B	Nucleus	other	23.3201	3.70716	4.76619	5.55782	3.90289	1.78126	1.36538	1.10487	0.86038	0.708331	0.691081	0.686627	0.085312	0.104291	0.126354	0.0214218	0.478757	0.156426	1	1	1	1	1	1	8.43912e-09	0.0114904	0.0231264	0.00816742	0.0358434
TCONS_00070428	XLOC_016554	Nans	j	Prenatal and Neonatal	N-acetylneuraminic acid synthase	Cytoplasm	enzyme	44.7049	27.8996	13.7108	27.5582	28.2541	16.8861	11.6979	8.40763	11.9765	9.79139	9.37431	8.15111	0.00354099	0.0430583	0.00686296	0.00608187	0.0180558	0.0174751	0.0131967	0.0482465	0.0337473	0.0244373	0.0220522	0.0111454	5.43355e-10	0.00774688	0.0172492	0.191799	0.30799
TCONS_00070908	XLOC_016679	Fggy	j	Adolescent and Adult	FGGY carbohydrate kinase domain containing	Other	other	4.33138	10.1267	7.4205	13.1825	14.835	14.1438	19.7241	22.7552	16.3375	11.5251	14.9655	13.8733	0.0758083	0.027367	0.0611604	0.00386772	0.0204694	0.0234152	0.0424582	0.0140428	0.0221223	0.0553462	0.0312378	0.00487048	4.52853e-05	0.0003515	0.00160772	0.727977	0.78603
TCONS_00070913	XLOC_016679	Fggy	j	Adolescent and Adult	FGGY carbohydrate kinase domain containing	Other	other	13.7615	13.8778	11.9097	17.5694	17.5769	21.5094	19.327	28.0069	26.4528	31.3721	21.5003	17.0729	0.0254236	0.00748697	0.0339938	0.0417582	0.037125	0.103145	0.0179108	0.0838257	0.469097	0.106991	0.368778	0.14051	0.0609823	0.00204978	0.00611343	0.91789	0.938769
TCONS_00071019	XLOC_016697	Ak4	j	---	adenylate kinase 4	Cytoplasm	kinase	2.05798	4.19103	10.5993	8.76379	8.21599	5.62661	4.33762	3.75356	4.16532	5.28414	4.5124	5.30497	0.0646471	0.0628436	0.00330833	0.0358861	0.0186892	0.00589281	0.0591292	0.118943	0.110443	0.0876484	0.0953544	0.0633392	0.000931538	0.00256252	0.00730441	0.0529084	0.146435
TCONS_00071123	XLOC_016713	Ppap2b	j	Neonatal and Adolescent	phosphatidic acid phosphatase type 2B	Plasma Membrane	phosphatase	1.37186	3.76784	7.16199	6.77291	8.98597	11.0148	10.6025	12.166	6.01247	5.12309	7.49079	9.21395	0.797122	0.328933	0.0481832	0.133001	0.104676	0.120897	0.33246	0.00806939	0.267467	0.437727	0.193641	0.230552	0.0139513	0.000109371	0.000698741	0.445322	0.574555
TCONS_00071143	XLOC_016720	Ssbp3	j	---	single stranded DNA binding protein 3	Nucleus	transcription regulator	8.65616	5.06677	5.18811	7.82731	6.8883	5.28594	4.2292	5.4996	5.03739	5.89172	6.80547	7.88487	0.0856871	0.0120571	0.0311445	0.00804484	0.0461062	0.0214052	0.0498661	0.0190657	0.0128405	0.411772	0.0298828	0.00889517	0.683678	0.0294807	0.0488543	0.191799	0.30799
TCONS_00071165	XLOC_016723	Tmem59	j	Adolescent and Adult	transmembrane protein 59	Plasma Membrane	peptidase	25.9468	62.6529	67.5625	74.1124	80.7211	98.7721	91.4843	100.039	103.128	125.975	115.659	102.064	0.0578516	0.0150724	0.00384488	0.00498348	0.0520881	0.00546888	0.0237312	0.00468283	0.0157479	0.12551	0.010711	0.0118998	1.50853e-07	0.000748844	0.00286436	0.191799	0.30799
TCONS_00071203	XLOC_016731	Magoh	j	Prenatal and Neonatal	mago-nashi homolog, proliferation-associated (Drosophila)	Nucleus	other	19.3614	9.4535	11.5508	10.1505	10.8755	5.5034	4.79821	5.16966	3.81738	5.79446	4.27535	4.9558	0.0133599	0.111383	0.0107479	0.0187621	0.0387686	0.0529417	0.0282629	0.0347833	0.031595	0.245264	0.221664	0.0407498	1.63521e-05	0.00571202	0.0136732	0.727977	0.78603
TCONS_00071210	XLOC_016732	0610037L13Rik	j	---	chromosome 1 open reading frame 123	Other	other	1.22254	3.01073	4.9404	5.52665	7.60397	5.20074	5.59968	4.93184	5.7105	5.8791	4.58851	3.79502	1	0.078771	0.141027	0.0151599	0.0253572	0.0279409	0.09848	0.0612748	0.0222153	0.0347759	0.0915226	0.453213	0.0523871	0.000166415	0.000948724	0.191799	0.30799
TCONS_00071211	XLOC_016732	0610037L13Rik	j	---	chromosome 1 open reading frame 123	Other	other	5.79046	4.44648	5.82431	8.84619	8.29262	6.91602	6.08169	5.3431	6.48714	6.23911	5.20816	4.41212	0.0692496	0.0284172	0.033136	0.0156704	0.0355847	0.0645913	0.049172	0.0539235	0.137541	0.0876295	0.0921757	0.0133279	0.838183	0.00539597	0.0131748	0.0529084	0.146435
TCONS_00071258	XLOC_016744	Nrd1	j	Prenatal and Neonatal	nardilysin (N-arginine dibasic convertase)	Cytoplasm	peptidase	6.21834	3.55906	3.42005	4.55245	4.33332	3.18553	2.26973	1.93527	1.66178	1.6083	1.2209	2.59388	0.140716	0.0120214	0.128736	0.0728269	0.0307231	0.0611437	0.225698	0.306106	1	1	1	0.0962611	0.0516698	0.00627778	0.0146932	0.00816742	0.0358434
TCONS_00071292	XLOC_016749	Faf1	j	Prenatal and Neonatal	Fas (TNFRSF6) associated factor 1	Nucleus	other	5.83118	3.82447	5.00444	4.41731	4.35563	2.77799	2.55641	3.30808	3.77831	4.83496	4.28876	4.06051	0.00932761	0.0423206	0.00340652	0.00568222	0.0078968	0.0372038	0.0226625	0.025777	0.122768	0.0515771	0.0536935	0.0150333	0.268619	0.0068012	0.0155989	0.0529084	0.146435
TCONS_00071297	XLOC_016749	Faf1	j	Prenatal and Neonatal	Fas (TNFRSF6) associated factor 1	Nucleus	other	10.888	6.49603	7.6902	8.98564	8.62088	5.00578	4.67917	5.56695	5.44294	4.73742	4.86446	7.57814	0.00356842	0.0133991	0.0624791	0.00919852	0.00576715	0.123255	0.213832	0.0442865	1	0.220393	1	0.00894494	0.36774	0.0170236	0.0317677	0.191799	0.30799
TCONS_00071391	XLOC_016766	Pdzk1ip1	j	Prenatal and Neonatal	PDZK1 interacting protein 1	Extracellular Space	other	5.70411	10.8567	12.4527	9.88871	9.72985	3.71251	0.858309	0.588224	1.01653	1.96268	2.51742	2.5737	0.103344	0.0407253	1	0.016709	0.202481	0.0240459	1	1	1	1	0.270973	0.966352	7.30825e-05	6.38096e-05	0.000478223	0.0529084	0.146435
TCONS_00071401	XLOC_016772	Cyp4a31	j	---	cytochrome P450, family 4, subfamily A, polypeptide 11	Cytoplasm	enzyme	0.184863	6.01027	60.3212	41.811	28.7913	27.3588	21.8322	10.7535	9.98325	1.84713	0.975764	0.758632	1	0.186354	0.0709181	0.0150614	0.00186642	0.146782	0.0457662	0.019657	0.248434	1	1	1	9.47154e-12	0.020871	0.0373952	0.445322	0.574555
TCONS_00071450	XLOC_016786	Prdx1	j	---	peroxiredoxin 1	Cytoplasm	enzyme	33.0439	47.5676	85.3968	105.991	134.051	120.815	90.757	102.203	104.938	108.828	91.6359	100.83	0.103281	0.0859187	0.0103281	0.0099552	0.0138767	0.016997	0.0396155	0.0152913	0.0132295	0.0831709	0.0340747	0.0175535	3.18091e-07	3.42654e-06	5.53197e-05	0.0529084	0.146435
TCONS_00071526	XLOC_016796	Tmem53	j	Neonatal and Adolescent	transmembrane protein 53	Other	other	1.28854	4.10621	6.95344	10.1614	13.8962	16.8216	12.7399	11.6302	10.6816	6.16802	4.54479	4.45997	1	1	0.196053	0.428592	0.0426663	0.0216146	0.0510552	0.139007	0.301063	0.882569	0.180441	0.283688	0.000911659	0	0	0.000546169	0.0106682
TCONS_00071536	XLOC_016799	Slc6a9	j	Prenatal and Neonatal	solute carrier family 6 (neurotransmitter transporter, glycine), member 9	Plasma Membrane	transporter	14.0374	6.22413	3.8595	6.58669	3.79312	1.48989	1.32964	1.81642	2.57112	3.10432	4.00384	5.7921	0.114984	0.0054359	0.134674	0.0384637	0.0164308	1	1	0.552343	0.0835411	1	0.388432	0.136521	0.000106598	0.000210628	0.00111582	0.00816742	0.0358434
TCONS_00071820	XLOC_016857	Mrps15	j	Prenatal and Neonatal	mitochondrial ribosomal protein S15	Cytoplasm	other	0.411431	3.58078	3.44156	0.565285	7.40715	8.54366	4.7979	4.35913	10.0461	11.3628	7.17779	4.28335	1	0.0499339	1	1	0.4053	0.0530553	1	1	0.291531	1	0.153609	1	0.0100396	0.0304206	0.0498228	0.191799	0.30799
TCONS_00071837	XLOC_016860	Stk40	j	Neonatal	serine/threonine kinase 40	Cytoplasm	kinase	2.09165	2.11152	2.82568	6.47885	7.15245	6.47841	4.9273	4.82487	2.93353	2.60622	3.04376	4.45111	0.518818	0.473513	0.183024	0.0323252	0.0137299	0.239954	0.186358	0.0987616	0.622587	1	0.323912	0.0685585	0.0729045	2.71438e-05	0.000267288	0.000546169	0.0106682
TCONS_00071843	XLOC_016861	Eva1b	j	---	eva-1 homolog B (C. elegans)	Other	other	8.34272	8.65783	8.60873	8.11456	8.71437	7.00438	3.36471	3.31333	2.93459	2.49316	1.85435	2.00624	0.0357746	0.0110796	0.0331698	0.0121225	0.0364027	0.0363588	0.0157834	0.0267687	0.300586	0.396752	0.739872	0.307566	2.0087e-05	0.000250776	0.0012581	0.0529084	0.146435
TCONS_00071914	XLOC_016875	Phc2	j	Prenatal and Neonatal	polyhomeotic homolog 2 (Drosophila)	Nucleus	other	3.92089	5.901	7.0436	7.14816	6.1223	4.72905	3.24838	3.29654	3.31209	2.70759	2.25287	2.39765	0.0868049	0.0812333	0.0127877	0.0196981	0.0301506	0.0048741	0.0983636	0.317202	0.0918173	0.219175	0.211233	0.0130475	0.00803966	0.000376241	0.00169166	0.0529084	0.146435
TCONS_00071963	XLOC_016888	Tmem234	j	---	transmembrane protein 234	Other	other	20.1899	8.82221	15.9706	12.4132	11.9688	5.91783	4.4108	4.76981	4.79989	3.73672	5.04052	5.74031	0.00388799	0.0809196	0.0149875	0.00367081	0.0188362	0.158381	0.115906	0.0200839	0.00453983	1	0.0401476	0.0506145	4.89626e-06	0.0231616	0.040824	0.191799	0.30799
TCONS_00072045	XLOC_016899	Sdc3	j	Neonatal	syndecan 3	Plasma Membrane	other	3.66454	6.58474	8.18178	9.11155	11.3407	7.36591	6.04592	6.83058	4.94105	3.31625	2.67577	3.6799	1	0.0649421	0.277418	0.013436	0.0299763	0.127126	0.744694	0.450845	0.334865	1	1	0.563376	0.205283	0.00159733	0.00509562	0.0529084	0.146435
TCONS_00072053	XLOC_016900	Laptm5	j	Prenatal and Neonatal	lysosomal protein transmembrane 5	Plasma Membrane	other	7.51371	12.1973	11.5729	11.3878	10.6003	5.7772	2.55032	2.92571	2.46893	1.28209	1.62364	1.34706	0.0130974	0.0973817	0.0385052	0.0532115	0.0982907	0.213018	0.00582898	0.066071	1	1	0.0715386	0.10107	3.6302e-06	0.000437721	0.00188283	0.445322	0.574555
TCONS_00072081	XLOC_016908	Dnajc8	j	Prenatal and Neonatal	DnaJ (Hsp40) homolog, subfamily C, member 8	Nucleus	other	23.116	10.2006	12.697	13.3221	12.3841	7.46236	5.60691	5.65537	4.31577	4.63851	3.96338	4.69044	0.0543319	0.107532	0.00908858	0.0124993	0.0411787	0.0167541	0.0254406	0.0200245	0.0426537	0.0433416	0.165402	0.0118422	1.39685e-06	0.00889196	0.019176	0.191799	0.30799
TCONS_00072084	XLOC_016908	Dnajc8	j	Prenatal and Neonatal	DnaJ (Hsp40) homolog, subfamily C, member 8	Nucleus	other	7.66976	4.50634	4.4314	5.90407	4.47902	2.47489	2.97766	2.25229	3.20446	2.39338	1.92352	1.50764	0.0133926	0.044387	0.262455	0.0211865	0.868003	1	0.0502106	0.175857	1	0.346691	1	0.120677	0.13626	0.0237976	0.0416065	0.727977	0.78603
TCONS_00072201	XLOC_016932	Stmn1	j	Prenatal and Neonatal	stathmin 1	Cytoplasm	other	39.7633	15.061	13.7634	19.0149	20.3487	11.8638	6.23988	4.38606	5.01107	4.76521	1.56915	1.18139	0.0216147	0.0127191	0.0103311	0.0204144	0.0139919	0.0487783	0.0249289	0.583187	0.0144578	1	1	1	3.04564e-09	0.0103791	0.0214887	0.00816742	0.0358434
TCONS_00072261	XLOC_016947	Gale	j	---	UDP-galactose-4-epimerase	Cytoplasm	enzyme	23.261	40.4073	37.1046	44.6886	47.8897	20.9401	7.02756	4.14282	25.7473	12.8418	16.8862	13.8311	0.0235019	0.0574283	0.0076303	0.0314869	0.0324998	0.014528	0.169683	0.531167	0.964279	1	1	0.0596525	2.98268e-06	0.0137815	0.0266786	0.445322	0.574555
TCONS_00072267	XLOC_016949	E2f2	j	Prenatal and Neonatal	E2F transcription factor 2	Nucleus	transcription regulator	23.9142	22.5283	12.0051	17.6032	10.8122	2.11995	1.11048	0.420661	0.407469	0.150715	0.082457	0.150058	0.894175	0.0314305	0.325693	0.0688112	0.0145509	0.580105	1	1	1	1	1	1	1.66856e-08	3.07227e-05	0.000288237	0.00816742	0.0358434
TCONS_00072269	XLOC_016949	E2f2	j	Prenatal and Neonatal	E2F transcription factor 2	Nucleus	transcription regulator	16.6641	15.1863	9.31794	11.8243	5.93251	0.940769	0.335179	0.205148	0.137484	0.227281	0.112751	0.103378	0.256197	0.138615	0.024614	0.0326284	0.0142587	1	1	1	1	1	1	1	1.97189e-09	2.53252e-07	6.55978e-06	0.00816742	0.0358434
TCONS_00072342	XLOC_016963	Hspg2	j	Neonatal	heparan sulfate proteoglycan 2	Extracellular Space	other	6.14475	6.08205	8.56713	7.05149	7.50779	8.11354	6.1884	5.71223	3.32287	2.29762	2.38671	2.55082	0.0147666	0.0280537	0.0447878	0.0481803	0.075321	0.019558	0.0209957	0.0423907	0.110265	0.192183	0.166725	0.118059	0.00130213	0.0136755	0.0266005	0.445322	0.574555
TCONS_00072389	XLOC_016966	Ece1	j	Adolescent and Adult	endothelin converting enzyme 1	Plasma Membrane	peptidase	1.24898	1.24991	4.07703	4.50715	4.57884	6.47598	8.46227	8.20904	4.39886	3.18529	3.9753	4.10371	0.285078	1	0.25492	0.14846	0.195067	0.259322	0.113647	0.0250842	0.0105854	0.143472	0.186707	0.0147508	0.00434401	3.93862e-06	6.13447e-05	0.0529084	0.146435
TCONS_00072470	XLOC_016982	Akr7a5	j	Adult	aldo-keto reductase family 7, member A2 (aflatoxin aldehyde reductase)	Cytoplasm	enzyme	9.36423	12.5461	26.016	20.95	27.6829	26.5365	25.4988	27.1408	33.0273	32.4541	38.1535	39.2081	0.270288	0.0132907	0.0422856	0.000789317	0.0834409	0.0194069	0.0591458	0.0853367	0.0414917	0.0866031	0.103249	0.0229757	0.000307333	0.0137637	0.0266658	0.191799	0.30799
TCONS_00072516	XLOC_016986	Aldh4a1	j	Adolescent and Adult	aldehyde dehydrogenase 4 family, member A1	Cytoplasm	enzyme	36.8933	26.8248	36.4016	40.279	42.2872	59.8105	72.9984	84.8199	65.6888	71.9267	56.6751	53.9392	0.0178071	0.0132907	0.00454243	0.00558865	0.00456903	0.023543	0.00933624	0.00129913	0.0535387	0.0346045	0.021168	0.033865	2.73965e-07	1.74055e-05	0.00019779	0.0529084	0.146435
TCONS_00072556	XLOC_016995	Sdhb	j	Adolescent and Adult	succinate dehydrogenase complex, subunit B, iron sulfur (Ip)	Cytoplasm	enzyme	11.1693	101.18	147.395	109.14	137.675	139.052	157.319	188.115	202.751	197.214	174.675	161.54	1	0.0329622	0.00581979	0.00539457	0.044309	0.0185574	0.0108876	0.00499303	0.0460112	0.120164	0.0110083	0.0054044	1.27679e-09	0.000459674	0.00196309	0.191799	0.30799
TCONS_00072557	XLOC_016996	Atp13a2	j	Prenatal and Neonatal	ATPase type 13A2	Cytoplasm	transporter	5.29599	4.87044	5.31364	3.96587	4.34452	3.80327	1.97716	1.52989	1.52162	1.38866	1.09506	0.692825	0.0341253	0.0387939	0.0463675	0.264294	1	0.32557	1	1	1	1	1	1	0.0353226	0.000231621	0.0011999	0.191799	0.30799
TCONS_00072619	XLOC_017010	Agmat	j	Neonatal and Adolescent	agmatine ureohydrolase (agmatinase)	Cytoplasm	enzyme	8.66423	18.0012	30.8164	40.53	50.1843	47.263	38.4734	47.8547	51.2757	49.6727	42.0325	34.6358	0.23599	0.0269819	0.0243915	0.00284636	0.0964142	0.0302383	0.0199649	0.00658594	0.0535497	0.195687	0.0409264	0.00665585	9.79582e-06	4.86399e-08	1.60985e-06	0.00816742	0.0358434
TCONS_00072620	XLOC_017010	Agmat	j	Neonatal and Adolescent	agmatine ureohydrolase (agmatinase)	Cytoplasm	enzyme	1.67809	3.32978	5.00596	8.59931	7.86384	7.28939	8.8441	8.38147	9.24662	8.37126	8.3143	7.39609	0.4638	0.29599	0.0701456	0.0721132	0.120582	0.023208	0.0665941	0.0410178	0.0935202	0.0726746	0.0807586	0.0877626	0.0183661	1.61797e-06	3.13466e-05	0.191799	0.30799
TCONS_00072656	XLOC_017035	Dhrs3	j	Adult	dehydrogenase/reductase (SDR family) member 3	Cytoplasm	enzyme	8.8616	13.3081	13.1077	15.6696	16.6924	20.7377	16.8295	18.6722	30.4539	44.8753	39.5511	31.2475	0.284597	0.0460553	0.0177957	0.0189469	0.0273072	0.318637	0.119696	0.0239676	1	0.380932	0.313066	0.0377669	0.000588328	0.0256049	0.0437708	0.191799	0.30799
TCONS_00072864	XLOC_017089	Rpl22	j	Prenatal and Neonatal	ribosomal protein L22	Nucleus	other	107.507	44.8474	64.9027	52.3	47.3906	24.9156	23.1152	23.8588	26.9581	25.9977	20.4082	23.8011	0.0164573	0.0566732	0.0217511	0.0270751	0.00356946	0.0722085	0.0140851	0.0459563	0.105681	0.0867362	0.0448889	0.0949132	1.92278e-09	0.00923631	0.0197223	0.00816742	0.0358434
TCONS_00072966	XLOC_017109	Gnb1	j	Prenatal and Neonatal	guanine nucleotide binding protein (G protein), beta polypeptide 1	Plasma Membrane	enzyme	39.453	27.2462	20.9359	28.1675	30.382	16.0825	11.9377	8.64252	6.08423	5.40356	5.05308	7.12305	0.0124475	0.0209556	0.0493387	0.00833227	0.0167567	0.11015	0.0203644	0.2442	1	1	1	0.0459118	1.34025e-07	0.00113901	0.00391104	0.00816742	0.0358434
TCONS_00072971	XLOC_017109	Gnb1	j	Prenatal and Neonatal	guanine nucleotide binding protein (G protein), beta polypeptide 1	Plasma Membrane	enzyme	6.03547	4.17519	6.32236	6.34517	7.17034	4.27766	2.68708	2.28086	2.16384	1.85674	1.47101	1.8456	0.00906453	0.02935	0.00565834	0.0110148	0.0126564	0.00995079	0.0626916	0.369775	0.158229	0.0429101	1	0.00707604	1.00358e-05	0.00706672	0.0160687	0.00816742	0.0358434
TCONS_00072978	XLOC_017110	Nadk	j	Adolescent and Adult	NAD kinase	Cytoplasm	kinase	0.234396	1.62087	3.65409	0.616452	1.53692	8.01837	8.87449	15.6879	13.7427	11.2644	11.2579	6.21051	1	1	1	1	1	0.427699	0.0706135	0.00398566	0.7982	0.0807339	0.194	0.0502365	1.65032e-05	0.00013146	0.000803482	0.00816742	0.0358434
TCONS_00073025	XLOC_017121	Aurkaip1	j	---	aurora kinase A interacting protein 1	Nucleus	enzyme	95.6522	73.4343	57.1749	66.3975	71.9958	55.5235	53.8235	54.5819	63.1224	78.5577	57.5694	60.8688	0.0169566	0.0104008	0.00445747	0.00853472	0.0386911	0.0189254	0.0111875	0.00179443	0.0159433	0.113917	0.00296099	0.00934964	0.00389448	0.0119438	0.023906	0.191799	0.30799
TCONS_00073070	XLOC_017127	Fam132a	j	Prenatal and Neonatal	family with sequence similarity 132, member A	Extracellular Space	other	4.31909	8.57422	4.4581	4.72456	2.17481	0.876478	0.348994	0.166513	0.153853	0.43096	0.148196	0.0652221	1	0.0585827	0.0231519	1	1	1	1	1	1	1	1	1	0.000204497	0.00482595	0.0120421	0.0529084	0.146435
TCONS_00073108	XLOC_017135	Noc2l	j	---	nucleolar complex associated 2 homolog (S. cerevisiae)	Nucleus	transcription regulator	32.1286	25.8213	19.1216	19.0862	16.978	10.5807	8.45816	8.36094	9.84821	9.50932	9.02914	7.91306	0.0573523	0.0114717	0.0163715	0.035529	0.0327831	0.0238581	0.0253476	0.0946011	0.0891184	0.0812663	0.0255043	0.0219983	1.90239e-06	0	0	0.00816742	0.0358434
TCONS_00073131	XLOC_017139	Rps20	j	Prenatal and Neonatal	ribosomal protein S20	Cytoplasm	other	1055.41	562.789	560.788	544.08	500.578	223.454	184.086	175.245	166.189	192.997	147.919	167.444	0.0815349	0.0440814	0.0729371	0.0130148	0.0634424	0.0133859	0.0829804	0.131436	0.161168	0.711015	0.0367157	0.0273463	0	0.000146868	0.000878674	0.00816742	0.0358434
TCONS_00073358	XLOC_017168	Decr1	j	---	2,4-dienoyl CoA reductase 1, mitochondrial	Cytoplasm	enzyme	19.1787	46.0194	97.0812	84.8706	92.4224	73.2303	55.8012	41.3828	67.9218	58.5567	55.2871	53.2459	0.00637535	0.0087792	0.0224773	0.0115345	0.0471035	0.00553823	0.00436452	0.00508385	0.0138805	0.00979462	0.0070015	0.00582443	1.2246e-08	0.00202388	0.00610051	0.445322	0.574555
TCONS_00073638	XLOC_017228	Dctn3	j	Prenatal and Neonatal	dynactin 3 (p22)	Nucleus	other	15.2204	11.2105	6.60842	8.32709	8.56781	5.05979	4.97336	4.4458	3.98582	3.46146	6.19398	5.76778	0.101906	0.133001	0.0515841	0.0463696	0.0936992	0.337026	0.0214758	0.274452	0.204062	0.0260787	0.0375178	0.0363019	0.00407874	0.000123574	0.000766865	0.727977	0.78603
TCONS_00073643	XLOC_017230	Sigmar1	j	Adult	sigma non-opioid intracellular receptor 1	Plasma Membrane	G-protein coupled receptor	0.661706	4.23582	7.89109	3.01112	6.37819	10.8494	8.24173	6.58662	32.5521	40.8328	26.537	14.9534	1	0.434443	1	0.737722	0.0663913	0.303711	0.0230585	0.376374	1	0.593243	0.591762	0.212796	5.92578e-06	0.016027	0.0302633	0.191799	0.30799
TCONS_00073681	XLOC_017241	Pigo	j	---	phosphatidylinositol glycan anchor biosynthesis, class O	Cytoplasm	enzyme	4.53562	4.44957	5.81311	5.41006	4.80313	3.63556	3.87356	3.58742	3.36124	2.52288	2.35497	2.16732	0.00729222	0.0273159	0.000590572	0.0143867	0.01052	0.0235194	0.0615027	0.0327152	0.028819	0.00138512	0.195912	0.0755603	0.0172235	0.0301798	0.049534	0.445322	0.574555
TCONS_00073686	XLOC_017242	Stoml2	j	Prenatal and Neonatal	stomatin (EPB72)-like 2	Plasma Membrane	other	21.4234	7.58005	7.39323	8.97238	8.49849	6.00373	4.73292	4.61943	5.18976	5.98438	5.69999	5.94996	0.0147222	0.0298067	0.00620751	0.00306179	0.0320687	0.0180058	0.0321304	0.0433613	0.0901244	0.130341	0.0674544	0.174749	1.13157e-05	0.006712	0.0154389	0.00816742	0.0358434
TCONS_00073694	XLOC_017243	Fam214b	j	---	family with sequence similarity 214, member B	Nucleus	other	5.65918	2.64952	0.427533	1.36251	0.651969	0.00016608	0.073672	0.0320081	0.0349587	0.111714	2.92393e-05	1.19138e-07	0.0212427	0.0834518	1	1	1	1	1	1	1	1	1	1	9.02603e-07	7.91014e-05	0.000561008	0.00816742	0.0358434
TCONS_00073695	XLOC_017243	Fam214b	j	---	family with sequence similarity 214, member B	Nucleus	other	36.0145	11.0122	2.47753	6.84911	4.91627	0.248008	0.00111819	0.170538	0.315122	0.287186	0.000688286	0.267359	0.0189684	0.191948	1	0.0332459	0.302968	1	1	1	1	1	1	1	2.3025e-11	0.000533629	0.00218871	0.00816742	0.0358434
TCONS_00073719	XLOC_017251	Tpm2	j	---	tropomyosin 2 (beta)	Cytoplasm	other	16.2852	19.7024	14.3887	16.7794	19.3271	9.27063	6.36651	5.13702	5.96645	4.06943	3.61541	4.21885	0.00919234	0.0617881	0.0300574	0.00890708	0.0167689	0.0444634	0.321375	0.0940538	0.0370201	0.146602	0.0382203	0.300266	6.16693e-07	0.00782027	0.0173678	0.445322	0.574555
TCONS_00073723	XLOC_017252	Tln1	j	Prenatal and Neonatal	talin 1	Plasma Membrane	other	23.16	16.7042	15.4729	20.8191	15.9728	10.3542	6.0954	5.07216	3.72427	2.23429	3.40566	3.75439	0.225283	0.0822195	0.146984	0.00465514	0.0302368	0.203714	0.0977509	0.151673	0.641663	1	0.386735	0.00392887	2.92786e-06	0.000274264	0.00135595	0.00816742	0.0358434
TCONS_00073727	XLOC_017252	Tln1	j	Prenatal and Neonatal	talin 1	Plasma Membrane	other	32.5079	25.206	25.2322	19.5951	18.6593	12.2133	6.15892	7.71315	6.45821	7.21188	6.03211	4.60736	0.171248	0.0552584	0.0158966	0.042972	0.0556514	0.16343	0.0144101	0.0457775	0.419551	0.12171	0.311087	0.0497937	1.15311e-06	4.09107e-12	2.11935e-10	0.00816742	0.0358434
TCONS_00073815	XLOC_017283	Hemgn	j	Prenatal and Neonatal	hemogen	Nucleus	other	56.5361	18.103	18.181	25.5934	13.3396	1.80668	0.0729194	0.0127696	0.0271468	0.0352441	0.00649752	0.00443277	0.0103885	0.179546	0.0232485	0.142604	0.149965	1	1	1	1	1	1	1	4.60515e-13	0.00157746	0.00504575	0.00816742	0.0358434
TCONS_00073911	XLOC_017294	Mrpl50	j	Neonatal	mitochondrial ribosomal protein L50	Cytoplasm	other	3.97457	6.01766	5.55252	7.13814	7.06896	6.49375	5.29121	4.17655	4.22207	3.07627	3.36303	2.98013	0.0800402	0.117459	0.117223	0.15993	0.203405	0.274364	0.250569	0.052781	0.0512872	0.175191	0.0231092	0.0442692	0.615694	0.00283227	0.00794035	0.445322	0.574555
TCONS_00073916	XLOC_017295	Aldob	j	---	aldolase B, fructose-bisphosphate	Cytoplasm	enzyme	13.918	55.2827	88.7303	84.446	102.114	85.0335	105.036	102.374	94.5719	63.1243	89.3842	99.4835	0.00466185	0.273063	0.0156861	0.00503908	0.00108928	0.00626914	0.0167531	0.0118219	0.00149066	0.105405	0.0442121	0.00923649	7.49037e-08	0.000429087	0.00186931	0.445322	0.574555
TCONS_00074200	XLOC_017355	Alad	j	Prenatal and Neonatal	aminolevulinate dehydratase	Cytoplasm	enzyme	96.8148	42.8198	26.0636	41.6947	28.4955	6.34911	0.786143	0.255782	0.439664	0.286256	0.000571425	0.210721	0.00762317	0.0184974	0.0175231	0.00416206	0.0145381	0.147964	1	1	1	1	1	1	0	0.000202778	0.00108589	0.00816742	0.0358434
TCONS_00074209	XLOC_017356	Pole3	j	Prenatal and Neonatal	polymerase (DNA directed), epsilon 3, accessory subunit	Nucleus	enzyme	8.53466	6.00986	6.22005	6.88221	7.32381	5.21917	3.76387	3.07735	3.30326	3.54335	2.64635	3.14501	0.259338	0.0744763	0.0096717	0.0429858	0.0290046	0.0143412	0.777198	0.74835	0.15765	0.326686	0.0316554	0.0561476	0.0789448	0.00183231	0.00568542	0.00816742	0.0358434
TCONS_00074563	XLOC_017398	Mllt3	j	---	myeloid/lymphoid or mixed-lineage leukemia (trithorax homolog, Drosophila); translocated to, 3	Nucleus	other	25.0644	5.15276	3.22032	3.74994	2.37694	0.363096	0.142233	0.0600965	0.0269643	1.28743e-21	0.00687207	1.60475e-11	0.0266418	0.114736	0.012695	0.299618	0.44526	1	1	1	1	1	1	1	4.95774e-12	0.00178147	0.00555659	0.00816742	0.0358434
TCONS_00074747	XLOC_017453	Slc35d1	j	Adult	solute carrier family 35 (UDP-GlcA/UDP-GalNAc transporter), member D1	Cytoplasm	transporter	0.869419	0.883318	2.51737	2.06287	1.36097	2.55092	2.67507	4.53187	5.40964	7.21964	5.48362	5.05538	1	1	0.0160876	0.695737	0.581327	1	0.118682	0.278424	1	0.43617	1	0.433499	0.0637738	0.00891374	0.0192057	0.445322	0.574555
TCONS_00074826	XLOC_017467	Lrrc42	j	Neonatal	leucine rich repeat containing 42	Other	other	2.88764	3.81587	4.72185	3.47589	6.59908	6.50911	4.86363	4.02585	2.94225	4.21939	3.13206	2.69498	1	0.0416389	0.0466846	0.120437	0.0688735	0.0763103	0.0683875	0.0363253	0.00203964	0.463877	0.0438301	0.661402	0.87909	0.0134954	0.0263287	0.191799	0.30799
TCONS_00075006	XLOC_017501	Faah	j	---	fatty acid amide hydrolase	Plasma Membrane	enzyme	1.84476	5.6951	9.32481	7.36415	8.8775	9.99528	8.12372	11.3481	9.00543	13.0701	10.8807	5.89553	1	0.0422613	0.0335965	0.00929173	0.00683356	0.326888	0.602908	0.0285303	1	0.319051	0.254981	0.228209	0.117308	0.0127135	0.025059	0.727977	0.78603
TCONS_00075008	XLOC_017501	Faah	j	---	fatty acid amide hydrolase	Plasma Membrane	enzyme	2.25002	7.32443	6.1654	8.30855	9.95183	12.1264	11.4882	9.87742	11.632	10.6794	12.4718	14.0425	0.564845	0.0236109	0.382716	0.075264	0.604823	0.117174	0.116823	0.324875	0.0119669	0.583976	0.107598	0.318588	0.140479	0.000838127	0.0031256	0.191799	0.30799
TCONS_00075047	XLOC_017511	Akr1a1	j	---	aldo-keto reductase family 1, member A1 (aldehyde reductase)	Cytoplasm	enzyme	28.311	97.1138	84.2778	105.882	112.109	128.596	97.2755	106.18	139.235	171.77	144.468	139.531	0.700074	0.00772394	0.0623301	0.0248295	0.0773644	0.0418031	0.00194664	0.007209	0.121683	0.151821	0.0130432	0.00651488	1.14991e-06	0.028292	0.0473479	0.191799	0.30799
TCONS_00075063	XLOC_017516	Urod	j	Prenatal and Neonatal	uroporphyrinogen decarboxylase	Cytoplasm	enzyme	148.599	76.1883	25.7924	46.5534	34.3779	18.7994	9.79026	18.477	17.8423	24.2875	14.2333	13.0924	0.267669	0.139002	0.0913299	0.0192406	0.063994	0.0306482	0.0493449	0.025777	0.393415	0.184105	0.111554	0.24313	3.48891e-10	9.1939e-05	0.000625733	0.00816742	0.0358434
TCONS_00075159	XLOC_017534	Ptprf	j	Neonatal and Adolescent	protein tyrosine phosphatase, receptor type, F	Plasma Membrane	phosphatase	4.57026	4.2206	6.75364	8.72431	10.3593	10.2445	9.53855	8.48347	5.66082	4.26929	5.53035	6.86368	0.00932761	0.13675	0.0479375	0.0124859	0.0104143	0.0252701	0.00849658	0.0113854	0.0184057	1	0.0192335	0.0285735	0.0346042	2.14245e-07	5.67274e-06	0.00816742	0.0358434
TCONS_00075322	XLOC_017562	Nfyc	j	Prenatal and Neonatal	nuclear transcription factor Y, gamma	Nucleus	transcription regulator	6.95125	5.05073	5.56443	5.55464	5.54849	3.81297	2.86747	3.04698	3.04696	3.95056	2.36247	2.2551	0.0289973	0.0716426	0.0314622	0.0152859	0.0152998	0.0528718	0.142256	0.020109	0.589603	0.423336	0.0854523	0.0159732	0.0511374	0.00499888	0.0123444	0.191799	0.30799
TCONS_00075357	XLOC_017567	Smap2	j	Prenatal and Neonatal	small ArfGAP2	Other	other	5.53306	10.7644	14.7255	10.6344	8.8113	7.41406	5.50288	7.05272	7.00663	5.49627	6.34918	4.34778	0.169506	0.0177942	0.0128969	0.00311611	0.136779	0.0120482	0.116881	0.0682294	0.288469	0.221663	0.51826	0.0398266	0.0282261	0.0187709	0.0343821	0.191799	0.30799
TCONS_00075372	XLOC_017574	Cap1	j	Prenatal and Neonatal	CAP, adenylate cyclase-associated protein 1 (yeast)	Plasma Membrane	other	3.27471	5.25291	5.66112	6.27397	6.49196	3.88211	3.17784	3.70254	3.41958	4.03575	2.9523	2.88385	0.0186131	0.0217057	0.0949724	0.0455597	0.0143492	0.0323501	0.00776192	0.00490656	0.0827685	0.0866024	0.0744798	0.110559	0.102842	0.00705922	0.0160687	0.445322	0.574555
TCONS_00075467	XLOC_017596	Map7d1	j	---	MAP7 domain containing 1	Other	other	5.52806	7.12711	8.81479	8.50368	8.11697	6.68346	5.48365	4.54021	4.60527	5.76539	4.43131	3.78748	0.00336309	0.107335	0.0312547	0.010347	0.0136675	0.0290478	0.0046407	0.0642596	0.0963648	0.0859354	0.0103044	0.0282171	0.074434	0.000385597	0.00172721	0.0529084	0.146435
TCONS_00075472	XLOC_017597	Adprhl2	j	Neonatal	ADP-ribosylhydrolase like 2	Cytoplasm	enzyme	10.4471	13.0934	16.6501	17.2911	18.0385	13.2615	8.78082	6.91805	7.20207	6.65344	5.71725	5.17938	0.0290035	0.0120571	0.0129258	0.0086157	0.0972892	0.00704299	0.0215255	0.0134784	0.0990869	0.0652667	0.081326	0.023275	5.25301e-05	4.39319e-05	0.00037124	0.000546169	0.0106682
TCONS_00075630	XLOC_017621	Rbbp4	j	Prenatal and Neonatal	retinoblastoma binding protein 4	Nucleus	enzyme	121.456	72.9408	52.2041	69.2887	63.0695	31.6118	27.3096	24.7379	25.2756	35.1534	27.758	31.7691	0.00567707	0.0397148	0.01926	0.00629489	0.0149909	0.0150507	0.00373024	0.0193323	0.165371	0.0277916	0.0520349	0.00171273	6.05814e-11	0.000174248	0.000963697	0.00816742	0.0358434
TCONS_00075646	XLOC_017625	Hdac1	j	Prenatal and Neonatal	histone deacetylase 1	Nucleus	transcription regulator	6.30378	3.52343	3.1408	3.98711	3.71179	2.29003	1.77625	1.63906	1.28979	1.20097	0.917213	1.18385	0.00501673	0.0619485	0.135378	0.0330038	0.0075476	0.0581579	0.276988	0.112472	1	1	1	0.309934	0.000178466	0.00221522	0.00651713	0.191799	0.30799
TCONS_00075737	XLOC_017643	Epb4.1	j	Prenatal and Neonatal	erythrocyte membrane protein band 4.1 (elliptocytosis 1, RH-linked)	Plasma Membrane	other	16.676	5.65335	2.85092	3.58769	2.86905	1.18843	0.139418	0.125838	0.0478978	0.248961	3.69387e-14	4.24987e-35	0.0010348	0.0970137	0.61764	0.29804	0.0334378	1	1	1	1	1	1	1	1.02051e-09	0.000278912	0.00137163	0.00816742	0.0358434
TCONS_00075834	XLOC_017655	Atpif1	j	Prenatal and Neonatal	ATPase inhibitory factor 1	Cytoplasm	other	244.305	144.52	77.0431	67.1306	74.4347	27.1509	13.6657	8.33223	12.1585	14.8567	6.29641	5.12852	0.793656	0.0425124	0.394356	1	0.838702	0.0453753	1	1	0.1373	1	1	1	2.23352e-10	3.66272e-07	9.09194e-06	0.00816742	0.0358434
TCONS_00075835	XLOC_017655	Atpif1	j	Prenatal and Neonatal	ATPase inhibitory factor 1	Cytoplasm	other	554.375	320.684	212.118	301.075	172.654	73.9191	33.2302	32.9653	30.3197	20.6778	14.602	14.0646	0.012392	0.0923664	0.058533	0.0787986	0.0832182	0.134653	0.18756	0.0473777	0.0994439	0.0672307	0.31838	0.0158099	0	3.30451e-05	0.000301448	0.00816742	0.0358434
TCONS_00075908	XLOC_017666	Wdtc1	j	Adult	WD and tetratricopeptide repeats 1	Other	other	8.55636	6.84472	4.93075	7.31144	5.25591	4.19547	4.69268	7.81712	9.52883	7.97395	10.0796	12.7041	0.0507035	0.0744507	0.0137969	0.0133481	0.107479	0.00800061	0.104313	0.0436034	0.0811036	0.700905	0.037557	0.00989389	0.0597903	0.00815335	0.0179927	0.191799	0.30799
TCONS_00075942	XLOC_017673	Rps6ka1	j	Prenatal and Neonatal	ribosomal protein S6 kinase, 90kDa, polypeptide 1	Cytoplasm	kinase	32.4776	18.8007	5.78911	13.0485	7.38598	1.31836	0.327134	0.406802	0.522719	0.237851	0.236482	0.275438	0.0203023	0.157478	0.0129946	0.0284804	0.286306	0.752043	1	1	1	1	1	1	1.90342e-11	8.36082e-05	0.000581818	0.00816742	0.0358434
TCONS_00075943	XLOC_017673	Rps6ka1	j	Prenatal and Neonatal	ribosomal protein S6 kinase, 90kDa, polypeptide 1	Cytoplasm	kinase	13.1121	16.5588	10.8987	11.0258	10.2047	4.81071	2.0601	1.55499	1.83663	1.65457	1.0968	0.997477	0.0490601	0.0653744	0.0280225	0.0104044	0.00265276	0.0215041	0.560989	0.947133	0.327168	1	1	1	3.97077e-09	4.83254e-05	0.000391699	0.0529084	0.146435
TCONS_00075946	XLOC_017674	Hmgn2	j	Prenatal and Neonatal	high mobility group nucleosomal binding domain 2	Nucleus	other	36.5677	23.8996	33.3438	28.4206	38.6226	19.4091	10.8698	5.78594	4.48006	4.72162	1.71326	1.90112	0.0038041	0.074519	0.00291732	0.00493495	0.00106058	0.0121063	0.0439047	0.123733	0.0891184	0.123709	0.430489	1	1.34266e-12	0.011958	0.023906	0.191799	0.30799
TCONS_00076035	XLOC_017693	Tmem50a	j	Prenatal and Neonatal	transmembrane protein 50A	Plasma Membrane	other	8.74837	8.31616	8.58691	9.48721	9.27858	8.45878	8.52892	5.65569	4.06338	5.95455	6.03175	5.66507	0.0318452	0.0126979	0.0524171	0.0169284	0.0190889	0.0100249	0.0052521	0.339603	0.0230673	0.00138512	0.0721526	0.0260104	0.178651	0.00316276	0.00862341	0.191799	0.30799
TCONS_00076175	XLOC_017719	Alpl	j	Prenatal and Neonatal	alkaline phosphatase, liver/bone/kidney	Plasma Membrane	phosphatase	4.57366	5.15823	9.37097	8.56434	8.81225	4.59882	3.52983	2.59265	3.09247	2.82851	3.8324	3.1372	0.0449218	0.0511361	0.0196536	0.0087685	0.0324878	0.0155561	0.0710349	0.0185611	0.166867	0.232167	0.0171402	0.00613935	0.000119751	0.00142622	0.00467496	0.0529084	0.146435
TCONS_00076218	XLOC_017737	Mrto4	j	Prenatal and Neonatal	mRNA turnover 4 homolog (S. cerevisiae)	Cytoplasm	other	22.9074	12.522	13.9369	10.9088	11.7797	6.2239	5.49111	5.65221	7.93616	9.36812	6.16778	5.03659	0.0227205	0.0443323	0.0433039	0.00416086	0.00984667	0.0752911	0.0583454	0.0175794	0.293464	0.190054	0.129545	0.011287	5.49899e-05	0.0010409	0.0036585	0.727977	0.78603
TCONS_00076219	XLOC_017737	Mrto4	j	Prenatal and Neonatal	mRNA turnover 4 homolog (S. cerevisiae)	Cytoplasm	other	6.57381	4.62076	4.68409	3.86211	4.1294	2.02204	2.64498	1.73643	1.54081	2.37431	1.50204	1.6457	0.0429399	0.0232333	0.0924508	0.0353074	0.180319	0.0878049	0.195748	0.472999	1	0.0311763	0.302507	0.0556591	0.00311904	0.000810543	0.00303885	0.727977	0.78603
TCONS_00076279	XLOC_017750	Szrd1	j	---	SUZ RNA binding domain containing 1	Other	other	1.35338	1.11926	1.75241	4.1477	4.85698	6.46405	4.32247	4.52901	4.43512	4.245	4.78718	4.9964	0.384817	1	1	0.0134322	0.00753081	0.0270793	0.190584	0.0973656	0.0344445	0.151792	0.0590267	0.0462662	0.00896048	2.78873e-05	0.000270144	0.000546169	0.0106682
TCONS_00076576	XLOC_017813	Pgd	j	Prenatal and Neonatal	phosphogluconate dehydrogenase	Other	enzyme	42.9759	46.9008	27.3155	29.2439	30.0322	16.2916	10.4039	9.40828	26.834	21.1272	15.2788	14.4342	0.0861066	0.0190749	0.0166723	0.0238294	0.00165228	0.014904	0.0207366	0.0259	0.067063	0.00816094	0.0249657	0.0741001	2.50657e-07	0.00205529	0.00612221	0.445322	0.574555
TCONS_00076642	XLOC_017826	Park7	j	Prenatal and Adult	parkinson protein 7	Nucleus	enzyme	3.5807	5.85092	9.58276	9.70267	13.3418	11.2945	10.5408	11.5454	9.0534	10.6222	9.50957	10.6336	0.00817356	0.00163363	0.0156789	0.0250743	0.0608782	0.00203578	0.00582898	0.00316321	0.0784824	0.0160086	0.0320209	0.0601843	0.0104546	0.000158212	0.000915094	0.445322	0.574555
TCONS_00076644	XLOC_017826	Park7	j	Prenatal and Adult	parkinson protein 7	Nucleus	enzyme	3.08619	4.25111	6.81818	9.49186	12.1536	11.7126	9.09232	7.52169	8.38112	7.01248	7.49755	9.02876	0.0332479	0.0253463	0.0136061	0.0411926	0.0503293	0.00546888	0.0138717	0.0106755	0.00856142	0.0885856	0.0100761	0.0653341	0.00273575	3.85098e-08	1.30632e-06	0.0529084	0.146435
TCONS_00076646	XLOC_017826	Park7	j	Prenatal and Adult	parkinson protein 7	Nucleus	enzyme	7.3005	6.36833	6.54876	8.6124	7.02347	7.50423	9.37408	9.26127	12.4186	13.1322	10.9581	10.5175	0.13013	0.0267073	0.0307994	0.00586174	0.0604006	0.0173409	0.083302	0.0430122	0.0149728	0.121699	0.0530247	0.0134669	0.196907	0.0135789	0.0264584	0.445322	0.574555
TCONS_00076695	XLOC_017838	Kcnab2	j	Prenatal and Neonatal	potassium voltage-gated channel, shaker-related subfamily, beta member 2	Plasma Membrane	ion channel	3.99646	5.3891	2.44814	3.49085	2.22798	0.712248	0.246057	0.181996	0.167405	0.0418111	0.0570933	0.0933841	0.17655	0.0931464	0.0372515	0.00868177	0.251031	1	1	1	1	1	1	1	4.03503e-07	0.00176482	0.00552636	0.0529084	0.146435
TCONS_00076717	XLOC_017843	Smim1	j	---	small integral membrane protein 1	Other	other	8.13902	4.2482	2.53964	2.80786	2.0661	1.4715	1.03082	0.615372	0.891004	0.716446	0.861118	0.764325	0.023184	0.0356118	0.0503888	0.168111	0.275364	0.0462858	1	1	1	1	1	1	3.11155e-06	1.24588e-05	0.000152253	0.00816742	0.0358434
TCONS_00076729	XLOC_017846	Tprgl	j	Prenatal and Neonatal	tumor protein p63 regulated 1-like	Cytoplasm	other	9.95479	2.98528	2.71276	5.0216	1.61186	1.2712	1.50985	0.44955	1.21987	0.668795	0.598933	0.000241632	0.301813	0.401483	0.274406	0.0492671	0.51293	1	1	1	1	1	1	1	0.000122408	0.0200049	0.0360533	0.727977	0.78603
TCONS_00076762	XLOC_017852	Tnfrsf14	j	Prenatal and Neonatal	tumor necrosis factor receptor superfamily, member 14	Plasma Membrane	transmembrane receptor	12.0247	3.43156	3.00646	4.64912	1.92311	0.839054	0.252274	1.0735	0.762069	0.478344	0.487452	0.387906	0.0271464	0.117711	0.34939	0.872342	0.896785	1	1	1	1	1	1	1	1.61571e-06	0.00372749	0.00981504	0.00816742	0.0358434
TCONS_00076765	XLOC_017852	Tnfrsf14	j	Prenatal and Neonatal	tumor necrosis factor receptor superfamily, member 14	Plasma Membrane	transmembrane receptor	6.35282	1.31394	1.07812	2.21067	1.53385	0.613271	0.42807	0.283226	0.300711	0.311747	0.232242	0.171257	0.00764775	1	1	0.485824	0.024911	1	1	1	1	1	1	1	8.14036e-06	0.0115697	0.0232467	0.00816742	0.0358434
TCONS_00077160	XLOC_018083	Sri	j	Prenatal and Neonatal	sorcin	Cytoplasm	other	49.9561	26.3498	12.7371	14.9516	18.6724	4.92684	7.8044	5.23937	6.68142	4.71341	5.50306	6.07119	0.0606213	0.0151288	0.141219	0.721696	0.0411661	1	0.0579732	0.0762518	0.0444936	1	0.0745873	0.0205181	1.53875e-07	0.000200426	0.00108058	0.191799	0.30799
TCONS_00077289	XLOC_018117	Psmc2	j	Prenatal and Neonatal	proteasome (prosome, macropain) 26S subunit, ATPase, 2	Nucleus	peptidase	39.0465	26.3193	30.0274	26.9903	28.7755	17.5852	16.4983	16.696	23.2301	30.0949	21.3457	21.6392	0.0121044	0.0425966	0.0274612	0.0113247	0.00382042	0.130104	0.0306355	0.0118575	0.212494	0.137344	0.141976	0.00837526	0.0145631	0.00621571	0.0145711	0.727977	0.78603
TCONS_00077353	XLOC_018131	Slc4a2	j	---	solute carrier family 4 (anion exchanger), member 2	Plasma Membrane	transporter	0.957121	2.72912	3.68457	3.03176	4.55304	5.00139	4.96586	5.04211	5.87839	3.18817	5.69662	5.20382	1	0.500954	0.0190332	0.186393	0.0368901	0.0149775	0.0146653	0.00371817	0.00657246	1	0.00851033	0.00113317	0.107348	0.0249302	0.0430809	0.727977	0.78603
TCONS_00077474	XLOC_018160	Hadhb	j	---	hydroxyacyl-CoA dehydrogenase/3-ketoacyl-CoA thiolase/enoyl-CoA hydratase (trifunctional protein), beta subunit	Cytoplasm	enzyme	5.71857	9.70952	20.4665	17.1293	15.0177	12.8715	8.00323	6.76174	6.62187	7.14609	5.24793	5.53861	0.00948468	0.0817683	0.01131	0.00756852	0.01088	0.0307157	0.0509362	0.0101364	0.0468241	0.186465	0.033771	0.00289397	3.26646e-06	0.00188621	0.00579233	0.000546169	0.0106682
TCONS_00077497	XLOC_018167	Cenpa	j	Prenatal and Neonatal	centromere protein A	Nucleus	other	27.1166	11.8124	9.03637	13.0642	15.4301	5.98792	2.89862	1.80029	2.36869	1.8576	0.868968	1.00989	0.0263662	0.0331795	0.0177109	0.00927538	0.0656588	0.0581655	0.0606139	0.113588	0.243686	0.143023	1	1	1.64071e-10	0.00393821	0.0102678	0.00816742	0.0358434
TCONS_00077551	XLOC_018182	Gckr	j	Neonatal and Adolescent	glucokinase (hexokinase 4) regulator	Nucleus	other	4.35688	14.4793	11.6295	30.7815	32.5827	36.3718	31.1063	28.6733	17.4819	13.4301	13.132	13.6334	0.0338122	0.0900855	0.0490675	0.033167	0.00764029	0.00955308	0.0108692	0.0122816	0.0538261	0.0619493	0.0234155	0.0793671	6.63028e-08	3.67835e-06	5.8829e-05	0.0529084	0.146435
TCONS_00077680	XLOC_018198	Tacc3	j	Prenatal and Neonatal	transforming, acidic coiled-coil containing protein 3	Nucleus	other	5.49976	6.28789	3.88047	5.88969	4.55295	1.36769	0.46824	0.371751	0.479562	0.53257	0.181966	0.00422591	0.308027	0.165182	0.0399641	0.0261459	0.0393695	0.442935	1	1	1	1	1	1	4.98792e-07	0.000760707	0.00290507	0.0529084	0.146435
TCONS_00077746	XLOC_018208	Add1	j	Prenatal and Neonatal	adducin 1 (alpha)	Cytoplasm	other	10.2175	7.15054	5.43864	6.72706	5.14513	2.45319	1.64856	1.20026	1.05705	0.742503	0.911879	1.07488	0.00990043	0.0223685	0.0411425	0.00446647	0.0220252	0.051566	0.0224682	1	1	1	1	1	2.80515e-09	4.17122e-06	6.33121e-05	0.00816742	0.0358434
TCONS_00078223	XLOC_018307	Ociad1	j	Neonatal	OCIA domain containing 1	Cytoplasm	other	7.49373	4.14087	4.68711	4.63059	4.64803	2.61464	2.42911	2.37688	2.81086	2.16004	2.2551	2.86444	0.0569442	0.00664146	0.0208893	0.0195059	0.025372	0.0827869	0.0540529	0.0527539	0.142962	1	0.0408347	0.0164874	0.00893062	0.00437207	0.0111788	0.191799	0.30799
TCONS_00078293	XLOC_018320	Tmem165	j	Prenatal and Neonatal	transmembrane protein 165	Plasma Membrane	other	9.80546	8.11266	10.0195	8.90366	10.3915	7.91871	5.26065	3.87473	3.11562	3.40482	2.63903	2.57266	0.0716346	0.0792679	0.00753927	0.0507417	0.0230085	0.0223865	0.16196	0.223465	0.132338	0.0731946	0.060153	0.163467	0.000212413	0.00143254	0.00468922	0.191799	0.30799
TCONS_00078459	XLOC_018364	Afp	j	Prenatal and Neonatal	alpha-fetoprotein	Extracellular Space	transporter	1728.14	3854.67	3220.26	2274.38	1824.02	1171.03	52.7208	7.78638	0.935576	4.09411	0.726938	0.7576	0.366141	0.12704	0.913758	0.275566	0.0189767	1	0.623516	0.0516948	1	1	1	1	0	0.000790513	0.00300407	0.000546169	0.0106682
TCONS_00079060	XLOC_018489	Iscu	j	Prenatal and Adult	iron-sulfur cluster assembly enzyme	Cytoplasm	other	20.3699	13.4078	14.3649	13.8686	14.553	12.4931	12.108	11.4094	16.7139	19.7022	18.8135	21.903	0.0782605	0.0670404	0.0363505	0.01209	0.0472903	0.0292811	0.0794593	0.0857502	0.0524468	0.646963	0.00130612	0.022712	0.507745	0.00438394	0.0111851	0.727977	0.78603
TCONS_00079181	XLOC_018507	Pop5	j	---	processing of precursor 5, ribonuclease P/MRP subunit (S. cerevisiae)	Other	other	37.672	24.8869	23.9958	30.5727	29.5267	26.4545	29.2259	30.2838	38.6205	42.9268	34.9787	30.5367	0.0569315	0.0559788	0.00457637	0.00770159	0.0158734	0.00578609	0.00345315	0.0131807	0.115762	0.0866031	0.0675554	0.0146367	0.174314	0.0268921	0.0455464	0.0529084	0.146435
TCONS_00079203	XLOC_018514	Rplp0	j	Prenatal and Neonatal	ribosomal protein, large, P0	Cytoplasm	other	5.01996	2.29958	2.67583	2.23154	2.68414	0.521079	0.433769	0.96874	0.341608	0.674676	0.414173	0.201769	0.193567	0.344953	0.00263028	0.0353881	0.238832	1	1	1	1	1	1	1	0.00121663	0.00587337	0.0140153	0.727977	0.78603
TCONS_00079204	XLOC_018514	Rplp0	j	Prenatal and Neonatal	ribosomal protein, large, P0	Cytoplasm	other	661.761	471.904	381.151	428.766	308.644	127.63	91.5181	80.7896	100.994	113.744	91.8301	91.0295	0.0129148	0.040178	0.00873408	0.00909116	0.0292684	0.0186141	0.030309	0.0345302	0.0286042	0.0265881	0.0155132	0.0250834	0	1.22856e-08	4.57448e-07	0.00816742	0.0358434
TCONS_00079205	XLOC_018514	Rplp0	j	Prenatal and Neonatal	ribosomal protein, large, P0	Cytoplasm	other	145.154	123.232	120.168	113.453	84.5423	56.3259	40.8377	39.5773	70.5098	44.6414	30.9058	42.8541	0.80131	0.0165721	0.00452412	0.0287756	0.0998112	0.0230653	0.932431	0.99647	0.0470916	1	1	1	1.19195e-05	1.95281e-05	0.00021249	0.00816742	0.0358434
TCONS_00079504	XLOC_018560	Arpc3	j	Prenatal and Neonatal	actin related protein 2/3 complex, subunit 3, 21kDa	Cytoplasm	other	21.0394	16.1154	16.5789	18.1006	19.5547	12.8375	10.2895	10.3999	9.72527	7.52302	9.73418	9.80612	0.0132521	0.0089139	0.0360588	0.0346147	0.0168457	0.00690514	0.0655426	0.0311461	0.00286972	0.171814	0.010113	0.034031	0.000639168	0.00339652	0.00908406	0.191799	0.30799
TCONS_00079546	XLOC_018569	Psmd9	j	Prenatal and Neonatal	proteasome (prosome, macropain) 26S subunit, non-ATPase, 9	Cytoplasm	transcription regulator	34.5389	34.5813	54.7635	36.4637	31.2264	15.5183	15.2005	14.5807	14.3919	14.1728	11.714	12.3875	0.0118319	0.0498866	0.0348353	0.0111496	0.0036835	0.0109265	0.0230301	0.0164001	0.0395338	0.040767	0.0147651	0.0051713	5.45034e-09	0.00367877	0.0097082	0.000546169	0.0106682
TCONS_00079666	XLOC_018588	Atp6v0a2	j	---	ATPase, H+ transporting, lysosomal V0 subunit a2	Cytoplasm	transporter	4.56215	4.39608	5.97357	6.2015	7.00885	5.50718	5.16638	4.7147	4.15285	5.35738	4.63992	4.78401	0.0169047	0.108611	0.0075167	0.00615787	0.00825808	0.0140091	0.0143718	0.00785477	0.0407288	0.127568	0.00599533	0.020452	1	0.00806451	0.0178603	0.191799	0.30799
TCONS_00079708	XLOC_018601	Ran	j	Prenatal and Neonatal	RAN, member RAS oncogene family	Nucleus	enzyme	65.822	35.5076	29.2113	37.0999	41.228	17.1778	13.3116	9.79986	16.893	15.5402	10.8792	12.5189	0.0102326	0.0242659	0.00145058	0.000915544	0.0186892	0.00298729	0.00945632	0.0106936	0.00490687	0.0052239	0.0171138	0.0089904	1.88772e-12	0.00267911	0.00760037	0.00816742	0.0358434
TCONS_00079720	XLOC_018602	Gpr133	j	---	G protein-coupled receptor 133	Plasma Membrane	G-protein coupled receptor	145.766	122.245	121.226	120.479	91.4467	50.7292	35.3346	30.9676	36.2183	37.6496	26.3382	30.2507	0.0168697	0.018513	0.0148156	0.0171942	0.0172608	0.0269248	0.0265186	0.00710513	0.0402467	0.0361896	0.0459522	0.0601242	7.86339e-13	0	0	0.00816742	0.0358434
TCONS_00079808	XLOC_018616	Tmem248	j	---	transmembrane protein 248	Other	other	0.00365639	0.0764364	10.6115	7.6326	9.00617	7.28916	6.8484	6.80177	6.47022	7.13329	5.51518	4.98962	1	1	0.0387788	0.0997047	0.1512	0.18482	0.247081	0.0870879	0.0744021	0.0312292	0.341138	0.444632	9.63026e-05	0.0100001	0.0208489	0.191799	0.30799
TCONS_00079891	XLOC_018632	Baz1b	j	Prenatal and Neonatal	bromodomain adjacent to zinc finger domain, 1B	Nucleus	transcription regulator	5.37877	2.96593	4.31272	4.16825	3.50203	3.09139	2.30954	1.87522	0.924678	1.08765	0.866614	1.0628	0.210649	0.112284	0.0186133	0.140006	0.469076	0.167104	0.278564	0.00508385	1	1	1	1	0.00639968	0.0275911	0.0464464	0.00816742	0.0358434
TCONS_00079970	XLOC_018656	Ephb4	j	Neonatal	EPH receptor B4	Plasma Membrane	kinase	3.70665	4.94922	5.41966	5.5364	6.70847	6.01366	4.67186	3.91251	2.92736	2.62058	2.29538	2.36053	0.0630287	0.0280118	0.0116248	0.00640551	0.0449544	0.0706268	0.109628	0.0262406	0.152979	0.0085137	0.216401	0.0228479	0.0217763	7.04447e-05	0.000511798	0.000546169	0.0106682
TCONS_00079983	XLOC_018660	Tfr2	j	---	transferrin receptor 2	Plasma Membrane	transporter	2.92342	7.77672	17.5395	21.7209	21.8016	19.9965	17.7135	17.5728	19.1783	14.0869	22.1584	19.4841	0.115844	0.0500773	0.0474484	0.0048452	0.0314117	0.0805635	0.0100616	0.0474522	0.0624538	0.304799	0.0745223	0.00226148	0.000197082	0.000124374	0.000769827	0.191799	0.30799
TCONS_00079984	XLOC_018660	Tfr2	j	---	transferrin receptor 2	Plasma Membrane	transporter	6.45949	13.5419	27.696	36.3479	29.9777	29.4431	26.2946	29.054	29.9857	21.5992	29.3434	28.6924	0.0646016	0.0332069	0.0595322	0.00915995	0.0092922	0.0231276	0.0126799	0.0314262	0.0621623	0.43418	0.00664881	0.0114429	0.000138073	0.000156816	0.000913672	0.191799	0.30799
TCONS_00080043	XLOC_018674	Lamtor4	j	---	late endosomal/lysosomal adaptor, MAPK and MTOR activator 4	Cytoplasm	other	37.3422	39.5888	39.3044	44.012	48.0414	42.492	37.9844	39.7631	59.9778	74.1929	56.2062	51.8496	0.0465286	0.00159245	0.0142078	0.0194275	0.00984667	0.0159372	0.0125518	0.00981783	0.104658	0.140762	0.0738079	0.00930657	0.00628717	0.0292931	0.0487469	0.191799	0.30799
TCONS_00080140	XLOC_018695	Eif3b	j	Prenatal and Neonatal	eukaryotic translation initiation factor 3, subunit B	Cytoplasm	translation regulator	47.5608	38.3669	40.0902	29.4831	29.1282	19.7989	14.4917	17.6124	33.7604	40.3598	24.0371	16.1383	0.244853	0.0328511	0.200533	0.034281	0.0102445	0.390825	0.0165558	0.0436747	1	0.632329	1	0.126321	0.0213627	0.000356896	0.00161689	0.445322	0.574555
TCONS_00080255	XLOC_018713	Kdelr2	j	Neonatal	KDEL (Lys-Asp-Glu-Leu) endoplasmic reticulum protein retention receptor 2	Cytoplasm	other	14.9066	14.6561	13.9454	17.283	19.4504	13.145	10.6755	7.63964	6.80237	5.32041	5.44918	7.65212	0.0600267	0.0141055	0.0411425	0.00629627	0.0199869	0.250987	0.00945632	0.326633	1	0.577709	1	0.080951	0.00740251	0.00147157	0.00478411	0.445322	0.574555
TCONS_00080268	XLOC_018715	Fam220a	j	---	family with sequence similarity 220, member A	Other	other	39.9637	32.497	10.5877	12.3204	13.3644	7.82814	3.11449	3.744	3.78637	4.6653	2.89842	3.08001	0.00688226	0.0251314	0.00955671	0.0166328	0.0353437	0.152733	0.0425541	0.0221843	0.031595	0.0458229	0.255473	0.0140728	3.44595e-12	1.13147e-05	0.000141167	0.00816742	0.0358434
TCONS_00080271	XLOC_018715	Fam220a	j	---	family with sequence similarity 220, member A	Other	other	58.3459	56.1781	19.1028	22.7141	17.1157	9.63214	3.68133	4.94834	3.49532	3.81322	2.19027	1.92941	0.0145458	0.0329725	0.0107593	0.00813217	0.0444674	0.238802	0.0502798	0.0301389	0.0253166	0.0439066	0.0282433	0.0496026	1.08467e-13	2.44034e-05	0.000249585	0.00816742	0.0358434
TCONS_00080281	XLOC_018718	Eif2ak1	j	Prenatal and Neonatal	eukaryotic translation initiation factor 2-alpha kinase 1	Cytoplasm	kinase	11.6306	6.73486	5.27555	5.94178	4.18762	1.91931	1.43757	1.49878	1.53731	1.50961	1.68919	1.93371	0.0237389	0.295361	0.0149217	0.00615787	0.0372727	0.0211267	0.272328	0.0250562	0.173932	0.645473	0.056773	0.0352462	1.39685e-06	3.829e-06	6.083e-05	0.00816742	0.0358434
TCONS_00080345	XLOC_018730	Bud31	j	Prenatal and Neonatal	BUD31 homolog (S. cerevisiae)	Nucleus	transcription regulator	27.7408	17.4719	15.6102	20.4921	21.9609	14.016	10.5912	8.63196	11.3108	12.9873	10.1366	10.903	0.0578815	0.0137023	0.0169929	0.00999612	0.0189015	0.0123885	0.0324205	0.0222793	0.0556552	0.0551658	0.107373	0.0100029	0.00015088	0.00568636	0.0136455	0.00816742	0.0358434
TCONS_00080346	XLOC_018730	Bud31	j	Prenatal and Neonatal	BUD31 homolog (S. cerevisiae)	Nucleus	transcription regulator	5.48956	4.33901	6.85276	5.00576	4.32103	1.4921	1.74448	1.41076	1.4989	1.65253	0.826149	0.855216	0.177442	0.855321	0.00626072	0.0379801	0.124306	0.265099	0.062011	0.356534	1	0.483157	1	1	0.00158213	0.00329151	0.00888297	0.00816742	0.0358434
TCONS_00080430	XLOC_018748	Rpl21	j	Prenatal and Neonatal	ribosomal protein L21	Cytoplasm	other	5.94495	3.36881	2.90699	3.93941	3.77278	2.53366	2.04719	1.22521	1.41588	1.74078	1.10427	1.47857	0.0221033	0.392235	0.0230009	0.012797	0.0400211	0.0378441	0.76876	1	1	0.245403	1	1	0.00861084	0.00383304	0.0100265	0.00816742	0.0358434
TCONS_00080480	XLOC_018762	Alox5ap	j	Prenatal and Neonatal	arachidonate 5-lipoxygenase-activating protein	Plasma Membrane	other	23.8248	37.7874	28.8197	18.2898	17.088	7.67633	1.55492	2.26541	1.33639	1.35547	1.29877	1.3197	0.0449937	0.0103629	0.0039687	0.000971266	0.0108455	0.126317	1	1	1	1	1	0.78586	4.11161e-13	5.99666e-05	0.000456551	0.000546169	0.0106682
TCONS_00080604	XLOC_018784	Cldn12	j	---	claudin 12	Plasma Membrane	other	3.28298	4.76986	9.4188	10.6651	14.0641	11.7375	10.5304	6.55025	8.79922	9.22158	7.36109	12.8917	0.0118324	0.129409	0.283212	0.00273952	0.0163431	0.106365	0.128989	0.123206	1	1	0.580798	0.0217929	0.149423	0.00120726	0.00408173	0.0529084	0.146435
TCONS_00080652	XLOC_018794	Crot	j	Neonatal and Adolescent	carnitine O-octanoyltransferase	Cytoplasm	enzyme	1.94839	0.951288	14.6209	19.9337	21.5875	35.74	30.139	17.6408	16.9893	18.9495	17.3317	20.962	1	1	0.667506	0.132572	0.826007	0.286886	0.931277	0.0244331	0.166198	1	0.257084	0.0854645	0.000441647	2.11691e-05	0.000224204	0.191799	0.30799
TCONS_00080653	XLOC_018794	Crot	j	Neonatal and Adolescent	carnitine O-octanoyltransferase	Cytoplasm	enzyme	0.148357	0.0817973	3.68708	4.91711	6.12854	8.53723	8.13793	3.30334	1.90098	1.63473	2.63689	3.15701	1	1	0.00281017	0.0253327	0.0737586	0.295098	0.452868	0.0270846	1	1	1	0.174155	0.000305111	4.28499e-06	6.4221e-05	0.00816742	0.0358434
TCONS_00080657	XLOC_018794	Crot	j	Neonatal and Adolescent	carnitine O-octanoyltransferase	Cytoplasm	enzyme	0.478195	0.387911	15.4983	31.5796	20.5146	20.1546	13.2737	3.29791	1.1746	1.46427	1.31354	3.23545	1	1	0.287306	0.0165328	0.0104952	0.319534	0.245045	0.918368	1	1	1	0.336417	3.00965e-09	0.000277871	0.00137095	0.0529084	0.146435
TCONS_00080753	XLOC_018814	Reln	j	Neonatal	reelin	Extracellular Space	peptidase	14.6496	12.3022	15.4342	11.3768	21.4704	33.7963	18.7814	13.475	4.22411	4.39594	3.06478	3.03363	0.102322	0.104813	0.0300967	0.0953368	0.100154	0.0745212	0.025492	0.070613	0.242425	0.222248	0.0748279	0.125839	3.94706e-07	0.0058755	0.0140153	0.191799	0.30799
TCONS_00080754	XLOC_018814	Reln	j	Neonatal	reelin	Extracellular Space	peptidase	2.16629	1.84714	2.95913	2.07356	3.57128	7.15603	4.73698	3.14511	0.688244	0.635513	0.669053	1.07017	0.0262584	0.995185	0.0886022	1	1	0.0717478	0.0972511	0.0126371	1	1	1	1	0.00218476	0.0021681	0.00641812	0.191799	0.30799
TCONS_00080755	XLOC_018814	Reln	j	Neonatal	reelin	Extracellular Space	peptidase	5.42185	2.53769	1.37357	3.91862	5.47047	4.96101	3.39661	1.23129	0.598988	0.188541	0.386499	0.472338	1	1	1	0.0295254	0.258785	0.975367	0.28812	1	1	1	1	1	0.00368269	0.00668282	0.0154015	0.00816742	0.0358434
TCONS_00080787	XLOC_018822	AI506816	j	---	expressed sequence AI506816	Other	other	34.1716	19.6422	17.4248	16.7058	16.766	5.68934	3.34207	2.07381	5.66367	4.80226	2.50356	2.16973	0.031923	0.0222952	0.00685045	0.00514508	0.0190205	0.0229359	0.025912	0.513495	0.118895	0.100752	0.00900117	0.307194	3.35963e-11	3.81516e-05	0.000333023	0.00816742	0.0358434
TCONS_00080949	XLOC_018851	Paxip1	j	Prenatal and Neonatal	PAX interacting (with transcription-activation domain) protein 1	Nucleus	other	5.11329	2.98339	3.03818	3.95907	3.35538	1.92902	1.72331	1.58464	1.23248	0.873094	0.885566	1.12437	0.0358556	0.0331043	0.0264521	0.0205832	0.03954	0.226985	0.0529146	0.287802	1	1	1	1	0.00111457	0.00593206	0.0141086	0.191799	0.30799
TCONS_00080971	XLOC_018860	Tyms	j	Prenatal and Neonatal	thymidylate synthetase	Nucleus	enzyme	15.9659	6.22956	4.6796	7.17338	8.52159	3.66456	2.51804	1.72496	1.94224	1.79642	0.860438	0.995327	0.0124406	0.0370626	0.0149284	0.0195879	0.0181965	0.0427545	0.0382526	0.16664	0.211462	0.0841722	1	1	1.02866e-09	0.00907334	0.0194615	0.00816742	0.0358434
TCONS_00081060	XLOC_018877	Ppm1g	j	Prenatal and Neonatal	protein phosphatase, Mg2+/Mn2+ dependent, 1G	Nucleus	phosphatase	41.8806	30.1064	23.6505	23.4695	22.7438	9.96768	8.68599	9.69919	7.99112	12.1212	7.96415	6.22071	0.0620469	0.010809	0.00508453	0.0359081	0.0106077	0.0465522	0.108363	0.0886629	0.241652	0.131829	0.0674503	0.0943778	5.84867e-08	1.28759e-06	2.57843e-05	0.00816742	0.0358434
TCONS_00081062	XLOC_018877	Ppm1g	j	Prenatal and Neonatal	protein phosphatase, Mg2+/Mn2+ dependent, 1G	Nucleus	phosphatase	7.76459	3.50491	2.91225	4.97868	4.8749	2.4312	1.35873	1.99018	1.91342	2.08965	1.53054	1.25482	0.0803899	0.603931	0.0381412	0.330442	0.454099	0.61447	1	1	0.142987	1	1	1	0.0311592	0.0187418	0.0343552	0.00816742	0.0358434
TCONS_00081068	XLOC_018879	Fndc4	j	Adolescent and Adult	fibronectin type III domain containing 4	Other	other	1.44505	1.56709	1.20101	3.90817	4.87916	4.4041	5.10165	5.77694	6.37806	6.13686	4.94582	7.19826	0.953598	1	1	0.12494	0.0753602	0.0919652	0.860134	0.0781675	0.0919432	0.724014	0.0253835	0.284118	0.0348331	0.000608039	0.00243275	0.191799	0.30799
TCONS_00081122	XLOC_018886	Ctbp1	j	Prenatal and Neonatal	C-terminal binding protein 1	Nucleus	enzyme	10.5506	1.75315	0.316028	2.9623	1.15277	0.414837	0.558544	0.250136	0.32416	0.401983	0.266908	0.229601	0.526685	1	1	0.037342	1	1	1	1	1	1	1	1	9.28011e-05	0.0104925	0.0216294	0.00816742	0.0358434
TCONS_00081167	XLOC_018897	Mfsd10	j	Prenatal and Neonatal	major facilitator superfamily domain containing 10	Other	transporter	5.21998	4.1226	3.38709	3.54079	2.90932	1.34483	1.05891	0.687833	0.448709	0.194549	0.1669	0.510761	0.00155618	0.0346568	0.00537795	0.0158489	0.104314	0.992392	1	1	1	1	1	1	5.99535e-06	9.94487e-08	3.07774e-06	0.191799	0.30799
TCONS_00081326	XLOC_018921	Slc2a9	j	Neonatal and Adolescent	solute carrier family 2 (facilitated glucose transporter), member 9	Plasma Membrane	transporter	1.87372	5.18339	9.68008	13.0769	12.2488	16.0303	15.9827	16.7373	8.76672	7.65552	9.09026	10.7307	1	0.0500999	0.0831838	0.00751207	0.0457121	0.0244944	0.00619614	0.0057375	0.14541	0.280822	0.0548723	0.011287	0.000115196	2.68482e-06	4.63617e-05	0.445322	0.574555
TCONS_00081329	XLOC_018922	Wdr1	j	Prenatal and Neonatal	WD repeat domain 1	Extracellular Space	other	26.9906	19.3941	25.6769	24.2754	24.5178	13.7109	9.80264	8.52611	7.12625	5.16975	5.47275	6.97994	0.00854746	0.0291462	0.0370257	0.0101073	0.0102445	0.0411788	0.0824414	0.0356998	0.144581	0.143056	0.0419542	0.00847056	3.19877e-08	0.00120408	0.00408173	0.727977	0.78603
TCONS_00081529	XLOC_018952	5033403H07Rik	j	---	RIKEN cDNA 5033403H07 gene	Other	other	0.372114	0.890523	2.86682	4.37628	4.18205	5.77566	5.96972	3.9034	4.40026	5.05697	4.20371	4.14853	1	1	0.0571255	0.0126162	0.00512091	0.0782034	0.0404654	0.036505	0.139086	0.00994392	0.0509908	0.00528582	0.000226552	3.93401e-06	6.13447e-05	0.191799	0.30799
TCONS_00081849	XLOC_019004	Kdr	j	Neonatal and Adolescent	kinase insert domain receptor	Plasma Membrane	kinase	2.07117	2.4615	2.93062	4.79911	5.35362	4.11174	4.06332	2.7563	1.17673	1.73901	1.13451	2.76015	0.290846	0.0931464	0.585791	0.0117306	0.00382042	0.326753	0.535069	0.108646	1	1	1	0.161988	0.184896	0.000506543	0.00212061	0.445322	0.574555
TCONS_00082247	XLOC_019093	Hnrnpd	j	Prenatal and Neonatal	heterogeneous nuclear ribonucleoprotein D (AU-rich element RNA binding protein 1, 37kDa)	Nucleus	transcription regulator	60.6879	33.1958	43.6453	30.9327	32.5483	18.6701	15.6179	11.9736	9.46378	7.69231	6.2856	7.36714	0.047039	0.120557	0.00512326	0.0429995	0.0225204	0.0460638	0.0358753	0.0413016	0.0752154	0.0508352	0.00435512	0.0120422	9.93147e-10	0.00306225	0.00840065	0.727977	0.78603
TCONS_00082291	XLOC_019099	Plac8	j	Prenatal and Neonatal	placenta-specific 8	Nucleus	other	13.0109	19.4412	11.4783	10.6285	13.6684	4.21808	1.93699	1.52815	1.38637	1.17462	0.00139469	0.396718	0.0653399	0.0589152	0.0331013	0.00679539	0.0181097	0.19069	0.140562	1	1	1	1	1	1.47346e-09	0.00791684	0.0175496	0.0529084	0.146435
TCONS_00082518	XLOC_019142	Slc26a1	j	Adolescent and Adult	solute carrier family 26 (anion exchanger), member 1	Plasma Membrane	transporter	0.853673	2.93873	1.6802	4.19094	6.02053	5.46376	7.29323	8.25069	9.31381	7.4417	10.0508	6.06326	1	0.349289	1	0.010707	0.00411434	0.325892	0.0027347	0.0172202	0.388334	0.539773	0.0560166	0.00397964	0.0012274	0.0032657	0.00882332	0.727977	0.78603
TCONS_00082521	XLOC_019142	Slc26a1	j	Adolescent and Adult	solute carrier family 26 (anion exchanger), member 1	Plasma Membrane	transporter	1.72739	7.78829	4.95579	8.49282	12.0224	11.4124	15.4263	15.1508	13.1132	9.32412	11.4567	11.4312	1	0.44839	0.271362	0.00963404	0.00599592	0.710216	0.00776039	0.0655022	1	1	0.753673	0.0335588	0.0643418	0.000168938	0.000956763	0.727977	0.78603
TCONS_00082525	XLOC_019142	Slc26a1	j	Adolescent and Adult	solute carrier family 26 (anion exchanger), member 1	Plasma Membrane	transporter	6.88305	6.19247	9.21336	17.6047	30.4019	33.7587	35.9541	32.394	37.6515	21.5405	27.9512	24.1494	0.0402172	0.176264	0.0626382	0.0243714	0.0155972	0.00638788	0.102518	0.0203342	0.0184747	0.82007	0.0283923	0.0348737	2.5505e-06	7.42016e-07	1.62222e-05	0.445322	0.574555
TCONS_00082526	XLOC_019142	Slc26a1	j	Adolescent and Adult	solute carrier family 26 (anion exchanger), member 1	Plasma Membrane	transporter	2.88496	7.54547	9.13586	15.0576	37.3798	33.3778	39.2858	30.3639	27.809	13.8975	20.7964	17.2385	0.155554	0.220584	0.273494	0.0514979	0.0323369	0.168384	0.029232	0.0504793	0.428758	0.613175	0.120904	0.00692012	2.94624e-06	6.24436e-06	8.65135e-05	0.191799	0.30799
TCONS_00082559	XLOC_019160	Pxmp2	j	Adolescent and Adult	peroxisomal membrane protein 2, 22kDa	Cytoplasm	other	1.01445	3.50247	11.9308	3.40148	14.6893	57.3732	59.4345	61.4765	46.2092	55.7869	33.7837	26.9213	1	1	0.159909	1	1	0.021812	0.028926	0.0118677	0.258211	0.252767	0.0516064	0.0580127	1.76896e-09	1.77314e-05	0.000200256	0.191799	0.30799
TCONS_00082582	XLOC_019164	Ep400	j	Prenatal and Neonatal	E1A binding protein p400	Nucleus	other	5.90618	4.1628	4.65509	4.02187	3.36185	2.80646	1.88758	2.48113	1.4674	1.78869	1.59574	1.45247	0.211054	0.14705	0.0248978	0.0633342	0.193146	0.301806	0.0162996	0.0430275	0.790421	0.0148554	0.723	0.477454	0.0225627	0.000401757	0.00178617	0.191799	0.30799
TCONS_00082647	XLOC_019172	Srrd	j	---	SRR1 domain containing	Other	other	5.05415	3.72752	3.88497	3.9868	4.01292	2.81572	2.35306	2.5382	3.33034	3.4933	3.14865	3.26422	0.0943382	0.165405	0.00497372	0.0434765	0.091915	0.0294088	0.133747	0.0155292	0.302546	0.0542443	0.0225994	0.151986	1	0.000627361	0.00248752	0.191799	0.30799
TCONS_00082746	XLOC_019196	Gltp	j	Prenatal and Neonatal	glycolipid transfer protein	Cytoplasm	transporter	6.8039	3.42967	3.44852	5.36679	4.06182	1.57677	0.703691	0.716663	0.348161	0.609589	0.113399	0.364473	0.0172997	0.247674	0.127735	0.00866657	0.0486298	1	1	1	1	1	1	1	1.05693e-05	0.00270996	0.00766963	0.00816742	0.0358434
TCONS_00082792	XLOC_019205	Mlec	j	Prenatal and Neonatal	malectin	Plasma Membrane	other	6.12356	7.93396	8.19414	8.24742	7.70911	6.80459	4.24084	4.12423	6.65837	7.80717	8.63361	7.20274	1	0.0192258	0.00934766	0.00586174	0.102611	0.016134	0.932431	0.220605	0.206438	0.0160086	0.00296099	0.0486636	1	0.000859138	0.00318402	0.00816742	0.0358434
TCONS_00082796	XLOC_019207	Rnf10	j	Prenatal and Neonatal	ring finger protein 10	Cytoplasm	other	24.3651	19.7967	9.75435	14.1773	10.5329	7.96747	5.8048	6.33356	6.06778	6.45091	5.77192	6.60022	0.0127813	0.0235516	0.00595772	0.00145973	0.0399651	0.0598725	0.0379643	0.00327112	0.00737652	0.0284962	0.0159452	0.0278004	6.32569e-08	0.00010188	0.000670663	0.00816742	0.0358434
TCONS_00082834	XLOC_019219	Hspb8	j	Adolescent and Adult	heat shock 22kDa protein 8	Cytoplasm	kinase	0.508098	7.02093	9.14469	6.9485	8.71933	7.81016	13.7623	19.6191	23.9712	31.2368	22.6957	19.8886	1	0.525981	0.382977	0.237967	0.121926	0.326441	0.0682359	0.0147881	0.599665	0.322662	0.240725	0.0880821	2.40006e-05	0.00241608	0.00694515	0.191799	0.30799
TCONS_00082848	XLOC_019222	Pebp1	j	Prenatal and Adult	phosphatidylethanolamine binding protein 1	Cytoplasm	other	0.00226453	32.7632	44.3103	43.5971	49.039	40.6638	35.8294	28.0002	45.2179	49.0325	46.9902	48.4087	1	0.150417	0.0258809	0.0217702	0.0341202	0.0197168	0.0105197	0.016605	0.129871	0.00867982	0.0527645	0.0198299	1.98798e-07	0.00301911	0.00830991	0.191799	0.30799
TCONS_00082849	XLOC_019222	Pebp1	j	Prenatal and Adult	phosphatidylethanolamine binding protein 1	Cytoplasm	other	59.5933	7.61273	0.00957325	4.31552	0.912837	0.861559	0.00626463	0.00360066	0.00355209	0.0034716	0.995832	0.00208041	0.0349785	1	1	0.0588615	1	1	1	1	1	1	1	1	4.73257e-11	0.00317371	0.00862875	0.00816742	0.0358434
TCONS_00082863	XLOC_019225	Fbxw8	j	Prenatal and Neonatal	F-box and WD repeat domain containing 8	Cytoplasm	other	6.71351	8.72166	8.6106	7.42984	9.22814	7.18766	5.1431	5.28479	6.42429	5.18695	5.96663	6.84125	0.0390285	0.0886658	0.0134905	0.00280417	0.0550347	0.0100292	0.0501436	0.0423907	0.0351342	0.770832	0.0166846	0.00464018	1	0.0298703	0.0492943	0.445322	0.574555
TCONS_00082898	XLOC_019232	Plbd2	j	---	phospholipase B domain containing 2	Extracellular Space	other	6.03076e-05	3.21358	0.473144	0.0880725	0.915995	3.19615	7.05999	8.58995	6.81786	5.88329	7.0289	7.90874	1	1	1	1	1	0.702446	0.133715	0.112899	1	0.580815	0.0180799	0.0478734	0.000152939	0.000764015	0.00291304	0.00816742	0.0358434
TCONS_00082901	XLOC_019232	Plbd2	j	---	phospholipase B domain containing 2	Extracellular Space	other	2.69409	3.80381	4.62529	4.87297	5.89706	4.86539	8.63458	7.34319	5.88091	4.88162	5.82017	9.41161	0.130643	0.21111	0.485999	0.132108	0.395838	1	0.250002	0.0466529	0.826071	1	0.932717	0.026321	0.958675	0.0234004	0.0410576	0.0529084	0.146435
TCONS_00082986	XLOC_019248	Aldh2	j	Adult	aldehyde dehydrogenase 2 family (mitochondrial)	Cytoplasm	enzyme	35.9783	73.0773	72.2655	46.4406	37.8238	41.5605	53.6792	89.5962	88.8162	135.686	157.067	146.139	0.0460658	0.0160896	0.031379	0.0117997	0.0345552	0.0549126	0.048101	0.0303662	0.138142	0.114984	0.0158448	0.0409054	9.79781e-10	0.0226856	0.0401037	0.191799	0.30799
TCONS_00083141	XLOC_019267	Diablo	j	Prenatal and Neonatal	diablo, IAP-binding mitochondrial protein	Cytoplasm	other	8.74004	6.09328	3.65733	4.92653	5.66683	3.53408	2.70834	2.37723	2.29904	2.70644	2.20781	2.97818	0.0689095	0.275717	0.124102	0.0972381	0.132712	0.373702	0.00964533	0.934973	1	0.56024	1	0.0194088	0.0674128	0.000709269	0.00273051	0.00816742	0.0358434
TCONS_00083308	XLOC_019286	Scarb1	j	Neonatal and Adolescent	scavenger receptor class B, member 1	Plasma Membrane	transporter	0.035472	0.852123	0.768506	3.68134	2.76599	5.03331	4.81997	5.66738	1.26606	1.04814	0.579556	0.23603	1	1	1	0.0901043	0.829338	0.00577222	0.27983	0.530381	1	1	1	1	0.000132896	0.000340215	0.00156815	0.91789	0.938769
TCONS_00083309	XLOC_019286	Scarb1	j	Neonatal and Adolescent	scavenger receptor class B, member 1	Plasma Membrane	transporter	2.9479e-12	2.46281	1.35752	4.62081	6.73363	9.75748	8.21395	10.2064	1.87526	2.26824	0.921316	1.29487	1	0.0115387	1	0.01209	0.0263864	0.181585	0.382228	0.432428	1	1	1	1	2.9982e-05	0.000237204	0.00121615	0.91789	0.938769
TCONS_00083337	XLOC_019294	Stx2	j	Prenatal and Neonatal	syntaxin 2	Cytoplasm	transporter	13.3009	7.0163	5.95257	7.1293	5.61869	2.35766	0.978259	0.884678	0.577616	0.528655	0.501245	0.475741	0.065553	0.0378557	0.0406867	0.0501484	0.0120711	0.315637	1	1	1	1	1	1	1.5023e-08	5.77425e-05	0.000446754	0.00816742	0.0358434
TCONS_00083348	XLOC_019297	Psph	j	Prenatal and Neonatal	phosphoserine phosphatase	Cytoplasm	phosphatase	26.173	11.1487	3.43858	4.39721	6.19714	1.96583	1.40683	0.908083	1.92276	1.64182	1.45208	1.34653	0.0348478	0.0525116	0.0202705	0.136242	0.0964634	0.30393	0.0685038	1	0.600804	1	1	0.251489	4.74377e-10	0.000113838	0.00071577	0.00816742	0.0358434
TCONS_00083351	XLOC_019299	Chchd2	j	---	coiled-coil-helix-coiled-coil-helix domain containing 2	Cytoplasm	other	131.276	153.726	262.397	241.551	236.43	186.658	172.744	215.352	266.304	318.268	281.849	249.543	1	0.0087792	0.0760344	0.0842782	0.0985529	0.114317	0.0537941	0.0390027	0.162685	0.0384151	0.0268713	0.0549001	0.00114955	0.00966765	0.0203696	0.00816742	0.0358434
TCONS_00083418	XLOC_019309	Gtf2i	j	Neonatal	general transcription factor IIi	Nucleus	transcription regulator	9.34321	6.44585	7.60916	10.2321	10.4968	9.35365	6.97541	6.74883	3.64823	3.02139	3.50751	4.39391	0.0754597	0.239839	0.0662231	0.00813603	0.00674732	0.0571426	0.0203056	0.00678742	0.5957	1	0.319033	0.000998371	0.014358	0.00589476	0.0140472	0.191799	0.30799
TCONS_00083499	XLOC_019318	Cldn13	j	Prenatal and Neonatal	claudin 13	Plasma Membrane	other	9.17476	4.12674	1.64879	5.50511	1.95727	0.0335612	0.0492003	0.00510551	0.0348087	0.0193985	4.0581e-08	0.0064984	0.410576	0.162892	1	0.0284703	0.495151	1	1	1	1	1	1	1	2.49457e-07	0.00452554	0.0114727	0.00816742	0.0358434
TCONS_00083641	XLOC_019355	Gnb2	j	Prenatal and Neonatal	guanine nucleotide binding protein (G protein), beta polypeptide 2	Plasma Membrane	enzyme	49.9378	49.1383	53.523	52.8347	56.9767	38.5539	24.2999	26.1743	23.7021	26.7607	20.0655	16.6196	0.0155366	0.00744328	0.00707038	0.0155875	0.00308761	0.00211404	0.0696363	0.00783191	0.0753968	0.234655	0.0778236	0.0133886	2.44346e-07	0.000407861	0.00179655	0.000546169	0.0106682
TCONS_00083784	XLOC_019387	Ints1	j	Prenatal and Neonatal	integrator complex subunit 1	Nucleus	other	5.76681	4.45451	3.11047	4.43577	5.74151	3.03665	2.37334	2.29093	2.03414	1.09383	1.9782	2.28634	0.762187	0.412801	0.545547	0.123539	0.0534956	1	0.155553	0.598696	1	1	0.355768	0.00938988	0.297221	0.0236456	0.0414016	0.191799	0.30799
TCONS_00083845	XLOC_019397	Gna12	j	---	guanine nucleotide binding protein (G protein) alpha 12	Plasma Membrane	enzyme	2.66302	2.68382	4.65667	4.57723	5.14936	5.32115	4.38467	5.6253	4.12187	4.10731	5.96272	7.48705	0.332937	0.0925096	0.205439	0.00799581	0.0652024	0.630882	0.370617	0.131391	0.324643	0.833309	0.362515	0.04571	1	0.0151739	0.0288813	0.727977	0.78603
TCONS_00083870	XLOC_019402	Mmd2	j	Neonatal and Adolescent	monocyte to macrophage differentiation-associated 2	Other	other	2.95627	1.01934	0.603323	2.42092	5.52229	5.40617	4.14214	2.20791	3.92814	1.68543	1.80129	2.45848	0.0102229	1	1	0.0438684	0.0880746	0.0247327	0.0290337	0.497469	0.0696576	1	0.353077	1	0.0225627	0.00597139	0.0141608	0.191799	0.30799
TCONS_00083931	XLOC_019412	E130309D02Rik	j	Prenatal and Neonatal	chromosome 7 open reading frame 26	Other	other	10.1549	9.30483	6.19592	7.76778	6.07301	5.03266	4.14518	4.29813	4.57068	5.15741	3.96814	3.76993	0.036831	0.0295015	0.0377375	0.0109694	0.0293658	0.0123835	0.00682833	0.0227197	0.118567	0.0753181	0.00130612	0.00502466	0.00400989	0.000229105	0.00119466	0.00816742	0.0358434
TCONS_00083944	XLOC_019414	Rac1	j	Prenatal and Neonatal	ras-related C3 botulinum toxin substrate 1 (rho family, small GTP binding protein Rac1)	Plasma Membrane	enzyme	14.7806	27.3415	27.8841	27.7545	32.1613	28.2514	23.6801	24.381	17.3496	22.1553	17.7447	26.8437	0.239879	0.0214949	0.0955338	0.0362454	0.0275075	0.0547092	0.250457	0.0472437	0.292795	0.151825	0.425288	0.030217	0.388279	0.0303618	0.0497608	0.91789	0.938769
TCONS_00084409	XLOC_019661	Col1a2	j	Neonatal	collagen, type I, alpha 2	Extracellular Space	other	12.2088	19.6127	22.5264	16.9436	18.3133	25.0144	16.6755	9.9172	4.93699	3.91331	2.38414	1.56173	0.161826	0.286398	0.0927878	0.0117734	0.0776311	0.0157089	0.0390924	0.0165541	0.130955	0.0774411	0.10071	0.285813	6.33095e-07	0.0115616	0.0232467	0.0529084	0.146435
TCONS_00084546	XLOC_019687	St7	j	Neonatal	suppression of tumorigenicity 7	Other	other	2.75601	3.70745	5.68532	5.06033	5.94146	3.42082	3.46932	2.67763	2.87107	2.61911	1.82227	2.11116	0.0122864	0.053155	0.00737814	0.00621658	0.00831926	0.0446777	0.00971534	0.00659266	0.0618957	0.331853	0.0263842	0.0309637	0.00183481	0.0143323	0.0274991	0.91789	0.938769
TCONS_00084668	XLOC_019718	Tspan33	j	Prenatal and Neonatal	tetraspanin 33	Plasma Membrane	other	14.6536	5.6978	3.47587	7.7989	4.17014	1.489	0.891528	0.823706	0.641035	0.896365	0.655128	0.790004	0.00737142	0.0251314	0.141595	0.000347224	0.214774	0.139267	1	1	1	1	1	1	1.37352e-09	0.00347378	0.00925953	0.00816742	0.0358434
TCONS_00084669	XLOC_019718	Tspan33	j	Prenatal and Neonatal	tetraspanin 33	Plasma Membrane	other	8.92851	8.50503	6.14497	5.03544	2.72669	0.49348	0.136778	0.129567	0.139299	0.0862792	0.0767223	0.083155	0.0159953	0.814546	0.0112453	0.0282736	0.168507	1	1	1	1	1	1	1	1.14918e-07	0	0	8.54694e-06	0.000885538
TCONS_00084721	XLOC_019725	Klhdc10	j	---	kelch domain containing 10	Other	other	1.27803	2.9926	5.46187	4.67104	4.27106	3.50362	3.52005	4.15313	3.17277	4.3243	3.51285	4.21728	1	0.16847	0.004182	0.23217	0.0810903	0.0798029	0.253785	0.0773304	0.0456865	0.14516	0.0152536	0.0343794	0.762354	0.0129979	0.025495	0.445322	0.574555
TCONS_00084896	XLOC_019767	Adck2	j	Neonatal	aarF domain containing kinase 2	Cytoplasm	kinase	4.15133	6.21811	8.82779	7.09389	6.66606	5.60389	3.84191	3.87994	3.67182	3.26241	2.82576	3.18888	0.0175315	0.0690217	0.00288934	0.0217115	0.0136675	0.0426317	0.0766027	0.0658402	0.0149137	0.0421277	0.046061	0.0428635	0.00248411	0.00324693	0.00878257	0.0529084	0.146435
TCONS_00085006	XLOC_019794	Gstk1	j	Adolescent and Adult	glutathione S-transferase kappa 1	Cytoplasm	enzyme	0.843249	2.66366	3.15543	3.79042	4.39348	11.0737	16.9569	23.501	33.6702	53.3378	22.8677	16.5286	1	0.103163	0.319736	0.0677358	0.16763	0.292102	0.0321304	0.00806939	0.667198	0.566984	0.662905	0.0174999	9.13009e-08	0.00607944	0.0143723	0.00816742	0.0358434
TCONS_00085172	XLOC_019841	Tmem176a	j	---	transmembrane protein 176A	Other	other	12.4877	9.6505	20.112	21.1143	32.8997	29.5867	26.4643	27.8659	19.1885	16.3891	12.0431	11.3697	0.0101295	0.0308943	0.00384488	0.00536872	0.0362434	0.0069396	0.0246868	0.00133215	0.0203095	0.0519824	0.0832641	0.0122294	1.93289e-06	6.81633e-06	9.22915e-05	0.191799	0.30799
TCONS_00085321	XLOC_019888	Fkbp9	j	Neonatal	FK506 binding protein 9, 63 kDa	Cytoplasm	enzyme	4.48435	4.37742	6.15631	6.41755	7.76865	8.0544	6.04097	3.86682	3.34548	2.28261	3.14841	3.76553	1	0.032462	0.0485409	0.0295073	0.353941	0.105851	0.220565	0.180846	0.915579	0.274098	0.555039	0.0648969	0.325313	8.8649e-05	0.000607042	0.000546169	0.0106682
TCONS_00085363	XLOC_019909	Abcg2	j	Prenatal and Neonatal	ATP-binding cassette, sub-family G (WHITE), member 2	Plasma Membrane	transporter	59.749	33.1441	27.3032	33.3402	30.285	13.1231	13.5202	10.9215	13.1344	20.2323	19.3907	27.4193	0.0143468	0.011549	0.0227127	0.0168397	0.00924921	0.0384518	0.0173392	0.0539398	0.272496	0.239947	0.156769	0.0405958	3.04802e-07	0.000117512	0.000736923	0.191799	0.30799
TCONS_00085513	XLOC_019948	Fabp1	j	---	fatty acid binding protein 1, liver	Cytoplasm	transporter	18.1965	18.5699	38.3611	42.8965	54.5268	43.5617	46.2032	44.9681	59.6344	81.9553	66.3622	74.6414	0.0145591	0.0326769	0.00431184	0.00921005	0.0104164	0.0308506	0.0313391	0.0140842	0.0180563	0.0913173	0.00659449	0.0190979	2.65782e-08	0.0270315	0.0457175	0.0529084	0.146435
TCONS_00085557	XLOC_019955	Immt	j	Prenatal and Neonatal	inner membrane protein, mitochondrial	Cytoplasm	other	5.1896	3.75116	4.64429	2.17115	3.0064	1.5141	1.68065	1.47843	1.05802	1.4477	7.11767e-09	1.06553	0.0239756	0.129103	0.0238328	1	0.0924207	1	1	1	1	1	1	1	0.00740282	0.0296225	0.0489532	0.988715	0.98913
TCONS_00085589	XLOC_019964	Retsat	j	Adult	retinol saturase (all-trans-retinol 13,14-reductase)	Cytoplasm	enzyme	0.978677	1.72549	6.89611	5.43234	4.78324	3.00155	3.06449	4.31814	7.8669	9.86666	13.2639	18.4634	1	0.0358449	0.0318985	0.0128824	0.0240925	0.0477305	0.00364864	0.0212296	0.0545707	0.00996932	0.049421	0.0271543	8.30775e-09	0.00221217	0.0065162	0.0529084	0.146435
TCONS_00085600	XLOC_019968	Suclg1	j	Neonatal and Adolescent	succinate-CoA ligase, alpha subunit	Cytoplasm	enzyme	24.2113	32.7938	60.0273	45.4514	48.8826	55.6774	67.3462	60.6764	56.7403	55.532	42.9499	46.7843	0.0871069	0.0143811	0.0233963	0.00159435	0.0220296	0.0211636	0.0240061	0.00544683	0.000333394	0.0357579	0.0143791	0.0205316	6.72879e-05	0.00120756	0.00408173	0.0529084	0.146435
TCONS_00085634	XLOC_019980	M1ap	j	---	meiosis 1 associated protein	Cytoplasm	other	5.06395	1.69706	0.904785	1.06541	0.492809	0.0608631	9.8884e-08	4.7554e-12	1.78773e-39	3.79327e-12	4.53168e-15	1.28701e-11	0.0154185	0.748999	1	0.125204	1	1	1	1	1	1	1	1	3.27069e-08	0.00015341	0.000902656	0.00816742	0.0358434
TCONS_00085639	XLOC_019982	Aup1	j	---	ancient ubiquitous protein 1	Cytoplasm	other	50.9984	67.1998	75.9072	68.5045	67.3267	49.2018	54.8158	57.6572	73.7669	89.2096	74.2865	66.9272	0.209689	0.0128727	0.00539088	0.00384957	0.0673127	0.00469162	0.00675779	0.0230886	0.0203095	0.0344997	0.00705093	0.0183951	0.0249053	0.0144826	0.0277429	0.00816742	0.0358434
TCONS_00085755	XLOC_020005	Cct7	j	Prenatal and Neonatal	chaperonin containing TCP1, subunit 7 (eta)	Cytoplasm	other	68.6215	62.4543	46.785	45.9582	41.9606	30.9675	23.6287	22.8581	30.555	29.9536	22.9172	21.035	0.0537619	0.0134977	0.0182404	0.00185481	0.0196046	0.00794494	0.0112819	0.0192569	0.184906	0.106589	0.0234155	0.00471551	6.88444e-07	0	0	0.00816742	0.0358434
TCONS_00085783	XLOC_020008	Tprkb	j	Adult	TP53RK binding protein	Cytoplasm	other	0.236935	1.03844	0.497956	0.600977	2.42446	3.04251	5.94806	11.4291	8.37969	7.8032	7.72042	11.6714	1	1	1	1	0.276423	0.365403	0.120654	0.0382291	0.589504	0.283741	0.286699	0.0188383	4.76308e-06	0.0023886	0.00687444	0.445322	0.574555
TCONS_00085803	XLOC_020012	Fam136a	j	---	family with sequence similarity 136, member A	Cytoplasm	other	7.02908	5.88565	10.3505	9.72441	11.9642	10.3657	8.89785	7.99638	11.7302	11.7993	8.95871	7.72056	0.0158871	0.0192258	0.0171863	0.000809317	0.0140176	0.0477021	0.0430159	0.0314772	0.0696863	0.0433943	0.218213	0.0832991	0.463345	0.0212212	0.0379371	0.445322	0.574555
TCONS_00085935	XLOC_020035	Ruvbl1	j	Prenatal and Neonatal	RuvB-like AAA ATPase 1	Nucleus	transcription regulator	6.22663	3.97508	2.56339	3.23249	3.0121	1.62048	1.27333	1.07286	1.47449	1.31355	1.05566	1.09174	0.0266802	0.0489954	0.0453095	0.0039501	0.0105554	0.0592364	0.113127	0.149212	0.188919	1	1	1	6.26202e-05	5.36489e-05	0.000426151	0.00816742	0.0358434
TCONS_00085975	XLOC_020054	Uroc1	j	Adolescent and Adult	urocanate hydratase 1	Cytoplasm	enzyme	4.06909	6.1455	13.6503	6.95402	8.72201	15.8145	20.15	41.1524	32.133	45.7074	34.6104	31.065	1	0.161375	0.0776536	0.124408	0.100643	0.393721	0.0108594	0.0844194	0.808766	0.245439	0.554745	0.183219	3.77969e-06	0.0120868	0.0241156	0.191799	0.30799
TCONS_00085989	XLOC_020058	Aldh1l1	j	Adolescent and Adult	aldehyde dehydrogenase 1 family, member L1	Cytoplasm	enzyme	5.51893	7.73727	16.5098	29.4187	32.0664	31.5208	49.8964	39.15	54.5306	40.8173	58.4664	69.5816	0.0025419	1	0.285033	0.0024654	0.0691167	0.500431	0.102804	0.162247	0.655338	0.860846	0.357961	0.00446734	7.67799e-06	0.0126215	0.0249395	0.727977	0.78603
TCONS_00085992	XLOC_020058	Aldh1l1	j	Adolescent and Adult	aldehyde dehydrogenase 1 family, member L1	Cytoplasm	enzyme	4.97277	16.0632	19.674	18.1613	24.1629	36.5388	41.0956	66.5993	114.844	101.986	72.7319	57.7259	1	0.0478081	0.728678	0.263115	0.158826	0.508395	0.0474896	0.39989	1	0.065331	1	0.179227	2.22566e-06	0.000241382	0.00122856	0.191799	0.30799
TCONS_00085993	XLOC_020058	Aldh1l1	j	Adolescent and Adult	aldehyde dehydrogenase 1 family, member L1	Cytoplasm	enzyme	1.40656	0.480142	3.01357	4.03299	5.05973	1.59118	0.833051	0.599211	0.318585	0.147652	0.772391	0.462761	0.98699	1	0.718859	0.117714	0.0174606	1	1	1	1	1	1	1	0.000335785	0.0048018	0.0119982	0.00816742	0.0358434
TCONS_00085996	XLOC_020058	Aldh1l1	j	Adolescent and Adult	aldehyde dehydrogenase 1 family, member L1	Cytoplasm	enzyme	13.6212	40.5432	58.4424	57.7062	58.077	88.923	104.998	199.441	273.082	325.458	222.627	187.878	0.166775	0.0415887	0.0856662	0.0165189	0.00835831	0.0794209	0.0168718	0.0123348	0.746752	0.275161	0.166773	0.128907	1.76109e-11	0.000590774	0.00237006	0.191799	0.30799
TCONS_00086006	XLOC_020059	Slc41a3	j	Prenatal and Neonatal	solute carrier family 41, member 3	Other	other	10.7973	7.58484	6.15506	4.41824	3.74652	3.86143	1.85507	0.741639	0.293508	0.115415	0.0487414	0.104384	0.0298298	0.11865	0.0101537	0.048093	0.063194	0.0836901	0.116645	1	1	1	1	1	1.16728e-08	1.02991e-08	3.89567e-07	0.00816742	0.0358434
TCONS_00086047	XLOC_020065	Slc6a6	j	---	solute carrier family 6 (neurotransmitter transporter), member 6	Plasma Membrane	transporter	0.447711	0.629614	1.90293	3.37144	3.96022	4.48826	6.17454	4.26895	4.06588	3.77133	4.65966	6.95415	1	1	1	0.0302306	0.0336767	0.708982	0.413784	0.347462	0.849376	1	0.89453	0.0122397	0.0314954	2.06922e-05	0.000221119	0.000546169	0.0106682
TCONS_00086407	XLOC_020134	2014-03-08	j	Prenatal and Neonatal				9.98142	6.40996	3.50388	9.15198	5.37622	1.00102	0.633192	0.873617	1.08678	0.7625	1.91636	3.33623	0.0884108	0.040178	0.637591	0.0739242	0.0596772	1	1	1	1	1	1	0.995284	0.000189565	0.00450509	0.0114452	0.00816742	0.0358434
TCONS_00086828	XLOC_020237	Clec1b	j	Prenatal and Neonatal	C-type lectin domain family 1, member B	Plasma Membrane	transmembrane receptor	4.93028	7.01443	9.92339	5.73752	4.84383	2.05369	0.852909	1.13683	0.704442	0.598242	0.464675	0.342493	0.11432	0.0900839	0.0250947	0.0859193	0.122475	0.0321998	1	1	1	1	1	1	2.2961e-05	0.000620789	0.00246968	0.000546169	0.0106682
TCONS_00086845	XLOC_020240	Gabarapl1	j	Adolescent and Adult	GABA(A) receptor-associated protein like 1	Cytoplasm	other	0.84478	2.09036	4.41882	2.93569	3.7077	5.41357	7.39275	11.2637	12.3734	16.5198	13.5904	12.4513	1	0.586054	0.154805	1	1	0.810973	0.237258	0.00547227	0.582709	0.351614	0.325472	0.339036	0.000300976	0.00190815	0.00583713	0.191799	0.30799
TCONS_00086987	XLOC_020281	Dera	j	Adult	deoxyribose-phosphate aldolase (putative)	Other	enzyme	3.60575	3.12326	3.68117	2.8078	3.57969	3.06921	2.85002	4.45766	6.26413	7.85832	5.76167	5.09416	0.236374	0.115552	0.287081	0.43733	0.057941	1	0.104383	0.0475701	1	0.276313	0.42396	0.00778728	0.848778	0.0111361	0.0226234	0.445322	0.574555
TCONS_00087095	XLOC_020298	Cmas	j	Prenatal and Neonatal	cytidine monophosphate N-acetylneuraminic acid synthetase	Nucleus	enzyme	47.3366	26.9394	17.6603	15.3278	10.1856	5.77402	2.47474	3.29558	5.71266	7.53356	6.06991	5.43274	0.0409234	0.00225926	0.0602886	0.00239223	0.0103752	0.069805	0.0609439	0.0303607	1	0.461283	0.473748	0.0297874	1.36599e-09	6.16112e-10	2.71888e-08	8.54694e-06	0.000885538
TCONS_00087255	XLOC_020342	Pon1	j	Adolescent and Adult	paraoxonase 1	Extracellular Space	phosphatase	0.0709246	3.64915	12.3289	17.8782	24.9843	48.678	53.6381	46.2853	35.732	21.7305	29.7967	23.6493	1	0.00987261	0.0297059	0.0286264	0.171171	0.030634	0.0578901	0.0189999	0.382974	0.394757	0.235888	0.514817	8.13443e-08	0	0	0.00816742	0.0358434
TCONS_00087266	XLOC_020343	Pon3	j	Adolescent and Adult	paraoxonase 3	Extracellular Space	enzyme	1.44612	3.76781	3.78028	6.00393	5.22052	4.35884	2.39491	1.91355	2.65825	0.738319	1.43561	1.2384	0.885196	0.161502	0.0340091	0.0339263	0.0991213	0.0234261	0.340585	0.323683	1	1	1	1	0.0205146	0.00658955	0.0152603	0.0529084	0.146435
TCONS_00087268	XLOC_020344	Pon2	j	---	paraoxonase 2	Plasma Membrane	enzyme	0.18109	2.0808	4.24901	2.71542	3.8476	3.97308	3.47426	4.39465	3.5998	4.84394	4.99588	5.21666	1	0.201872	0.08406	0.669296	0.347217	0.111184	0.204443	0.0669705	0.573578	0.439513	0.162248	0.0445812	0.0733301	0.029613	0.0489532	0.727977	0.78603
TCONS_00087287	XLOC_020352	Asns	j	Prenatal and Neonatal	asparagine synthetase (glutamine-hydrolyzing)	Cytoplasm	enzyme	25.9688	13.876	6.70707	11.2442	5.39459	2.68302	1.22719	0.48076	0.644204	0.712189	0.686136	0.821464	0.0366795	0.0160996	0.126374	0.0230147	0.139463	1	0.059169	1	1	1	1	1	5.17461e-10	5.45991e-05	0.000430827	0.00816742	0.0358434
TCONS_00087290	XLOC_020352	Asns	j	Prenatal and Neonatal	asparagine synthetase (glutamine-hydrolyzing)	Cytoplasm	enzyme	10.2909	5.11479	1.9956	4.7938	3.41885	1.10983	0.352088	0.00262363	0.0765018	0.000694689	1.63893e-12	0.418479	0.310578	0.900963	0.505076	0.0176716	0.414965	1	1	1	1	1	1	1	1.97938e-06	0.000555472	0.00226659	0.00816742	0.0358434
TCONS_00087305	XLOC_020358	Ndufa4	j	Adult	NADH dehydrogenase (ubiquinone) 1 alpha subcomplex, 4, 9kDa	Cytoplasm	enzyme	72.4012	43.8337	50.2276	55.1886	46.4337	36.3972	37.317	36.3194	42.4394	36.024	44.2176	48.0386	0.00423924	0.0113957	0.0109914	0.00535087	0.01654	0.0172198	0.0159753	0.00935571	0.0650631	0.298114	0.0684523	0.0337476	0.00628745	0.0112111	0.0227178	0.727977	0.78603
TCONS_00087540	XLOC_020405	Zc3hc1	j	Prenatal and Neonatal	zinc finger, C3HC-type containing 1	Nucleus	other	15.3329	12.9106	10.1696	11.3001	11.9922	7.19307	5.86064	5.07836	6.12228	5.76539	5.07166	4.70708	0.0148286	0.0175689	0.0110666	0.0131586	0.0243797	0.0197079	0.00328785	0.0108513	0.00157131	0.00382507	0.00956656	0.00458116	2.86152e-06	0.00010229	0.000671504	0.00816742	0.0358434
TCONS_00087752	XLOC_020443	Mkrn1	j	Prenatal and Neonatal	makorin ring finger protein 1	Plasma Membrane	other	19.2342	27.6216	7.5472	15.1467	7.56791	2.92934	1.81768	1.70256	2.5564	2.127	2.36314	2.07095	0.53327	0.03822	0.699892	0.491217	0.488088	1	1	1	0.225469	1	1	1	3.00006e-06	0.0220096	0.0391995	0.0529084	0.146435
TCONS_00087753	XLOC_020443	Mkrn1	j	Prenatal and Neonatal	makorin ring finger protein 1	Plasma Membrane	other	14.6752	12.2748	4.94884	8.18254	6.08282	3.09287	0.770985	0.916399	0.661232	0.638903	0.206198	0.233856	0.076002	0.161868	0.154553	0.0115632	0.229717	0.801073	1	1	1	1	1	1	7.93048e-08	0.000106472	0.000691341	0.00816742	0.0358434
TCONS_00087754	XLOC_020443	Mkrn1	j	Prenatal and Neonatal	makorin ring finger protein 1	Plasma Membrane	other	31.4342	27.6245	13.4399	16.2219	10.6242	5.03212	2.21188	2.23276	1.78054	1.74551	1.32366	0.965271	0.0319424	0.00708076	0.00132759	0.0112175	0.0545118	0.401573	0.100803	0.0882098	0.162529	0.889488	1	1	5.97924e-12	2.88956e-07	7.24824e-06	0.00816742	0.0358434
TCONS_00087819	XLOC_020460	Kel	j	Prenatal and Neonatal	Kell blood group, metallo-endopeptidase	Plasma Membrane	peptidase	31.8628	9.86469	2.75533	6.48498	3.56654	0.648481	0.0427903	3.3507e-07	0.00314895	0.0280174	0	0.008772	0.238597	0.0629099	0.233246	0.0853808	0.0196888	1	1	1	1	1	1	1	1.4275e-10	0.000458919	0.00196309	0.00816742	0.0358434
TCONS_00087933	XLOC_020490	Rarres2	j	Adolescent and Adult	retinoic acid receptor responder (tazarotene induced) 2	Plasma Membrane	transmembrane receptor	1.00855	0.00245006	3.77812	12.1821	49.773	103.499	103.687	84.6269	58.2059	95.8415	45.056	42.614	1	1	1	1	0.0182576	0.0774702	0.0640162	0.0106096	0.608117	0.757902	1	0.184801	7.80974e-10	3.53986e-05	0.000315936	0.0529084	0.146435
TCONS_00087936	XLOC_020490	Rarres2	j	Adolescent and Adult	retinoic acid receptor responder (tazarotene induced) 2	Plasma Membrane	transmembrane receptor	10.4119	31.5131	71.7966	123.122	189.974	245.757	260.961	225.241	176.38	155.415	172.918	132.203	0.0602782	0.12523	0.0440706	0.0150733	0.0299469	0.0189943	0.0108744	0.0185744	0.0362416	0.0360379	0.0114383	0.00704869	4.67058e-14	0	0	8.54694e-06	0.000885538
TCONS_00087937	XLOC_020490	Rarres2	j	Adolescent and Adult	retinoic acid receptor responder (tazarotene induced) 2	Plasma Membrane	transmembrane receptor	0.571361	1.72917	2.22334	3.53264	3.6932	5.57989	4.96455	3.1629	2.21985	1.67071	1.73391	1.55786	1	0.750325	0.0922742	0.0182954	0.14091	0.0723191	0.0875515	0.251354	1	0.056863	0.0960869	1	0.010661	1.58339e-07	4.41505e-06	0.000546169	0.0106682
TCONS_00087950	XLOC_020494	Tmem176b	j	Neonatal and Adolescent	transmembrane protein 176B	Other	other	64.619	78.4055	63.6172	84.406	96.9627	89.2581	92.2208	123.603	96.906	95.2633	70.7127	64.7038	0.0119531	0.00321915	0.0441539	0.0184967	0.0199611	0.0481592	0.0455094	0.0341587	0.195053	0.0396996	0.086369	0.0504514	0.00624959	0.00203802	0.00610051	0.191799	0.30799
TCONS_00087952	XLOC_020494	Tmem176b	j	Neonatal and Adolescent	transmembrane protein 176B	Other	other	10.4157	23.6807	18.5112	27.2613	22.8065	33.2149	29.2373	30.6271	29.9754	27.6354	17.8752	25.142	1	0.0495073	0.108145	0.0814014	0.0295893	0.456696	0.0201427	0.0118675	0.0288423	0.0632618	0.274159	0.00493776	0.0921625	0.018531	0.0340472	0.91789	0.938769
TCONS_00088028	XLOC_020504	Hnrnpa2b1	j	Prenatal and Neonatal	heterogeneous nuclear ribonucleoprotein A2/B1	Nucleus	other	11.0336	4.0535	4.30969	5.79593	4.21716	3.50749	2.57843	1.78552	3.18304	2.47817	2.64883	2.14099	0.379801	0.0775207	0.00899561	0.317609	0.271374	0.258915	0.540171	0.979347	0.231933	1	0.177891	1	0.0266705	0.0179391	0.0331131	0.191799	0.30799
TCONS_00088073	XLOC_020520	Hibadh	j	Adult	3-hydroxyisobutyrate dehydrogenase	Cytoplasm	enzyme	10.5935	12.3409	17.2787	16.7936	21.2613	21.4332	27.7619	39.8202	40.1635	43.5283	54.4848	53.9453	0.222411	0.146476	0.0165027	0.00200438	0.0181606	0.0240459	0.0388168	0.0126778	0.0187331	0.0590749	0.0207229	0.110562	7.67042e-08	0.0105907	0.0217199	0.191799	0.30799
TCONS_00088109	XLOC_020530	Inmt	j	Adult	indolethylamine N-methyltransferase	Cytoplasm	enzyme	0.0272323	0.0768172	0.490406	0.702333	1.5219	6.44081	11.7123	19.9042	42.5669	50.2183	31.9811	23.9673	1	1	1	1	1	0.0472663	0.0318938	0.00456135	0.269421	0.0868953	0.028442	0.0335775	3.63329e-12	0.00107642	0.00375016	0.000546169	0.0106682
TCONS_00088111	XLOC_020530	Inmt	j	Adult	indolethylamine N-methyltransferase	Cytoplasm	enzyme	0.0683666	0.495263	2.68437	5.95498	17.1967	77.2637	172.055	232.088	367.004	500.273	332.602	260.791	1	1	0.126741	0.020909	0.0692592	0.0148678	0.103175	0.0284175	0.0342132	0.0166311	0.0171402	0.0116359	0	0.00112847	0.00388604	0.000546169	0.0106682
TCONS_00088158	XLOC_020536	Nt5c3	j	Prenatal and Neonatal	5'-nucleotidase, cytosolic IIIA	Cytoplasm	phosphatase	7.41854	3.20816	1.7642	1.80463	1.68522	0.697965	0.493568	0.768377	0.304778	0.733383	0.530581	0.796981	0.0552002	0.0594383	0.0397963	0.0886945	0.0688856	1	1	1	1	1	1	1	6.53892e-07	6.38166e-05	0.000478223	0.191799	0.30799
TCONS_00088203	XLOC_020559	Snca	j	Prenatal and Neonatal	synuclein, alpha (non A4 component of amyloid precursor)	Cytoplasm	other	95.019	48.4965	24.7329	24.6459	21.0377	9.58069	4.61291	4.10537	2.01396	3.01821	0.598201	0.343074	0.0120435	0.142517	0.00792498	0.0309516	0.079849	0.137436	0.0534858	0.410387	0.387301	1	1	1	1.26938e-13	4.1079e-06	6.27509e-05	0.00816742	0.0358434
TCONS_00088324	XLOC_020607	Mrpl35	j	Neonatal	mitochondrial ribosomal protein L35	Cytoplasm	other	34.1103	24.0197	26.8628	29.6323	32.0421	21.8907	20.2929	16.1895	17.2956	16.1132	14.6057	15.7468	0.0307665	0.0430583	0.0142997	0.00803375	0.00891161	0.00958067	0.0116741	0.0475619	0.0568536	0.103929	0.0391904	0.0308423	0.000428577	0.0229032	0.0404584	0.00816742	0.0358434
TCONS_00088370	XLOC_020617	Vamp8	j	Prenatal and Neonatal	vesicle-associated membrane protein 8	Plasma Membrane	other	44.524	49.145	58.5414	61.734	42.7728	28.8903	27.4314	27.6644	35.5166	43.2607	22.9745	24.9228	0.302223	0.0307008	0.269434	0.0634491	0.131695	0.20399	0.0296369	0.0682127	0.807246	0.302017	0.111157	0.303921	0.012614	0.00437782	0.0111815	0.0529084	0.146435
TCONS_00088415	XLOC_020632	Mrpl19	j	Prenatal and Neonatal	mitochondrial ribosomal protein L19	Cytoplasm	other	10.0987	7.80876	7.07923	6.53721	8.19306	5.00917	4.62011	3.82579	4.06409	5.37125	3.75468	4.1758	0.00884908	0.00414897	0.0137259	0.0107488	0.019035	0.00101142	0.0111875	0.0215533	0.168544	0.00402607	0.0234034	0.00947185	0.000533744	0.00355174	0.00942517	0.191799	0.30799
TCONS_00088590	XLOC_020673	Pcyox1	j	---	prenylcysteine oxidase 1	Cytoplasm	enzyme	5.82622	6.26398	7.42496	9.43941	10.9995	9.83069	12.183	5.66662	6.67068	3.20417	6.43428	8.61377	0.373864	0.242602	0.356316	0.0184967	0.00754342	0.482565	0.0157566	0.637724	1	1	1	0.0583091	0.628776	0.0164334	0.0308839	0.445322	0.574555
TCONS_00088675	XLOC_020695	Rab7	j	---	RAB7A, member RAS oncogene family	Cytoplasm	enzyme	3.70135	4.98812	8.6254	6.64796	8.4107	7.35228	7.01522	8.28271	7.05645	6.67767	6.3802	7.31313	0.309266	0.394712	0.0625777	0.02557	0.0407751	0.0226047	0.222859	0.0355478	0.0133478	0.0256328	0.0176867	0.0265668	1	0.0194046	0.0351719	0.445322	0.574555
TCONS_00088678	XLOC_020695	Rab7	j	---	RAB7A, member RAS oncogene family	Cytoplasm	enzyme	3.70135	4.98812	8.6254	6.64796	8.4107	7.35228	7.01522	8.28271	7.05645	6.67767	6.3802	7.31313	0.309266	0.394712	0.0625777	0.02557	0.0407751	0.0226047	0.222859	0.0355478	0.0133478	0.0256328	0.0176867	0.0265668	1	0.0194046	0.0351719	0.445322	0.574555
TCONS_00088716	XLOC_020702	Mcm2	j	Prenatal and Neonatal	minichromosome maintenance complex component 2	Nucleus	enzyme	24.416	15.1058	9.36053	9.41152	10.1028	3.79588	2.06314	1.01233	1.63393	1.41992	0.711759	0.223162	0.463258	0.019717	0.257838	0.0465894	0.00827129	0.866705	0.206255	1	1	1	1	1	2.52156e-07	2.33948e-06	4.16043e-05	0.00816742	0.0358434
TCONS_00088717	XLOC_020702	Mcm2	j	Prenatal and Neonatal	minichromosome maintenance complex component 2	Nucleus	enzyme	26.8575	12.1276	6.72686	7.7017	8.71222	2.75778	1.6657	1.11606	1.44707	0.812791	0.318539	0.318338	0.102234	0.0540486	0.0295898	0.00869383	0.0246924	0.241404	0.530683	1	0.0442075	1	1	1	3.51292e-10	0.000155879	0.000911984	0.00816742	0.0358434
TCONS_00088846	XLOC_020729	Suclg2	j	Adolescent and Adult	succinate-CoA ligase, GDP-forming, beta subunit	Cytoplasm	enzyme	7.16238	7.19966	13.2337	12.2736	12.7633	15.6155	15.3128	22.313	18.7529	19.1266	19.3034	21.6097	0.0103107	0.0800963	0.00288934	0.0311993	0.0126856	0.125222	0.114874	0.0298821	0.0986694	0.0265984	0.0571695	0.0270354	0.00211814	0.00552282	0.01343	0.445322	0.574555
TCONS_00089121	XLOC_020776	Tmem40	j	Prenatal and Neonatal	transmembrane protein 40	Other	other	5.70235	4.10892	1.56464	1.91102	1.56369	0.234446	3.79147e-28	0.0550592	4.2444e-18	0.0264612	4.52312e-10	1.42312e-10	0.0433086	0.162416	0.524258	0.0439677	0.244606	1	1	1	1	1	1	1	9.69881e-09	2.80429e-07	7.10918e-06	0.00816742	0.0358434
TCONS_00089128	XLOC_020777	Rpl32	j	Prenatal and Neonatal	ribosomal protein L32	Cytoplasm	other	315.095	332.718	304.895	272.246	202.019	132.005	45.739	44.56	84.2808	71.9404	43.9168	46.8427	0.318925	0.0231852	0.0175231	0.0233704	0.259967	0.0766259	0.0801366	0.202242	0.0261503	1	0.384013	0.664105	5.32047e-12	0	0	0.000546169	0.0106682
TCONS_00089582	XLOC_020853	Ptms	j	Adult	parathymosin	Nucleus	other	21.444	29.3772	54.351	59.3476	77.7657	98.0397	101.973	124.396	159.097	167.46	183.047	165.956	0.0110203	0.0191985	0.00291732	0.0158479	0.00628976	0.0122075	0.0377962	0.00924644	0.125985	0.217002	0.0736371	0.0273703	7.98198e-11	0.000108224	0.000694401	0.191799	0.30799
TCONS_00089583	XLOC_020853	Ptms	j	Adult	parathymosin	Nucleus	other	21.444	29.3772	54.351	59.3476	77.7657	98.0397	101.973	124.396	159.097	167.46	183.047	165.956	0.0110203	0.0191985	0.00291732	0.0158479	0.00628976	0.0122075	0.0377962	0.00924644	0.125985	0.217002	0.0736371	0.0273703	7.98198e-11	0.000108224	0.000694401	0.191799	0.30799
TCONS_00089584	XLOC_020853	Ptms	j	Adult	parathymosin	Nucleus	other	21.444	29.3772	54.351	59.3476	77.7657	98.0397	101.973	124.396	159.097	167.46	183.047	165.956	0.0110203	0.0191985	0.00291732	0.0158479	0.00628976	0.0122075	0.0377962	0.00924644	0.125985	0.217002	0.0736371	0.0273703	7.98198e-11	0.000108224	0.000694401	0.191799	0.30799
TCONS_00089587	XLOC_020853	Ptms	j	Adult	parathymosin	Nucleus	other	21.444	29.3772	54.351	59.3476	77.7657	98.0397	101.973	124.396	159.097	167.46	183.047	165.956	0.0110203	0.0191985	0.00291732	0.0158479	0.00628976	0.0122075	0.0377962	0.00924644	0.125985	0.217002	0.0736371	0.0273703	7.98198e-11	0.000108224	0.000694401	0.191799	0.30799
TCONS_00089821	XLOC_020919	Csda	j	Prenatal and Neonatal				117.115	48.1715	40.2687	38.5187	29.6088	10.5584	8.95384	12.1017	8.15324	9.49409	5.97767	7.18971	0.0257472	0.0472213	0.0125858	0.0274466	0.0331177	0.0426261	0.000922885	0.0333697	0.0515276	0.197608	0.0136673	0.00703437	1.08467e-13	0.000187436	0.00102091	0.00816742	0.0358434
TCONS_00089906	XLOC_020950	Plbd1	j	---	phospholipase B domain containing 1	Extracellular Space	other	4.39558	8.85482	10.8694	16.0541	17.543	14.3278	9.53445	8.77186	9.89817	12.4391	8.8724	7.64969	0.108201	0.0190144	0.0141335	0.0147	0.0595211	0.0506166	0.0543857	0.0110044	0.0637235	0.221202	0.0506909	0.0454901	0.00619844	0.000101141	0.000669494	0.00816742	0.0358434
TCONS_00089926	XLOC_020953	Wbp11	j	Prenatal and Neonatal	WW domain binding protein 11	Nucleus	phosphatase	11.0651	7.04337	7.14758	5.35711	4.042	3.52986	2.66521	3.14315	2.79841	4.07303	2.2809	1.71559	0.258479	0.449507	0.466991	0.0817592	0.0039732	1	0.0179108	0.270409	1	1	1	1	0.0493197	1.08402e-05	0.000137405	0.191799	0.30799
[truncated: 339 more rows]
