# Supplementary material for: Deciphering the Developmental Dynamics of the Mouse Liver Transcriptome
Source: PLoS One. 2015 Oct 23;10(10):e0141220. doi: 10.1371/journal.pone.0141220 (PMC4619800; doi:10.1371/journal.pone.0141220)
Supplement: S25 Table — (XLSX) [file pone.0141220.s031.xlsx]

## Sheet: mm10_Combined.as
Alternative splicing event classification
TSS	alternative transcript start
TTS	alternative transcript termination
SKIP	exon skipping
MSKIP	cassette exons
IR	retention of single intron
AE	alternative exon
gene_id	gene_short_name	chrom	# TSS	# TTS	# SKIP	# MSKIP	# IR	# AE
XLOC_011715	March3	chr18	1	1	0	0	0	0
XLOC_020134	March8	chr6	1	1	0	0	0	0
XLOC_003490	Sept4	chr11	1	1	0	0	0	0
XLOC_015625	Sep15	chr3	1	1	0	0	0	0
XLOC_016207	0610031O16Rik	chr3	1	1	0	0	0	0
XLOC_016732	0610037L13Rik	chr4	1	2	0	0	0	0
XLOC_021965	1110004F10Rik	chr7	1	1	0	0	0	0
XLOC_013649	1110008F13Rik	chr2	1	1	0	0	0	0
XLOC_004925	1110057K04Rik	chr12	1	1	0	0	0	0
XLOC_022134	1190003J15Rik	chr7	3	1	0	0	0	0
XLOC_007252	1700123O20Rik	chr14	1	1	0	0	0	0
XLOC_024693	2310022B05Rik	chr8	1	1	0	0	0	0
XLOC_023883	2310036O22Rik	chr8	1	1	0	0	0	0
XLOC_023734	2700029M09Rik	chr8	1	1	0	0	0	0
XLOC_022837	3110040N11Rik	chr7	1	1	0	0	0	0
XLOC_018952	5033403H07Rik	chr5	1	1	0	0	0	0
XLOC_003780	6030468B19Rik	chr11	1	1	0	0	0	0
XLOC_008628	9030619P08Rik	chr15	1	1	0	0	0	0
XLOC_021972	9030624J02Rik	chr7	1	1	0	0	0	0
XLOC_008412	9430023L20Rik	chr15	1	1	0	0	0	0
XLOC_023732	Aadat	chr8	1	1	0	0	0	0
XLOC_004322	Aatf	chr11	1	1	0	0	0	0
XLOC_009090	Abat	chr16	1	1	0	0	0	0
XLOC_019909	Abcg2	chr6	1	1	0	0	0	0
XLOC_011084	Abcg5	chr17	1	1	0	0	0	0
XLOC_010490	Abcg8	chr17	1	1	0	0	0	0
XLOC_026117	Abhd14a	chr9	1	1	0	0	0	0
XLOC_021703	Abhd2	chr7	1	1	0	0	0	0
XLOC_000891	Acadl	chr1	1	1	0	0	0	0
XLOC_004181	Acadvl	chr11	1	1	0	0	0	0
XLOC_025881	Acat1	chr9	1	1	0	0	0	2
XLOC_016477	Aco1	chr4	1	1	0	0	0	0
XLOC_007479	Acox2	chr14	2	1	2	0	0	0
XLOC_013275	Acp2	chr2	1	1	0	0	0	0
XLOC_024096	Acsf3	chr8	1	1	0	0	0	0
XLOC_015140	Actl6a	chr3	1	1	0	0	0	0
XLOC_026116	Acy1	chr9	1	1	0	0	0	0
XLOC_011918	Acy3	chr19	1	1	0	0	0	0
XLOC_019767	Adck2	chr6	1	1	0	0	0	0
XLOC_018208	Add1	chr5	1	1	0	0	0	0
XLOC_004976	Adi1	chr12	1	1	0	0	0	0
XLOC_000425	Adipor1	chr1	1	1	0	0	0	0
XLOC_007074	Adk	chr14	1	1	0	0	0	0
XLOC_001108	Adora1	chr1	1	1	0	0	0	0
XLOC_025221	Adpgk	chr9	1	1	0	0	0	0
XLOC_017597	Adprhl2	chr4	1	1	0	0	0	0
XLOC_012345	Adrbk1	chr19	1	1	0	0	0	0
XLOC_006579	Adtrp	chr13	1	1	0	0	0	0
XLOC_024113	Afg3l1	chr8	2	1	0	0	0	0
XLOC_003782	Afmid	chr11	1	1	0	0	0	0
XLOC_018364	Afp	chr5	1	1	0	0	0	0
XLOC_017010	Agmat	chr4	1	1	0	0	0	2
XLOC_005007	Agmo	chr12	1	1	0	0	0	0
XLOC_013945	Agpat2	chr2	1	1	0	0	0	0
XLOC_002476	Agpat3	chr10	1	1	0	0	0	0
XLOC_024692	Agt	chr8	2	1	0	0	0	2
XLOC_000323	Agxt	chr1	1	1	0	0	0	0
XLOC_018822	AI506816	chr5	1	1	0	0	0	0
XLOC_002255	Aig1	chr10	2	1	0	0	0	0
XLOC_016697	Ak4	chr4	1	1	0	0	0	0
XLOC_004357	Akap1	chr11	1	1	0	0	0	0
XLOC_016472	Akirin2	chr4	1	1	0	0	0	0
XLOC_017511	Akr1a1	chr4	1	1	0	0	0	0
XLOC_016982	Akr7a5	chr4	1	1	0	0	0	0
XLOC_017355	Alad	chr4	1	1	0	0	0	0
XLOC_026115	Alas1	chr9	1	1	0	0	0	0
XLOC_026865	Alas2	chrX	1	1	0	0	0	0
XLOC_022660	Aldh16a1	chr7	1	1	0	0	0	0
XLOC_020058	Aldh1l1	chr6	4	1	0	0	0	0
XLOC_019248	Aldh2	chr5	1	1	0	0	0	0
XLOC_004108	Aldh3a2	chr11	1	1	0	0	0	0
XLOC_016986	Aldh4a1	chr4	1	1	0	0	0	0
XLOC_011714	Aldh7a1	chr18	1	1	0	0	0	0
XLOC_001667	Aldh8a1	chr10	1	1	0	0	0	0
XLOC_017295	Aldob	chr4	1	1	0	0	0	0
XLOC_018762	Alox5ap	chr5	1	1	0	0	0	0
XLOC_017719	Alpl	chr4	1	1	0	0	0	0
XLOC_004719	Alyref	chr11	1	1	0	0	0	0
XLOC_008054	Amacr	chr15	1	1	0	0	0	0
XLOC_002601	Amdhd1	chr10	1	1	0	0	0	0
XLOC_016101	Ampd2	chr3	2	1	0	0	0	0
XLOC_008515	Ankrd46	chr15	1	1	0	0	0	0
XLOC_016553	Anp32b	chr4	2	1	0	0	0	0
XLOC_000135	Aox1	chr1	1	1	0	0	0	0
XLOC_002955	Ap1b1	chr11	1	1	0	0	0	0
XLOC_003456	Ap2b1	chr11	1	1	0	0	0	0
XLOC_001288	Apcs	chr1	1	1	0	0	0	0
XLOC_000556	Apoa2	chr1	1	1	0	0	0	2
XLOC_025841	Apoc3	chr9	1	1	0	0	0	0
XLOC_008675	Apol8	chr15	1	1	0	0	0	2
XLOC_010805	Apom	chr17	1	1	0	0	0	0
XLOC_025991	Aqp9	chr9	1	1	0	0	0	0
XLOC_007095	Arf4	chr14	1	1	0	0	0	0
XLOC_013279	Arfgap2	chr2	1	1	0	0	0	0
XLOC_020958	Arhgdib	chr6	3	1	1	0	0	0
XLOC_021393	Arhgef1	chr7	1	1	0	0	0	0
XLOC_023537	Arhgef7	chr8	1	1	0	0	0	0
XLOC_026152	Arih2	chr9	1	1	0	0	0	0
XLOC_005456	Arl4a	chr12	1	1	0	0	0	0
XLOC_004429	Arl5c	chr11	1	1	0	0	0	0
XLOC_027324	Armcx2	chrX	1	1	0	0	0	0
XLOC_000203	Arpc2	chr1	3	1	0	0	0	0
XLOC_018560	Arpc3	chr5	1	1	0	0	0	0
XLOC_003307	Arrb2	chr11	1	1	0	0	0	0
XLOC_020955	Art4	chr6	1	1	0	0	0	0
XLOC_001791	Ascc1	chr10	1	1	0	0	0	0
XLOC_003300	Asgr1	chr11	1	1	0	0	0	0
XLOC_020352	Asns	chr6	1	1	0	0	0	4
XLOC_000831	Asnsd1	chr1	1	1	0	0	0	0
XLOC_021577	Aspdh	chr7	2	1	0	0	0	0
XLOC_005332	Aspg	chr12	1	1	0	0	0	0
XLOC_003819	Aspscr1	chr11	1	1	0	0	0	0
XLOC_012970	Ass1	chr2	1	2	1	1	0	0
XLOC_008259	Atf4	chr15	2	1	0	0	0	0
XLOC_000330	Atg4b	chr1	1	1	0	0	0	0
XLOC_016996	Atp13a2	chr4	1	1	0	0	0	0
XLOC_004642	Atp5h	chr11	1	1	0	0	0	0
XLOC_009760	Atp5j	chr16	1	1	0	0	0	0
XLOC_018588	Atp6v0a2	chr5	1	1	0	0	0	0
XLOC_014799	Atp9a	chr2	1	1	0	0	0	0
XLOC_017655	Atpif1	chr4	2	1	0	0	0	0
XLOC_008310	Atxn10	chr15	1	1	0	0	0	0
XLOC_023179	Atxn2l	chr7	1	1	0	0	0	0
XLOC_019982	Aup1	chr6	1	1	0	0	0	0
XLOC_017121	Aurkaip1	chr4	1	1	0	0	0	0
XLOC_012468	AW112010	chr19	1	1	0	0	0	0
XLOC_012021	B3gat3	chr19	1	1	0	0	0	0
XLOC_021405	B9d2	chr7	1	1	0	0	0	0
XLOC_023796	Babam1	chr8	1	2	0	0	0	0
XLOC_011991	Bad	chr19	1	1	0	0	0	0
XLOC_010243	Bag6	chr17	2	1	1	0	0	0
XLOC_024086	Banp	chr8	1	1	0	0	0	0
XLOC_018632	Baz1b	chr5	1	1	0	0	0	0
XLOC_014407	Bbox1	chr2	1	1	0	0	0	0
XLOC_012335	BC021614	chr19	1	1	0	0	0	0
XLOC_027156	BC023829	chrX	1	1	0	0	0	0
XLOC_023886	BC056474	chr8	1	1	0	0	0	0
XLOC_021612	Bcat2	chr7	1	1	0	0	0	0
XLOC_025353	Bckdhb	chr9	2	1	1	0	0	0
XLOC_014665	Bcl2l1	chr2	3	1	0	0	0	2
XLOC_027339	Bex1	chrX	1	1	0	0	0	0
XLOC_027335	Bex2	chrX	1	1	0	0	0	0
XLOC_026100	Bfsp2	chr9	1	1	0	0	0	0
XLOC_011310	Bin1	chr18	2	1	1	0	0	0
XLOC_003783	Birc5	chr11	1	1	0	0	0	0
XLOC_014717	Blcap	chr2	1	1	0	0	0	0
XLOC_021424	Blvrb	chr7	1	1	1	0	0	0
XLOC_007813	Bnip3l	chr14	1	1	0	0	0	0
XLOC_026660	Brcc3	chrX	1	1	0	0	0	0
XLOC_010139	Brpf3	chr17	1	1	0	0	0	0
XLOC_003189	Btnl10	chr11	1	1	0	0	0	0
XLOC_013372	Bub1b	chr2	1	1	0	0	0	0
XLOC_018730	Bud31	chr5	1	2	0	0	0	2
XLOC_005453	Bzw2	chr12	1	1	0	0	0	0
XLOC_009840	C2cd2	chr16	1	1	0	0	0	0
XLOC_011005	C3	chr17	1	1	0	0	0	0
XLOC_001078	C4bp	chr1	1	1	0	0	0	2
XLOC_008025	C6	chr15	1	1	0	0	0	0
XLOC_012921	Cacfd1	chr2	1	1	0	0	0	0
XLOC_001966	Cactin	chr10	1	1	0	0	0	0
XLOC_011102	Calm2	chr17	2	1	0	0	0	0
XLOC_002678	Cand1	chr10	1	1	0	0	0	0
XLOC_017574	Cap1	chr4	1	1	0	0	0	0
XLOC_001341	Capn2	chr1	1	1	0	0	0	0
XLOC_022533	Capns1	chr7	1	1	0	0	0	0
XLOC_024182	Cars2	chr8	1	1	0	0	0	0
XLOC_023705	Casp3	chr8	1	1	0	0	0	0
XLOC_023737	Cbr4	chr8	1	1	0	0	0	0
XLOC_010734	Cbs	chr17	1	1	0	0	0	0
XLOC_013982	Ccbl1	chr2	1	1	0	0	0	0
XLOC_015620	Ccbl2	chr3	2	1	0	0	0	0
XLOC_016515	Ccdc107	chr4	1	1	0	0	0	0
XLOC_025514	Ccdc12	chr9	1	1	0	0	0	0
XLOC_006846	Ccnb1	chr13	2	1	0	0	0	0
XLOC_010368	Ccnd3	chr17	3	1	0	0	0	0
XLOC_022603	Ccne1	chr7	1	1	0	0	0	0
XLOC_015173	Ccrn4l	chr3	1	1	0	0	0	0
XLOC_015295	Cct3	chr3	2	1	0	0	0	0
XLOC_008496	Cct5	chr15	1	1	0	0	0	0
XLOC_020005	Cct7	chr6	1	1	0	0	0	0
XLOC_022459	Cd177	chr7	2	1	0	0	0	0
XLOC_001744	Cd24a	chr10	1	1	0	0	0	0
XLOC_003735	Cd300a	chr11	1	1	0	0	0	0
XLOC_014096	Cd302	chr2	1	1	0	0	0	0
XLOC_009314	Cd47	chr16	2	1	1	0	0	0
XLOC_002190	Cd63	chr10	1	1	0	0	0	0
XLOC_004161	Cd68	chr11	1	1	0	0	0	0
XLOC_024455	Cd97	chr8	1	1	0	0	0	0
XLOC_013849	Cdc123	chr2	1	1	0	0	0	0
XLOC_013492	Cdc25b	chr2	1	1	0	0	0	0
XLOC_001907	Cdc34	chr10	1	1	0	0	0	0
XLOC_009519	Cdc45	chr16	2	1	0	0	0	0
XLOC_002427	Cdk1	chr10	1	1	0	0	0	2
XLOC_023348	Cdkn1c	chr7	1	2	0	0	0	2
XLOC_007181	Cdkn3	chr14	1	1	0	0	0	0
XLOC_011700	Cdo1	chr18	1	1	0	0	0	0
XLOC_024094	Cdt1	chr8	1	1	0	0	0	0
XLOC_008905	Cela1	chr15	1	1	0	0	0	0
XLOC_018167	Cenpa	chr5	1	1	0	0	0	0
XLOC_008746	Cenpm	chr15	1	1	0	0	0	0
XLOC_016082	Cept1	chr3	1	1	0	0	0	0
XLOC_024511	Ces1c	chr8	1	1	0	0	0	0
XLOC_010791	Cfb	chr17	1	1	0	0	0	0
XLOC_001144	Cfh	chr1	1	1	0	0	0	0
XLOC_015579	Cfi	chr3	1	1	1	0	0	0
XLOC_011958	Cfl1	chr19	1	1	0	0	0	0
XLOC_019299	Chchd2	chr5	1	1	0	0	0	0
XLOC_016409	Chchd7	chr4	1	1	0	0	0	0
XLOC_007108	Chdh	chr14	1	1	0	0	0	0
XLOC_022309	Chmp2a	chr7	1	1	0	0	0	0
XLOC_015936	Chtop	chr3	3	1	1	0	0	0
XLOC_005108	Churc1	chr12	1	1	0	0	0	0
XLOC_003578	Cisd3	chr11	1	1	0	0	0	0
XLOC_009542	Clcn2	chr16	1	1	0	0	0	0
XLOC_018784	Cldn12	chr5	1	1	0	0	0	0
XLOC_019318	Cldn13	chr5	1	1	0	0	0	0
XLOC_026830	Cldn2	chrX	1	1	0	0	0	0
XLOC_020237	Clec1b	chr6	1	1	0	0	0	0
XLOC_024153	Clec4g	chr8	1	1	0	0	0	0
XLOC_010234	Clic1	chr17	1	1	0	0	0	0
XLOC_005677	Clmn	chr12	1	1	0	0	0	0
XLOC_025240	Cln6	chr9	1	1	0	0	0	0
XLOC_022376	Clptm1	chr7	1	1	0	0	0	0
XLOC_016528	Clta	chr4	1	1	0	0	0	0
XLOC_006634	Cltb	chr13	1	1	0	0	0	0
XLOC_007341	Clu	chr14	2	1	0	0	0	0
XLOC_020298	Cmas	chr6	1	1	0	0	0	0
XLOC_024632	Cmc2	chr8	1	1	0	0	0	0
XLOC_023960	Cmtm3	chr8	1	1	0	0	0	0
XLOC_026193	Cnot10	chr9	1	1	0	0	0	0
XLOC_000928	Cnppd1	chr1	1	1	0	0	0	0
XLOC_002178	Cnpy2	chr10	1	1	0	0	0	0
XLOC_003631	Coasy	chr11	1	1	1	0	0	0
XLOC_002461	Col18a1	chr10	1	1	0	0	0	0
XLOC_019661	Col1a2	chr6	1	1	0	0	0	0
XLOC_000111	Col3a1	chr1	1	1	0	0	0	0
XLOC_012927	Col5a1	chr2	1	1	0	0	0	0
XLOC_005425	Colec11	chr12	1	1	0	0	0	0
XLOC_025909	Commd4	chr9	1	1	0	0	0	0
XLOC_014673	Commd7	chr2	1	2	1	0	0	0
XLOC_000573	Copa	chr1	3	1	0	0	0	0
XLOC_003565	Copz2	chr11	1	1	0	0	0	0
XLOC_023936	Coq9	chr8	1	1	0	0	0	0
XLOC_023186	Coro1a	chr7	1	1	0	0	0	0
XLOC_011927	Coro1b	chr19	1	1	0	0	0	0
XLOC_009278	Cox17	chr16	1	1	0	0	0	0
XLOC_024076	Cox4i1	chr8	1	1	0	0	0	0
XLOC_022215	Cox6b2	chr7	1	1	0	0	0	0
XLOC_012418	Cox8a	chr19	1	1	0	0	0	0
XLOC_015109	Cp	chr3	1	1	0	0	0	0
XLOC_009327	Cpox	chr16	1	1	0	0	0	0
XLOC_008082	Cpq	chr15	2	1	0	0	0	2
XLOC_002532	Creb3l3	chr10	1	1	0	0	0	0
XLOC_005348	Crip2	chr12	1	1	0	0	0	0
XLOC_004293	Crlf3	chr11	1	1	0	0	0	0
XLOC_018794	Crot	chr5	3	1	0	0	0	0
XLOC_015656	Cryz	chr3	1	1	0	0	0	0
XLOC_009810	Cryzl1	chr16	1	1	0	0	0	0
XLOC_002179	Cs	chr10	1	1	0	0	0	0
XLOC_008936	Csad	chr15	2	1	0	0	0	0
XLOC_020919	Csda	chr6	1	1	0	0	0	0
XLOC_025916	Csk	chr9	1	1	0	0	0	0
XLOC_004731	Csnk1d	chr11	1	1	0	0	0	0
XLOC_024533	Csnk2a2	chr8	1	1	0	0	0	0
XLOC_010804	Csnk2b	chr17	1	1	0	0	0	0
XLOC_018886	Ctbp1	chr5	1	1	0	0	0	0
XLOC_000208	Ctdsp1	chr1	1	1	0	0	0	0
XLOC_014177	Ctnnd1	chr2	1	1	0	0	0	0
XLOC_024617	Ctrb1	chr8	1	1	0	0	0	0
XLOC_000392	Ctse	chr1	1	1	0	0	0	0
XLOC_011939	Ctsf	chr19	2	1	0	0	0	0
XLOC_007740	Ctsg	chr14	1	1	0	0	0	0
XLOC_025375	Ctsh	chr9	1	1	1	0	0	0
XLOC_023360	Cttn	chr7	1	1	0	0	0	0
XLOC_012654	Cuedc2	chr19	1	1	0	0	0	0
XLOC_010688	Cuta	chr17	1	1	0	0	0	0
XLOC_011542	Cyb5	chr18	1	3	0	0	0	0
XLOC_008763	Cyb5r3	chr15	1	1	0	0	0	0
XLOC_008200	Cyc1	chr15	1	1	0	0	0	0
XLOC_008658	Cyhr1	chr15	1	1	0	0	0	0
XLOC_025917	Cyp1a2	chr9	1	1	0	0	0	0
XLOC_000216	Cyp27a1	chr1	1	1	0	0	0	0
XLOC_022482	Cyp2a22	chr7	1	1	0	0	0	0
XLOC_012196	Cyp2c29	chr19	1	1	0	0	0	0
XLOC_012199	Cyp2c50	chr19	1	1	0	0	0	0
XLOC_008752	Cyp2d10	chr15	1	1	0	0	0	0
XLOC_021414	Cyp2g1	chr7	1	1	0	0	0	0
XLOC_016772	Cyp4a31	chr4	1	1	0	0	0	0
XLOC_010176	Cyp4f15	chr17	1	1	0	0	0	0
XLOC_012105	D030056L22Rik	chr19	1	1	0	0	0	0
XLOC_015855	D930015E06Rik	chr3	1	1	0	0	0	0
XLOC_026145	Dag1	chr9	1	1	0	0	0	0
XLOC_008076	Dap	chr15	2	1	0	0	0	0
XLOC_007268	Dcaf11	chr14	1	1	0	0	0	0
XLOC_004560	Dcakd	chr11	1	1	0	0	0	0
XLOC_017228	Dctn3	chr4	1	1	0	0	0	0
XLOC_024286	Dctn6	chr8	1	1	0	0	0	0
XLOC_004725	Dcxr	chr11	1	1	0	0	0	0
XLOC_015631	Ddah1	chr3	1	1	0	0	0	0
XLOC_014569	Ddrgk1	chr2	1	1	0	0	0	0
XLOC_023859	Ddx39	chr8	2	1	0	0	0	0
XLOC_006649	Ddx41	chr13	1	1	0	0	0	0
XLOC_024387	Ddx49	chr8	1	1	0	0	0	0
XLOC_017168	Decr1	chr4	1	1	0	0	0	0
XLOC_000559	Dedd	chr1	1	1	0	0	0	0
XLOC_020281	Dera	chr6	1	1	0	0	0	0
XLOC_008562	Derl1	chr15	1	1	0	0	0	0
XLOC_022799	Det1	chr7	1	1	0	0	0	0
XLOC_022907	Dgat2	chr7	2	1	0	0	0	0
XLOC_009151	Dgcr6	chr16	1	1	0	0	0	0
XLOC_014354	Dgkz	chr2	1	1	0	0	0	0
XLOC_004326	Dhrs11	chr11	3	1	0	0	0	0
XLOC_017035	Dhrs3	chr4	1	1	0	0	0	0
XLOC_019267	Diablo	chr5	1	1	0	0	0	0
XLOC_011661	Diap1	chr18	1	1	0	0	0	0
XLOC_006310	Dmgdh	chr13	2	1	0	0	0	0
XLOC_016491	Dnaic1	chr4	1	1	0	0	0	0
XLOC_016908	Dnajc8	chr4	2	1	0	0	0	0
XLOC_024955	Dnm2	chr9	1	2	0	0	0	0
XLOC_025667	Dnmt1	chr9	2	1	0	0	0	0
XLOC_000936	Dnpep	chr1	1	1	0	0	0	0
XLOC_025110	Dpagt1	chr9	1	1	0	0	0	0
XLOC_008531	Dpys	chr15	1	1	0	0	0	0
XLOC_012370	Drap1	chr19	1	1	0	0	0	0
XLOC_011281	Dsg2	chr18	1	1	0	0	0	0
XLOC_006106	Dsp	chr13	1	1	0	0	0	0
XLOC_013525	Dstn	chr2	1	1	0	0	0	0
XLOC_011512	Dym	chr18	1	1	0	0	0	0
XLOC_005312	Dync1h1	chr12	1	1	0	0	0	0
XLOC_019412	E130309D02Rik	chr5	1	1	0	0	0	0
XLOC_016949	E2f2	chr4	2	1	0	0	0	0
XLOC_007507	Ecd	chr14	1	1	0	0	0	0
XLOC_016966	Ece1	chr4	1	1	0	0	0	0
XLOC_021456	Ech1	chr7	1	1	0	0	0	0
XLOC_015997	Ecm1	chr3	1	1	0	0	0	0
XLOC_011644	Ecscr	chr18	1	1	0	0	0	0
XLOC_008635	Eef1d	chr15	2	1	1	0	0	0
XLOC_012381	Ehbp1l1	chr19	1	1	0	0	0	0
XLOC_003616	Eif1	chr11	1	2	0	0	0	0
XLOC_015203	Eif2a	chr3	1	1	0	0	0	0
XLOC_018718	Eif2ak1	chr5	1	1	0	0	0	0
XLOC_009168	Eif2b5	chr16	2	1	0	0	0	0
XLOC_018695	Eif3b	chr5	1	1	0	0	0	0
XLOC_008548	Eif3h	chr15	1	1	0	0	0	0
XLOC_014394	Eif3m	chr2	1	1	0	0	0	0
XLOC_004696	Eif4a3	chr11	1	1	0	0	0	0
XLOC_015613	Eif4e	chr3	1	1	0	0	0	0
XLOC_000272	Eif4e2	chr1	1	1	0	0	0	0
XLOC_002931	Eif4enif1	chr11	1	1	0	0	0	0
XLOC_004178	Eif5a	chr11	2	1	0	0	0	0
XLOC_014693	Eif6	chr2	1	1	0	0	0	0
XLOC_025700	Elof1	chr9	1	1	0	0	0	0
XLOC_022688	Emp3	chr7	1	1	0	0	0	0
XLOC_008553	Enpp2	chr15	1	1	0	0	0	0
XLOC_019164	Ep400	chr5	1	1	0	0	0	0
XLOC_017643	Epb4.1	chr4	1	1	0	0	0	0
XLOC_018656	Ephb4	chr5	1	1	0	0	0	0
XLOC_001331	Ephx1	chr1	1	1	0	0	0	0
XLOC_021200	Epn1	chr7	1	1	0	0	0	2
XLOC_025693	Epor	chr9	1	1	0	0	0	0
XLOC_004268	Eral1	chr11	1	1	0	0	0	0
XLOC_005566	Erh	chr12	2	1	0	0	0	0
XLOC_007384	Esd	chr14	1	1	0	0	0	0
XLOC_021382	Ethe1	chr7	1	1	0	0	0	0
XLOC_000416	Etnk2	chr1	1	1	0	0	0	0
XLOC_009415	Ets2	chr16	1	1	0	0	0	0
XLOC_016861	Eva1b	chr4	1	1	0	0	0	0
XLOC_005252	Evl	chr12	1	1	0	0	0	0
XLOC_006758	Exoc3	chr13	1	1	0	0	0	0
XLOC_023545	F10	chr8	1	1	0	0	0	0
XLOC_014350	F2	chr2	1	1	0	0	0	0
XLOC_017501	Faah	chr4	2	1	0	0	0	0
XLOC_019948	Fabp1	chr6	1	1	0	0	0	0
XLOC_015085	Fabp5	chr3	1	1	0	0	0	0
XLOC_012446	Fads2	chr19	2	1	0	0	0	0
XLOC_016749	Faf1	chr4	2	1	0	0	0	0
XLOC_022853	Fah	chr7	1	1	0	0	0	0
XLOC_004620	Fam104a	chr11	1	1	0	0	0	0
XLOC_017127	Fam132a	chr4	1	1	0	0	0	0
XLOC_020012	Fam136a	chr6	1	1	0	0	0	0
XLOC_004715	Fam195b	chr11	1	1	0	0	0	0
XLOC_017243	Fam214b	chr4	1	1	1	0	0	0
XLOC_018715	Fam220a	chr5	1	1	0	0	0	0
XLOC_007580	Fam25c	chr14	1	1	0	0	0	0
XLOC_016042	Fam46c	chr3	1	1	0	0	0	0
XLOC_024552	Fam96b	chr8	1	1	0	0	0	0
XLOC_006099	Fars2	chr13	1	1	0	0	0	0
XLOC_000942	Farsb	chr1	1	1	0	0	0	0
XLOC_021438	Fbl	chr7	1	1	0	0	0	0
XLOC_006704	Fbp1	chr13	1	1	2	0	0	2
XLOC_022051	Fbxl19	chr7	1	1	0	0	0	0
XLOC_013311	Fbxo3	chr2	1	1	0	0	0	0
XLOC_002001	Fbxo7	chr10	1	1	0	0	0	2
XLOC_019225	Fbxw8	chr5	1	1	0	0	0	0
XLOC_001265	Fcer1g	chr1	1	1	0	0	0	0
XLOC_005156	Fcf1	chr12	1	1	0	0	0	0
XLOC_022652	Fcgrt	chr7	1	1	0	0	0	2
XLOC_025874	Fdx1	chr9	1	1	0	0	0	0
XLOC_011752	Fech	chr18	2	1	0	0	0	0
XLOC_012414	Fermt3	chr19	1	1	0	0	0	0
XLOC_011670	Fgf1	chr18	1	1	0	0	0	0
XLOC_016679	Fggy	chr4	2	1	0	0	0	0
XLOC_011956	Fibp	chr19	1	1	0	0	0	0
XLOC_019888	Fkbp9	chr6	1	1	0	0	0	0
XLOC_027189	Flna	chrX	2	1	0	0	0	0
XLOC_007043	Flnb	chr14	1	1	0	0	0	0
XLOC_018879	Fndc4	chr5	1	1	0	0	0	0
XLOC_005109	Fntb	chr12	1	1	0	0	0	0
XLOC_002346	Foxo3	chr10	2	1	0	0	0	0
XLOC_010943	Foxp4	chr17	1	1	0	0	0	0
XLOC_026965	Ftsj1	chrX	1	1	0	0	0	0
XLOC_015648	Fubp1	chr3	1	1	0	0	0	0
XLOC_026659	Fundc2	chrX	1	1	0	0	0	0
XLOC_022057	Fus	chr7	1	1	0	0	0	0
XLOC_003282	Fxr2	chr11	1	1	0	0	0	0
XLOC_003657	G6pc3	chr11	1	1	0	0	0	0
XLOC_003295	Gabarap	chr11	2	1	0	0	0	0
XLOC_020240	Gabarapl1	chr6	1	1	0	0	0	0
XLOC_016947	Gale	chr4	1	1	0	0	0	0
XLOC_004654	Galk1	chr11	1	1	0	0	0	0
XLOC_010475	Galm	chr17	1	1	0	0	0	0
XLOC_016492	Galt	chr4	1	1	0	0	0	0
XLOC_003856	Gas2l1	chr11	1	1	0	0	0	0
XLOC_018182	Gckr	chr5	1	1	0	0	0	0
XLOC_024634	Gcsh	chr8	2	1	0	0	0	2
XLOC_015229	Gfm1	chr3	1	1	0	0	0	0
XLOC_012692	Gfra1	chr19	1	1	0	0	0	0
XLOC_008232	Gga1	chr15	1	1	0	0	0	0
XLOC_007931	Ggact	chr14	1	1	0	0	0	0
XLOC_001848	Ggt1	chr10	3	1	0	0	0	0
XLOC_008458	Ghr	chr15	2	1	0	0	0	0
XLOC_024244	Gins4	chr8	1	1	0	0	0	0
XLOC_012558	Gldc	chr19	1	1	0	0	0	0
XLOC_024611	Glg1	chr8	1	1	0	0	0	0
XLOC_000460	Glrx2	chr1	1	1	0	0	0	0
XLOC_019196	Gltp	chr5	1	1	0	0	0	0
XLOC_012065	Glyat	chr19	1	1	0	0	0	0
XLOC_026113	Glyctk	chr9	1	1	0	0	0	0
XLOC_002604	Gm15915	chr10	1	1	0	0	0	0
XLOC_000742	Gm4956	chr1	1	1	0	0	0	0
XLOC_019397	Gna12	chr5	1	1	0	0	0	0
XLOC_003713	Gna13	chr11	1	1	0	0	0	0
XLOC_026135	Gnai2	chr9	1	1	0	0	0	0
XLOC_017109	Gnb1	chr4	1	2	1	0	0	0
XLOC_019355	Gnb2	chr5	1	1	0	0	0	0
XLOC_010929	Gnmt	chr17	1	1	0	0	0	0
XLOC_011668	Gnpda1	chr18	1	1	0	0	0	0
XLOC_002125	Gns	chr10	1	1	0	0	0	0
XLOC_013116	Gorasp2	chr2	1	1	0	0	0	0
XLOC_012677	Gpam	chr19	1	1	0	0	0	0
XLOC_011006	Gpr108	chr17	1	1	0	0	0	0
XLOC_018602	Gpr133	chr5	1	1	0	0	0	0
XLOC_003291	Gps2	chr11	1	1	0	0	0	0
XLOC_008211	Gpt	chr15	2	1	0	0	0	0
XLOC_023891	Gpt2	chr8	1	1	0	0	0	0
XLOC_001926	Gpx4	chr10	1	1	0	0	0	0
XLOC_016537	Grhpr	chr4	1	1	0	0	0	0
XLOC_000043	Gsta3	chr1	3	1	0	0	0	0
XLOC_025334	Gsta4	chr9	1	1	0	0	0	0
XLOC_019794	Gstk1	chr6	1	1	0	0	0	0
XLOC_005175	Gstz1	chr12	1	1	0	0	0	0
XLOC_019309	Gtf2i	chr5	1	1	0	0	0	0
XLOC_024532	Gtl3	chr8	1	1	0	0	0	0
XLOC_008249	Gtpbp1	chr15	1	1	0	0	0	0
XLOC_002439	Gucd1	chr10	1	1	0	0	0	0
XLOC_004081	Guk1	chr11	1	1	0	0	0	0
XLOC_007807	Gulo	chr14	1	1	0	0	0	0
XLOC_023846	Gypa	chr8	1	1	0	0	0	0
XLOC_020973	Gys2	chr6	1	1	0	0	0	0
XLOC_010778	H2-Aa	chr17	1	1	0	0	0	0
XLOC_003876	H2afv	chr11	1	1	0	0	0	0
XLOC_010206	H2-DMa	chr17	1	1	0	0	0	0
XLOC_010770	H2-K1	chr17	1	1	0	0	0	0
XLOC_010773	H2-Ke6	chr17	1	1	0	0	0	0
XLOC_001329	H3f3a	chr1	1	1	0	0	0	0
XLOC_011079	Haao	chr17	1	1	0	0	0	0
XLOC_012296	Habp2	chr19	1	1	0	0	0	2
XLOC_006224	Habp4	chr13	1	1	0	0	0	0
XLOC_007563	Hacl1	chr14	1	1	0	0	0	0
XLOC_016185	Hadh	chr3	1	1	0	0	0	0
XLOC_018160	Hadhb	chr5	1	1	0	0	0	0
XLOC_010071	Hagh	chr17	1	1	0	0	0	0
XLOC_002027	Hal	chr10	1	1	0	0	0	0
XLOC_015927	Hax1	chr3	1	1	0	0	0	0
XLOC_005440	Hbp1	chr12	1	1	0	0	0	0
XLOC_001666	Hbs1l	chr10	1	1	0	0	0	0
XLOC_017625	Hdac1	chr4	1	1	0	0	0	0
XLOC_004542	Hdac5	chr11	1	1	0	0	0	0
XLOC_001704	Hddc2	chr10	1	1	0	0	0	0
XLOC_015284	Hdgf	chr3	1	1	0	0	0	0
XLOC_001012	Hdlbp	chr1	1	1	0	0	0	0
XLOC_005952	Heatr1	chr13	1	1	0	0	0	0
XLOC_017283	Hemgn	chr4	1	1	0	0	0	0
XLOC_020520	Hibadh	chr6	1	1	0	0	0	0
XLOC_016061	Hipk1	chr3	1	1	0	0	0	0
XLOC_025816	Hmbs	chr9	1	1	0	0	0	0
XLOC_010123	Hmga1	chr17	1	1	0	0	0	0
XLOC_017674	Hmgn2	chr4	1	1	0	0	0	0
XLOC_004646	Hn1	chr11	1	1	0	0	0	0
XLOC_013688	Hnf4a	chr2	1	1	0	0	0	0
XLOC_020504	Hnrnpa2b1	chr6	1	1	0	0	0	0
XLOC_004012	Hnrnpab	chr11	1	1	0	0	0	0
XLOC_007682	Hnrnpc	chr14	1	2	1	0	0	2
XLOC_019093	Hnrnpd	chr5	1	1	0	0	0	0
XLOC_010759	Hnrnpm	chr17	1	1	0	0	0	0
XLOC_022567	Hpn	chr7	1	1	0	0	0	0
XLOC_023308	Hras1	chr7	1	1	0	0	0	0
XLOC_024061	Hsbp1	chr8	1	1	0	0	0	0
XLOC_010906	Hsp90ab1	chr17	1	1	0	0	0	0
XLOC_019219	Hspb8	chr5	1	1	0	0	0	0
XLOC_016963	Hspg2	chr4	1	1	0	0	0	0
XLOC_025458	Hyal2	chr9	1	1	0	0	0	0
XLOC_006154	Iars	chr13	1	1	0	0	0	0
XLOC_014562	Idh3b	chr2	1	1	0	0	0	0
XLOC_027179	Idh3g	chrX	2	1	0	0	0	0
XLOC_024401	Ifi30	chr8	1	1	0	0	0	0
XLOC_023304	Ifitm6	chr7	1	1	0	0	0	0
XLOC_010076	Ift140	chr17	2	1	1	0	0	0
XLOC_002009	Igf1	chr10	1	1	1	0	0	0
XLOC_000197	Igfbp2	chr1	1	1	0	0	0	0
XLOC_003606	Igfbp4	chr11	1	1	0	0	0	0
XLOC_001087	Ikbke	chr1	1	1	0	0	0	0
XLOC_021901	Ilk	chr7	1	1	0	0	0	0
XLOC_000993	Ilkap	chr1	1	1	0	0	0	0
XLOC_005014	Immp2l	chr12	1	1	0	0	0	0
XLOC_019955	Immt	chr6	1	1	0	0	0	0
XLOC_020530	Inmt	chr6	1	2	0	0	0	0
XLOC_022111	Inpp5a	chr7	1	1	0	0	0	0
XLOC_019387	Ints1	chr5	1	1	0	0	0	0
XLOC_007334	Ints9	chr14	1	1	0	0	0	0
XLOC_025470	Ip6k1	chr9	1	1	0	0	0	0
XLOC_025490	Ip6k2	chr9	1	1	0	0	0	0
XLOC_024178	Irs2	chr8	1	1	0	0	0	0
XLOC_006679	Isca1	chr13	1	1	0	0	0	0
XLOC_018489	Iscu	chr5	1	1	0	0	0	0
XLOC_011443	Isoc1	chr18	1	1	0	0	0	0
XLOC_021191	Isoc2a	chr7	1	1	0	0	0	0
XLOC_010685	Itfg3	chr17	3	1	0	0	0	0
XLOC_008954	Itga5	chr15	1	1	0	0	0	0
XLOC_024143	Itgb1	chr8	1	1	0	0	0	0
XLOC_009249	Itgb5	chr16	1	1	0	0	0	0
XLOC_013860	Itih2	chr2	2	1	0	0	0	0
XLOC_007851	Itm2b	chr14	2	1	0	0	0	0
XLOC_009396	Itsn1	chr16	1	1	0	0	0	0
XLOC_008713	Josd1	chr15	1	1	0	0	0	0
XLOC_004503	Jup	chr11	2	1	1	0	0	2
XLOC_017838	Kcnab2	chr4	1	1	0	0	0	0
XLOC_021375	Kcnn4	chr7	1	1	0	0	0	0
XLOC_008228	Kctd17	chr15	1	1	0	0	0	0
XLOC_010142	Kctd20	chr17	2	1	0	0	0	0
XLOC_021623	Kdelr1	chr7	1	1	0	0	0	0
XLOC_018713	Kdelr2	chr5	1	1	0	0	0	0
XLOC_019004	Kdr	chr5	1	1	0	0	0	0
XLOC_020460	Kel	chr6	1	1	0	0	0	0
XLOC_010997	Khsrp	chr17	1	1	0	0	0	0
XLOC_023198	Kif22	chr7	1	1	0	0	0	0
XLOC_010764	Kifc1	chr17	1	1	0	0	0	0
XLOC_012807	Kin	chr2	1	1	0	0	0	0
XLOC_019725	Klhdc10	chr6	1	1	0	0	0	0
XLOC_010927	Klhdc3	chr17	1	1	0	0	0	0
XLOC_000426	Klhl12	chr1	1	1	0	0	0	0
XLOC_021554	Klk8	chr7	1	1	0	0	0	0
XLOC_000613	Kmo	chr1	1	1	0	0	0	0
XLOC_009190	Kng1	chr16	1	1	0	0	0	0
XLOC_004416	Kpnb1	chr11	1	1	0	0	0	0
XLOC_013048	Kynu	chr2	2	1	2	0	0	0
XLOC_025976	Lactb	chr9	1	1	0	0	0	0
XLOC_023548	Lamp1	chr8	1	1	0	0	0	0
XLOC_015605	Lamtor3	chr3	1	1	0	0	0	0
XLOC_018674	Lamtor4	chr5	1	1	0	0	0	0
XLOC_004930	Laptm4a	chr12	1	1	0	0	0	0
XLOC_008084	Laptm4b	chr15	1	1	0	0	0	0
XLOC_016900	Laptm5	chr4	1	1	0	0	0	0
XLOC_011677	Lars	chr18	2	1	0	0	0	0
XLOC_025592	Lars2	chr9	1	1	0	0	0	0
XLOC_024573	Lcat	chr8	1	1	0	0	0	0
XLOC_012651	Ldb1	chr19	2	1	0	0	0	0
XLOC_004027	Leap2	chr11	1	1	0	0	0	0
XLOC_006659	Lect2	chr13	1	1	0	0	0	0
XLOC_022088	Lhpp	chr7	1	1	0	0	0	0
XLOC_008038	Lifr	chr15	1	1	0	0	0	0
XLOC_025989	Lipc	chr9	3	1	1	0	0	0
XLOC_011758	Lman1	chr18	1	2	0	0	0	0
XLOC_000052	Lmbrd1	chr1	1	1	0	0	0	0
XLOC_013310	Lmo2	chr2	1	1	0	0	0	0
XLOC_007358	Loxl2	chr14	1	1	0	0	0	0
XLOC_000684	Lpgat1	chr1	1	1	0	0	0	0
XLOC_007248	Lrp10	chr14	1	1	0	0	0	0
XLOC_012328	Lrp5	chr19	3	1	0	0	0	0
XLOC_002469	Lrrc3	chr10	1	1	0	0	0	0
XLOC_009600	Lrrc33	chr16	1	1	0	0	0	0
XLOC_017467	Lrrc42	chr4	1	1	0	0	0	0
XLOC_023782	Lsm4	chr8	1	1	0	0	0	0
XLOC_022562	Lsr	chr7	1	1	0	0	0	0
XLOC_002026	Lta4h	chr10	2	1	1	0	0	0
XLOC_025525	Ltf	chr9	1	1	0	0	0	0
XLOC_008178	Ly6e	chr15	1	1	0	0	0	0
XLOC_019980	M1ap	chr6	1	1	0	0	0	0
XLOC_011994	Macrod1	chr19	1	1	0	0	0	0
XLOC_008201	Maf1	chr15	1	1	0	0	0	0
XLOC_027378	Maged2	chrX	1	1	0	0	0	0
XLOC_016731	Magoh	chr4	1	1	0	0	0	0
XLOC_023887	Man2b1	chr8	1	1	0	0	0	0
XLOC_013652	Manbal	chr2	1	1	0	0	0	0
XLOC_026989	Maob	chrX	1	1	0	0	0	0
XLOC_001956	Map2k2	chr10	1	1	0	0	0	0
XLOC_017596	Map7d1	chr4	1	1	0	0	0	0
XLOC_013604	Mapre1	chr2	1	2	0	0	0	0
XLOC_023197	Maz	chr7	2	1	0	1	0	2
XLOC_011499	Mbd2	chr18	1	1	0	0	0	0
XLOC_002510	Mbd3	chr10	1	1	0	0	0	0
XLOC_012149	Mbl2	chr19	1	1	0	0	0	0
XLOC_022196	Mboat7	chr7	1	1	0	0	0	0
XLOC_024641	Mbtps1	chr8	1	1	0	0	0	0
XLOC_008768	Mcat	chr15	1	1	0	0	0	0
XLOC_015738	Mccc1	chr3	1	1	0	0	0	0
XLOC_006833	Mccc2	chr13	1	1	0	0	0	0
XLOC_021669	Mcee	chr7	1	1	0	0	0	0
XLOC_011098	Mcfd2	chr17	1	1	0	0	0	0
XLOC_013846	Mcm10	chr2	1	1	0	0	0	0
XLOC_020702	Mcm2	chr6	2	1	0	0	0	0
XLOC_000739	Mcm3	chr1	1	1	0	0	0	0
XLOC_023831	Mcm5	chr8	1	1	0	0	0	0
XLOC_000243	Mff	chr1	1	1	0	0	0	0
XLOC_018897	Mfsd10	chr5	1	1	0	0	0	0
XLOC_003090	Mgat1	chr11	1	1	0	0	0	0
XLOC_003115	Mgat4b	chr11	1	1	0	0	0	0
XLOC_012648	Mgea5	chr19	1	1	0	0	0	0
XLOC_001246	Mgst3	chr1	1	1	0	0	0	0
XLOC_002518	Mknk2	chr10	1	1	0	0	0	0
XLOC_020443	Mkrn1	chr6	2	1	1	0	0	0
XLOC_019205	Mlec	chr5	1	1	0	0	0	0
XLOC_017398	Mllt3	chr4	1	1	0	0	0	0
XLOC_014072	Mmadhc	chr2	1	1	0	0	0	0
XLOC_003512	Mmd	chr11	1	1	0	0	0	0
XLOC_019402	Mmd2	chr5	1	1	0	0	0	0
XLOC_006384	Mocs2	chr13	1	1	0	0	0	0
XLOC_003496	Mpo	chr11	3	1	0	0	0	0
XLOC_027199	Mpp1	chrX	1	1	0	0	0	0
XLOC_003202	Mprip	chr11	1	2	0	0	0	0
XLOC_001235	Mpzl1	chr1	2	1	0	0	0	0
XLOC_025122	Mpzl2	chr9	1	1	0	0	0	0
XLOC_020632	Mrpl19	chr6	1	1	0	0	0	0
XLOC_011908	Mrpl21	chr19	1	1	0	0	0	0
XLOC_015285	Mrpl24	chr3	1	1	0	0	0	0
XLOC_003527	Mrpl27	chr11	1	1	0	0	0	0
XLOC_000081	Mrpl30	chr1	1	1	0	0	0	0
XLOC_020607	Mrpl35	chr6	1	1	0	0	0	0
XLOC_024944	Mrpl4	chr9	1	1	0	0	0	0
XLOC_000238	Mrpl44	chr1	1	1	0	0	0	0
XLOC_003573	Mrpl45	chr11	1	1	0	0	0	0
XLOC_022924	Mrpl48	chr7	1	1	0	0	0	0
XLOC_017294	Mrpl50	chr4	1	1	0	0	0	0
XLOC_016857	Mrps15	chr4	1	1	0	0	0	0
XLOC_016001	Mrps21	chr3	1	1	0	0	0	0
XLOC_015679	Mrps28	chr3	1	1	0	0	0	0
XLOC_017737	Mrto4	chr4	1	1	0	0	0	2
XLOC_012478	Ms4a3	chr19	1	1	0	0	0	0
XLOC_003600	Msl1	chr11	1	1	0	0	0	0
XLOC_010068	Msrb1	chr17	1	1	0	0	0	0
XLOC_023918	Mt1	chr8	1	1	0	0	0	0
XLOC_023922	Mt2	chr8	1	1	0	0	0	0
XLOC_005347	Mta1	chr12	1	1	1	0	0	0
XLOC_012023	Mta2	chr19	1	1	0	0	0	0
XLOC_005101	Mthfd1	chr12	2	1	0	0	0	0
XLOC_003850	Mtmr3	chr11	2	1	1	0	0	2
XLOC_012281	Mxi1	chr19	1	1	0	0	0	0
XLOC_021171	Myadm	chr7	1	1	0	0	0	0
XLOC_013682	Mybl2	chr2	1	1	0	0	0	0
XLOC_002726	Myl6	chr10	1	1	0	0	0	0
XLOC_024490	Mylk3	chr8	1	1	0	0	0	0
XLOC_027183	Naa10	chrX	1	1	0	0	0	0
XLOC_002167	Naca	chr10	1	1	0	0	0	0
XLOC_017110	Nadk	chr4	1	1	0	0	0	0
XLOC_016554	Nans	chr4	1	1	0	0	0	0
XLOC_023351	Nap1l4	chr7	1	1	0	0	0	0
XLOC_008634	Naprt1	chr15	1	1	0	0	0	0
XLOC_008334	Ncaph2	chr15	1	1	0	0	0	0
XLOC_016551	Ncbp1	chr4	1	1	0	0	0	0
XLOC_008224	Ncf4	chr15	1	1	0	0	0	0
XLOC_002543	Ncln	chr10	1	1	0	0	0	0
XLOC_004144	Ndel1	chr11	1	1	0	0	0	0
XLOC_014709	Ndrg3	chr2	1	1	0	0	0	0
XLOC_011726	Ndst1	chr18	1	1	0	0	0	0
XLOC_020358	Ndufa4	chr6	1	1	0	0	0	0
XLOC_008749	Ndufa6	chr15	1	1	0	0	0	0
XLOC_011021	Ndufv2	chr17	1	1	0	0	0	0
XLOC_001376	Nenf	chr1	1	1	0	0	0	0
XLOC_008951	Nfe2	chr15	4	1	0	0	0	0
XLOC_016484	Nfx1	chr4	1	1	0	0	0	0
XLOC_017562	Nfyc	chr4	1	1	0	0	0	0
XLOC_006145	Ninj1	chr13	1	1	0	0	0	0
XLOC_002953	Nipsnap1	chr11	1	1	0	0	0	0
XLOC_007557	Nisch	chr14	1	1	0	0	0	0
XLOC_001270	Nit1	chr1	1	1	0	0	0	0
XLOC_009700	Nit2	chr16	2	1	1	0	0	0
XLOC_009435	Nmral1	chr16	1	1	0	0	0	0
XLOC_017135	Noc2l	chr4	1	1	0	0	0	0
XLOC_021626	Nomo1	chr7	1	1	0	0	0	0
XLOC_026720	Nono	chrX	1	1	0	0	0	0
XLOC_013350	Nop10	chr2	1	1	0	0	0	0
XLOC_004723	Notum	chr11	1	1	0	0	0	0
XLOC_003952	Npm1	chr11	1	1	0	0	0	0
XLOC_012647	Npm3	chr19	1	1	0	0	0	0
XLOC_022638	Nr1h2	chr7	1	1	0	0	0	0
XLOC_014347	Nr1h3	chr2	2	1	0	0	0	0
XLOC_002586	Nr1h4	chr10	1	1	0	0	0	0
XLOC_015468	Nras	chr3	1	1	0	0	0	0
XLOC_016744	Nrd1	chr4	1	1	0	0	0	0
XLOC_011623	Nrep	chr18	1	1	0	0	0	0
XLOC_023169	Nsmce1	chr7	2	1	0	0	0	0
XLOC_023243	Nsmce4a	chr7	1	1	0	0	0	0
XLOC_012876	Nsmf	chr2	1	1	0	0	0	0
XLOC_020536	Nt5c3	chr6	1	1	0	0	0	0
XLOC_007120	Nt5dc2	chr14	1	1	0	0	0	0
XLOC_012799	Nudt5	chr2	1	1	0	0	0	0
XLOC_001249	Nuf2	chr1	1	1	0	0	0	0
XLOC_003747	Nup85	chr11	1	1	0	0	0	0
XLOC_023924	Nup93	chr8	1	1	0	0	0	0
XLOC_025845	Nxpe2	chr9	1	1	0	0	0	0
XLOC_018307	Ociad1	chr5	1	1	0	0	0	0
XLOC_007412	Olfm4	chr14	1	1	0	0	0	0
XLOC_004440	Ormdl3	chr11	1	1	0	0	0	0
XLOC_002704	Os9	chr10	1	1	0	0	0	0
XLOC_026444	Otc	chrX	1	1	0	0	0	0
XLOC_026418	Otud5	chrX	1	1	0	0	0	0
XLOC_002735	Pa2g4	chr10	1	1	0	0	0	0
XLOC_004240	Pafah1b1	chr11	1	1	0	0	0	0
XLOC_001027	Pam	chr1	1	1	0	0	0	0
XLOC_012155	Papss2	chr19	1	1	0	0	0	0
XLOC_017826	Park7	chr4	3	1	0	0	0	0
XLOC_021955	Parva	chr7	1	1	0	0	0	0
XLOC_008301	Parvb	chr15	1	1	0	0	0	0
XLOC_018851	Paxip1	chr5	1	1	0	0	0	0
XLOC_010218	Pbx2	chr17	1	1	0	0	0	0
XLOC_001798	Pcbd1	chr10	1	1	0	0	0	0
XLOC_008437	Pcbp2	chr15	1	1	1	0	0	0
XLOC_007463	Pcca	chr14	1	1	0	0	0	0
XLOC_014589	Pcna	chr2	1	1	0	0	0	0
XLOC_004364	Pctp	chr11	1	1	0	0	0	0
XLOC_011935	Pcx	chr19	1	1	0	0	0	0
XLOC_020673	Pcyox1	chr6	1	1	0	0	0	0
XLOC_026186	Pdcd6ip	chr9	1	1	0	0	0	0
XLOC_027234	Pdk3	chrX	1	1	0	0	0	0
XLOC_012599	Pdlim1	chr19	2	1	0	0	0	0
XLOC_009474	Pdxdc1	chr16	1	1	0	0	0	0
XLOC_016766	Pdzk1ip1	chr4	1	1	0	0	0	0
XLOC_019222	Pebp1	chr5	2	1	0	0	0	0
XLOC_004097	Pemt	chr11	1	2	0	0	0	0
XLOC_023509	Pet100	chr8	1	1	0	0	0	0
XLOC_000574	Pex19	chr1	1	1	0	0	0	0
XLOC_011649	Pfdn1	chr18	1	1	0	0	0	0
XLOC_000560	Pfdn2	chr1	1	1	0	0	0	0
XLOC_017813	Pgd	chr4	1	1	0	0	0	0
XLOC_026042	Pgm3	chr9	1	1	0	0	0	0
XLOC_003540	Phb	chr11	1	1	0	0	0	0
XLOC_016875	Phc2	chr4	1	1	0	0	0	0
XLOC_003296	Phf23	chr11	1	1	0	0	0	0
XLOC_008738	Phf5a	chr15	1	1	0	0	0	0
XLOC_016033	Phgdh	chr3	1	1	0	0	0	0
XLOC_003544	Phospho1	chr11	1	1	0	0	0	0
XLOC_021761	Picalm	chr7	1	1	0	0	0	0
XLOC_024670	Piezo1	chr8	1	1	0	0	0	0
XLOC_017241	Pigo	chr4	1	1	0	0	0	0
XLOC_010676	Pigq	chr17	1	1	0	0	0	0
XLOC_012608	Pik3ap1	chr19	1	1	0	0	0	0
XLOC_024939	Pin1	chr9	1	1	0	0	0	0
XLOC_004266	Pipox	chr11	1	1	0	0	0	0
XLOC_005945	Pitrm1	chr13	1	1	0	0	0	0
XLOC_010482	Pkdcc	chr17	1	1	0	0	0	0
XLOC_015307	Pklr	chr3	2	1	0	0	0	0
XLOC_025225	Pkm	chr9	1	1	0	0	0	0
XLOC_024454	Pkn1	chr8	1	1	0	0	0	0
XLOC_009644	Pla1a	chr16	1	1	0	0	0	0
XLOC_001788	Pla2g12b	chr10	1	1	0	0	0	0
XLOC_012003	Pla2g16	chr19	1	1	0	0	0	0
XLOC_008704	Pla2g6	chr15	1	1	0	0	0	0
XLOC_010333	Pla2g7	chr17	1	1	0	0	0	0
XLOC_019099	Plac8	chr5	1	1	0	0	0	0
XLOC_020950	Plbd1	chr6	1	1	0	0	0	0
XLOC_019232	Plbd2	chr5	2	1	0	0	0	0
XLOC_024057	Plcg2	chr8	1	1	0	0	0	0
XLOC_022491	Pld3	chr7	1	1	0	0	0	0
XLOC_005342	Pld4	chr12	1	1	0	0	0	0
XLOC_022925	Plekhb1	chr7	1	1	0	0	0	0
XLOC_025966	Plekho2	chr9	1	1	0	0	0	0
XLOC_022003	Plk1	chr7	1	1	0	0	0	0
XLOC_027205	Pls3	chrX	1	1	0	0	0	0
XLOC_008803	Plxnb2	chr15	1	1	0	0	0	0
XLOC_012875	Pnpla7	chr2	1	1	0	0	0	0
XLOC_004411	Pnpo	chr11	2	1	0	0	0	0
XLOC_017356	Pole3	chr4	1	1	0	0	0	0
XLOC_008242	Polr2f	chr15	1	1	0	0	0	0
XLOC_009179	Polr2h	chr16	1	1	0	0	0	0
XLOC_016024	Polr3c	chr3	1	1	0	0	0	0
XLOC_020342	Pon1	chr6	1	1	0	0	0	0
XLOC_020344	Pon2	chr6	1	1	0	0	0	0
XLOC_020343	Pon3	chr6	1	1	0	0	0	0
XLOC_018507	Pop5	chr5	1	1	0	0	0	0
XLOC_009279	Popdc2	chr16	1	1	0	0	0	0
XLOC_006373	Ppap2a	chr13	1	1	0	0	0	0
XLOC_016713	Ppap2b	chr4	1	1	0	0	0	0
XLOC_008314	Ppara	chr15	1	1	0	0	0	0
XLOC_005088	Ppm1a	chr12	1	1	0	0	0	0
XLOC_018877	Ppm1g	chr5	1	1	0	0	0	0
XLOC_011992	Ppp1r14b	chr19	2	1	0	0	0	0
XLOC_010266	Ppp1r18	chr17	1	1	0	0	0	0
XLOC_003530	Ppp1r9b	chr11	1	1	0	0	0	0
XLOC_023661	Ppp2cb	chr8	1	1	0	0	0	0
XLOC_012959	Ppp2r4	chr2	2	1	0	0	0	0
XLOC_023187	Ppp4c	chr7	1	1	0	0	0	0
XLOC_021768	Prcp	chr7	1	1	0	0	0	0
XLOC_016786	Prdx1	chr4	1	1	0	0	0	0
XLOC_027405	Prdx4	chrX	1	1	0	0	0	0
XLOC_012405	Prdx5	chr19	2	1	0	0	0	0
XLOC_008871	Prkag1	chr15	2	1	0	0	0	0
XLOC_005441	Prkar2b	chr12	1	1	0	0	0	0
XLOC_024966	Prkcsh	chr9	1	1	0	0	0	0
XLOC_011058	Prkd3	chr17	1	1	0	0	0	0
XLOC_021485	Prodh2	chr7	1	1	0	0	0	4
XLOC_023546	Proz	chr8	3	1	0	0	0	0
XLOC_016000	Prpf3	chr3	1	1	0	0	0	0
XLOC_022042	Prr14	chr7	1	1	0	0	0	0
XLOC_010806	Prrc2a	chr17	1	1	0	0	0	0
XLOC_001323	Psen2	chr1	1	1	0	0	0	0
XLOC_005961	Psma2	chr13	1	1	0	0	0	0
XLOC_003312	Psmb6	chr11	1	1	0	0	0	0
XLOC_010209	Psmb8	chr17	2	1	0	0	0	0
XLOC_010777	Psmb9	chr17	1	1	0	0	0	0
XLOC_018117	Psmc2	chr5	1	1	0	0	0	0
XLOC_013271	Psmc3	chr2	1	1	0	0	0	0
XLOC_003597	Psmd3	chr11	1	1	0	0	0	0
XLOC_015983	Psmd4	chr3	1	1	0	0	0	0
XLOC_024590	Psmd7	chr8	1	1	0	0	0	0
XLOC_018569	Psmd9	chr5	1	1	0	0	0	0
XLOC_007270	Psme1	chr14	1	1	0	0	0	0
XLOC_014650	Psmf1	chr2	1	1	0	0	0	0
XLOC_019297	Psph	chr5	1	1	0	0	0	0
XLOC_012832	Pter	chr2	1	1	0	0	0	0
XLOC_020853	Ptms	chr6	4	1	0	0	0	0
XLOC_008170	Ptp4a3	chr15	1	1	0	0	0	0
XLOC_025963	Ptplad1	chr9	1	1	0	0	0	0
XLOC_009253	Ptplb	chr16	1	1	0	0	0	0
XLOC_014343	Ptpmt1	chr2	1	1	0	0	0	0
XLOC_000063	Ptpn18	chr1	1	1	0	0	0	0
XLOC_017534	Ptprf	chr4	1	1	0	0	0	0
XLOC_025856	Pts	chr9	1	1	0	0	0	0
XLOC_019160	Pxmp2	chr5	1	1	0	0	0	0
XLOC_013567	Pygb	chr2	1	1	0	0	0	0
XLOC_005522	Pygl	chr12	1	1	0	0	0	0
XLOC_015320	Pygo2	chr3	1	1	0	0	0	0
XLOC_002500	R3hdm4	chr10	1	1	0	0	0	0
XLOC_025961	Rab11a	chr9	1	1	0	0	0	0
XLOC_014031	Rab14	chr2	1	1	0	0	0	0
XLOC_000992	Rab17	chr1	1	1	0	0	0	0
XLOC_016415	Rab2a	chr4	1	1	0	0	0	0
XLOC_003405	Rab34	chr11	1	1	0	0	0	0
XLOC_025690	Rab3d	chr9	1	1	0	0	0	0
XLOC_012030	Rab3il1	chr19	1	1	0	0	0	0
XLOC_002741	Rab5b	chr10	1	1	0	0	0	0
XLOC_020695	Rab7	chr6	2	1	0	0	0	0
XLOC_019414	Rac1	chr5	1	1	0	0	0	0
XLOC_008691	Rac2	chr15	1	1	0	0	0	0
XLOC_008549	Rad21	chr15	1	1	0	0	0	0
XLOC_024477	Rad23a	chr8	1	1	0	0	0	0
XLOC_013624	Raly	chr2	1	1	0	0	0	0
XLOC_018601	Ran	chr5	1	1	0	0	0	0
XLOC_009512	Ranbp1	chr16	1	1	0	0	0	0
XLOC_010413	Ranbp3	chr17	1	1	0	0	0	0
XLOC_008735	Rangap1	chr15	1	1	0	0	0	0
XLOC_000863	Raph1	chr1	1	1	0	0	0	0
XLOC_020490	Rarres2	chr6	2	1	0	0	0	2
XLOC_011988	Rasgrp2	chr19	1	1	0	0	0	0
XLOC_002686	Rassf3	chr10	1	1	0	0	0	0
XLOC_022148	Rassf7	chr7	1	1	0	0	0	0
XLOC_017621	Rbbp4	chr4	1	1	0	0	0	0
XLOC_014653	Rbck1	chr2	1	1	0	0	0	0
XLOC_013761	Rbm38	chr2	1	1	0	0	0	0
XLOC_025395	Rbp1	chr9	2	1	0	0	0	0
XLOC_025268	Rbpms2	chr9	2	1	0	1	0	0
XLOC_008269	Rbx1	chr15	1	1	0	0	0	0
XLOC_007377	Rcbtb2	chr14	1	1	0	0	0	0
XLOC_022651	Rcn3	chr7	1	1	0	0	0	0
XLOC_001236	Rcsd1	chr1	1	1	0	0	0	0
XLOC_011626	Reep5	chr18	1	1	0	0	0	0
XLOC_018814	Reln	chr5	3	1	0	0	0	0
XLOC_019964	Retsat	chr6	1	1	0	0	0	0
XLOC_024612	Rfwd3	chr8	1	1	0	0	0	0
XLOC_010991	Rfx2	chr17	1	1	0	0	0	0
XLOC_026475	Rgn	chrX	1	1	0	0	0	0
XLOC_023237	Rgs10	chr7	1	1	0	0	0	0
XLOC_015484	Rhoc	chr3	1	1	0	0	0	0
XLOC_024115	Rhou	chr8	1	1	0	0	0	0
XLOC_011261	Riok3	chr18	1	1	0	0	0	0
XLOC_019207	Rnf10	chr5	1	1	0	0	0	0
XLOC_003111	Rnf130	chr11	1	1	0	0	0	0
XLOC_003062	Rnf145	chr11	1	1	0	0	0	0
XLOC_024669	Rnf166	chr8	1	1	0	0	0	0
XLOC_022047	Rnf40	chr7	1	1	0	0	0	0
XLOC_025566	Rpl14	chr9	1	1	1	0	0	0
XLOC_024408	Rpl18a	chr8	1	1	0	0	0	0
XLOC_018748	Rpl21	chr5	1	1	0	0	0	0
XLOC_017089	Rpl22	chr4	1	1	0	0	0	0
XLOC_015122	Rpl22l1	chr3	1	1	1	0	0	0
XLOC_003263	Rpl26	chr11	1	1	0	0	0	0
XLOC_020777	Rpl32	chr6	1	1	0	0	0	0
XLOC_009240	Rpl35a	chr16	1	1	0	0	0	0
XLOC_025247	Rpl4	chr9	1	1	0	0	0	0
XLOC_002734	Rpl41	chr10	1	1	0	0	0	0
XLOC_008216	Rpl8	chr15	1	1	0	0	0	0
XLOC_018514	Rplp0	chr5	1	2	0	0	0	4
XLOC_025939	Rplp1	chr9	1	1	0	0	0	0
XLOC_022154	Rplp2	chr7	2	1	0	0	0	0
XLOC_010837	Rpp21	chr17	1	1	0	0	0	0
XLOC_022653	Rps11	chr7	1	1	0	0	0	0
XLOC_001936	Rps15	chr10	2	1	0	0	0	0
XLOC_022831	Rps17	chr7	1	1	1	0	0	0
XLOC_010768	Rps18	chr17	2	1	0	0	0	0
XLOC_021391	Rps19	chr7	1	1	0	0	0	0
XLOC_017139	Rps20	chr4	1	1	0	0	0	0
XLOC_013806	Rps21	chr2	1	1	0	0	0	0
XLOC_007080	Rps24	chr14	1	1	0	0	0	0
XLOC_010763	Rps28	chr17	1	1	0	0	0	0
XLOC_022910	Rps3	chr7	1	1	0	0	0	0
XLOC_021242	Rps5	chr7	1	1	0	0	0	0
XLOC_017673	Rps6ka1	chr4	2	1	0	0	0	0
XLOC_025560	Rpsa	chr9	1	1	0	0	0	0
XLOC_023112	Rras2	chr7	1	1	0	0	0	0
XLOC_014611	Rrbp1	chr2	1	1	0	0	0	0
XLOC_002477	Rrp1	chr10	1	1	0	0	0	0
XLOC_008761	Rrp7a	chr15	2	1	0	0	0	0
XLOC_016134	Rtca	chr3	1	1	0	0	0	0
XLOC_020035	Ruvbl1	chr6	1	1	0	0	0	0
XLOC_022669	Ruvbl2	chr7	1	1	0	0	0	0
XLOC_015379	S100a11	chr3	1	1	0	0	0	0
XLOC_015342	S100a16	chr3	1	1	0	0	0	0
XLOC_015938	S100a9	chr3	1	1	0	0	0	0
XLOC_016128	S1pr1	chr3	1	1	0	0	0	0
XLOC_022697	Saa1	chr7	1	1	0	0	0	0
XLOC_021630	Saa2	chr7	1	1	0	0	0	0
XLOC_022695	Saal1	chr7	1	2	0	0	0	0
XLOC_012396	Sac3d1	chr19	1	1	0	0	0	0
XLOC_013959	Sardh	chr2	2	1	0	0	1	2
XLOC_024360	Sc4mol	chr8	1	1	0	0	0	0
XLOC_022648	Scaf1	chr7	1	1	0	0	0	0
XLOC_019286	Scarb1	chr5	2	1	1	0	0	0
XLOC_000302	Scly	chr1	1	1	0	0	0	0
XLOC_008640	Scrib	chr15	1	1	0	0	0	0
XLOC_016899	Sdc3	chr4	1	1	0	0	0	0
XLOC_016995	Sdhb	chr4	1	1	0	0	0	0
XLOC_024636	Sdr42e1	chr8	2	1	0	0	0	0
XLOC_003847	Sec14l2	chr11	2	1	0	0	0	0
XLOC_002940	Sec14l4	chr11	1	1	0	0	0	0
XLOC_012239	Sema4g	chr19	1	1	0	0	0	0
XLOC_022326	Sepw1	chr7	1	1	0	0	0	0
XLOC_013415	Serf2	chr2	1	1	0	0	0	0
XLOC_005671	Serpina11	chr12	1	1	0	0	0	0
XLOC_005663	Serpina6	chr12	1	1	0	0	0	0
XLOC_000507	Serpinc1	chr1	2	1	0	0	0	2
XLOC_009136	Serpind1	chr16	1	1	0	0	0	0
XLOC_004247	Serpinf1	chr11	1	1	0	0	0	0
XLOC_004248	Serpinf2	chr11	2	1	0	0	0	0
XLOC_012366	Sf3b2	chr19	1	1	0	0	0	0
XLOC_024604	Sf3b3	chr8	1	1	0	0	0	0
XLOC_008233	Sh3bp1	chr15	1	1	0	0	0	0
XLOC_025499	Shisa5	chr9	1	1	0	0	0	0
XLOC_004103	Shmt1	chr11	1	1	0	0	0	0
XLOC_003344	Shpk	chr11	1	1	0	0	0	0
XLOC_017230	Sigmar1	chr4	1	1	0	0	0	0
XLOC_025134	Sik3	chr9	1	1	0	0	0	0
XLOC_011639	Sil1	chr18	1	1	0	0	0	0
XLOC_012378	Sipa1	chr19	1	1	0	0	0	0
XLOC_013473	Sirpa	chr2	1	1	0	0	0	0
XLOC_007762	Ska3	chr14	1	1	0	0	0	0
XLOC_000207	Slc11a1	chr1	1	1	0	0	0	0
XLOC_006263	Slc12a7	chr13	1	1	0	0	0	0
XLOC_014774	Slc13a3	chr2	1	1	0	0	0	0
XLOC_002698	Slc16a7	chr10	1	1	0	0	0	0
XLOC_006041	Slc17a2	chr13	1	1	1	0	0	0
XLOC_003908	Slc1a4	chr11	2	1	0	0	0	0
XLOC_021273	Slc1a5	chr7	1	1	0	0	0	0
XLOC_010552	Slc22a1	chr17	2	1	0	0	0	0
XLOC_006553	Slc22a23	chr13	1	1	0	0	0	0
XLOC_012429	Slc22a30	chr19	1	1	0	0	0	0
XLOC_010920	Slc22a7	chr17	1	1	0	0	0	0
XLOC_023319	Slc25a22	chr7	1	1	0	0	0	0
XLOC_010999	Slc25a23	chr17	2	1	0	0	0	0
XLOC_014006	Slc25a25	chr2	1	1	0	0	0	0
XLOC_025559	Slc25a38	chr9	1	1	0	0	0	0
XLOC_004547	Slc25a39	chr11	2	1	0	0	0	0
XLOC_015895	Slc25a44	chr3	1	1	0	0	0	0
XLOC_026511	Slc25a5	chrX	1	1	0	0	0	0
XLOC_019142	Slc26a1	chr5	3	1	0	0	0	2
XLOC_018921	Slc2a9	chr5	1	1	0	0	0	0
XLOC_011341	Slc35a4	chr18	1	1	0	0	0	0
XLOC_014769	Slc35c2	chr2	1	1	0	0	0	0
XLOC_017453	Slc35d1	chr4	1	1	0	0	0	0
XLOC_026136	Slc38a3	chr9	1	1	0	0	0	0
XLOC_026427	Slc38a5	chrX	1	1	0	0	0	0
XLOC_015335	Slc39a1	chr3	1	1	0	0	0	0
XLOC_020059	Slc41a3	chr6	1	1	0	0	0	0
XLOC_013177	Slc43a1	chr2	1	1	0	0	0	0
XLOC_013178	Slc43a3	chr2	2	1	0	0	0	0
XLOC_016147	Slc44a3	chr3	1	1	0	0	0	0
XLOC_004110	Slc47a1	chr11	1	1	0	0	0	0
XLOC_018131	Slc4a2	chr5	1	1	0	0	0	0
XLOC_008207	Slc52a2	chr15	1	1	0	0	0	0
XLOC_020065	Slc6a6	chr6	1	1	0	0	0	0
XLOC_016799	Slc6a9	chr4	1	1	0	0	0	0
XLOC_024661	Slc7a5	chr8	1	1	0	0	0	0
XLOC_014747	Slpi	chr2	1	1	0	0	0	0
XLOC_000748	Smap1	chr1	2	1	0	0	0	0
XLOC_017567	Smap2	chr4	1	1	0	0	0	0
XLOC_017843	Smim1	chr4	1	1	0	0	0	0
XLOC_011723	Smim3	chr18	1	1	0	0	0	0
XLOC_006337	Smn1	chr13	1	1	0	0	0	0
XLOC_009979	Smoc2	chr17	1	1	0	0	0	0
XLOC_001778	Smpdl3a	chr10	1	1	1	0	0	0
XLOC_004086	Snap47	chr11	2	1	0	0	0	0
XLOC_020559	Snca	chr6	1	1	0	0	0	0
XLOC_022668	Snrnp70	chr7	1	1	0	0	0	0
XLOC_022486	Snrpa	chr7	2	1	0	0	0	0
XLOC_010125	Snrpc	chr17	1	1	0	0	0	0
XLOC_021308	Snrpd2	chr7	1	1	0	0	0	0
XLOC_001847	Snrpd3	chr10	1	1	0	0	0	0
XLOC_001100	Snrpe	chr1	1	1	0	0	0	0
XLOC_025970	Snx1	chr9	1	1	0	0	0	0
XLOC_001736	Snx3	chr10	1	1	0	0	0	0
XLOC_009968	Sod2	chr17	1	1	0	0	0	0
XLOC_013424	Sord	chr2	2	1	0	0	0	4
XLOC_004049	Sparc	chr11	2	1	0	0	0	0
XLOC_003227	Specc1	chr11	1	1	0	0	0	0
XLOC_023174	Spns1	chr7	1	1	0	0	0	0
XLOC_012949	Sptan1	chr2	2	1	0	0	0	0
XLOC_005549	Sptb	chr12	1	1	0	0	0	0
XLOC_005614	Sptlc2	chr12	1	1	0	0	0	0
XLOC_018083	Sri	chr5	1	1	0	0	0	0
XLOC_025000	Srpr	chr9	1	1	0	0	0	0
XLOC_019172	Srrd	chr5	1	1	0	0	0	0
XLOC_016720	Ssbp3	chr4	1	1	0	0	0	0
XLOC_013181	Ssrp1	chr2	1	1	0	0	0	0
XLOC_015639	Ssx2ip	chr3	1	1	0	0	0	0
XLOC_019687	St7	chr6	1	1	0	0	0	0
XLOC_007556	Stab1	chr14	1	1	0	0	0	0
XLOC_021810	Stard10	chr7	2	1	0	0	0	0
XLOC_000118	Stat1	chr1	2	1	0	0	0	2
XLOC_021826	Stim1	chr7	1	1	0	0	0	0
XLOC_001927	Stk11	chr10	1	1	0	0	0	0
XLOC_016860	Stk40	chr4	1	1	0	0	0	0
XLOC_016932	Stmn1	chr4	1	1	0	0	0	0
XLOC_017242	Stoml2	chr4	1	1	0	0	0	0
XLOC_000145	Stradb	chr1	1	1	0	0	0	0
XLOC_019294	Stx2	chr5	1	1	0	0	0	0
XLOC_001689	Stx7	chr10	1	1	0	0	0	0
XLOC_023510	Stxbp2	chr8	1	1	0	0	0	0
XLOC_019968	Suclg1	chr6	1	1	0	0	0	0
XLOC_020729	Suclg2	chr6	1	1	0	0	0	0
XLOC_023184	Sult1a1	chr7	2	1	0	0	0	0
XLOC_021254	Sult2a2	chr7	1	2	0	0	0	0
XLOC_024678	Sult5a1	chr8	1	1	0	0	0	0
XLOC_003494	Supt4a	chr11	1	1	0	0	0	0
XLOC_022500	Supt5	chr7	1	1	0	0	0	0
XLOC_013953	Surf4	chr2	1	1	0	0	0	0
XLOC_000647	Susd4	chr1	1	1	0	0	0	0
XLOC_006168	Syk	chr13	1	1	0	0	0	0
XLOC_001388	Syt14	chr1	1	1	0	0	0	0
XLOC_017750	Szrd1	chr4	1	1	0	0	0	0
XLOC_018198	Tacc3	chr5	1	1	0	0	0	0
XLOC_024689	Taf5l	chr8	1	1	0	0	0	0
XLOC_023203	Tbc1d10b	chr7	1	1	0	0	0	0
XLOC_003830	Tbcd	chr11	1	1	0	0	0	0
XLOC_025801	Tbcel	chr9	1	1	0	0	0	0
XLOC_000731	Tceb1	chr1	1	1	0	0	0	0
XLOC_009966	Tcp1	chr17	1	1	0	0	0	0
XLOC_015846	Tdo2	chr3	1	1	0	0	0	0
XLOC_026124	Tex264	chr9	1	1	0	0	0	0
XLOC_023551	Tfdp1	chr8	1	1	0	0	0	0
XLOC_025392	Tfdp2	chr9	2	1	0	1	0	0
XLOC_018660	Tfr2	chr5	2	1	0	0	0	0
XLOC_022062	Tgfb1i1	chr7	1	1	0	0	0	0
XLOC_006203	Tgfbi	chr13	1	1	0	0	0	0
XLOC_013369	Thbs1	chr2	1	1	0	0	0	0
XLOC_003599	Thra	chr11	1	1	0	0	0	0
XLOC_004679	Tk1	chr11	1	1	0	0	0	0
XLOC_017252	Tln1	chr4	2	1	0	0	1	0
XLOC_023765	Tm6sf2	chr8	1	1	0	0	0	0
XLOC_020989	Tm7sf3	chr6	1	1	0	0	0	0
XLOC_000917	Tmbim1	chr1	1	1	0	0	0	0
XLOC_008386	Tmbim6	chr15	1	1	0	0	0	0
XLOC_004678	Tmc6	chr11	2	1	0	0	0	2
XLOC_001091	Tmcc2	chr1	1	1	0	0	0	0
XLOC_005600	Tmed10	chr12	1	1	0	0	0	0
XLOC_012462	Tmem109	chr19	1	1	0	0	0	0
XLOC_004104	Tmem11	chr11	1	1	0	0	0	0
XLOC_000781	Tmem131	chr1	1	1	0	0	0	0
XLOC_006113	Tmem14c	chr13	3	1	0	0	0	0
XLOC_026842	Tmem164	chrX	1	1	0	0	0	0
XLOC_018320	Tmem165	chr5	1	1	0	0	0	0
XLOC_019841	Tmem176a	chr6	1	1	0	0	0	0
XLOC_020494	Tmem176b	chr6	2	1	0	0	0	0
XLOC_025691	Tmem205	chr9	1	1	0	0	0	0
XLOC_016888	Tmem234	chr4	1	1	0	0	0	0
XLOC_018616	Tmem248	chr5	1	1	0	0	0	0
XLOC_003288	Tmem256	chr11	1	1	0	0	0	0
XLOC_020776	Tmem40	chr6	1	1	0	0	0	0
XLOC_017693	Tmem50a	chr4	1	1	0	0	0	0
XLOC_016796	Tmem53	chr4	1	1	0	0	0	0
XLOC_016723	Tmem59	chr4	1	1	0	0	0	0
XLOC_023665	Tmem66	chr8	1	1	0	0	0	0
XLOC_021636	Tmem86a	chr7	1	1	0	0	0	0
XLOC_027437	Tmsb4x	chrX	2	1	0	0	0	0
XLOC_005323	Tnfaip2	chr12	1	1	0	0	0	0
XLOC_010405	Tnfaip8l1	chr17	1	2	0	0	0	0
XLOC_017852	Tnfrsf14	chr4	2	1	0	0	0	0
XLOC_003520	Tob1	chr11	1	1	0	0	0	0
XLOC_008248	Tomm22	chr15	1	1	0	0	0	0
XLOC_012993	Tor2a	chr2	1	1	0	0	0	0
XLOC_017251	Tpm2	chr4	1	1	0	0	0	0
XLOC_023813	Tpm4	chr8	1	1	0	0	0	0
XLOC_006592	Tpmt	chr13	1	1	0	0	0	0
XLOC_017846	Tprgl	chr4	1	1	0	0	0	0
XLOC_020008	Tprkb	chr6	1	1	0	0	0	0
XLOC_007392	Tpt1	chr14	1	1	0	0	0	0
XLOC_010636	Traf7	chr17	1	1	0	0	0	0
XLOC_009428	Trap1	chr16	1	1	0	0	0	0
XLOC_010381	Treml1	chr17	2	1	0	0	0	0
XLOC_010281	Trim10	chr17	2	1	0	0	0	2
XLOC_021246	Trim28	chr7	1	1	0	0	0	0
XLOC_014690	Trpc4ap	chr2	1	1	0	0	0	0
XLOC_019718	Tspan33	chr6	1	1	0	0	1	0
XLOC_010950	Tspo2	chr17	1	1	0	0	0	0
XLOC_008315	Ttc38	chr15	1	1	0	0	0	0
XLOC_013773	Tubb1	chr2	1	1	0	0	0	0
XLOC_013905	Tubb4b	chr2	2	1	1	0	0	0
XLOC_006567	Txndc5	chr13	1	1	0	0	0	0
XLOC_000790	Txndc9	chr1	1	1	0	0	0	0
XLOC_009156	Txnrd2	chr16	1	1	0	0	0	0
XLOC_018860	Tyms	chr5	1	1	0	0	0	0
XLOC_021482	Tyrobp	chr7	1	1	0	0	0	0
XLOC_001807	Tysnd1	chr10	1	1	0	0	0	0
XLOC_026477	Uba1	chrX	1	1	0	0	0	0
XLOC_022580	Uba2	chr7	1	1	0	0	0	0
XLOC_025468	Uba7	chr9	2	1	0	0	0	0
XLOC_013932	Ubac1	chr2	1	1	0	0	0	0
XLOC_013160	Ube2e3	chr2	1	1	0	0	0	0
XLOC_000301	Ube2f	chr1	1	1	0	0	0	0
XLOC_016465	Ube2j1	chr4	1	1	0	0	0	0
XLOC_004670	Ube2o	chr11	1	1	0	0	0	0
XLOC_024938	Ubl5	chr9	1	2	0	0	0	0
XLOC_025209	Ubl7	chr9	1	1	0	0	0	0
XLOC_006665	Ubqln1	chr13	1	1	0	0	0	0
XLOC_004544	Ubtf	chr11	1	1	0	0	0	0
XLOC_024283	Ubxn8	chr8	1	1	0	0	0	0
XLOC_001245	Uck2	chr1	1	1	0	0	0	0
XLOC_003912	Ugp2	chr11	1	1	0	0	0	0
XLOC_003412	Unc119	chr11	1	1	0	0	0	0
XLOC_001845	Upb1	chr10	1	1	0	0	0	0
XLOC_013076	Upp2	chr2	1	1	0	0	0	0
XLOC_014695	Uqcc	chr2	1	1	0	0	0	0
XLOC_006720	Uqcrb	chr13	1	1	0	0	0	0
XLOC_025495	Uqcrc1	chr9	1	1	0	0	0	0
XLOC_004028	Uqcrq	chr11	1	1	0	0	0	0
XLOC_020054	Uroc1	chr6	1	1	0	0	0	0
XLOC_017516	Urod	chr4	1	1	0	0	0	0
XLOC_023258	Uros	chr7	1	1	0	0	0	0
XLOC_011568	Usp14	chr18	1	1	0	0	0	0
XLOC_025477	Usp4	chr9	1	1	0	0	0	0
XLOC_020617	Vamp8	chr6	1	1	0	0	0	0
XLOC_013960	Vav2	chr2	1	1	0	0	0	0
XLOC_016131	Vcam1	chr3	1	1	0	0	0	0
XLOC_023228	Vkorc1	chr7	1	1	0	0	0	0
XLOC_004190	Vmo1	chr11	1	1	0	0	0	0
XLOC_001677	Vnn3	chr10	1	1	0	0	0	0
XLOC_025817	Vps11	chr9	1	1	0	0	0	0
XLOC_012038	Vps37c	chr19	1	1	0	0	0	0
XLOC_010201	Vps52	chr17	1	1	0	0	0	0
XLOC_012292	Vti1a	chr19	1	1	0	0	0	0
XLOC_005558	Vti1b	chr12	1	1	0	0	0	0
XLOC_003415	Vtn	chr11	1	1	0	0	0	0
XLOC_007404	Vwa8	chr14	1	1	0	0	0	0
XLOC_020953	Wbp11	chr6	1	1	0	0	0	0
XLOC_004657	Wbp2	chr11	1	1	0	0	0	0
XLOC_007633	Wdhd1	chr14	1	1	0	0	0	0
XLOC_018922	Wdr1	chr5	1	1	0	0	0	0
XLOC_001333	Wdr26	chr1	2	1	0	0	0	0
XLOC_026150	Wdr6	chr9	1	1	0	0	0	0
XLOC_004249	Wdr81	chr11	1	1	0	0	0	0
XLOC_017666	Wdtc1	chr4	1	1	0	0	0	0
XLOC_024017	Wwp2	chr8	1	1	0	0	0	0
XLOC_011044	Xdh	chr17	1	1	0	0	0	0
XLOC_012672	Xpnpep1	chr19	2	1	0	0	0	0
XLOC_023172	Xpo6	chr7	1	1	0	0	0	0
XLOC_008277	Xrcc6	chr15	1	1	0	0	0	0
XLOC_021463	Yif1b	chr7	1	1	0	0	0	0
XLOC_020405	Zc3hc1	chr6	1	1	0	0	0	0
XLOC_010154	Zfand3	chr17	1	1	0	0	0	0
XLOC_023504	Zfp358	chr8	1	1	0	0	0	0
XLOC_006243	Zfp493	chr13	1	1	0	0	0	0
XLOC_022243	Zfp787	chr7	1	1	0	0	0	0
XLOC_013388	Zfyve19	chr2	1	1	0	0	0	0
XLOC_001838	Zwint	chr10	1	1	0	0	0	0

## Sheet: Sheet1
gene_id
XLOC_000081
XLOC_000135
XLOC_000145
XLOC_000216
XLOC_000243
XLOC_000243
XLOC_000301
XLOC_000392
XLOC_000416
XLOC_000425
XLOC_000507
XLOC_000507
XLOC_000556
XLOC_000573
XLOC_000742
XLOC_000748
XLOC_000863
XLOC_001078
XLOC_001091
XLOC_001245
XLOC_001323
XLOC_001329
XLOC_001333
XLOC_001333
XLOC_001388
XLOC_001666
XLOC_001677
XLOC_001736
XLOC_001744
XLOC_001845
XLOC_001848
XLOC_001848
XLOC_001926
XLOC_001927
XLOC_001936
XLOC_001956
XLOC_002001
XLOC_002001
XLOC_002009
XLOC_002026
XLOC_002026
XLOC_002027
XLOC_002190
XLOC_002346
XLOC_002427
XLOC_002500
XLOC_002510
XLOC_002604
XLOC_002704
XLOC_002734
XLOC_002741
XLOC_002940
XLOC_003189
XLOC_003227
XLOC_003300
XLOC_003312
XLOC_003415
XLOC_003490
XLOC_003494
XLOC_003496
XLOC_003496
XLOC_003530
XLOC_003544
XLOC_003599
XLOC_003606
XLOC_003616
XLOC_003631
XLOC_003657
XLOC_003780
XLOC_003783
XLOC_003830
XLOC_003850
XLOC_004028
XLOC_004081
XLOC_004110
XLOC_004240
XLOC_004249
XLOC_004266
XLOC_004268
XLOC_004293
XLOC_004322
XLOC_004326
XLOC_004326
XLOC_004326
XLOC_004411
XLOC_004411
XLOC_004429
XLOC_004503
XLOC_004544
XLOC_004620
XLOC_004670
XLOC_004678
XLOC_004719
XLOC_004725
XLOC_004925
XLOC_004976
XLOC_005109
XLOC_005332
XLOC_005342
XLOC_005348
XLOC_005425
XLOC_005441
XLOC_005456
XLOC_005549
XLOC_005558
XLOC_005566
XLOC_005614
XLOC_006113
XLOC_006113
XLOC_006145
XLOC_006154
XLOC_006168
XLOC_006243
XLOC_006373
XLOC_006553
XLOC_006679
XLOC_006846
XLOC_007080
XLOC_007120
XLOC_007181
XLOC_007181
XLOC_007341
XLOC_007341
XLOC_007377
XLOC_007404
XLOC_007412
XLOC_007479
XLOC_007557
XLOC_007633
XLOC_007740
XLOC_008038
XLOC_008076
XLOC_008170
XLOC_008211
XLOC_008216
XLOC_008224
XLOC_008232
XLOC_008233
XLOC_008310
XLOC_008314
XLOC_008386
XLOC_008549
XLOC_008562
XLOC_008628
XLOC_008635
XLOC_008635
XLOC_008640
XLOC_008675
XLOC_008675
XLOC_008691
XLOC_008738
XLOC_008752
XLOC_008761
XLOC_008763
XLOC_008803
XLOC_008951
XLOC_008951
XLOC_008951
XLOC_008951
XLOC_009136
XLOC_009156
XLOC_009240
XLOC_009249
XLOC_009279
XLOC_009314
XLOC_009314
XLOC_009396
XLOC_009512
XLOC_009700
XLOC_010068
XLOC_010071
XLOC_010076
XLOC_010076
XLOC_010123
XLOC_010139
XLOC_010142
XLOC_010142
XLOC_010201
XLOC_010218
XLOC_010281
XLOC_010281
XLOC_010333
XLOC_010368
XLOC_010368
XLOC_010381
XLOC_010381
XLOC_010413
XLOC_010676
XLOC_010764
XLOC_010768
XLOC_010927
XLOC_010929
XLOC_010943
XLOC_010950
XLOC_010991
XLOC_011005
XLOC_011084
XLOC_011310
XLOC_011341
XLOC_011542
XLOC_011623
XLOC_011626
XLOC_011644
XLOC_011668
XLOC_011670
XLOC_011677
XLOC_011714
XLOC_011715
XLOC_011723
XLOC_011752
XLOC_011752
XLOC_011918
XLOC_011939
XLOC_012023
XLOC_012030
XLOC_012105
XLOC_012196
XLOC_012345
XLOC_012378
XLOC_012381
XLOC_012405
XLOC_012405
XLOC_012414
XLOC_012429
XLOC_012446
XLOC_012478
XLOC_012648
XLOC_012651
XLOC_012672
XLOC_012692
XLOC_012799
XLOC_012807
XLOC_012875
XLOC_012876
XLOC_012949
XLOC_012970
XLOC_012970
XLOC_013310
XLOC_013369
XLOC_013372
XLOC_013424
XLOC_013473
XLOC_013492
XLOC_013567
XLOC_013604
XLOC_013624
XLOC_013682
XLOC_013761
XLOC_013773
XLOC_013806
XLOC_013849
XLOC_013905
XLOC_013905
XLOC_013932
XLOC_013960
XLOC_014072
XLOC_014347
XLOC_014407
XLOC_014589
XLOC_014665
XLOC_014665
XLOC_014665
XLOC_014709
XLOC_014747
XLOC_015140
XLOC_015284
XLOC_015307
XLOC_015320
XLOC_015613
XLOC_015620
XLOC_015620
XLOC_015639
XLOC_015648
XLOC_015738
XLOC_016033
XLOC_016061
XLOC_016101
XLOC_016131
XLOC_016515
XLOC_016553
XLOC_016553
XLOC_016744
XLOC_016796
XLOC_016799
XLOC_016860
XLOC_016932
XLOC_016949
XLOC_016949
XLOC_017010
XLOC_017089
XLOC_017109
XLOC_017109
XLOC_017110
XLOC_017135
XLOC_017139
XLOC_017242
XLOC_017243
XLOC_017243
XLOC_017252
XLOC_017252
XLOC_017283
XLOC_017355
XLOC_017356
XLOC_017398
XLOC_017516
XLOC_017534
XLOC_017597
XLOC_017621
XLOC_017643
XLOC_017655
XLOC_017655
XLOC_017673
XLOC_017750
XLOC_017843
XLOC_017852
XLOC_017852
XLOC_018160
XLOC_018167
XLOC_018208
XLOC_018364
XLOC_018514
XLOC_018514
XLOC_018569
XLOC_018601
XLOC_018602
XLOC_018632
XLOC_018656
XLOC_018715
XLOC_018715
XLOC_018718
XLOC_018730
XLOC_018730
XLOC_018748
XLOC_018762
XLOC_018794
XLOC_018814
XLOC_018822
XLOC_018860
XLOC_018877
XLOC_018877
XLOC_018886
XLOC_019196
XLOC_019205
XLOC_019207
XLOC_019222
XLOC_019232
XLOC_019267
XLOC_019294
XLOC_019297
XLOC_019299
XLOC_019318
XLOC_019355
XLOC_019412
XLOC_019718
XLOC_019718
XLOC_019794
XLOC_019888
XLOC_019980
XLOC_019982
XLOC_020005
XLOC_020035
XLOC_020058
XLOC_020059
XLOC_020065
XLOC_020134
XLOC_020237
XLOC_020298
XLOC_020342
XLOC_020352
XLOC_020352
XLOC_020405
XLOC_020443
XLOC_020443
XLOC_020460
XLOC_020490
XLOC_020490
XLOC_020530
XLOC_020530
XLOC_020559
XLOC_020607
XLOC_020702
XLOC_020702
XLOC_020776
XLOC_020777
XLOC_020919
XLOC_020950
XLOC_020955
XLOC_020958
XLOC_020958
XLOC_020958
XLOC_020973
XLOC_020989
XLOC_021191
XLOC_021273
XLOC_021308
XLOC_021375
XLOC_021391
XLOC_021391
XLOC_021405
XLOC_021414
XLOC_021424
XLOC_021438
XLOC_021485
XLOC_021485
XLOC_021554
XLOC_021577
XLOC_021577
XLOC_021630
XLOC_021636
XLOC_021669
XLOC_021761
XLOC_021810
XLOC_021810
XLOC_021965
XLOC_022003
XLOC_022051
XLOC_022088
XLOC_022134
XLOC_022134
XLOC_022154
XLOC_022154
XLOC_022196
XLOC_022215
XLOC_022482
XLOC_022491
XLOC_022500
XLOC_022533
XLOC_022562
XLOC_022603
XLOC_022648
XLOC_022651
XLOC_022653
XLOC_022669
XLOC_022688
XLOC_022697
XLOC_022837
XLOC_022853
XLOC_022910
XLOC_023174
XLOC_023184
XLOC_023184
XLOC_023186
XLOC_023187
XLOC_023197
XLOC_023197
XLOC_023198
XLOC_023203
XLOC_023237
XLOC_023258
XLOC_023319
XLOC_023348
XLOC_023348
XLOC_023537
XLOC_023546
XLOC_023551
XLOC_023734
XLOC_023782
XLOC_023831
XLOC_023846
XLOC_023859
XLOC_023918
XLOC_023924
XLOC_024061
XLOC_024086
XLOC_024094
XLOC_024115
XLOC_024283
XLOC_024408
XLOC_024477
XLOC_024490
XLOC_024511
XLOC_024604
XLOC_024661
XLOC_024670
XLOC_024692
XLOC_024939
XLOC_025122
XLOC_025247
XLOC_025268
XLOC_025353
XLOC_025375
XLOC_025392
XLOC_025392
XLOC_025468
XLOC_025468
XLOC_025499
XLOC_025559
XLOC_025566
XLOC_025667
XLOC_025667
XLOC_025693
XLOC_025700
XLOC_025801
XLOC_025816
XLOC_025817
XLOC_025845
XLOC_025881
XLOC_025909
XLOC_025916
XLOC_025939
XLOC_025989
XLOC_025989
XLOC_026042
XLOC_026117
XLOC_026135
XLOC_026150
XLOC_026418
XLOC_026427
XLOC_026659
XLOC_026830
XLOC_027324
XLOC_027335
